# Supplementary material for: Identification of the miRNAome of early mesoderm progenitor cells and cardiomyocytes derived from human pluripotent stem cells
Source: Sci Rep. 2018 May 23;8:8072. doi: 10.1038/s41598-018-26156-3 (PMC5966391; doi:10.1038/s41598-018-26156-3)
Supplement: Supplementary file 2 — Supplemental file 1 [file 41598_2018_26156_MOESM2_ESM.csv]

Mature miRNA	Precursor	PSC1	PSC2	PSC3	MPC1	MPC2	MPC3	CM1	CM2	CM3
hsa-let-7a-5p	hsa-let-7a-1	108.64	105.9	71.73	205.6	114.68	151.91	285.13	788.36	1062.21
hsa-let-7a-3p	hsa-let-7a-1	7.68	5.71	2.58	0	2.68	3.56	4.08	10.29	25.35
hsa-let-7a-5p	hsa-let-7a-2	110.02	106.2	71.3	205.6	114.68	151.43	283.9	771.45	1064.2
hsa-let-7a-2-3p	hsa-let-7a-2	0	0.31	0	0	0	0	0	2.29	8.95
hsa-let-7a-5p	hsa-let-7a-3	110.61	106.2	73.02	208.73	115.51	153.82	284.31	773.28	1080.11
hsa-let-7a-3p	hsa-let-7a-3	7.29	5.71	2.58	0	2.68	3.56	4.08	10.29	25.35
hsa-let-7b-5p	hsa-let-7b	12.51	14.29	6.01	8.59	3.2	2.95	12.25	122.31	81.03
hsa-let-7b-3p	hsa-let-7b	0.39	0	0	0	0	0	0.82	0.46	2.98
hsa-let-7c-5p	hsa-let-7c	40.65	50.04	23.18	8.03	4.64	13.75	150.57	558.3	388.58
hsa-let-7c-3p	hsa-let-7c	0	0	0	0	0	0	0.82	2.74	0.99
hsa-let-7d-5p	hsa-let-7d	41.26	53.42	19.76	4.55	3.51	7.41	37.76	345.9	87.49
hsa-let-7d-3p	hsa-let-7d	2.36	2.75	1.72	1.04	0.83	5.73	9.8	91.91	20.88
hsa-let-7e-5p	hsa-let-7e	20.71	27.8	9.35	36.27	33.19	34.6	809.08	1414.83	2499.38
hsa-let-7e-3p	hsa-let-7e	0.39	0	0	0	1.65	1.59	7.35	17.38	55.67
hsa-let-7f-5p	hsa-let-7f-1	196.13	166.91	92.19	38.52	46.44	41.45	288.63	692.1	416.3
hsa-let-7f-1-3p	hsa-let-7f-1	0	0.31	0.29	0	0	0	0	0	0.99
hsa-let-7f-5p	hsa-let-7f-2	214.13	185.19	101.64	41.54	51.14	44.12	300.55	833.16	418.39
hsa-let-7f-2-3p	hsa-let-7f-2	0.79	0.51	0	0	0	0.21	0.82	2.74	2.98
hsa-let-7g-5p	hsa-let-7g	188.69	154.28	73.52	40.66	39.11	27.05	241.3	550.96	693.05
hsa-let-7g-3p	hsa-let-7g	0	0	0	0	0	0	0	0	0
hsa-let-7i-5p	hsa-let-7i	554.75	440.52	202.99	69.21	33.87	83.15	129.81	762.91	296.27
hsa-let-7i-3p	hsa-let-7i	0.79	0.61	0.29	0	0	0.32	0	0.91	0.99
hsa-miR-1-3p	hsa-mir-1-1	84.68	36.38	37.94	11.45	42.13	7.33	99603.39	23042.05	24153.71
hsa-miR-100-5p	hsa-mir-100	654.79	275.9	584.49	394.16	584.82	489.33	87970.78	98908.08	37292.11
hsa-miR-100-3p	hsa-mir-100	0	0	0	0	0	0	4.08	1.83	0
hsa-miR-101-5p	hsa-mir-101-1	0.79	0.61	0.29	0	0	0	0	1.83	0.99
hsa-miR-101-3p	hsa-mir-101-1	2364.93	1720.98	1845.82	653.03	3362.32	1591.76	2054.57	2796.03	1429.65
hsa-miR-101-3p	hsa-mir-101-2	2439.37	1765.92	1933.43	687.37	3516.38	1648.14	2110.08	2884.73	1490.29
hsa-miR-103a-3p	hsa-mir-103a-1	4065.81	3629.15	4325.14	2576.65	11433.25	2084.8	6051.44	2755.26	1746.79
hsa-miR-103a-2-5p	hsa-mir-103a-2	0.79	0.76	0.14	1.56	0.41	0.32	0	0.46	0
hsa-miR-103a-3p	hsa-mir-103a-2	4099.49	3648.1	4366.36	2620.62	11516.26	2105.19	6065.32	2777.21	1761.71
hsa-miR-103b	hsa-mir-103b-1	0	0	0	0	0	0	0	0	0
hsa-miR-103b	hsa-mir-103b-2	0	0	0	0	0	0	0	0	0
hsa-miR-105-5p	hsa-mir-105-1	10.04	3.82	13.17	22.11	18.79	25.01	2.04	2.74	15.91
hsa-miR-105-3p	hsa-mir-105-1	0.59	0.31	0.14	1.04	0.83	1.27	0.41	0	0.5
hsa-miR-105-5p	hsa-mir-105-2	10.04	3.82	13.17	22.11	18.79	25.01	2.04	2.74	15.91
hsa-miR-105-3p	hsa-mir-105-2	0.59	0.31	0.14	1.04	0.83	1.27	0.41	0	0.5
hsa-miR-106a-5p	hsa-mir-106a	2572.43	2042.53	2523.89	2478.56	3952.65	1559.63	139.88	123.46	165.7
hsa-miR-106a-3p	hsa-mir-106a	22.84	20.48	11.74	4.16	21.06	12.74	2.45	1.83	3.98
hsa-miR-106b-5p	hsa-mir-106b	517.93	583.29	444.92	344.47	879.44	430.39	142.06	224.51	393.7
hsa-miR-106b-3p	hsa-mir-106b	474.99	551.19	406.84	867.41	1042.03	788.79	196.76	203.47	240.59
hsa-miR-107	hsa-mir-107	221.41	204.31	146.78	121.15	279.47	185.3	431.08	410.75	378.79
hsa-miR-10a-5p	hsa-mir-10a	103.19	78.41	50.96	1422.62	158.8	390.57	601.31	987.41	16111.86
hsa-miR-10a-3p	hsa-mir-10a	0	0.61	0	11.45	1.65	4.78	2.45	7.32	210.77
hsa-miR-10b-5p	hsa-mir-10b	78.38	63.13	31.78	79.09	11.77	11.79	53.88	414.72	291.3
hsa-miR-10b-3p	hsa-mir-10b	0	0.61	0	0.52	0	0	0	2.29	0.99
hsa-miR-1178-5p	hsa-mir-1178	0	0	0	0	0	0	0	0	0
hsa-miR-1178-3p	hsa-mir-1178	0.39	0.61	0.86	0	0	0.64	0	0	0
hsa-miR-1179	hsa-mir-1179	0	0.61	0.29	1.04	0	0.32	0	0.46	0.99
hsa-miR-1180-5p	hsa-mir-1180	0	0.31	0	0	0	0	0	0	0.99
hsa-miR-1180-3p	hsa-mir-1180	200.47	500.14	170.64	1362.78	394.43	1741.01	949.52	774.11	1381.93
hsa-miR-1181	hsa-mir-1181	0	0	0	0	0	0	0	0	0
hsa-miR-1182	hsa-mir-1182	0	0	0	0	0	0	0	0	0
hsa-miR-1183	hsa-mir-1183	0	0	0	0	0	0	0	0	0
hsa-miR-1184	hsa-mir-1184-1	0	0	0	0	0	0	0	0	0
hsa-miR-1184	hsa-mir-1184-2	0	0	0	0	0	0	0	0	0
hsa-miR-1184	hsa-mir-1184-3	0	0	0	0	0	0	0	0	0
hsa-miR-1185-5p	hsa-mir-1185-1	0	0	0	0	0	0	0	0	0
hsa-miR-1185-1-3p	hsa-mir-1185-1	0.39	0	0.29	2.08	1.45	4.46	0	0.46	24.85
hsa-miR-1185-5p	hsa-mir-1185-2	0	0	0	0	0	0	0	0	0
hsa-miR-1185-2-3p	hsa-mir-1185-2	0	0.31	0	0.52	0.21	0.32	0	0	0.99
hsa-miR-1193	hsa-mir-1193	0	0	0	0	0	0	0	0.91	0
hsa-miR-1197	hsa-mir-1197	0	0	0	0	0	0	0	0	0.99
hsa-miR-1199-5p	hsa-mir-1199	0	0	0	0	0	0	0	0	0
hsa-miR-1199-3p	hsa-mir-1199	0	0	0	0	0	0	0	0	0
hsa-miR-1200	hsa-mir-1200	0	0	0	0	0	0	0	0	0
hsa-miR-1202	hsa-mir-1202	0	0	0	0	0	0	0	0	0
hsa-miR-1203	hsa-mir-1203	0	0	0	0	0	0	0	0	0
hsa-miR-1204	hsa-mir-1204	0	0	0	0	0	0	0	0	0
hsa-miR-1205	hsa-mir-1205	0	0	0	0	0	0	0	0	0
hsa-miR-1206	hsa-mir-1206	0	0	0	0	0	0	0	0	0
hsa-miR-1207-5p	hsa-mir-1207	0	0	0	0	0	0	0	0	0
hsa-miR-1207-3p	hsa-mir-1207	0	0	0	0	0	0	0	0	0
hsa-miR-1208	hsa-mir-1208	0	0	0	0	0	0	0	0	0
hsa-miR-122-5p	hsa-mir-122	0.79	2.45	0.86	1.04	0.41	1.59	4.9	12.35	322.12
hsa-miR-122-3p	hsa-mir-122	0	0	0	0	0	0	0	0	2.98
hsa-miR-1224-5p	hsa-mir-1224	0.39	0	0.57	0.52	0.83	0.64	0	0.46	1.99
hsa-miR-1224-3p	hsa-mir-1224	0	0	0	0	0	0	0	0	0
hsa-miR-1225-5p	hsa-mir-1225	0	0	0	0	0	0	0	0	0
hsa-miR-1225-3p	hsa-mir-1225	0	0	0	0	0	0	0	0	0
hsa-miR-1226-5p	hsa-mir-1226	1.18	1.22	0.57	2.08	0.83	1.91	0.82	5.03	11.93
hsa-miR-1226-3p	hsa-mir-1226	0	0.61	0	3.12	1.24	8.6	9.8	19.2	41.76
hsa-miR-1227-5p	hsa-mir-1227	0	0	0	0	0.41	0	0	0	0
hsa-miR-1227-3p	hsa-mir-1227	0	0	0	1.56	0	0.96	1.63	0.46	0.99
hsa-miR-1228-5p	hsa-mir-1228	0.39	0.31	0	0.52	0.41	1.91	0.82	6.4	16.9
hsa-miR-1228-3p	hsa-mir-1228	1.18	0.31	0	2.6	2.07	1.59	0.82	0.46	7.95
hsa-miR-1229-5p	hsa-mir-1229	0	0	0	0	0.41	0	0	0.46	0
hsa-miR-1229-3p	hsa-mir-1229	0	0.31	0.29	1.04	0	2.23	4.9	5.03	15.91
hsa-miR-1231	hsa-mir-1231	0	0	0	0	0	0	0	0	0
hsa-miR-1233-5p	hsa-mir-1233-1	0	0	0	0	0	0.16	0	0	0
hsa-miR-1233-3p	hsa-mir-1233-1	0	0	0	0.26	0	0.16	0	0.46	0.5
hsa-miR-1233-5p	hsa-mir-1233-2	0	0	0	0	0	0.16	0	0	0
hsa-miR-1233-3p	hsa-mir-1233-2	0	0	0	0.26	0	0.16	0	0.46	0.5
hsa-miR-1234-3p	hsa-mir-1234	0	0	0	0.52	0	0.96	0	1.83	0
hsa-miR-1236-5p	hsa-mir-1236	0.39	0	0	0	0	0	0	0	0
hsa-miR-1236-3p	hsa-mir-1236	0	0	0	0	0.41	0.32	0	0	0
hsa-miR-1237-5p	hsa-mir-1237	0	0	0	0	0	0.32	0	0	0
hsa-miR-1237-3p	hsa-mir-1237	0	0	0	0	0	0	0	0	0
hsa-miR-1238-5p	hsa-mir-1238	0	0	0	0	0	0	0	0	0
hsa-miR-1238-3p	hsa-mir-1238	0	0	0	0	0	0	0	0	0
hsa-miR-124-5p	hsa-mir-124-1	9.85	3.77	6.87	0.69	0.83	0.53	0	0	0
hsa-miR-124-3p	hsa-mir-124-1	19.04	6.42	8.4	5.9	9.09	10.09	0	0.15	0.33
hsa-miR-124-5p	hsa-mir-124-2	9.85	3.77	7.01	0.95	0.83	0.53	0	0	0
hsa-miR-124-3p	hsa-mir-124-2	19.04	6.42	8.4	5.9	9.09	10.09	0	0.15	0.33
hsa-miR-124-5p	hsa-mir-124-3	9.85	3.77	7.01	0.95	0.83	0.53	0	0	0
hsa-miR-124-3p	hsa-mir-124-3	19.04	6.42	8.4	5.9	9.09	10.09	0	0.15	0.33
hsa-miR-1243	hsa-mir-1243	1.58	4.89	1.43	4.16	4.54	6.37	1.63	2.74	4.97
hsa-miR-1244	hsa-mir-1244-1	0.79	0.41	0.29	0.35	0.55	0.11	1.36	0	0.33
hsa-miR-1244	hsa-mir-1244-2	0.79	0.41	0.29	0.35	0.55	0.11	1.36	0	0.33
hsa-miR-1244	hsa-mir-1244-3	0.79	0.41	0.29	0.35	0.55	0.11	1.36	0	0.33
hsa-miR-1245a	hsa-mir-1245a	0	0	0	0	0	0	0	0	4.97
hsa-miR-1245b-5p	hsa-mir-1245b	0	0	0	0	0	0	0	0	0
hsa-miR-1245b-3p	hsa-mir-1245b	0	0	0	0	0	0	0	0	0
hsa-miR-1246	hsa-mir-1246	186.3	73.06	161.48	257.05	193.7	105.61	205.33	455.64	57.66
hsa-miR-1247-5p	hsa-mir-1247	0.79	0	0	66.08	5.37	21.98	0.82	0.91	66.61
hsa-miR-1247-3p	hsa-mir-1247	0	0	0	124.88	21.48	41.41	1.63	0.46	23.86
hsa-miR-1248	hsa-mir-1248	45.29	10.7	14.03	159.75	37.17	26.76	78.38	27.43	202.81
hsa-miR-1249	hsa-mir-1249	0.79	0.92	1.43	5.2	3.3	2.55	0.82	4.12	4.97
hsa-miR-1250-5p	hsa-mir-1250	2.36	0.92	2.58	3.12	2.07	3.82	8.16	0.91	7.95
hsa-miR-1250-3p	hsa-mir-1250	0	0	0	0	0	0	0	0	0
hsa-miR-1251-5p	hsa-mir-1251	51.2	10.39	11.17	0.52	0.83	6.69	1.63	1.37	1.99
hsa-miR-1251-3p	hsa-mir-1251	1.58	0.31	0.57	0	0	0.64	0	0	0
hsa-miR-1252-5p	hsa-mir-1252	4.33	6.73	2.86	1.04	1.65	2.23	2.45	0.46	2.98
hsa-miR-1252-3p	hsa-mir-1252	0.39	0.61	0	0.52	0	0	0	0	0
hsa-miR-1253	hsa-mir-1253	0.39	0.92	0	0	0	0	0	0.46	0
hsa-miR-1254	hsa-mir-1254-1	6.5	11.62	7.44	16.13	13.22	31.38	3.27	1.83	3.98
hsa-miR-1254	hsa-mir-1254-2	6.5	11.62	7.44	16.13	13.22	31.17	3.27	1.83	3.98
hsa-miR-1255a	hsa-mir-1255a	7.09	5.2	3.44	8.33	11.56	9.24	5.72	1.83	7.95
hsa-miR-1255b-5p	hsa-mir-1255b-1	0.2	0.31	0	0	0.21	0	0	0	0.5
hsa-miR-1255b-5p	hsa-mir-1255b-2	0.2	0.31	0	0	0.21	0	0	0	0.5
hsa-miR-1255b-2-3p	hsa-mir-1255b-2	0	0	0	0	0	0	0	0	0
hsa-miR-1256	hsa-mir-1256	0.79	0.31	0	0	0.83	0	0	0	0
hsa-miR-1257	hsa-mir-1257	1.18	2.45	1.43	3.12	0.83	0.96	0	0	0
hsa-miR-1258	hsa-mir-1258	0	0	0	0	0	0	0	0	0.99
hsa-miR-125a-5p	hsa-mir-125a	602.61	1107.88	831.15	2754.17	3290.05	3102.28	6503.74	13053.77	22746.1
hsa-miR-125a-3p	hsa-mir-125a	2.76	18.34	5.73	32.26	30.56	73.27	22.04	27.89	63.63
hsa-miR-125b-5p	hsa-mir-125b-1	124.85	168.44	90.62	43.97	51.42	58.14	5409.72	12737.59	13793.74
hsa-miR-125b-1-3p	hsa-mir-125b-1	6.7	18.34	4.87	5.2	1.65	7.33	602.53	744.39	842.08
hsa-miR-125b-5p	hsa-mir-125b-2	120.91	161.72	87.75	42.93	50.59	57.18	5281.54	12550.12	13630.69
hsa-miR-125b-2-3p	hsa-mir-125b-2	0.39	1.83	1.15	6.76	12.39	14.97	220.44	224.05	82.52
hsa-miR-126-5p	hsa-mir-126	41.36	20.48	33.21	40.07	70.62	42.69	10.61	22.86	189.89
hsa-miR-126-3p	hsa-mir-126	617.97	453.67	677.69	867.41	1331.96	791.66	374.75	487.88	2541.15
hsa-miR-1260a	hsa-mir-1260a	53.37	157.9	83.03	1938.01	384.72	244.82	150.22	152.26	245.07
hsa-miR-1260b	hsa-mir-1260b	92.75	256.34	150.31	2542.13	571.81	365.88	228.6	173.29	305.71
hsa-miR-1261	hsa-mir-1261	0	0	0.29	0	0	0	0	0.46	0
hsa-miR-1262	hsa-mir-1262	0.79	1.22	0.29	7.81	6.2	6.69	3.27	8.23	0.99
hsa-miR-1263	hsa-mir-1263	0.39	31.49	0	28.62	49.15	108.32	6.53	19.2	2.98
hsa-miR-1264	hsa-mir-1264	44.9	25.68	23.19	4.68	6.61	18.16	0	1.37	2.98
hsa-miR-1265	hsa-mir-1265	0.39	0.61	0.57	0	0	1.59	0	0	0
hsa-miR-1266-5p	hsa-mir-1266	5.91	2.75	5.44	3.64	2.89	5.1	0	0.46	0.99
hsa-miR-1266-3p	hsa-mir-1266	0	0	0	0	0	0.64	0	0	0
hsa-miR-1267	hsa-mir-1267	0.39	0.61	0.29	0	0.83	1.27	0	0	0
hsa-miR-1268a	hsa-mir-1268a	3.54	14.67	5.58	19.25	12.18	11.95	15.51	18.98	4.97
hsa-miR-1268b	hsa-mir-1268b	3.94	15.9	6.44	19.25	13.01	13.22	15.51	20.35	5.97
hsa-miR-1269a	hsa-mir-1269a	17.92	34.24	23.62	192.79	254.41	382.93	1163.83	230.45	662.63
hsa-miR-1269b	hsa-mir-1269b	16.74	31.49	22.48	107.97	189.57	214.4	873.18	150.43	463.79
hsa-miR-127-5p	hsa-mir-127	1.97	1.53	0.86	0	1.24	1.59	2.45	10.97	0.99
hsa-miR-127-3p	hsa-mir-127	57.11	48.61	21.47	35.38	18.59	78.69	21.23	260.17	1.99
hsa-miR-1270	hsa-mir-1270-1	2.95	7.34	2.86	6.76	5.58	9.08	3.27	1.83	2.49
hsa-miR-1270	hsa-mir-1270-2	2.95	7.34	2.86	6.76	5.58	9.08	3.27	1.83	2.49
hsa-miR-1271-5p	hsa-mir-1271	17.72	15.29	18.61	15.09	29.74	28.03	57.15	54.41	48.72
hsa-miR-1271-3p	hsa-mir-1271	0.79	1.22	0.86	0	0.83	1.27	0	0	0.99
hsa-miR-1272	hsa-mir-1272	1.58	1.53	1.72	1.56	1.24	0.64	0	0	0
hsa-miR-1273a	hsa-mir-1273a	2.36	0.61	0	0	0.41	1.27	0.82	0	0
hsa-miR-1273c	hsa-mir-1273c	1.18	2.14	0.29	2.08	0.83	1.27	1.63	1.37	0
hsa-miR-1273d	hsa-mir-1273d	2.36	4.28	1.72	1.04	5.37	6.05	5.31	4.12	6.46
hsa-miR-1273e	hsa-mir-1273e	1.18	0	0.29	0.52	0	0	0.82	0	1.99
hsa-miR-1273f	hsa-mir-1273f	0.39	0	0	0.52	0.55	0.9	1.91	0.46	2.32
hsa-miR-1273g-5p	hsa-mir-1273g	0	0	0	0	0	0	0	0	0
hsa-miR-1273g-3p	hsa-mir-1273g	8.27	2.06	2.36	84.95	8.26	3.03	86.13	3.66	4.97
hsa-miR-1273h-5p	hsa-mir-1273h	0	0	0.86	2.08	0.41	2.23	0	1.37	1.99
hsa-miR-1273h-3p	hsa-mir-1273h	1.58	0.92	1.15	3.12	2.07	2.23	0	4.57	0.99
hsa-miR-1275	hsa-mir-1275	7.88	11.31	6.59	6.76	15.28	18.8	4.08	8.23	10.94
hsa-miR-1276	hsa-mir-1276	1.18	3.97	4.01	5.72	2.89	6.05	4.08	2.74	6.96
hsa-miR-1277-5p	hsa-mir-1277	38.99	33.93	23.76	3.12	19	17.84	70.21	105.17	176.97
hsa-miR-1277-3p	hsa-mir-1277	2.36	1.53	0.86	0.52	1.24	1.27	7.35	13.72	17.9
hsa-miR-1278	hsa-mir-1278	40.96	22.62	13.74	11.97	27.67	29.31	16.33	10.06	7.95
hsa-miR-1279	hsa-mir-1279	0	0	0	0	0	0	0	0	0
hsa-miR-128-1-5p	hsa-mir-128-1	4.73	4.28	3.15	7.81	7.02	6.05	2.45	1.83	1.99
hsa-miR-128-3p	hsa-mir-128-1	1271.58	1916.17	932.5	2155.78	2098.3	4582.85	3693.16	3580.43	3287.29
hsa-miR-128-3p	hsa-mir-128-2	1097.88	1628.19	748.98	1739.5	1710.07	4068.04	2888.15	2523.74	2346.79
hsa-miR-128-2-5p	hsa-mir-128-2	0	0	0	0	0	0	0	0	0.99
hsa-miR-1281	hsa-mir-1281	0	0	0	0	0	0	0	0	0
hsa-miR-1282	hsa-mir-1282	0	0	0	0	0	0	0	0	0
hsa-miR-1283	hsa-mir-1283-1	82.22	55.18	56.69	5.72	10.02	16.88	0.41	0.91	4.47
hsa-miR-1283	hsa-mir-1283-2	82.22	55.18	56.69	5.72	10.02	16.88	0.41	0.91	4.47
hsa-miR-1284	hsa-mir-1284	0	1.22	0.57	1.56	2.89	1.27	4.08	1.83	4.97
hsa-miR-1285-5p	hsa-mir-1285-1	1.97	1.53	0.57	1.3	2.07	3.19	1.63	0	0.99
hsa-miR-1285-3p	hsa-mir-1285-1	5.51	12.08	4.72	4.42	5.92	10.83	6.94	4.8	4.81
hsa-miR-1285-3p	hsa-mir-1285-2	5.51	11.16	4.15	4.42	4.68	11.15	5.31	3.89	4.81
hsa-miR-1286	hsa-mir-1286	1.97	4.89	1.72	0.52	2.48	0.96	0	0	0.99
hsa-miR-1287-5p	hsa-mir-1287	13.79	20.79	15.75	54.12	34.69	83.47	100.42	108.82	115.33
hsa-miR-1287-3p	hsa-mir-1287	0	0.61	0	1.56	1.24	0	2.45	0	1.99
hsa-miR-1288-5p	hsa-mir-1288	0	0	0	0	0	0	0	0	0
hsa-miR-1288-3p	hsa-mir-1288	0.39	0.31	0.86	1.04	0.41	1.59	1.63	0.46	0.99
hsa-miR-1289	hsa-mir-1289-1	0.2	0.15	0.14	1.3	0.41	0.48	0	0	0
hsa-miR-1289	hsa-mir-1289-2	0.2	0.15	0.14	0.26	0.41	0.48	0	0	0
hsa-miR-129-5p	hsa-mir-129-1	36.83	9.78	31.21	49.69	16.11	41.73	59.19	186.55	66.11
hsa-miR-129-1-3p	hsa-mir-129-1	0.2	0	0	0	0	0.32	0	0	0
hsa-miR-129-5p	hsa-mir-129-2	36.83	9.78	31.21	49.69	15.69	41.73	59.19	186.1	66.11
hsa-miR-129-2-3p	hsa-mir-129-2	2.95	0.61	1.72	3.64	2.89	0.96	11.43	20.12	20.88
hsa-miR-1290	hsa-mir-1290	27.18	11.31	22.33	23.42	18.17	16.41	43.68	81.62	7.95
hsa-miR-1291	hsa-mir-1291	15.36	5.5	5.15	121.24	27.26	29.95	26.94	6.86	94.45
hsa-miR-1292-5p	hsa-mir-1292	8.27	18.34	12.02	45.79	17.76	62.12	3.27	16.92	12.92
hsa-miR-1292-3p	hsa-mir-1292	0.39	0	0	0.52	0	0	0.82	0	0
hsa-miR-1293	hsa-mir-1293	1.58	3.36	2.86	4.16	2.48	3.19	0	0.46	0
hsa-miR-1294	hsa-mir-1294	2.36	3.97	2.86	7.28	4.54	12.11	1.63	0.46	0.99
hsa-miR-1295a	hsa-mir-1295a	0.79	0.61	2.58	0.52	0.83	1.27	0	0	0
hsa-miR-1295b-5p	hsa-mir-1295b	0	0	0	0	0	0	0	0	0
hsa-miR-1295b-3p	hsa-mir-1295b	0	0	0	0	0	0	0	0	0
hsa-miR-1296-5p	hsa-mir-1296	23.63	25.37	27.77	49.95	93.34	179.99	76.75	148.15	184.92
hsa-miR-1296-3p	hsa-mir-1296	0.39	0.92	0	0	0.41	0	0	0	0
hsa-miR-1297	hsa-mir-1297	0	0	0	0	0	0	0	0	0
hsa-miR-1298-5p	hsa-mir-1298	2200.1	564.33	1709.25	208.66	244.5	342.15	17.15	49.84	38.77
hsa-miR-1298-3p	hsa-mir-1298	41.36	25.37	26.05	11.97	5.37	14.34	1.63	2.74	3.98
hsa-miR-1299	hsa-mir-1299	0	0	0.29	0	0	0	0.82	0	0.99
hsa-miR-1301-5p	hsa-mir-1301	0	0	0	0	0	0	0	0	0
hsa-miR-1301-3p	hsa-mir-1301	19.3	31.49	24.05	100.43	129.27	366.04	452.31	529.03	764.53
hsa-miR-1302	hsa-mir-1302-1	0.11	0.03	0.1	0	0.08	0.03	0.07	0.08	0.18
hsa-miR-1302	hsa-mir-1302-10	0.11	0.03	0.1	0	0.08	0.03	0.07	0.08	0.18
hsa-miR-1302	hsa-mir-1302-11	0.11	0.03	0.1	0	0.08	0.03	0.07	0.08	0.18
hsa-miR-1302	hsa-mir-1302-2	0.11	0.03	0.1	0	0.08	0.03	0.07	0.08	0.18
hsa-miR-1302	hsa-mir-1302-3	0.11	0.03	0.1	0	0.08	0.03	0.07	0.08	0.18
hsa-miR-1302	hsa-mir-1302-4	0.11	0.03	0.1	0	0.08	0.03	0.07	0.08	0.18
hsa-miR-1302	hsa-mir-1302-5	0.11	0.03	0.1	0	0.08	0.03	0.07	0.08	0.18
hsa-miR-1302	hsa-mir-1302-6	0.11	0.03	0.1	0	0.08	0.03	0.07	0.08	0.18
hsa-miR-1302	hsa-mir-1302-7	0.11	0.03	0.1	0	0.08	0.03	0.07	0.08	0.18
hsa-miR-1302	hsa-mir-1302-8	0.11	0.03	0.1	0	0.08	0.03	0.07	0.08	0.18
hsa-miR-1302	hsa-mir-1302-9	0.11	0.03	0.1	0	0.08	0.03	0.07	0.08	0.18
hsa-miR-1303	hsa-mir-1303	156.36	143.99	116.81	60.36	47.5	110.86	72.66	55.33	79.54
hsa-miR-1304-5p	hsa-mir-1304	7.48	7.34	3.72	8.33	5.37	12.11	0.82	1.37	4.97
hsa-miR-1304-3p	hsa-mir-1304	40.17	36.99	36.36	14.57	50.39	46.03	0.82	4.57	2.98
hsa-miR-1305	hsa-mir-1305	3.15	1.53	1.72	0	2.07	0.64	0	0.46	0.99
hsa-miR-1306-5p	hsa-mir-1306	2.76	1.83	2	21.33	5.78	12.11	8.16	10.97	37.78
hsa-miR-1306-3p	hsa-mir-1306	12.21	11.62	13.17	26.54	11.56	40.14	13.88	11.89	2.98
hsa-miR-1307-5p	hsa-mir-1307	101.22	70.92	30.06	5.2	68.97	74.86	35.92	54.87	42.75
hsa-miR-1307-3p	hsa-mir-1307	502.57	1110.02	817.12	2709.42	1709.04	4841.06	3419.24	3806.53	2994.5
hsa-miR-130a-5p	hsa-mir-130a	0	0	0	0	0	0.32	0	0	0
hsa-miR-130a-3p	hsa-mir-130a	180.39	190.61	143.58	190.97	211.05	191.94	81.64	255.14	509.52
hsa-miR-130b-5p	hsa-mir-130b	316.27	663.69	333.26	1160.36	529.48	2312.21	275.14	371.28	313.17
hsa-miR-130b-3p	hsa-mir-130b	65.77	42.34	51.96	95.74	75.17	77.25	23.68	22.4	45.24
hsa-miR-132-5p	hsa-mir-132	4.73	4.28	4.29	14.05	11.98	20.07	31.84	30.18	101.41
hsa-miR-132-3p	hsa-mir-132	14.57	13.15	5.44	31.22	45.43	40.14	80.83	67.67	203.81
hsa-miR-1321	hsa-mir-1321	0	0	0	0	0	0	0	0.46	0
hsa-miR-1322	hsa-mir-1322	2.56	1.68	2.43	0.26	0.21	0.32	0.41	0	0.99
hsa-miR-1323	hsa-mir-1323	254.83	237.84	135.42	16.65	37.58	95.89	2.45	2.29	2.98
hsa-miR-1324	hsa-mir-1324	0	0	0	0	0	0	0	0	0
hsa-miR-133a-5p	hsa-mir-133a-1	0.39	0	0.14	0	0.41	0	161.65	251.48	204.8
hsa-miR-133a-3p	hsa-mir-133a-1	5.65	4.18	3.24	0	2.62	1.81	3708.81	4214.62	6006.74
hsa-miR-133a-5p	hsa-mir-133a-2	0.39	0	0.14	0	0.41	0	161.65	252.85	206.79
hsa-miR-133a-3p	hsa-mir-133a-2	5.65	4.18	3.24	0	2.62	1.81	3708.81	4214.62	6006.74
hsa-miR-133b	hsa-mir-133b	0.92	0.51	0.38	0	0.14	0.21	439.79	326.01	341.34
hsa-miR-134-5p	hsa-mir-134	6.7	7.03	2	4.16	2.89	6.05	3.27	18.29	10.94
hsa-miR-134-3p	hsa-mir-134	0	0	0	0	0	0	0	0.46	0
hsa-miR-1343-5p	hsa-mir-1343	0	0	0	0	0	0.64	0	0.46	0.99
hsa-miR-1343-3p	hsa-mir-1343	0.79	0.92	2	10.93	1.65	40.14	15.51	30.18	21.87
hsa-miR-135a-5p	hsa-mir-135a-1	300.32	97.21	201.23	35.12	102.22	84.79	22.04	25.61	125.77
hsa-miR-135a-3p	hsa-mir-135a-1	1.58	1.22	2	10.41	12.39	19.43	2.45	2.74	5.97
hsa-miR-135a-5p	hsa-mir-135a-2	303.08	97.83	204.09	35.12	103.87	85.11	22.04	25.61	124.77
hsa-miR-135b-5p	hsa-mir-135b	392.28	571.67	441.87	188.88	676.93	500.06	43.27	70.87	341.01
hsa-miR-135b-3p	hsa-mir-135b	25.21	53.5	25.77	14.05	34.28	38.55	0.82	1.37	8.95
hsa-miR-136-5p	hsa-mir-136	0.79	0.92	0.29	0	0	1.27	0.82	5.94	0
hsa-miR-136-3p	hsa-mir-136	8.66	6.42	1.72	0	0.83	3.82	4.08	19.2	0
hsa-miR-137	hsa-mir-137	0.39	1.22	0	0	0.41	0	0	0	0.99
hsa-miR-138-5p	hsa-mir-138-1	10.83	8.25	6.3	5.46	7.85	9.4	0	1.83	0.5
hsa-miR-138-1-3p	hsa-mir-138-1	0.79	0.31	0.29	1.04	0.41	0	0	0	0
hsa-miR-138-5p	hsa-mir-138-2	8.47	3.67	2.86	2.34	3.72	5.26	0	1.37	1.49
hsa-miR-138-2-3p	hsa-mir-138-2	0	0	0	0	0	0	0	0	0
hsa-miR-139-5p	hsa-mir-139	42.14	46.16	36.65	66.6	74.34	140.17	16.33	32.01	36.79
hsa-miR-139-3p	hsa-mir-139	3.15	2.75	2.58	14.57	7.43	36.64	2.45	8.69	8.95
hsa-miR-140-5p	hsa-mir-140	307.6	292.87	282.01	171.19	473.31	387.71	352.7	760.39	654.18
hsa-miR-140-3p	hsa-mir-140	823.17	641.68	794.5	783.12	1564.9	1443.46	850.73	1835.37	800.32
hsa-miR-141-5p	hsa-mir-141	9.06	9.17	9.16	1.04	1.65	0.32	0	0	0
hsa-miR-141-3p	hsa-mir-141	55.53	70.16	55.83	13.79	24.78	25.49	1.63	0.46	7.95
hsa-miR-142-5p	hsa-mir-142	4.33	0.92	2.58	0.52	1.65	1.59	0	0	0.99
hsa-miR-142-3p	hsa-mir-142	5.51	3.67	5.73	1.04	4.13	3.19	0	0	3.98
hsa-miR-143-5p	hsa-mir-143	0.79	1.22	0.29	2.08	2.07	5.42	1114.44	1406.93	1176.13
hsa-miR-143-3p	hsa-mir-143	965.74	524.29	456.66	330.42	545.59	1015.62	158523.68	134667.98	113107.13
hsa-miR-144-5p	hsa-mir-144	1.18	0.61	1.43	0.52	2.07	2.23	0	0.91	0.99
hsa-miR-144-3p	hsa-mir-144	4.33	0.61	1.15	0	0.41	4.14	1.63	0.91	6.96
hsa-miR-145-5p	hsa-mir-145	11.03	7.95	7.16	34.86	14.04	15.29	355.97	300.86	1270.58
hsa-miR-145-3p	hsa-mir-145	9.45	18.04	6.59	21.33	24.78	41.73	1001.77	1071.77	999.16
hsa-miR-1468-5p	hsa-mir-1468	4.33	2.14	6.01	11.45	12.39	47.15	8.98	9.14	5.97
hsa-miR-1468-3p	hsa-mir-1468	0	0	0	0	0	0	0	0	0
hsa-miR-1469	hsa-mir-1469	0	0	0	0	0	0.32	0	2.74	0
hsa-miR-146a-5p	hsa-mir-146a	1635.9	15.29	29.2	3.38	35.52	233.67	10.61	80.25	110.85
hsa-miR-146a-3p	hsa-mir-146a	9.85	0.61	1.15	0	0	0.64	0	0	0.99
hsa-miR-146b-5p	hsa-mir-146b	209.73	116.17	208.14	2743.5	3049.67	2850.76	558.44	829.66	7849.64
hsa-miR-146b-3p	hsa-mir-146b	0.39	0.61	0.86	23.94	20.65	36.95	6.53	3.66	34.8
hsa-miR-1470	hsa-mir-1470	0	0	0	0	0	0	0	0	0
hsa-miR-1471	hsa-mir-1471	0	0	0	0	0	0	0	0	0
hsa-miR-147a	hsa-mir-147a	0	0	0	0	0	0	0	0	0
hsa-miR-147b	hsa-mir-147b	0	0.61	0.29	1.04	0.83	0.96	0	0	0
hsa-miR-148a-5p	hsa-mir-148a	361.96	468.95	391.38	268.5	299.02	467.35	100.42	145.4	93.45
hsa-miR-148a-3p	hsa-mir-148a	47110.95	29506.83	35412.39	21223.72	35896.85	44293.95	29373.4	31631.24	24943.26
hsa-miR-148b-5p	hsa-mir-148b	23.63	39.13	26.63	30.7	40.89	46.83	32.66	64.93	75.56
hsa-miR-148b-3p	hsa-mir-148b	1014.39	893.89	712.76	676.97	1481.06	1514.18	1843.93	1993.34	2026.16
hsa-miR-149-5p	hsa-mir-149	92.16	166.92	125.4	320.53	263.09	499.52	241.67	336.07	837.11
hsa-miR-149-3p	hsa-mir-149	0	0.31	0	4.16	1.24	1.59	0	1.83	6.96
hsa-miR-150-5p	hsa-mir-150	3.94	2.14	8.02	1.56	1.65	1.91	0	2.29	1.99
hsa-miR-150-3p	hsa-mir-150	0	0	0	0	0	0	0	0	0
hsa-miR-151a-5p	hsa-mir-151a	127.41	191.53	82.12	115.52	218.28	247.85	270.24	1506.38	529.41
hsa-miR-151a-3p	hsa-mir-151a	3449.42	3048.51	4105.63	4316.24	7373.49	6948.11	2537.49	2723.33	2985.56
hsa-miR-151b	hsa-mir-151b	8.86	11.01	2.96	4.42	9.29	16.73	22.86	85.96	20.38
hsa-miR-152-5p	hsa-mir-152	1.18	1.22	0.86	2.08	1.65	3.5	8.16	13.72	16.9
hsa-miR-152-3p	hsa-mir-152	48.84	28.43	37.94	74.93	96.23	96.53	1058.92	749.88	1780.6
hsa-miR-153-3p	hsa-mir-153-1	1.58	0.15	0.14	0.78	0.83	0.64	0	0.23	3.48
hsa-miR-153-3p	hsa-mir-153-2	1.58	0.15	0.14	0.78	0.83	0.64	0	0.23	3.48
hsa-miR-153-5p	hsa-mir-153-2	0	0	0	0	0	0	0	0	0
hsa-miR-1537-5p	hsa-mir-1537	0	0	0	0	0	0	0	0	0
hsa-miR-1537-3p	hsa-mir-1537	0	0	0	0	0	0	0	0	0
hsa-miR-1538	hsa-mir-1538	0.39	0	0	0	0	0.32	0	0.46	0
hsa-miR-1539	hsa-mir-1539	0	0	0	0	0	0	0	0	0
hsa-miR-154-5p	hsa-mir-154	0	0.31	0	0	0	0	0	0.46	0
hsa-miR-154-3p	hsa-mir-154	0	0	0	0	0.41	0	0	0	0.99
hsa-miR-155-5p	hsa-mir-155	103.59	145.82	82.46	124.36	71.45	167.89	17.15	11.89	99.42
hsa-miR-155-3p	hsa-mir-155	0	0	0	0	0	0	0	0	0
hsa-miR-1587	hsa-mir-1587	0	0	0	0	0	0	0	0	0
hsa-miR-15a-5p	hsa-mir-15a	26.39	34.54	24.05	28.62	47.5	48.1	19.59	25.61	36.79
hsa-miR-15a-3p	hsa-mir-15a	0.39	0.31	0.29	0	0.83	0	0	0.46	0
hsa-miR-15b-5p	hsa-mir-15b	123.28	117.7	189.25	81.69	384.1	86.65	44.09	31.09	58.66
hsa-miR-15b-3p	hsa-mir-15b	81.14	126.56	54.11	44.75	123.49	128.7	34.29	19.66	51.7
hsa-miR-16-5p	hsa-mir-16-1	310.36	261.23	224.75	275.69	468.56	271.58	116.75	158.59	124.77
hsa-miR-16-1-3p	hsa-mir-16-1	0.39	7.34	3.15	3.12	8.67	2.87	0.82	1.83	1.99
hsa-miR-16-5p	hsa-mir-16-2	311.54	263.06	226.75	273.61	470.63	271.9	115.12	157.21	123.78
hsa-miR-16-2-3p	hsa-mir-16-2	347.78	690.59	335.84	429.8	520.39	862.7	168.19	141.74	222.7
hsa-miR-17-5p	hsa-mir-17	5317.76	4507.44	5245.95	5517.8	7421.6	4095.7	548.92	1141.5	2491.94
hsa-miR-17-3p	hsa-mir-17	100.04	134.21	91.05	55.16	116.88	186.05	22.04	37.04	33.8
hsa-miR-181a-5p	hsa-mir-181a-1	185.7	275.59	206.57	120.98	170.16	356.09	544.56	1322.57	4355.8
hsa-miR-181a-3p	hsa-mir-181a-1	5.51	0.92	5.44	0.52	4.13	9.56	13.88	56.24	65.62
hsa-miR-181a-5p	hsa-mir-181a-2	185.7	275.29	206.57	120.98	170.16	355.77	544.56	1322.57	4354.81
hsa-miR-181a-2-3p	hsa-mir-181a-2	81.53	139.1	125.69	68.69	88.8	203.25	622.13	777.77	762.54
hsa-miR-181b-5p	hsa-mir-181b-1	87.44	141.08	98.63	95.22	90.38	210.02	225.34	505.86	944.23
hsa-miR-181b-3p	hsa-mir-181b-1	0.39	0.31	0.57	0	0	0	0.82	1.83	1.99
hsa-miR-181b-5p	hsa-mir-181b-2	100.04	159.88	117.53	102.25	102.15	240.44	265.75	622.46	1261.88
hsa-miR-181c-5p	hsa-mir-181c	5.12	3.97	3.72	1.56	4.96	26.76	17.96	22.86	57.66
hsa-miR-181c-3p	hsa-mir-181c	8.27	3.97	8.02	4.68	12.39	26.44	37.56	16.46	21.87
hsa-miR-181d-5p	hsa-mir-181d	13.79	17.58	9.73	31.48	30.49	111.34	108.99	78.34	201.32
hsa-miR-181d-3p	hsa-mir-181d	0	0	0	0	0	0.64	0.82	0	0
hsa-miR-182-5p	hsa-mir-182	4468.34	3785.26	4630.15	1162.96	1993.6	1681.44	25.31	45.72	127.26
hsa-miR-182-3p	hsa-mir-182	16.94	17.73	10.31	0	2.48	6.37	0.82	0	0
hsa-miR-1825	hsa-mir-1825	0	0	0	0	0	0	0	0	0
hsa-miR-1827	hsa-mir-1827	0	0	0	0	0	0	0	0	0
hsa-miR-183-5p	hsa-mir-183	6644.41	5623.78	7005.63	1328.43	2180.7	2182.87	41.64	74.07	169.01
hsa-miR-183-3p	hsa-mir-183	9.45	10.39	7.73	1.56	3.72	1.27	0	0	0
hsa-miR-184	hsa-mir-184	26.78	6.11	17.18	36.42	10.33	10.83	88.18	161.86	53.69
hsa-miR-185-5p	hsa-mir-185	315.88	293.78	331.83	152.46	541.87	180.63	366.58	256.51	261.47
hsa-miR-185-3p	hsa-mir-185	24.03	20.18	13.74	11.45	14.87	47.47	26.13	28.81	44.74
hsa-miR-186-5p	hsa-mir-186	501.78	794.84	319.52	360.6	620.34	1140.82	556.81	1156.36	2425.83
hsa-miR-186-3p	hsa-mir-186	0	0	0.29	0	0	0	0	0	0
hsa-miR-187-5p	hsa-mir-187	1.97	11.01	5.44	10.93	1.24	10.19	2.45	4.57	3.98
hsa-miR-187-3p	hsa-mir-187	309.97	418.51	271.42	532.83	297.78	365.09	41.64	57.61	46.73
hsa-miR-188-5p	hsa-mir-188	13	7.34	8.59	6.24	17.76	24.21	6.53	23.78	14.91
hsa-miR-188-3p	hsa-mir-188	0.79	0.61	1.15	0.52	0.41	0.64	2.45	2.29	0.99
hsa-miR-18a-5p	hsa-mir-18a	718.99	916.51	813.97	455.3	838	798.83	71.44	136.49	327.09
hsa-miR-18a-3p	hsa-mir-18a	80.94	143.38	75.58	156.88	133.4	225.39	8.16	15.55	28.83
hsa-miR-18b-5p	hsa-mir-18b	71.09	57.47	41.8	35.38	60.3	86.81	6.94	8	13.92
hsa-miR-18b-3p	hsa-mir-18b	4.53	3.36	4.58	10.67	5.78	5.58	0.82	0	0
hsa-miR-1908-5p	hsa-mir-1908	2.36	9.48	1.43	22.37	9.09	80.6	17.15	44.81	33.8
hsa-miR-1908-3p	hsa-mir-1908	0	0	0	2.08	0.41	3.19	1.63	1.83	0
hsa-miR-1909-5p	hsa-mir-1909	0	2.75	0.86	1.04	0.41	5.42	0.82	0	0
hsa-miR-1909-3p	hsa-mir-1909	0.39	0.31	0.29	0.52	0.83	0.32	0	0	0
hsa-miR-190a-5p	hsa-mir-190a	7.88	4.89	5.15	6.24	9.09	5.73	13.06	22.86	58.66
hsa-miR-190a-3p	hsa-mir-190a	0	0.92	0	0	0.41	0	0	0	0
hsa-miR-190b	hsa-mir-190b	1.18	0.61	0.86	2.08	1.24	0.96	1.63	3.2	4.97
hsa-miR-191-5p	hsa-mir-191	4559.32	4755.88	5161.82	10038.96	8766.57	9897.47	3918.9	5517.07	10249.12
hsa-miR-191-3p	hsa-mir-191	14.57	26.9	11.17	16.65	23.95	77.1	12.25	17.83	27.84
hsa-miR-1910-5p	hsa-mir-1910	0.79	2.14	0.86	0.52	2.07	21.03	1.63	6.4	4.97
hsa-miR-1910-3p	hsa-mir-1910	0.39	1.53	0	0.52	0	1.91	1.63	0.91	0
hsa-miR-1911-5p	hsa-mir-1911	26.39	17.43	23.48	7.28	10.33	6.69	1.63	2.74	2.98
hsa-miR-1911-3p	hsa-mir-1911	3.94	1.22	2.86	2.08	0	1.27	0	0	0
hsa-miR-1912	hsa-mir-1912	8.66	5.81	6.01	3.12	2.48	2.87	0	0.46	0.99
hsa-miR-1913	hsa-mir-1913	0	0	0	0	0	0	0	0	0.99
hsa-miR-1914-5p	hsa-mir-1914	0	0	0.29	3.64	0.83	7.01	9.8	10.06	15.91
hsa-miR-1914-3p	hsa-mir-1914	0.39	0.31	0	0	0	0.64	0.82	2.29	3.98
hsa-miR-1915-5p	hsa-mir-1915	0	0.31	0	0.52	1.65	0.64	2.45	0	0
hsa-miR-1915-3p	hsa-mir-1915	0.39	0	0	1.56	0	0.64	0.82	0	0
hsa-miR-192-5p	hsa-mir-192	346.99	381.06	398.54	303.1	580.9	591.75	950.74	1066.97	790.88
hsa-miR-192-3p	hsa-mir-192	0	0	0	0	0	0	0	0	0
hsa-miR-193a-5p	hsa-mir-193a	8.27	11.01	9.16	111.35	43.37	52.88	5.72	4.57	166.03
hsa-miR-193a-3p	hsa-mir-193a	1.18	1.22	0.29	0.52	1.24	1.27	0	0.46	0
hsa-miR-193b-5p	hsa-mir-193b	0.39	2.14	0.57	1.56	0.83	2.87	2.45	5.03	8.95
hsa-miR-193b-3p	hsa-mir-193b	33.48	29.65	23.48	10.41	35.52	18.48	22.04	11.89	24.85
hsa-miR-194-5p	hsa-mir-194-1	12.8	13.91	15.17	15.35	30.36	16.25	53.88	86.88	118.81
hsa-miR-194-5p	hsa-mir-194-2	22.25	24.61	26.91	20.55	62.16	22.62	70.21	123.46	147.64
hsa-miR-194-3p	hsa-mir-194-2	0.79	1.22	0.57	3.12	1.65	0.64	4.08	4.57	4.97
hsa-miR-195-5p	hsa-mir-195	8.66	8.87	17.46	22.03	46.67	25.49	10.61	7.47	1.99
hsa-miR-195-3p	hsa-mir-195	5.51	5.5	6.87	32.78	21.48	43.01	2.45	3.2	0.99
hsa-miR-196a-5p	hsa-mir-196a-1	0.39	1.38	0.29	0.78	2.48	7.65	0.82	12.5	2.49
hsa-miR-196a-5p	hsa-mir-196a-2	0.39	1.99	0.57	0.78	2.68	7.96	0.82	15.01	1.49
hsa-miR-196a-3p	hsa-mir-196a-2	0	0	0	0	0	0	0	0.46	0
hsa-miR-196b-5p	hsa-mir-196b	1.97	0.92	0.86	4.68	1.03	1.27	1.63	10.44	25.85
hsa-miR-196b-3p	hsa-mir-196b	0	0	0	0	0	0	0	0	0
hsa-miR-197-5p	hsa-mir-197	0.39	0.61	0	0.52	0.83	1.27	0.82	0	0
hsa-miR-197-3p	hsa-mir-197	36.24	55.33	59.55	208.14	177.59	360.94	297.18	240.97	664.12
hsa-miR-1972	hsa-mir-1972-1	0	0.31	0.48	0.43	0.14	0.08	0	0	0.33
hsa-miR-1972	hsa-mir-1972-2	0	0.31	0.48	0.43	0.14	0.08	0	0	0.33
hsa-miR-1973	hsa-mir-1973	1.18	0	0.29	1.04	0	0	6.53	0.91	3.98
hsa-miR-1976	hsa-mir-1976	0	0	0	0	0	0	0.82	0	0
hsa-miR-198	hsa-mir-198	0	0	0	0	0	0	0	0	0
hsa-miR-199a-5p	hsa-mir-199a-1	110.08	88.35	53.92	3.04	3.1	21.82	36.6	359.77	891.13
hsa-miR-199a-3p	hsa-mir-199a-1	147.37	104.65	62.27	11.62	58.37	36.21	69.4	216.27	442.42
hsa-miR-199a-5p	hsa-mir-199a-2	110.08	88.35	53.92	3.04	3.1	21.82	36.6	360.23	891.13
hsa-miR-199a-3p	hsa-mir-199a-2	149.54	105.57	62.41	11.62	59.61	36.21	71.03	220.39	444.4
hsa-miR-199b-5p	hsa-mir-199b	30.72	21.71	25.58	57.41	161.9	254.54	7.62	21.19	805.63
hsa-miR-199b-3p	hsa-mir-199b	147.37	104.65	62.27	11.62	58.37	36.21	69.4	216.27	442.42
hsa-miR-19a-5p	hsa-mir-19a	0	0	0	0	0	0	0	0	0
hsa-miR-19a-3p	hsa-mir-19a	508.21	476.7	336.51	170.15	476.27	236.97	97.16	241.35	313.17
hsa-miR-19b-1-5p	hsa-mir-19b-1	1.58	2.75	1.43	2.6	2.07	2.23	0	1.37	0.99
hsa-miR-19b-3p	hsa-mir-19b-1	612.19	513.08	499.84	290.87	717.47	303.71	109.81	281.58	431.48
hsa-miR-19b-3p	hsa-mir-19b-2	613.76	518.58	502.13	294.51	720.57	301.64	111.44	281.81	432.47
hsa-miR-19b-2-5p	hsa-mir-19b-2	0	0	0.29	0	0.41	0.32	0	0	0
hsa-miR-200a-5p	hsa-mir-200a	36.63	37.3	39.22	3.64	2.48	5.1	0	0	0.99
hsa-miR-200a-3p	hsa-mir-200a	817.65	771.15	506.05	126.18	104.08	549.86	13.88	12.8	45.73
hsa-miR-200b-5p	hsa-mir-200b	4.73	11.31	8.59	1.04	1.65	7.65	0	0	0.99
hsa-miR-200b-3p	hsa-mir-200b	1284.57	960.38	1668.16	230.51	255.65	453.81	22.04	18.29	52.69
hsa-miR-200c-5p	hsa-mir-200c	2.76	3.97	2	0	0	0	0	0	0
hsa-miR-200c-3p	hsa-mir-200c	2557.92	2911.09	4157.89	2714.63	1937.02	1643.68	26.13	41.15	194.86
hsa-miR-202-5p	hsa-mir-202	0	0	0.29	0	0	0	0	0.91	0.99
hsa-miR-202-3p	hsa-mir-202	0	0	0	0	0	0	0	0	0
hsa-miR-203a	hsa-mir-203a	45.29	37.3	59.84	39.03	94.99	70.72	42.45	6.86	72.58
hsa-miR-203b-5p	hsa-mir-203b	0	0	0	0	0	0	0	0	0
hsa-miR-203b-3p	hsa-mir-203b	8.66	3.06	7.16	2.6	3.72	0.96	0	0	0
hsa-miR-204-5p	hsa-mir-204	216.43	273.45	164.34	656.15	294.89	545.72	78.38	122.77	456.33
hsa-miR-204-3p	hsa-mir-204	1.97	10.09	2.29	17.69	5.78	9.24	3.27	4.12	13.92
hsa-miR-205-5p	hsa-mir-205	2311.96	1969.06	2975.87	867.41	1701.61	1588.41	18.78	34.29	67.6
hsa-miR-205-3p	hsa-mir-205	0.39	1.53	0.29	0	1.24	0	0	0	0
hsa-miR-2052	hsa-mir-2052	0	0	0	0	0	0	0	0	0
hsa-miR-2053	hsa-mir-2053	0	0	0	0	0	0	0	0	0
hsa-miR-2054	hsa-mir-2054	0	0	0	0	0	0	0	0	0
hsa-miR-206	hsa-mir-206	0.79	0.31	0.29	0	0	0	29.39	33.68	32.15
hsa-miR-208a-5p	hsa-mir-208a	0	0	0	0	0	0	52.25	42.07	122.29
hsa-miR-208a-3p	hsa-mir-208a	1.18	0.61	1.72	0.52	0.83	2.87	2559.53	6669.77	8186.17
hsa-miR-208b-5p	hsa-mir-208b	0	0	0	0	0	0	0.82	2.29	5.97
hsa-miR-208b-3p	hsa-mir-208b	0	0	0	0	0	0	193.5	494.28	1211.92
hsa-miR-20a-5p	hsa-mir-20a	9662.56	9099.11	10466.7	8609.93	16056.91	6920.87	1152.81	1790.78	2088.3
hsa-miR-20a-3p	hsa-mir-20a	10.24	14.06	5.15	8.85	11.98	6.05	2.45	4.57	3.98
hsa-miR-20b-5p	hsa-mir-20b	4819.27	3545.64	4495.63	4513.88	6566.94	3527.1	261.53	169.64	356.25
hsa-miR-20b-3p	hsa-mir-20b	35.45	29.04	20.9	24.46	29.74	34.72	0	0.46	0.99
hsa-miR-21-5p	hsa-mir-21	81224.13	66609.55	91829.94	20626.37	45113.61	40773.7	171920.61	239190.98	186066.84
hsa-miR-21-3p	hsa-mir-21	66.56	95.07	46.38	8.33	21.48	32.49	115.12	125.28	87.49
hsa-miR-210-5p	hsa-mir-210	0	0.31	0	5.2	1.24	2.55	11.43	0	7.95
hsa-miR-210-3p	hsa-mir-210	211.9	79.79	145.16	234.67	507.18	1100.67	798.48	362.59	2309.51
hsa-miR-211-5p	hsa-mir-211	2.56	5.66	2.29	2.08	1.24	4.14	0	0.69	0
hsa-miR-211-3p	hsa-mir-211	0	0	0.29	0	0	0	0	0	0
hsa-miR-2110	hsa-mir-2110	8.27	17.43	9.16	55.16	40.89	95.57	65.32	115.22	90.47
hsa-miR-2113	hsa-mir-2113	89.8	70.31	103.64	12.49	44.19	57.98	0	0.46	0
hsa-miR-2114-5p	hsa-mir-2114	0	0	0	0	0	0	0	0	0.99
hsa-miR-2114-3p	hsa-mir-2114	0	0	0	0	0	0	0	0	0
hsa-miR-2115-5p	hsa-mir-2115	0	0	0	0	0	0	0	0	0
hsa-miR-2115-3p	hsa-mir-2115	0	0	0	0	0.41	0.64	0	0	0
hsa-miR-2116-5p	hsa-mir-2116	0	0	0	0	0.41	0	0	0	0
hsa-miR-2116-3p	hsa-mir-2116	1.18	0	2.86	1.56	1.65	2.23	0	0	0.99
hsa-miR-2117	hsa-mir-2117	0	0	0	0	0	0	0	0	0
hsa-miR-212-5p	hsa-mir-212	5.91	5.2	3.44	9.37	11.15	17.52	42.45	63.1	51.7
hsa-miR-212-3p	hsa-mir-212	0.39	0	0.86	0.52	0.41	0.64	0.82	1.37	2.98
hsa-miR-214-5p	hsa-mir-214	9.85	3.97	3.15	0	0.41	0.96	0.82	21.03	61.64
hsa-miR-214-3p	hsa-mir-214	30.33	18.65	10.59	1.04	0	1.91	13.06	64.93	123.28
hsa-miR-215-5p	hsa-mir-215	3.94	2.6	3.15	2.86	2.68	3.66	6.12	6.17	2.49
hsa-miR-215-3p	hsa-mir-215	0	0	0	0	0	0	0	0	0
hsa-miR-216a-5p	hsa-mir-216a	0	0.31	0	0	0	0	0.82	0.91	2.98
hsa-miR-216a-3p	hsa-mir-216a	0	0	0	0	0	0	0	0.46	0.99
hsa-miR-216b-5p	hsa-mir-216b	0	0	0	0.52	0.41	0	1.63	5.49	7.95
hsa-miR-216b-3p	hsa-mir-216b	0	0	0	0	0	0	0	0	0
hsa-miR-217	hsa-mir-217	0	0	0.29	0	2.07	0	1.63	6.86	3.98
hsa-miR-218-5p	hsa-mir-218-1	259.16	327.87	113.23	684.77	976.98	977.55	3687.44	9019.31	9271.83
hsa-miR-218-1-3p	hsa-mir-218-1	0	0	0	0	0	0	0	0.91	0.99
hsa-miR-218-5p	hsa-mir-218-2	254.04	310.75	112.09	647.83	961.28	961.62	3671.93	8934.72	9230.07
hsa-miR-218-2-3p	hsa-mir-218-2	0	0	0	0	0	0.64	1.63	6.86	7.95
hsa-miR-219a-5p	hsa-mir-219a-1	0.2	1.22	0.86	0.52	1.24	0.64	1.63	4.8	4.97
hsa-miR-219a-1-3p	hsa-mir-219a-1	1.18	3.06	1.15	9.89	6.61	7.01	3.27	2.74	5.97
hsa-miR-219a-5p	hsa-mir-219a-2	2.56	0.92	2.58	0.52	0.83	1.27	0	0.23	0
hsa-miR-219a-2-3p	hsa-mir-219a-2	20.87	15.29	11.17	49.43	9.91	18.16	0	0.46	0.99
hsa-miR-219b-5p	hsa-mir-219b	0	1.22	1.15	0	3.3	3.19	0	5.94	1.99
hsa-miR-219b-3p	hsa-mir-219b	0	0.31	0	1.04	0	0.96	0	0	0
hsa-miR-22-5p	hsa-mir-22	13.39	21.4	6.87	5.2	7.43	11.79	60.42	51.67	53.69
hsa-miR-22-3p	hsa-mir-22	2084.31	3293.99	1338.77	689.45	1032.11	1941.07	8563.62	13723.63	22443.86
hsa-miR-221-5p	hsa-mir-221	117.37	180.98	232.48	120.72	82.6	50.33	5.72	16	18.89
hsa-miR-221-3p	hsa-mir-221	1270.59	1177.28	925.34	841.91	1357.15	775.41	144.51	240.05	597.51
hsa-miR-222-5p	hsa-mir-222	3.54	13.45	8.3	12.49	21.89	8.92	0	1.83	0
hsa-miR-222-3p	hsa-mir-222	1994.11	2861.72	2474.83	2431.04	1995.26	6212.84	99.61	286.69	878.86
hsa-miR-223-5p	hsa-mir-223	0	0	0	0.52	0	0	0	0	0
hsa-miR-223-3p	hsa-mir-223	0	0	0	1.04	0	0	0	0.46	0.99
hsa-miR-224-5p	hsa-mir-224	132.73	127.79	191.54	983.97	1611.57	2249.77	536.4	1263.36	338.02
hsa-miR-224-3p	hsa-mir-224	0.39	0.31	0.29	2.6	3.3	7.01	1.63	7.32	3.98
hsa-miR-2276-5p	hsa-mir-2276	0	0	0	0	0	0	0	0	0
hsa-miR-2276-3p	hsa-mir-2276	0	0.61	0.57	1.56	0	0	0	0	0.99
hsa-miR-2277-5p	hsa-mir-2277	3.15	3.97	2.58	1.56	16.11	26.44	8.16	3.2	5.97
hsa-miR-2277-3p	hsa-mir-2277	0	0	0	0.52	1.24	0.32	0	0	0
hsa-miR-2278	hsa-mir-2278	0	2.14	0.86	1.56	1.24	1.59	0	0.46	0
hsa-miR-2355-5p	hsa-mir-2355	0.79	3.36	0.86	0.52	1.24	0.96	0.82	3.2	6.96
hsa-miR-2355-3p	hsa-mir-2355	3.54	9.48	6.01	4.16	5.37	8.6	3.27	5.49	4.97
hsa-miR-2392	hsa-mir-2392	0	0	0.29	0	0	0	0	0	0
hsa-miR-23a-5p	hsa-mir-23a	0	0.92	0	0	0	5.42	4.08	1.37	2.98
hsa-miR-23a-3p	hsa-mir-23a	34.86	58.39	46.95	69.73	198.04	80.44	332.29	281.2	648.21
hsa-miR-23b-5p	hsa-mir-23b	1.97	4.59	0.57	32.78	4.54	19.11	39.19	42.98	39.77
hsa-miR-23b-3p	hsa-mir-23b	67.15	78.57	57.26	373.09	391.74	347.88	1609.61	1326.46	3172.96
hsa-miR-23c	hsa-mir-23c	0	0	0	0	0.41	0.16	1.22	0.46	2.49
hsa-miR-24-1-5p	hsa-mir-24-1	2.95	1.53	1.15	3.12	6.2	6.53	31.02	46.18	70.59
hsa-miR-24-3p	hsa-mir-24-1	676.65	654.21	819.84	1497.28	1907.08	2578.7	4082.6	5440.02	8228.92
hsa-miR-24-3p	hsa-mir-24-2	673.11	646.26	813.25	1478.55	1894.69	2553.85	4062.19	5392.93	8147.4
hsa-miR-24-2-5p	hsa-mir-24-2	18.71	22.93	21.76	16.65	40.89	48.26	93.07	190.21	185.91
hsa-miR-2467-5p	hsa-mir-2467	3.15	2.14	2	1.56	3.72	8.28	0	2.74	0.99
hsa-miR-2467-3p	hsa-mir-2467	0	0	0.29	0.52	0.83	1.59	0	0.91	1.99
hsa-miR-25-5p	hsa-mir-25	51.6	212.77	51.82	543.76	127.21	250.08	30.21	18.75	28.83
hsa-miR-25-3p	hsa-mir-25	1797.97	1984.04	2013.02	3165.24	5418.29	2426.69	1002.59	825.78	680.03
hsa-miR-2681-5p	hsa-mir-2681	0.39	0	0	0	0	0.32	0	0	0
hsa-miR-2681-3p	hsa-mir-2681	0	0	0	0	0	0	0	0	0
hsa-miR-2682-5p	hsa-mir-2682	0.39	0.61	0.29	0	0	0	0	0	0
hsa-miR-2682-3p	hsa-mir-2682	0	0	0	0	0.41	0	0	0	0
hsa-miR-26a-5p	hsa-mir-26a-1	9018.8	9635.01	7566.75	11723.92	12744.69	23064.15	18075.66	21634.97	32354.29
hsa-miR-26a-1-3p	hsa-mir-26a-1	0	2.14	2.29	0.52	2.07	0.32	0	0	0.99
hsa-miR-26a-5p	hsa-mir-26a-2	9026.28	9641.74	7573.9	11736.41	12758.32	23081.67	18085.46	21663.32	32463.65
hsa-miR-26a-2-3p	hsa-mir-26a-2	6.7	11.31	5.15	3.64	5.37	2.87	2.45	5.03	8.95
hsa-miR-26b-5p	hsa-mir-26b	606.54	633.32	424.69	640.89	1628.09	1222.37	4450.95	3759.59	9536.61
hsa-miR-26b-3p	hsa-mir-26b	3.94	7.95	3.72	16.65	10.74	53.84	28.58	46.64	42.75
hsa-miR-27a-5p	hsa-mir-27a	12.6	33.93	28.06	62.96	34.28	58.62	10.61	34.75	16.9
hsa-miR-27a-3p	hsa-mir-27a	331.43	416.83	311.79	202.15	529.07	507.17	775.21	1023.99	1263.62
hsa-miR-27b-5p	hsa-mir-27b	6.7	11.31	12.31	100.43	32.21	28.99	85.73	79.1	89.48
hsa-miR-27b-3p	hsa-mir-27b	1191.23	861.02	906.45	3751.93	4652.16	2489.98	12333.52	9899.95	10577.2
hsa-miR-28-5p	hsa-mir-28	333.21	450.76	403.07	234.41	494.37	433.42	566.61	1091.66	1867.09
hsa-miR-28-3p	hsa-mir-28	411.98	430.74	444.92	637.94	806.61	941.71	527.42	598.07	704.88
hsa-miR-2861	hsa-mir-2861	0	0	0	0	0	0	0	0	0
hsa-miR-2909	hsa-mir-2909	0	0	0	0	0	0	0	0	0
hsa-miR-296-5p	hsa-mir-296	70.89	38.82	35.5	106.67	33.87	67.22	27.76	21.49	62.63
hsa-miR-296-3p	hsa-mir-296	245.37	524.9	237.06	380.37	372.12	1022.94	84.91	91.45	104.39
hsa-miR-297	hsa-mir-297	0	0	0	0	0	0	0	0.46	0
hsa-miR-298	hsa-mir-298	0	0	0	0	0	0	0	0	0
hsa-miR-299-5p	hsa-mir-299	0	0	0	0	0.41	0	0	1.83	3.98
hsa-miR-299-3p	hsa-mir-299	3.15	0.92	0.29	0.52	0	0	0.82	8.69	3.98
hsa-miR-29a-5p	hsa-mir-29a	0.39	0	0	0.52	0	0.32	0	0.91	0
hsa-miR-29a-3p	hsa-mir-29a	334.39	296.94	174.93	49.95	140.01	119.47	151.04	479.34	254.51
hsa-miR-29b-1-5p	hsa-mir-29b-1	0	0.31	0.29	0.52	0	0	0	0.46	0
hsa-miR-29b-3p	hsa-mir-29b-1	8.66	5.71	2.43	0.52	2.89	0.8	2.45	9.3	8.95
hsa-miR-29b-3p	hsa-mir-29b-2	8.66	5.71	2.43	0.52	2.89	0.8	2.45	9.3	8.95
hsa-miR-29b-2-5p	hsa-mir-29b-2	0	0	0.86	3.64	1.65	1.27	0	2.74	3.98
hsa-miR-29c-5p	hsa-mir-29c	1.97	0.92	1.72	0	1.65	0.64	2.45	1.37	2.98
hsa-miR-29c-3p	hsa-mir-29c	0.39	1.32	1.15	0.52	2.07	1.27	0.82	5.94	6.96
hsa-miR-300	hsa-mir-300	0	0	0	0	0	0	0	0	0
hsa-miR-301a-5p	hsa-mir-301a	65.77	108.83	55.54	64	94.99	194.65	90.62	74.07	76.55
hsa-miR-301a-3p	hsa-mir-301a	34.86	26.44	21.9	25.5	48.94	57.5	17.15	61.27	205.3
hsa-miR-301b	hsa-mir-301b	46.67	29.81	33.64	37.46	68.77	92.23	17.96	44.81	98.92
hsa-miR-302a-5p	hsa-mir-302a	163784.23	213498.34	141766.95	256595.35	164642.3	193239.93	3357.19	2230.88	835.12
hsa-miR-302a-3p	hsa-mir-302a	17769.23	15461.16	20309.56	18336.31	18976.54	6684.28	211.05	166.09	130.57
hsa-miR-302b-5p	hsa-mir-302b	57.9	97.52	40.08	46.31	55.34	39.82	2.45	0.91	1.99
hsa-miR-302b-3p	hsa-mir-302b	314846.76	376198.57	427597.05	268549.83	322636.49	225103.32	1968.7	1900.56	1363.37
hsa-miR-302c-5p	hsa-mir-302c	1078.39	3435.23	1354.23	2293.15	2281.89	1316.35	20.41	16	6.96
hsa-miR-302c-3p	hsa-mir-302c	17042.29	15770.73	16136.12	11707.49	15699.91	7759.57	195.81	117.55	102.24
hsa-miR-302d-5p	hsa-mir-302d	81.92	238.45	86.75	163.91	110.27	72.32	3.27	2.29	1.99
hsa-miR-302d-3p	hsa-mir-302d	22718.07	33794.24	18820.24	57285.57	28582.21	16740.61	376.24	353.03	222.7
hsa-miR-302e	hsa-mir-302e	126.69	158.66	90.52	130.69	109.59	77.57	2.04	0.91	0.5
hsa-miR-302f	hsa-mir-302f	5.99	5.99	0.89	3.61	2.81	2.65	0	0	0
hsa-miR-3064-5p	hsa-mir-3064	0.79	0.92	2.58	3.64	3.72	3.82	2.45	3.2	2.98
hsa-miR-3064-3p	hsa-mir-3064	0	0	0	0	0	0	0	0	0
hsa-miR-3065-5p	hsa-mir-3065	24.81	24.15	23.76	5.2	34.69	70.4	22.86	26.06	73.57
hsa-miR-3065-3p	hsa-mir-3065	7.48	5.81	7.73	1.56	14.87	13.06	5.72	5.94	9.94
hsa-miR-3074-5p	hsa-mir-3074	6.7	8.25	4.87	8.85	6.61	22.94	10.61	4.57	5.97
hsa-miR-3074-3p	hsa-mir-3074	0	2.45	0.57	0	0.41	0.96	0	1.83	0
hsa-miR-30a-5p	hsa-mir-30a	1762.52	1654.33	1418.08	1400.76	2483.85	3845.19	3093.89	5431.34	7959
hsa-miR-30a-3p	hsa-mir-30a	82.32	85.75	76.3	185.5	143.73	154.03	177.98	229.76	410.6
hsa-miR-30b-5p	hsa-mir-30b	136.93	80.5	81.41	66.43	204.99	64.78	414.75	378.44	1003.14
hsa-miR-30b-3p	hsa-mir-30b	0.79	4.59	0.86	7.28	4.13	5.1	12.25	16.46	32.81
hsa-miR-30c-5p	hsa-mir-30c-1	1010.51	1109.82	843.12	837.58	1668.5	1543.6	4428.36	6563.77	10793.93
hsa-miR-30c-1-3p	hsa-mir-30c-1	7.88	14.67	8.59	10.93	7.02	13.7	23.68	28.35	37.78
hsa-miR-30c-5p	hsa-mir-30c-2	1012.09	1114.1	845.7	839.14	1672.21	1546.47	4436.52	6576.12	10839.67
hsa-miR-30c-2-3p	hsa-mir-30c-2	12.6	23.23	11.45	29.66	31.39	46.51	30.21	41.15	53.69
hsa-miR-30d-5p	hsa-mir-30d	4214.69	3746.59	3322.16	9894.05	9429.45	19539.6	26154.18	30869.71	30845.77
hsa-miR-30d-3p	hsa-mir-30d	4.53	14.83	6.01	13.01	18.17	18.16	33.07	29.72	32.81
hsa-miR-30e-5p	hsa-mir-30e	4467.16	4743.96	3663.15	2446.91	4078.07	7822.44	10208.74	14946.52	15961.24
hsa-miR-30e-3p	hsa-mir-30e	206.97	242.73	269.56	301.02	407.23	316.5	1034.84	1205.06	926.59
hsa-miR-31-5p	hsa-mir-31	202.84	202.68	146.02	62.44	151.16	141.45	11.43	22.4	32.81
hsa-miR-31-3p	hsa-mir-31	3.54	1.53	2	0.52	2.07	0	0	0	0
hsa-miR-3115	hsa-mir-3115	0.79	0.31	0	0.52	1.24	1.91	2.45	0.91	2.98
hsa-miR-3116	hsa-mir-3116-1	0.79	0.61	0.14	0	0.21	0.16	0.41	0.46	0.5
hsa-miR-3116	hsa-mir-3116-2	0.79	0.61	0.14	0	0.21	0.16	0.41	0.46	0.5
hsa-miR-3117-5p	hsa-mir-3117	0	0	0	0	0	0	0	0	0
hsa-miR-3117-3p	hsa-mir-3117	3.94	0	3.44	0.52	0.41	1.91	3.27	2.29	7.95
hsa-miR-3118	hsa-mir-3118-1	0	0	0	0	0	0	0	0	0
hsa-miR-3118	hsa-mir-3118-2	0	0	0	0	0	0	0	0	0
hsa-miR-3118	hsa-mir-3118-3	0	0	0	0	0	0	0	0	0
hsa-miR-3118	hsa-mir-3118-4	0	0	0	0	0	0	0	0	0
hsa-miR-3118	hsa-mir-3118-5	0	0	0	0	0	0	0	0	0
hsa-miR-3118	hsa-mir-3118-6	0	0	0	0	0	0	0	0	0
hsa-miR-3119	hsa-mir-3119-1	0	0	0	0	0	0	0	0	0
hsa-miR-3119	hsa-mir-3119-2	0	0	0	0	0	0	0	0	0
hsa-miR-3120-5p	hsa-mir-3120	0.39	0	0	0	0	0	0	0	0
hsa-miR-3120-3p	hsa-mir-3120	0.79	0.92	0.29	0	0	0	0	0	0
hsa-miR-3121-5p	hsa-mir-3121	0	0	0	0	0	0	0	0	0
hsa-miR-3121-3p	hsa-mir-3121	0	0	0	0	0	0.64	0	0	0
hsa-miR-3122	hsa-mir-3122	0.39	0.61	0.29	0	0	0	0	0	0
hsa-miR-3123	hsa-mir-3123	0	0	0	0	0	0	0	0	0
hsa-miR-3124-5p	hsa-mir-3124	0	0.92	0.29	0.52	0.41	0.64	0.82	1.83	0.99
hsa-miR-3124-3p	hsa-mir-3124	0	0.31	0	0	0	0	0	0	0
hsa-miR-3125	hsa-mir-3125	0	0.31	0	0	0	0.32	0.82	0.46	0
hsa-miR-3126-5p	hsa-mir-3126	1.58	1.22	0.29	1.56	1.24	2.55	0	1.83	0.99
hsa-miR-3126-3p	hsa-mir-3126	0	0	0	0	1.24	0.32	0	0.46	0.99
hsa-miR-3127-5p	hsa-mir-3127	1.18	1.22	1.43	2.08	1.65	1.27	0	4.12	0.99
hsa-miR-3127-3p	hsa-mir-3127	1.97	0.31	2.29	0.52	4.13	8.6	8.16	5.49	6.96
hsa-miR-3128	hsa-mir-3128	0	0	0.29	0	0	0	0	0.46	0
hsa-miR-3129-5p	hsa-mir-3129	0.39	0.61	0.57	3.64	2.89	1.91	1.63	0.91	0.99
hsa-miR-3129-3p	hsa-mir-3129	1.97	3.67	1.43	2.6	6.2	10.19	2.45	7.77	2.98
hsa-miR-3130-5p	hsa-mir-3130-1	0.2	0.31	0.43	0.52	0	1.59	0.41	0	0
hsa-miR-3130-3p	hsa-mir-3130-1	0.59	0.76	0	0.26	0.21	0.48	0	0	0.99
hsa-miR-3130-5p	hsa-mir-3130-2	0.2	0.31	0.14	1.04	0	2.87	0.41	0.46	0.99
hsa-miR-3130-3p	hsa-mir-3130-2	0.59	0.76	0	0.26	0.21	0.48	0	0	0.99
hsa-miR-3131	hsa-mir-3131	0.79	0.61	0.29	0	1.65	1.59	0	0	0
hsa-miR-3132	hsa-mir-3132	0	0.61	0	1.04	0	0.32	5.72	3.66	3.98
hsa-miR-3133	hsa-mir-3133	0.39	0	0.29	0	1.24	0	0	0	0.99
hsa-miR-3134	hsa-mir-3134	0.79	0.92	0.57	0	0.41	0	0	0	0
hsa-miR-3135a	hsa-mir-3135a	0	0	0	0	0	0	0	0	0
hsa-miR-3135b	hsa-mir-3135b	0	0	0	0	0.83	0.96	1.63	1.37	1.99
hsa-miR-3136-5p	hsa-mir-3136	0	0.31	0	0	0	0	0	0	0.99
hsa-miR-3136-3p	hsa-mir-3136	0	0	0	0	0	0	0	0	0
hsa-miR-3137	hsa-mir-3137	0	0.31	0	0	0	0.32	0	0	0
hsa-miR-3138	hsa-mir-3138	1.58	1.53	0.29	1.56	1.24	1.27	0	2.74	3.98
hsa-miR-3139	hsa-mir-3139	1.97	3.97	0.86	0.52	5.37	7.33	3.27	2.74	7.95
hsa-miR-3140-5p	hsa-mir-3140	0	0.31	0	0	0.41	0	0	0	0
hsa-miR-3140-3p	hsa-mir-3140	1.58	1.83	0.57	1.04	0	0.32	0	0	0
hsa-miR-3141	hsa-mir-3141	0	0.31	0	0	0.41	0.32	0	0	0
hsa-miR-3142	hsa-mir-3142	0.2	0	0	0	0	0	0	0	0
hsa-miR-3142	hsa-mir-3142	0.2	0	0	0	0	0	0	0	0
hsa-miR-3143	hsa-mir-3143	2.36	2.75	0	0.52	2.89	1.59	0.82	0	0
hsa-miR-3144-5p	hsa-mir-3144	0	0	0.86	0	1.65	0.64	0	0	0
hsa-miR-3144-3p	hsa-mir-3144	16.94	9.17	10.31	1.56	23.13	9.88	0	0.46	0
hsa-miR-3145-5p	hsa-mir-3145	0.39	0	0.29	0	0.41	0	0	0.91	0
hsa-miR-3145-3p	hsa-mir-3145	0.79	1.22	0.86	0	1.24	1.27	0	0	0.99
hsa-miR-3146	hsa-mir-3146	0.39	0	0.29	0.52	0.83	0	0	0	0
hsa-miR-3147	hsa-mir-3147	0	0	0	0	0	0	0	0	0
hsa-miR-3148	hsa-mir-3148	0	0.92	0	0.52	0	0.32	0	0	0.99
hsa-miR-3149	hsa-mir-3149	0.39	0.61	0.57	2.6	2.07	0.64	2.45	0.91	0.99
hsa-miR-3150a-5p	hsa-mir-3150a	0.79	1.53	1.72	3.12	1.24	3.5	0	0.91	0
hsa-miR-3150a-3p	hsa-mir-3150a	0	0.31	0	0	0.41	0	0	0	0
hsa-miR-3150b-5p	hsa-mir-3150b	0	0	0	0	0	0	0	0	0
hsa-miR-3150b-3p	hsa-mir-3150b	0	0	0.29	0	0	0	0	0.46	0
hsa-miR-3151-5p	hsa-mir-3151	0	0	0	0	0.41	3.82	0	0	0
hsa-miR-3151-3p	hsa-mir-3151	0	0	0	0	0	0	0	0	0
hsa-miR-3152-5p	hsa-mir-3152	0	0	0.86	0	0.41	0.32	0	1.37	0.99
hsa-miR-3152-3p	hsa-mir-3152	0	0.31	0	0	0	0	0	0	0
hsa-miR-3153	hsa-mir-3153	0	0	0	0	0	0	0	0	0
hsa-miR-3154	hsa-mir-3154	0	0	0	0	0.83	1.27	0	0	0.99
hsa-miR-3155a	hsa-mir-3155a	0	0	0	0	0	0	0	0	0
hsa-miR-3155b	hsa-mir-3155b	0	0	0	0	0	0	0	0	0
hsa-miR-3156-5p	hsa-mir-3156-1	0	0	0	0	0	0	0	0	0
hsa-miR-3156-3p	hsa-mir-3156-1	0	0	0	0	0	0	0	0	0
hsa-miR-3156-5p	hsa-mir-3156-2	0	0	0	0	0	0	0	0	0
hsa-miR-3156-3p	hsa-mir-3156-2	0	0	0	0	0	0	0	0	0
hsa-miR-3156-5p	hsa-mir-3156-3	0	0	0	0	0	0	0	0	0
hsa-miR-3157-5p	hsa-mir-3157	0	0	0	0	0	0	0	0	0
hsa-miR-3157-3p	hsa-mir-3157	0	0	0	0	0	0	0	0	0
hsa-miR-3158-5p	hsa-mir-3158-1	0	0	0	0	0.41	0.32	0	0	0
hsa-miR-3158-3p	hsa-mir-3158-1	3.35	3.97	3.44	3.38	7.85	9.88	5.72	3.66	5.47
hsa-miR-3158-5p	hsa-mir-3158-2	0	0	0	0	0	0	0	0	0
hsa-miR-3158-3p	hsa-mir-3158-2	3.35	3.97	3.44	3.38	7.85	9.88	5.72	3.66	5.47
hsa-miR-3159	hsa-mir-3159	0	0	0	0	0	0	0	0	0
hsa-miR-3160-5p	hsa-mir-3160-1	0	0	0	0	0	0	0	0	0
hsa-miR-3160-3p	hsa-mir-3160-1	0	0	0.14	0	0	0	0	0	0
hsa-miR-3160-5p	hsa-mir-3160-2	0	0	0	0	0	0	0	0	0
hsa-miR-3160-3p	hsa-mir-3160-2	0	0	0.14	0	0	0	0	0	0
hsa-miR-3161	hsa-mir-3161	0	0	0	0	0	0	0	0	0
hsa-miR-3162-5p	hsa-mir-3162	0	0	0	0	0	0	0	0	0
hsa-miR-3162-3p	hsa-mir-3162	0	0	0	0	0	0	0	0	0
hsa-miR-3163	hsa-mir-3163	0	0	0	0	0	0	0	0	0
hsa-miR-3164	hsa-mir-3164	0.39	0.61	0.86	3.12	1.24	1.59	2.45	0	0.99
hsa-miR-3165	hsa-mir-3165	0	0	0.29	0	0.83	0	0	0.46	0
hsa-miR-3166	hsa-mir-3166	0	0.31	0	0	0	0.64	0	0	0
hsa-miR-3167	hsa-mir-3167	0	0	0	0	0	0	0	0	0
hsa-miR-3168	hsa-mir-3168	0	0	0	0	0	0	0	0	0
hsa-miR-3169	hsa-mir-3169	0	0	0	0	0	0	0	0	0
hsa-miR-3170	hsa-mir-3170	0.39	0.92	0.29	0	0	0	0	0	0
hsa-miR-3171	hsa-mir-3171	1.18	2.75	1.72	0	2.48	0.96	0	0.46	0
hsa-miR-3173-5p	hsa-mir-3173	0.79	1.83	0	4.16	2.48	4.78	1.63	3.2	2.98
hsa-miR-3173-3p	hsa-mir-3173	0	0.31	0.29	0.52	0	0.32	0	0	0
hsa-miR-3174	hsa-mir-3174	2.36	1.53	1.15	4.68	3.3	4.46	0.82	1.37	0
hsa-miR-3175	hsa-mir-3175	1.18	0.31	0	2.08	1.65	2.23	0.82	1.37	2.98
hsa-miR-3176	hsa-mir-3176	2.36	2.45	1.43	1.04	3.3	1.27	0	0.46	0.99
hsa-miR-3177-5p	hsa-mir-3177	0.79	0.92	0.29	1.04	0.41	2.23	0	0.46	0
hsa-miR-3177-3p	hsa-mir-3177	18.51	14.06	7.44	30.7	24.37	108	13.06	16	14.91
hsa-miR-3178	hsa-mir-3178	0	0	0	0	0	0.64	0	0	0
hsa-miR-3179	hsa-mir-3179-1	0.13	0.61	0.19	0.52	0.14	0.64	0	0.76	0.99
hsa-miR-3179	hsa-mir-3179-2	0.13	0.61	0.19	0.52	0.14	0.64	0	0.76	0.99
hsa-miR-3179	hsa-mir-3179-3	0.13	0.61	0.19	0.52	0.14	0.64	0	0.76	0.99
hsa-miR-3180-5p	hsa-mir-3180-1	0	0	0.1	0.17	0.14	0.53	0	0	1.33
hsa-miR-3180-3p	hsa-mir-3180-1	1.34	0.61	0.63	0.83	0.99	4.4	0.65	1.01	0.6
hsa-miR-3180	hsa-mir-3180-1	1.34	0.61	0.63	0.83	0.99	4.4	0.65	1.01	0.6
hsa-miR-3180-5p	hsa-mir-3180-2	0	0	0.1	0.17	0.14	0.53	0	0	1.33
hsa-miR-3180-3p	hsa-mir-3180-2	1.34	0.61	0.63	0.83	0.99	4.4	0.65	1.01	0.6
hsa-miR-3180	hsa-mir-3180-2	1.34	0.61	0.63	0.83	0.99	4.4	0.65	1.01	0.6
hsa-miR-3180-5p	hsa-mir-3180-3	0	0	0.1	0.17	0.14	0.53	0	0	1.33
hsa-miR-3180-3p	hsa-mir-3180-3	1.34	0.61	0.63	0.83	0.99	4.4	0.65	1.01	0.6
hsa-miR-3180	hsa-mir-3180-3	1.34	0.61	0.63	0.83	0.99	4.4	0.65	1.01	0.6
hsa-miR-3180-3p	hsa-mir-3180-4	1.34	0.61	0.63	0.83	0.99	4.4	0.65	1.01	0.6
hsa-miR-3180	hsa-mir-3180-4	1.34	0.61	0.63	0.83	0.99	4.4	0.65	1.01	0.6
hsa-miR-3180-3p	hsa-mir-3180-5	1.34	0.61	0.63	0.83	0.99	4.4	0.65	1.01	0.6
hsa-miR-3180	hsa-mir-3180-5	1.34	0.61	0.63	0.83	0.99	4.4	0.65	1.01	0.6
hsa-miR-3181	hsa-mir-3181	0	0	0	0	0	0.32	0	0.46	0
hsa-miR-3182	hsa-mir-3182	0	0.61	0	0	0	0.32	0	0.46	0.99
hsa-miR-3183	hsa-mir-3183	0	0	0	0	0.41	0	0	0	0
hsa-miR-3184-5p	hsa-mir-3184	0.39	1.53	0.29	0	0.83	0.64	0.82	0	0
hsa-miR-3184-3p	hsa-mir-3184	0	0	0	0	0.41	0	0.82	0.46	0
hsa-miR-3185	hsa-mir-3185	0	0	0	0	0	0	0	0	0
hsa-miR-3186-5p	hsa-mir-3186	0.79	0	0	0	0	0	0	0	0
hsa-miR-3186-3p	hsa-mir-3186	0	0	0	0	0	0	0	0	0
hsa-miR-3187-5p	hsa-mir-3187	0	0.31	0.29	0.52	0.41	0.96	0.82	0	0
hsa-miR-3187-3p	hsa-mir-3187	2.76	5.81	2.58	13.53	8.26	32.49	4.08	6.86	8.95
hsa-miR-3188	hsa-mir-3188	1.97	1.22	1.43	7.28	3.3	8.28	5.72	2.74	6.96
hsa-miR-3189-5p	hsa-mir-3189	0	0	0	0	0	0	0	0	0
hsa-miR-3189-3p	hsa-mir-3189	0	0	0	0	0	0	0	0	0.99
hsa-miR-3190-5p	hsa-mir-3190	0	0	0	0	0	0	0	0	0
hsa-miR-3190-3p	hsa-mir-3190	0.39	1.22	0.86	1.56	1.24	2.23	0.82	2.29	4.97
hsa-miR-3191-5p	hsa-mir-3191	0	0	0	1.04	0	0.32	0	0	0
hsa-miR-3191-3p	hsa-mir-3191	0.39	0	0.29	1.56	0.41	3.19	0	0	0
hsa-miR-3192-5p	hsa-mir-3192	0	0.31	0	0	0.41	0.96	1.63	0.91	0
hsa-miR-3192-3p	hsa-mir-3192	0	0	0	0	0	0	0	0	0
hsa-miR-3193	hsa-mir-3193	0	0.31	0.29	0	0.41	0.32	0	0.46	0
hsa-miR-3194-5p	hsa-mir-3194	0	0	0.29	0	0	0	0	0	0
hsa-miR-3194-3p	hsa-mir-3194	0	0	0	0	0	0	3.27	0.91	0
hsa-miR-3195	hsa-mir-3195	0.39	0	0	0	0	0.96	0.82	4.57	1.99
hsa-miR-3196	hsa-mir-3196	0	0	0.29	2.08	0.83	0.32	0	0	0
hsa-miR-3197	hsa-mir-3197	0	0	0	1.04	0.41	0.64	0	0.46	0
hsa-miR-3198	hsa-mir-3198-1	0.2	0.31	0	0.26	0.21	0.16	0	0.23	0
hsa-miR-3198	hsa-mir-3198-2	0.2	0.31	0	0.26	0.21	0.16	0	0.23	0
hsa-miR-3199	hsa-mir-3199-1	0	0.15	0.29	0.52	0	0.48	0	0.46	0.5
hsa-miR-3199	hsa-mir-3199-2	0	0.15	0.29	0.52	0	0.48	0	0.46	0.5
hsa-miR-32-5p	hsa-mir-32	657.75	362.26	372.77	80.13	488.18	297.55	251.46	342.02	628.33
hsa-miR-32-3p	hsa-mir-32	35.05	48.61	18.61	31.74	20.24	21.03	13.88	7.32	25.85
hsa-miR-3200-5p	hsa-mir-3200	0	0.31	0.57	0.52	0	0.32	2.45	0.46	2.98
hsa-miR-3200-3p	hsa-mir-3200	19.69	6.42	8.59	11.45	20.24	14.02	25.31	12.35	43.74
hsa-miR-3201	hsa-mir-3201	0	0	0	0	0	0	0	0	0
hsa-miR-3202	hsa-mir-3202-1	0	0	0	0	0	0	0	0	0
hsa-miR-3202	hsa-mir-3202-2	0	0	0	0	0	0	0	0	0
hsa-miR-320a	hsa-mir-320a	695.66	1207.89	956.14	4983.58	3385.9	3984.17	1319.53	2510.46	4623.34
hsa-miR-320b	hsa-mir-320b-1	19.14	32.75	18.49	126.27	64.88	114.34	60.04	61.32	91.82
hsa-miR-320b	hsa-mir-320b-2	11.46	20.22	16.2	76.58	53.32	71.49	41.67	38.46	73.43
hsa-miR-320c	hsa-mir-320c-1	4.89	5.39	2.38	23.85	10.78	32.57	11.87	8.36	12.78
hsa-miR-320c	hsa-mir-320c-2	4.76	5.09	1.96	19.6	8.71	32.04	11.19	8.05	11.79
hsa-miR-320d	hsa-mir-320d-1	0.9	0.81	0.7	4.2	3.18	4.36	2.45	2.58	7.31
hsa-miR-320d	hsa-mir-320d-2	0.9	0.81	0.7	4.2	3.18	4.36	2.45	2.58	7.31
hsa-miR-320e	hsa-mir-320e	0	0	0.07	0	0	0	0	0	0
hsa-miR-323a-5p	hsa-mir-323a	0	0	0	0	0	0	0	0.46	0.99
hsa-miR-323a-3p	hsa-mir-323a	0	1.53	0.57	6.76	2.48	8.28	1.63	3.66	20.88
hsa-miR-323b-5p	hsa-mir-323b	0	0	0	0	0	0	0	0	0
hsa-miR-323b-3p	hsa-mir-323b	0	0	0	0	2.07	3.5	0	0.46	2.98
hsa-miR-324-5p	hsa-mir-324	7.48	4.59	3.15	2.6	11.56	15.93	33.47	47.55	75.56
hsa-miR-324-3p	hsa-mir-324	27.18	35.16	19.18	10.93	44.19	84.74	32.66	38.41	65.62
hsa-miR-325	hsa-mir-325	0	0	0	0	0	0	0	0	0
hsa-miR-326	hsa-mir-326	17.33	21.4	6.87	9.37	27.26	35.04	3.27	1.83	8.95
hsa-miR-328-5p	hsa-mir-328	0	0	0.29	0	0	0	0.82	1.37	0
hsa-miR-328-3p	hsa-mir-328	8.66	13.45	10.02	310.12	85.08	971.65	1032.79	1512.1	1921.77
hsa-miR-329-5p	hsa-mir-329-1	0	0.15	0.29	0	0	0	0	0.23	0
hsa-miR-329-3p	hsa-mir-329-1	0	0.15	0	0	0.41	0.96	0	0	3.98
hsa-miR-329-5p	hsa-mir-329-2	0	0.15	0.29	0	0	0	0	0.23	0
hsa-miR-329-3p	hsa-mir-329-2	0	0.15	0	0	0.41	0.96	0	0	3.98
hsa-miR-330-5p	hsa-mir-330	31.11	31.49	20.04	23.94	68.15	77.1	8.16	14.63	48.72
hsa-miR-330-3p	hsa-mir-330	131.94	129.62	161.19	651.99	461.75	782.42	190.23	240.51	391.71
hsa-miR-331-5p	hsa-mir-331	13	21.09	22.62	10.93	21.89	30.9	17.15	32.01	45.73
hsa-miR-331-3p	hsa-mir-331	53.96	68.48	58.98	85.86	116.47	171.71	177.98	238.68	324.11
hsa-miR-335-5p	hsa-mir-335	51.99	78.26	59.84	87.94	83.84	31.54	57.97	70.87	2053
hsa-miR-335-3p	hsa-mir-335	615.21	707.71	730.65	738.89	919.78	941.39	68.58	48.01	595.52
hsa-miR-337-5p	hsa-mir-337	0	0	0	0	0	0	0.82	0	0.99
hsa-miR-337-3p	hsa-mir-337	0	0	0	0	0	0	0	0	0
hsa-miR-338-5p	hsa-mir-338	11.03	5.5	8.88	7.81	8.26	14.97	68.58	29.26	97.43
hsa-miR-338-3p	hsa-mir-338	0.39	0.61	0.29	0	0.41	0	1.63	2.74	13.92
hsa-miR-339-5p	hsa-mir-339	68.53	105.77	62.41	142.57	219.72	403.63	66.95	178.78	272.41
hsa-miR-339-3p	hsa-mir-339	44.9	63.28	50.39	61.4	114.82	179.99	153.49	176.5	155.09
hsa-miR-33a-5p	hsa-mir-33a	39.39	48	36.07	14.05	34.28	82.83	23.68	42.98	22.87
hsa-miR-33a-3p	hsa-mir-33a	0.39	0.31	0.29	0.52	0.83	0	0.82	0.46	0.99
hsa-miR-33b-5p	hsa-mir-33b	0.79	1.53	0.29	0	0.41	0	0	0	0
hsa-miR-33b-3p	hsa-mir-33b	5.51	14.98	2.29	4.68	1.24	4.14	0	0	0.99
hsa-miR-340-5p	hsa-mir-340	3412.79	2899.94	2233.76	957.95	3491.18	2507.18	2619.13	2087.76	2619.69
hsa-miR-340-3p	hsa-mir-340	213.47	214.3	216.16	180.56	271.35	339.92	229.42	292.63	312.18
hsa-miR-342-5p	hsa-mir-342	12.21	20.48	16.61	78.05	60.3	145.91	53.88	119.8	97.43
hsa-miR-342-3p	hsa-mir-342	61.44	43.1	47.53	132.69	160.25	37.91	90.62	84.13	311.18
hsa-miR-345-5p	hsa-mir-345	153.21	188.01	131.41	97.3	172.23	356.8	104.5	80.02	320.13
hsa-miR-345-3p	hsa-mir-345	2.36	0.92	0.29	0.52	0.41	1.27	0	1.37	0
hsa-miR-346	hsa-mir-346	0	0	0	1.04	0.41	1.91	21.23	62.64	37.78
hsa-miR-34a-5p	hsa-mir-34a	167.78	128.4	103.07	116.56	51.63	35.36	116.75	162.78	219.72
hsa-miR-34a-3p	hsa-mir-34a	1.58	1.22	0.57	0.52	0	0.32	0	1.37	1.99
hsa-miR-34b-5p	hsa-mir-34b	2.76	1.99	1.43	1.04	1.65	0.96	1.63	5.72	5.97
hsa-miR-34b-3p	hsa-mir-34b	5.12	7.64	7.44	4.16	19.41	11.15	0.82	25.61	2.98
hsa-miR-34c-5p	hsa-mir-34c	310.36	268.56	348.43	215.94	322.15	403.32	66.13	581.38	82.52
hsa-miR-34c-3p	hsa-mir-34c	3.54	2.45	7.16	6.24	5.37	2.87	0.82	0.46	1.99
hsa-miR-3529-5p	hsa-mir-3529	1.58	1.53	0.86	1.04	4.13	1.91	0	0	0
hsa-miR-3529-3p	hsa-mir-3529	0	0	0	0	0	0	0	0	0
hsa-miR-3591-5p	hsa-mir-3591	0	0	0.29	5.72	6.61	8.28	25.31	68.59	20.88
hsa-miR-3591-3p	hsa-mir-3591	0	0	0	0	0	0.32	0	0.46	0
hsa-miR-3605-5p	hsa-mir-3605	0	0.61	0	4.16	1.24	7.01	2.45	5.03	4.97
hsa-miR-3605-3p	hsa-mir-3605	0.39	0.31	0.86	7.28	8.26	22.3	8.98	34.75	22.87
hsa-miR-3606-5p	hsa-mir-3606	0	0	0	0	0	0	0	0	0
hsa-miR-3606-3p	hsa-mir-3606	0	0	0	0	0	0	0	0	0
hsa-miR-3607-5p	hsa-mir-3607	2.36	0.61	2.58	0.52	0.83	0	0.82	2.29	12.92
hsa-miR-3607-3p	hsa-mir-3607	163.45	46.16	153.46	226.35	53.28	128.39	237.58	277.09	379.78
hsa-miR-3609	hsa-mir-3609	2.76	1.53	1.43	8.85	3.3	2.87	24.49	8.23	21.87
hsa-miR-361-5p	hsa-mir-361	248.92	311.52	268.84	458.42	892.52	703.73	960.95	906.71	2490.45
hsa-miR-361-3p	hsa-mir-361	158.73	161.72	165.49	558.85	423.34	556.55	578.85	613.16	742.66
hsa-miR-3610	hsa-mir-3610	0.39	0.61	0	0	0	0	0	0	0
hsa-miR-3611	hsa-mir-3611	1.58	3.06	1.43	1.56	2.07	3.19	1.63	2.74	8.95
hsa-miR-3612	hsa-mir-3612	0	0.31	0	0.52	3.72	2.23	0.82	0.91	0.99
hsa-miR-3613-5p	hsa-mir-3613	41.36	45.86	26.05	34.34	88.38	88.25	57.97	55.78	152.11
hsa-miR-3613-3p	hsa-mir-3613	0.39	0	0.29	1.04	0	0	0.82	0	2.98
hsa-miR-3614-5p	hsa-mir-3614	0	0	0	0	0	0	0	0	0
hsa-miR-3614-3p	hsa-mir-3614	0	0	0	0	0	0	0	0	0
hsa-miR-3615	hsa-mir-3615	13.39	34.85	25.48	182.12	90.04	485.83	146.14	204.84	265.45
hsa-miR-3616-5p	hsa-mir-3616	0	0	0	0	0.41	0	0	0	0
hsa-miR-3616-3p	hsa-mir-3616	0	0	0	0	0	0	0	0	0
hsa-miR-3617-5p	hsa-mir-3617	1.97	1.53	1.43	0.52	2.48	2.87	0	1.83	6.96
hsa-miR-3617-3p	hsa-mir-3617	0.39	0	0	0	0	0.32	0	0	2.98
hsa-miR-3618	hsa-mir-3618	0.39	0	0	0	0	0.32	0	0	0
hsa-miR-3619-5p	hsa-mir-3619	0	0.31	0	0	0	0	0	0	0
hsa-miR-3619-3p	hsa-mir-3619	0	0	0	0	0	0	0	0	0
hsa-miR-362-5p	hsa-mir-362	82.32	65.42	67	217.5	139.6	236.7	184.51	566.52	447.39
hsa-miR-362-3p	hsa-mir-362	0.79	0	0	0	1.65	0	0	3.2	0.99
hsa-miR-3620-5p	hsa-mir-3620	0	0.31	0.57	0	0.41	0.32	0	0.46	0
hsa-miR-3620-3p	hsa-mir-3620	0	0	0	0	0	0	0	0	0
hsa-miR-3621	hsa-mir-3621	0	0	0	0	0	0	0	0	0
hsa-miR-3622a-5p	hsa-mir-3622a	0	0	0	0	0	0	0	0	0
hsa-miR-3622a-3p	hsa-mir-3622a	0	0	0	0	0	0	0	0	0
hsa-miR-3622b-5p	hsa-mir-3622b	0	0	0	0	0	0	0	0	0
hsa-miR-3622b-3p	hsa-mir-3622b	0	0	0	0	0	0	0	0	0
hsa-miR-363-5p	hsa-mir-363	14.57	49.22	11.45	117.6	29.32	79.64	10.61	8.23	1.99
hsa-miR-363-3p	hsa-mir-363	10750.8	8046.82	9329.01	5326.22	12637.31	11397.96	1227.11	674.43	1023.02
hsa-miR-3646	hsa-mir-3646	0	0	0	0	0	0	0	0	0
hsa-miR-3648	hsa-mir-3648	0	0	0	0.52	0	1.27	0	0	2.98
hsa-miR-3649	hsa-mir-3649	0	0	0	0	0	0	0	0	0
hsa-miR-3650	hsa-mir-3650	0	0	0	0	0	0	0	0	0
hsa-miR-3651	hsa-mir-3651	3.54	1.22	1.15	52.55	1.65	9.56	11.43	2.74	13.92
hsa-miR-3652	hsa-mir-3652	0	0	0	0	0	0.32	0	0	0
hsa-miR-3653	hsa-mir-3653	0.39	0.31	1.15	6.24	0.83	2.55	12.25	12.35	30.82
hsa-miR-3654	hsa-mir-3654	0	0	0	0	0	0	0	0.46	0
hsa-miR-3655	hsa-mir-3655	0	0	0	0	0	0	0	0	0
hsa-miR-3656	hsa-mir-3656	0.39	0.31	0	0	0	1.27	0	2.74	0.99
hsa-miR-3657	hsa-mir-3657	0	0	0	0	0	0	0	0	0
hsa-miR-3658	hsa-mir-3658	0	0	0	0	0	0	0	0	0
hsa-miR-3659	hsa-mir-3659	1.97	2.14	1.15	1.04	1.65	0.96	1.63	0	0
hsa-miR-365a-5p	hsa-mir-365a	1.58	5.81	5.73	8.33	2.07	6.69	0.82	5.03	7.95
hsa-miR-365a-3p	hsa-mir-365a	9.26	8.87	4.58	11.19	28.7	5.73	12.65	11.43	65.62
hsa-miR-365b-5p	hsa-mir-365b	1.58	4.28	2.29	47.35	10.33	24.21	0.82	0.91	16.9
hsa-miR-365b-3p	hsa-mir-365b	9.26	8.87	4.58	11.19	28.7	5.73	12.65	11.43	65.62
hsa-miR-3660	hsa-mir-3660	1.58	0.61	0.86	1.04	0.41	1.59	0	0	0
hsa-miR-3661	hsa-mir-3661	1.97	1.83	3.72	6.24	4.54	14.34	8.98	2.29	0.99
hsa-miR-3662	hsa-mir-3662	7.88	2.75	4.87	5.2	4.96	1.91	0	0	0
hsa-miR-3663-5p	hsa-mir-3663	0	0	0	0	0	0	0	0	0.99
hsa-miR-3663-3p	hsa-mir-3663	0	0	0	0	0	0	0	0	0
hsa-miR-3664-5p	hsa-mir-3664	1.18	0.31	0.57	0	0	0.32	0	0.46	0
hsa-miR-3664-3p	hsa-mir-3664	2.36	0.92	1.72	1.56	1.24	2.87	0	0	0
hsa-miR-3665	hsa-mir-3665	0	0	0	0	0	0	0	0	0
hsa-miR-3666	hsa-mir-3666	0	0	0	0	0	0	0	0	0
hsa-miR-3667-5p	hsa-mir-3667	0	0	0	0	0	0	0	0	0
hsa-miR-3667-3p	hsa-mir-3667	0	0	0	0	0	0	0	0	0
hsa-miR-3668	hsa-mir-3668	0	0	0	0	0	0	0	0	0
hsa-miR-3669	hsa-mir-3669	0	0	0	0	0	0	0	0	0
hsa-miR-367-5p	hsa-mir-367	14.57	18.65	10.02	1.04	2.48	2.23	0	0	0
hsa-miR-367-3p	hsa-mir-367	758.18	1261.35	724.36	407.43	944.14	1243.08	13.88	43.9	40.76
hsa-miR-3670	hsa-mir-3670-1	0	0	0	0	0	0	0	0	0
hsa-miR-3670	hsa-mir-3670-2	0	0	0	0	0	0	0	0	0
hsa-miR-3671	hsa-mir-3671	0	0	0	0	0	0	0	0	0
hsa-miR-3672	hsa-mir-3672	0	0	0	0	0	0	0	0	0
hsa-miR-3673	hsa-mir-3673	0	0	0	0	0	0	0	0	0
hsa-miR-3673	hsa-mir-3673	0	0	0	0	0	0	0	0	0
hsa-miR-3673	hsa-mir-3673	0	0	0	0	0	0	0	0	0
hsa-miR-3674	hsa-mir-3674	0	0	0	0	0	0	0	0	0
hsa-miR-3675-5p	hsa-mir-3675	0.39	0.92	0.86	0	0.83	4.78	0	0	0
hsa-miR-3675-3p	hsa-mir-3675	0	0.61	0.86	0	0	0.96	0	0	0
hsa-miR-3677-5p	hsa-mir-3677	0.79	1.22	0.86	0	1.65	1.59	0.82	0.91	1.99
hsa-miR-3677-3p	hsa-mir-3677	0.79	2.45	1.43	0.52	2.48	3.5	0	0.46	2.98
hsa-miR-3678-5p	hsa-mir-3678	0	0	0	0	0	0	0	0	0
hsa-miR-3678-3p	hsa-mir-3678	0	0	0	0	0	0	0	0	0
hsa-miR-3679-5p	hsa-mir-3679	2.76	1.83	0.86	2.08	6.61	4.46	3.27	5.03	0.99
hsa-miR-3679-3p	hsa-mir-3679	0.39	0	0	0	0.41	0.32	0	0	0
hsa-miR-3680-5p	hsa-mir-3680-1	0	0.31	0	0	0	0.16	0	0	0
hsa-miR-3680-3p	hsa-mir-3680-1	0	0	0.14	0.26	0.21	0	0	0	0
hsa-miR-3680-5p	hsa-mir-3680-2	0	0.31	0	0	0	0.16	0	0	0
hsa-miR-3680-3p	hsa-mir-3680-2	0	0	0.14	0.26	0.21	0	0	0	0
hsa-miR-3681-5p	hsa-mir-3681	0.39	0.31	0.29	0	0.41	0	0	0	1.99
hsa-miR-3681-3p	hsa-mir-3681	0	0	0	0	0	0	0	0	0
hsa-miR-3682-5p	hsa-mir-3682	0	0	0.29	0	0.41	0.32	0	0	0
hsa-miR-3682-3p	hsa-mir-3682	0.39	0	0.29	0	1.65	0	0	0.46	0
hsa-miR-3683	hsa-mir-3683	0	0	0	0	0	0	0	0	0
hsa-miR-3684	hsa-mir-3684	0.79	1.83	0.57	0.52	0.41	2.55	0	0	0
hsa-miR-3685	hsa-mir-3685	1.18	0.61	0.29	0	0	0.64	1.63	1.37	0
hsa-miR-3686	hsa-mir-3686	0	0	0	0	0	0	0	0	0
hsa-miR-3687	hsa-mir-3687	2.76	1.83	1.43	2.08	0.41	2.23	0.82	2.29	2.98
hsa-miR-3688-5p	hsa-mir-3688-1	0	0	0	0	0	0	0	0	0
hsa-miR-3688-3p	hsa-mir-3688-1	0.2	0.31	0.14	0	0	0	0	0.46	0
hsa-miR-3688-5p	hsa-mir-3688-2	0	0	0	0	0	0	0	0	0
hsa-miR-3688-3p	hsa-mir-3688-2	0.2	0.31	0.14	0	0	0	0	0.46	0
hsa-miR-3689a-5p	hsa-mir-3689a	0	0	0	0	0	0	0	0	0
hsa-miR-3689a-3p	hsa-mir-3689a	0	0	0	0	0	0	0	0	0
hsa-miR-3689b-5p	hsa-mir-3689b	0	0	0	0	0	0	0	0	0
hsa-miR-3689b-3p	hsa-mir-3689b	0	0	0	0	0	0	0	0	0
hsa-miR-3689c	hsa-mir-3689c	0	0	0	0	0	0	0	0	0
hsa-miR-3689d	hsa-mir-3689d-1	0	0	0	0	0	0	0	0	0
hsa-miR-3689d	hsa-mir-3689d-2	0	0	0	0	0	0	0	0	0
hsa-miR-3689e	hsa-mir-3689e	0	0	0	0	0	0	0	0	0
hsa-miR-3689f	hsa-mir-3689f	0	0	0	0	0	0	0	0	0
hsa-miR-369-5p	hsa-mir-369	1.97	1.22	0.57	1.56	0.83	0.96	0	3.2	1.99
hsa-miR-369-3p	hsa-mir-369	2.76	0.61	0	0.52	3.3	0.32	0	0.91	10.94
hsa-miR-3690	hsa-mir-3690-1	0.39	0.15	0.57	0.26	0.62	0.32	0	0.46	0
hsa-miR-3690	hsa-mir-3690-2	0.39	0.15	0.57	0.26	0.62	0.32	0	0.46	0
hsa-miR-3691-5p	hsa-mir-3691	1.97	3.97	1.72	6.24	4.96	7.33	0.82	1.83	1.99
hsa-miR-3691-3p	hsa-mir-3691	0	0	0.29	0.52	0.41	0.32	0	0.46	0
hsa-miR-3692-5p	hsa-mir-3692	0	0	0	0	0	0	0	0	0.99
hsa-miR-3692-3p	hsa-mir-3692	0	0	0	0	0	0	0	0	0
hsa-miR-370-5p	hsa-mir-370	0	0	0	0	0	0	0	0	0
hsa-miR-370-3p	hsa-mir-370	5.91	4.89	3.15	24.98	24.78	97.8	0	12.8	50.7
hsa-miR-3713	hsa-mir-3713	0	0	0	0	0	0	0	0	0
hsa-miR-3714	hsa-mir-3714	0	0	0	0	0	0	0	0	0
hsa-miR-371a-5p	hsa-mir-371a	2217.04	726.05	1314.72	1450.19	935.88	1632.69	2.45	4.12	17.9
hsa-miR-371a-3p	hsa-mir-371a	1101.63	179.14	439.19	314.81	143.73	249.76	0.82	1.83	11.93
hsa-miR-371b-5p	hsa-mir-371b	1.18	0.61	1.15	1.04	0.83	1.27	0	0	0
hsa-miR-371b-3p	hsa-mir-371b	0	0.31	0.29	0	0	0.32	0	0	0
hsa-miR-372-5p	hsa-mir-372	33.87	3.36	16.89	7.28	9.5	4.14	0	0	0
hsa-miR-372-3p	hsa-mir-372	109988.1	17393.8	43903.67	20729.4	16161.53	29043.79	125.73	209.42	223.69
hsa-miR-373-5p	hsa-mir-373	14.18	3.36	6.87	13.01	2.07	11.15	0	0	0.99
hsa-miR-373-3p	hsa-mir-373	2905.9	552.41	1374.27	1671.86	473.72	960.82	1.63	7.77	19.88
hsa-miR-374a-5p	hsa-mir-374a	425.83	528.06	543.65	177.35	659.92	245.62	377.6	1144.55	1941.66
hsa-miR-374a-3p	hsa-mir-374a	326.9	362.26	178.08	103.03	282.91	169.16	140.43	144.03	130.24
hsa-miR-374b-5p	hsa-mir-374b	1916.78	1675.68	2793.73	2174.42	4507.74	884.68	1511.23	1533.43	3353.41
hsa-miR-374b-3p	hsa-mir-374b	61.84	109.14	46.67	41.11	72.28	49.38	37.56	36.12	52.69
hsa-miR-374c-5p	hsa-mir-374c	1.25	2.24	4.39	1.73	4.47	0.96	3.67	2.82	4.97
hsa-miR-374c-3p	hsa-mir-374c	0	0	0	0	0	0	0	0	0
hsa-miR-375	hsa-mir-375	20.09	611.72	30.63	986.05	2122.05	3780.84	62.87	306.81	26.84
hsa-miR-376a-5p	hsa-mir-376a-1	1.18	0.92	0	0	0	0	0	0	0
hsa-miR-376a-3p	hsa-mir-376a-1	0	0	0	0.26	0	0	0	0	1.99
hsa-miR-376a-3p	hsa-mir-376a-2	0	0	0	0.26	0	0	0	0	1.99
hsa-miR-376a-2-5p	hsa-mir-376a-2	0	0	0	0	0	0	0	0	0
hsa-miR-376b-5p	hsa-mir-376b	0.39	0	0	0	0	0	0	0.23	0.5
hsa-miR-376b-3p	hsa-mir-376b	0	0	0	0	0	0	0	0	0
hsa-miR-376c-5p	hsa-mir-376c	0.39	0	0.29	0	0	0	0	0.23	0.5
hsa-miR-376c-3p	hsa-mir-376c	0	0	0.29	0.52	0	0.64	0	0.46	6.96
hsa-miR-377-5p	hsa-mir-377	0	0	0	0	0	0	0	0	0.99
hsa-miR-377-3p	hsa-mir-377	0.39	0	0	0	0.41	0.32	0	0	0.99
hsa-miR-378a-5p	hsa-mir-378a	57.5	59	32.64	30.7	22.72	36.64	149.41	155.92	326.09
hsa-miR-378a-3p	hsa-mir-378a	3506.99	3149.22	3775.34	2614.06	2345.04	3359.88	15288.9	19007.43	14817.74
hsa-miR-378b	hsa-mir-378b	0.39	0.46	0.05	0	0.79	0.48	2.04	1.56	0.75
hsa-miR-378c	hsa-mir-378c	88.22	85.22	60.9	37.07	48.8	53.39	280.12	273.89	153.67
hsa-miR-378d	hsa-mir-378d-1	18.51	18.6	19.5	9.92	14.08	18	101.12	129.36	67.67
hsa-miR-378d	hsa-mir-378d-2	17.07	18.27	19.1	11.14	13.46	19.73	109.08	131.88	74.88
hsa-miR-378e	hsa-mir-378e	0.95	1.08	1.75	0.1	0.83	1.8	3.21	3.69	2.32
hsa-miR-378f	hsa-mir-378f	8.01	7.24	6.11	3.73	3.51	5.47	23.06	30.75	20.71
hsa-miR-378g	hsa-mir-378g	5.32	7.11	5.37	4.42	5.58	6.91	34.09	35.44	36.04
hsa-miR-378h	hsa-mir-378h	0	0.1	0.14	0.26	0.48	0.21	0.82	0.3	1.66
hsa-miR-378i	hsa-mir-378i	346.56	279.94	70.15	185.76	61.95	345.02	1131.09	621.95	334.88
hsa-miR-378j	hsa-mir-378j	0.26	0.25	0.1	0.1	0	0	0	0.3	0
hsa-miR-379-5p	hsa-mir-379	80.35	36.68	45.81	4.68	14.87	15.29	8.98	181.98	32.81
hsa-miR-379-3p	hsa-mir-379	0.2	0.61	0.29	0	0.41	0	1.63	3.66	1.99
hsa-miR-380-5p	hsa-mir-380	0.39	0.31	0	0	0	0.32	0.82	1.83	0
hsa-miR-380-3p	hsa-mir-380	0.39	0.31	0	0	0	0.32	0	0.91	0
hsa-miR-381-5p	hsa-mir-381	0	0	0	0	0	0	0	0	0
hsa-miR-381-3p	hsa-mir-381	4.73	3.67	2.29	7.28	8.67	15.29	3.27	16.92	31.81
hsa-miR-382-5p	hsa-mir-382	2.76	1.22	0.57	1.04	0.41	0.32	0.82	3.2	1.99
hsa-miR-382-3p	hsa-mir-382	1.18	2.45	0.57	0	0.41	0	0.82	0.91	3.98
hsa-miR-383-5p	hsa-mir-383	1.18	0.92	0	1.56	0.83	1.59	1.63	8.69	4.97
hsa-miR-383-3p	hsa-mir-383	0	0	0	0	0	0	0	0	0
hsa-miR-384	hsa-mir-384	0	0	0	0	0	0	0	0	0
hsa-miR-3907	hsa-mir-3907	0.79	1.53	0.57	3.64	3.3	11.15	0	0	0
hsa-miR-3908	hsa-mir-3908	0.39	1.22	0.29	0.52	1.65	1.27	0	0	0
hsa-miR-3909	hsa-mir-3909	9.45	11.31	4.87	42.67	19	52.56	38.37	30.18	34.8
hsa-miR-3910	hsa-mir-3910-1	0.2	0.15	0	1.3	0.83	0.48	0.41	1.14	3.48
hsa-miR-3910	hsa-mir-3910-2	0.2	0.15	0	1.3	0.83	0.48	0.41	1.14	3.48
hsa-miR-3911	hsa-mir-3911	0	0.61	0	1.04	0	1.59	0	0	1.99
hsa-miR-3912-5p	hsa-mir-3912	0	0	0	0	0	0	0	0	0
hsa-miR-3912-3p	hsa-mir-3912	15.36	5.5	6.59	2.08	6.2	8.6	14.7	9.14	19.88
hsa-miR-3913-5p	hsa-mir-3913-1	1.97	1.53	0.86	1.82	2.07	5.26	1.22	2.29	2.98
hsa-miR-3913-3p	hsa-mir-3913-1	0	0	0	0	0	0	0	0	0
hsa-miR-3913-5p	hsa-mir-3913-2	1.97	1.53	0.86	1.82	2.07	5.26	1.22	2.29	2.98
hsa-miR-3913-3p	hsa-mir-3913-2	0	0	0	0	0	0	0	0	0
hsa-miR-3914	hsa-mir-3914-1	0	0	0	0	0	0	0.41	0.46	0
hsa-miR-3914	hsa-mir-3914-2	0	0	0	0	0	0	0.41	0.46	0
hsa-miR-3915	hsa-mir-3915	0	0	0	0	0	0	0	0	2.98
hsa-miR-3916	hsa-mir-3916	0.39	1.22	0.29	10.41	0.41	0.64	0	0	0
hsa-miR-3917	hsa-mir-3917	0.39	0	0.57	1.04	0.83	3.19	0	0	0.99
hsa-miR-3918	hsa-mir-3918	0	1.22	0.29	0	0.83	0.64	2.45	0	1.99
hsa-miR-3919	hsa-mir-3919	0	0	0	0	0	0	0	0	0
hsa-miR-3920	hsa-mir-3920	0	0	0	0	0	0	0	0	0
hsa-miR-3921	hsa-mir-3921	0	0	0	0	0	0	0	0	0
hsa-miR-3922-5p	hsa-mir-3922	0	0	0	0	0.41	0.32	0	0	0
hsa-miR-3922-3p	hsa-mir-3922	0	0	0	0	0	0	0	0	0
hsa-miR-3923	hsa-mir-3923	0	0	0	0.52	0	0	0	0	0
hsa-miR-3924	hsa-mir-3924	0	0	0	0	0.41	0	0	0	0
hsa-miR-3925-5p	hsa-mir-3925	0	0	0	0	0	0	0.82	0	0
hsa-miR-3925-3p	hsa-mir-3925	0	0	0.29	0	0	0	0.82	0	0
hsa-miR-3926	hsa-mir-3926-1	0	0	0	0	0	0	0	0	0
hsa-miR-3926	hsa-mir-3926-2	0	0	0	0	0	0	0	0	0
hsa-miR-3927-5p	hsa-mir-3927	0	0	0	0	0	0	0	0	0
hsa-miR-3927-3p	hsa-mir-3927	0	0	0	0	0	0	0	0	0
hsa-miR-3928-5p	hsa-mir-3928	0	0	0	0	0	0.32	0	0	0
hsa-miR-3928-3p	hsa-mir-3928	1.58	1.22	1.43	8.33	6.61	8.92	6.53	0.91	2.98
hsa-miR-3929	hsa-mir-3929	1.18	0.61	0.86	0	0.41	1.91	0.82	0.46	0
hsa-miR-3934-5p	hsa-mir-3934	6.3	6.73	6.59	6.24	9.91	13.06	0	0	0
hsa-miR-3934-3p	hsa-mir-3934	0	0.31	0	0	0	0	0	0	0
hsa-miR-3935	hsa-mir-3935	0	0	0	0	0	0	0	0	0
hsa-miR-3936	hsa-mir-3936	0	0	0	0	0	0	0	0	0
hsa-miR-3937	hsa-mir-3937	4.73	3.36	6.59	3.12	6.61	11.15	0	0	0
hsa-miR-3938	hsa-mir-3938	1.58	3.67	2.86	1.04	2.89	3.5	5.72	4.57	7.95
hsa-miR-3939	hsa-mir-3939	4.33	3.97	3.72	3.12	5.37	5.73	0.82	0	1.99
hsa-miR-3940-5p	hsa-mir-3940	0.39	0	0	0.52	0.41	1.91	0	0.46	0
hsa-miR-3940-3p	hsa-mir-3940	0.39	1.22	0.29	11.97	0	4.14	0	0	0.99
hsa-miR-3941	hsa-mir-3941	0.39	0	0.29	0	0.83	0	0	0.46	0
hsa-miR-3942-5p	hsa-mir-3942	0.39	0.61	0	0	0	0	0	0	0
hsa-miR-3942-3p	hsa-mir-3942	0.79	0.61	0	0	0.41	1.27	0	0	0
hsa-miR-3943	hsa-mir-3943	2.76	0.61	2	0	0.41	0.64	0	0	0
hsa-miR-3944-5p	hsa-mir-3944	0	0.61	0	0	0.41	0.32	0	0	0
hsa-miR-3944-3p	hsa-mir-3944	1.58	0.61	0.57	0.52	1.65	1.91	0	0	0
hsa-miR-3945	hsa-mir-3945	0	0	0	0	0	0	0	0	0
hsa-miR-3960	hsa-mir-3960	0.98	0.46	0.29	1.56	0.21	2.87	4.08	3.89	7.95
hsa-miR-3972	hsa-mir-3972	0	0	0	0	0	0	0	0	0
hsa-miR-3973	hsa-mir-3973	0	0	0	0	0	0	0	0	0
hsa-miR-3974	hsa-mir-3974	0	0	0	0	0	0	0	0	0
hsa-miR-3975	hsa-mir-3975	0	0	0	0	0	0	0	0	0
hsa-miR-3976	hsa-mir-3976	0	0	0	0	0	0	0	0	0
hsa-miR-3977	hsa-mir-3977	0	0	0	0	0	0	0	0	0
hsa-miR-3978	hsa-mir-3978	0	0	0	0	0	0	0	0	0
hsa-miR-409-5p	hsa-mir-409	0.39	0.31	1.15	1.04	0.41	0.64	0.82	5.94	4.97
hsa-miR-409-3p	hsa-mir-409	4.73	7.64	0.86	16.65	7.43	28.03	3.27	18.29	33.8
hsa-miR-410-5p	hsa-mir-410	0	0	0	0	0	0	0	0.46	0
hsa-miR-410-3p	hsa-mir-410	2.36	0.31	0	0.52	1.24	1.59	0	7.32	18.89
hsa-miR-411-5p	hsa-mir-411	37.81	20.18	17.75	3.12	6.2	8.92	9.8	76.82	19.88
hsa-miR-411-3p	hsa-mir-411	2.95	3.97	2	1.04	1.24	3.5	2.45	15.55	3.98
hsa-miR-412-5p	hsa-mir-412	0	0.31	0	0	0	0	0	1.37	0.99
hsa-miR-412-3p	hsa-mir-412	0	0	0	0	0	0	0	0.46	0
hsa-miR-421	hsa-mir-421	821.59	1058.36	943.38	1032.88	1647.09	1829.57	1024.63	1109.72	2475.54
hsa-miR-422a	hsa-mir-422a	4.61	5.86	5.02	4.68	5.44	4.04	17.85	34.13	30.89
hsa-miR-423-5p	hsa-mir-423	407.25	877.38	373.63	3608.05	1194.43	8625.72	1550.42	3777.72	5370.62
hsa-miR-423-3p	hsa-mir-423	4420.29	5328.78	4924.19	10919.9	10316.19	32033.93	11105.19	8513.37	8680.28
hsa-miR-424-5p	hsa-mir-424	13.79	25.07	20.33	4.68	17.76	16.25	35.92	23.78	144.16
hsa-miR-424-3p	hsa-mir-424	16.15	85.6	30.92	101.47	36.76	153.23	106.95	77.27	1624.51
hsa-miR-425-5p	hsa-mir-425	590	468.65	403.41	683.21	623.23	702.14	190.23	265.66	1129.4
hsa-miR-425-3p	hsa-mir-425	131.55	121.06	111.09	109.27	158.6	254.54	72.66	64.47	148.13
hsa-miR-4251	hsa-mir-4251	0	0	0	0	0	0	0	0	0
hsa-miR-4252	hsa-mir-4252	0	0	0	0	0	0	0	0	0
hsa-miR-4253	hsa-mir-4253	0	0	0	0	0	0	0	0	0
hsa-miR-4254	hsa-mir-4254	0.39	0	0	0	0	0	0	0.46	0.99
hsa-miR-4255	hsa-mir-4255	0	0	0	0	0	0	0	0	0
hsa-miR-4256	hsa-mir-4256	0	0	0	0	0	0	0	0	0
hsa-miR-4257	hsa-mir-4257	0	0	0	0	0	0	0	0	0
hsa-miR-4258	hsa-mir-4258	0	0	0	0	0	0	0	0	0
hsa-miR-4259	hsa-mir-4259	0	0	0	0	0	0	0	0	0
hsa-miR-4260	hsa-mir-4260	0	0	0	0	0	0	0	0	0
hsa-miR-4261	hsa-mir-4261	0	0	0	0	0	0	0	0	0
hsa-miR-4262	hsa-mir-4262	0	0	0	0	0	0	0	0	0
hsa-miR-4263	hsa-mir-4263	0	0	0	0	0	0	0	0	0
hsa-miR-4264	hsa-mir-4264	0	0	0	0	0	0	0	0	0
hsa-miR-4265	hsa-mir-4265	0	0	0	0	0	0	0	0	0
hsa-miR-4266	hsa-mir-4266	0	0	0	0	0	0	0	0	0
hsa-miR-4267	hsa-mir-4267	0	0	0	0	0	0	0	0	0
hsa-miR-4268	hsa-mir-4268	0	0	0	0	0	0	0	0	0
hsa-miR-4269	hsa-mir-4269	0	0	0	0	0	0	0	0	0
hsa-miR-4270	hsa-mir-4270	0	0	0	0	0	0	0	0	0
hsa-miR-4271	hsa-mir-4271	0	0	0	0	0	0	0	0	0
hsa-miR-4272	hsa-mir-4272	0	0	0	0	0	0	0	0	0
hsa-miR-4273	hsa-mir-4273	0	0	0	0	0	0	0	0	0
hsa-miR-4274	hsa-mir-4274	0	0	0	0	0	0	0	0	0
hsa-miR-4275	hsa-mir-4275	0	0	0	0	0	0	0	0	0
hsa-miR-4276	hsa-mir-4276	0	0	0	0	0	0	0	0	0
hsa-miR-4277	hsa-mir-4277	0	0	0	0	0	0	0	0	0
hsa-miR-4278	hsa-mir-4278	0	0	0	0	0	0	0	0	0
hsa-miR-4279	hsa-mir-4279	0	0	0	0	0	0	0	0	0
hsa-miR-4280	hsa-mir-4280	0	0	0	0	0	0	0	0	0
hsa-miR-4281	hsa-mir-4281	0	0	0	0	0	0	0	0	0
hsa-miR-4282	hsa-mir-4282	0	0	0	0	0	0	0	0	0
hsa-miR-4283	hsa-mir-4283-1	0	0	0	0	0	0	0	0	0
hsa-miR-4283	hsa-mir-4283-2	0	0	0	0	0	0	0	0	0
hsa-miR-4284	hsa-mir-4284	0.39	0	0.57	0	0.41	0	0.82	0.46	0
hsa-miR-4285	hsa-mir-4285	0	0	0	0	0	0	0	0	0
hsa-miR-4286	hsa-mir-4286	1.58	0.92	1.43	22.9	12.8	4.14	14.7	2.74	6.96
hsa-miR-4287	hsa-mir-4287	0	0	0	0	0	0	0	0	0
hsa-miR-4288	hsa-mir-4288	0	0	0	0	0	0	0	0	0
hsa-miR-4289	hsa-mir-4289	0.13	0	0	0	0	0	0	0	0
hsa-miR-429	hsa-mir-429	573.46	381.52	327.11	42.15	57.82	140.81	8.98	3.2	17.9
hsa-miR-4290	hsa-mir-4290	0	0	0	0	0	0	0	0	0
hsa-miR-4291	hsa-mir-4291	0	0	0	0	0	0	0	0	0
hsa-miR-4292	hsa-mir-4292	0	0	0	0	0	0	0	0	0
hsa-miR-4293	hsa-mir-4293	0	0	0	0	0	0	0	0	0
hsa-miR-4294	hsa-mir-4294	0	0	0	0	0	0	0	0	0
hsa-miR-4295	hsa-mir-4295	0	0	0	0	0	0	0	0	0
hsa-miR-4296	hsa-mir-4296	0	0	0	0	0	0	0	0	0
hsa-miR-4297	hsa-mir-4297	0	0	0	0	0	0	0	0	0
hsa-miR-4298	hsa-mir-4298	0	0	0	0	0	0	0	0	0
hsa-miR-4299	hsa-mir-4299	0	0	0	0	0	0	0	0	0
hsa-miR-4300	hsa-mir-4300	0	0	0	0	0	0	0	0	0
hsa-miR-4301	hsa-mir-4301	0.39	2.14	0.57	2.08	0.83	0.64	1.63	0.91	2.98
hsa-miR-4302	hsa-mir-4302	0	0	0	0	0	0	0	0	0
hsa-miR-4303	hsa-mir-4303	0	0	0	0	0	0	0	0	0
hsa-miR-4304	hsa-mir-4304	0	0	0	0	0	0	0	0	0
hsa-miR-4305	hsa-mir-4305	0	0	0	0	0	0	0	0	0
hsa-miR-4306	hsa-mir-4306	0	0	0	0	0	0	0	0	0
hsa-miR-4307	hsa-mir-4307	0	0	0	0	0	0	0	0	0
hsa-miR-4308	hsa-mir-4308	0	0	0	0	0	0	0	0	0
hsa-miR-4309	hsa-mir-4309	0	0	0	0	0	0	0	0	0
hsa-miR-431-5p	hsa-mir-431	2.36	1.22	1.15	0	0.41	0.64	0	2.29	0
hsa-miR-431-3p	hsa-mir-431	0	0	0	0	0	0	0	0.91	0
hsa-miR-4310	hsa-mir-4310	0	0	0	0	0	0	0	0	0
hsa-miR-4311	hsa-mir-4311	0	0	0	0	0	0	0	0	0
hsa-miR-4312	hsa-mir-4312	0	0	0	0	0	0	0	0	0
hsa-miR-4313	hsa-mir-4313	0	0	0	0	0	0	0	0	0
hsa-miR-4314	hsa-mir-4314	0	0	0	0	0	0	0	0	0
hsa-miR-4315	hsa-mir-4315-1	0	0	0	0	0	0	0	0	0
hsa-miR-4315	hsa-mir-4315-2	0	0	0	0	0	0	0	0	0
hsa-miR-4316	hsa-mir-4316	0	0	0	0	0	0	0	0	0
hsa-miR-4317	hsa-mir-4317	0	0	0	0	0	0	0	0	0
hsa-miR-4318	hsa-mir-4318	0	0	0	0	0	0	0	0	0
hsa-miR-4319	hsa-mir-4319	0	0	0	0	0	0	0	0	0
hsa-miR-432-5p	hsa-mir-432	0.39	0	0	3.64	0.41	2.55	0	0	0
hsa-miR-432-3p	hsa-mir-432	0	0	0	0	0	0	0	0	0
hsa-miR-4320	hsa-mir-4320	0	0	0	0	0	0	0	0	0
hsa-miR-4321	hsa-mir-4321	0	0	0	0	0	0	0	0	0
hsa-miR-4322	hsa-mir-4322	0	0	0	0	0	0	0	0	0
hsa-miR-4323	hsa-mir-4323	0	0	0	0	0	0	0	0	0
hsa-miR-4324	hsa-mir-4324	0	0	0	0	0	0	0	0	0.33
hsa-miR-4325	hsa-mir-4325	0	0	0	0	0	0	0	0	0
hsa-miR-4326	hsa-mir-4326	48.05	46.47	41.8	73.37	49.97	92.39	37.56	49.38	51.7
hsa-miR-4327	hsa-mir-4327	0	0	0	0	0	0	0	0	0
hsa-miR-4328	hsa-mir-4328	0	0	0	0	0	0	0	0	0
hsa-miR-4329	hsa-mir-4329	0	0	0	0	0	0	0	0	0
hsa-miR-433-5p	hsa-mir-433	0	0	0.29	0	0	0	0	0.46	0
hsa-miR-433-3p	hsa-mir-433	4.73	5.81	2	1.04	0.41	4.46	5.72	24.69	0
hsa-miR-4330	hsa-mir-4330	0	0	0	0	0	0	0	0	0
hsa-miR-4417	hsa-mir-4417	2.36	0.92	0.57	1.04	0.41	0.96	0	0	0.99
hsa-miR-4418	hsa-mir-4418	0	0	0	0	0	0	0	0	0
hsa-miR-4419a	hsa-mir-4419a	0	0	0	0	0	0	0	0	0
hsa-miR-4419b	hsa-mir-4419b	0.79	0	0	0.52	0	0	0.82	0	0.99
hsa-miR-4420	hsa-mir-4420	0	0	0	0	0	0	0	0	0
hsa-miR-4421	hsa-mir-4421	0	0	0	0	0	0	0	0	0
hsa-miR-4422	hsa-mir-4422	0	0	0	0	0	0	0	0	0
hsa-miR-4423-5p	hsa-mir-4423	0.79	0	0	0	0	0	0.82	0.91	2.98
hsa-miR-4423-3p	hsa-mir-4423	0	0	0	0	0.41	0	0	0.91	0.99
hsa-miR-4424	hsa-mir-4424	0	0	0.29	0	0	0	0	0	0
hsa-miR-4425	hsa-mir-4425	0	0.31	0	1.56	2.07	4.14	0	1.83	1.99
hsa-miR-4426	hsa-mir-4426	0	0.61	0.29	0	0.41	0.32	0	0	0
hsa-miR-4427	hsa-mir-4427	0.39	0	0	0	0	0	0	0	0
hsa-miR-4428	hsa-mir-4428	0	0	0.29	0.52	0.41	0	0	0.91	0
hsa-miR-4429	hsa-mir-4429	0.39	0.92	0.57	1.04	1.29	1.35	0	2.36	0.99
hsa-miR-4430	hsa-mir-4430	0	0	0	0	0	0	0	0	0
hsa-miR-4431	hsa-mir-4431	2.76	1.22	0.57	1.04	2.48	1.91	1.63	2.29	0
hsa-miR-4432	hsa-mir-4432	0	0	0	0	0	0	0	0	0
hsa-miR-4433-5p	hsa-mir-4433	0.39	0.31	0.29	1.56	0	0.64	0.82	0	0
hsa-miR-4433-3p	hsa-mir-4433	0	0	0	0	0.41	0.64	0	0	0
hsa-miR-4433b-5p	hsa-mir-4433b	0	0	0	0	0	0	0.82	0	0
hsa-miR-4433b-3p	hsa-mir-4433b	0	0	0	0	0	0	0	0	0
hsa-miR-4434	hsa-mir-4434	0	0	0	0	0	0	0	0	0
hsa-miR-4435	hsa-mir-4435-1	0	1.68	0.86	0.26	0	0.32	0	0.23	0.5
hsa-miR-4435	hsa-mir-4435-2	0	1.68	0.86	0.26	0	0.32	0	0.23	0.5
hsa-miR-4436a	hsa-mir-4436a	0	0	0	0	0	0	0	0	0
hsa-miR-4436b-5p	hsa-mir-4436b-1	0	0	0	0	0	0	0	0	0
hsa-miR-4436b-3p	hsa-mir-4436b-1	0	0	0	0	0	0	0	0	0
hsa-miR-4436b-5p	hsa-mir-4436b-2	0	0	0	0	0	0	0	0	0
hsa-miR-4436b-3p	hsa-mir-4436b-2	0	0	0	0	0	0	0	0	0
hsa-miR-4437	hsa-mir-4437	0	0	0	0	0	0	0	0	0
hsa-miR-4438	hsa-mir-4438	0	0	0	0	0	0	0	0	0
hsa-miR-4439	hsa-mir-4439	0	0	0	0	0	0	0	0	0
hsa-miR-4440	hsa-mir-4440	2.76	0.92	0.29	2.08	2.07	7.96	0	0.91	0
hsa-miR-4441	hsa-mir-4441	0	0	0	0	0	0	0	0	0
hsa-miR-4442	hsa-mir-4442	0	0	0.29	0.52	0.83	0.96	0	0	0
hsa-miR-4443	hsa-mir-4443	1.58	0.92	0.29	6.76	2.89	6.37	1.63	2.74	0.99
hsa-miR-4444	hsa-mir-4444-1	0	0	0	0	0.21	0.32	0	0	0
hsa-miR-4444	hsa-mir-4444-2	0	0	0	0	0.21	0.32	0	0	0
hsa-miR-4445-5p	hsa-mir-4445	0	0	0	0	0	0	0	0	0
hsa-miR-4445-3p	hsa-mir-4445	0	0	0	0	0	0	0	0	0
hsa-miR-4446-5p	hsa-mir-4446	0	0	0	0	0	0	0	0	0
hsa-miR-4446-3p	hsa-mir-4446	0	0	0	0	0	0	0	0	0
hsa-miR-4447	hsa-mir-4447	0	0	0	0	0	0	0	0	0
hsa-miR-4448	hsa-mir-4448	5.12	6.11	6.59	7.28	5.37	14.65	4.9	7.77	26.84
hsa-miR-4449	hsa-mir-4449	1.18	0.31	0.57	7.81	1.24	5.42	1.63	0.91	7.95
hsa-miR-4450	hsa-mir-4450	0.39	0	0	0	0.41	0	0	0	0
hsa-miR-4451	hsa-mir-4451	0	0	0	0	0.41	0	0	0	0
hsa-miR-4452	hsa-mir-4452	0	0	0	0	0	0	0	0	0
hsa-miR-4453	hsa-mir-4453	0	0	0	0	0	0	0	0	0
hsa-miR-4454	hsa-mir-4454	10.24	7.64	40.66	8.33	4.96	0.64	2.45	0.46	3.98
hsa-miR-4455	hsa-mir-4455	2.76	12.53	0.57	1.56	0	1.27	0.82	0.46	0
hsa-miR-4456	hsa-mir-4456	0	0	0	0	0	0	0	0	0
hsa-miR-4457	hsa-mir-4457	0.39	0	0	0	0.41	0	0	0	0
hsa-miR-4458	hsa-mir-4458	0	0	0.29	0.52	0.83	0.96	0	0.46	0
hsa-miR-4459	hsa-mir-4459	0	0	0.29	0	0	0	0	0	0
hsa-miR-4460	hsa-mir-4460	0	0	0	0	0	0	0	0	0
hsa-miR-4461	hsa-mir-4461	7.88	2.45	4.29	3.12	1.65	1.91	2.45	1.37	6.96
hsa-miR-4462	hsa-mir-4462	0	0	0	0	0	0	0	0	0
hsa-miR-4463	hsa-mir-4463	1.18	0	0	0	0.41	0	0	0.91	0
hsa-miR-4464	hsa-mir-4464	0	0	0	0	0	0	0	0	0
hsa-miR-4465	hsa-mir-4465	0	0	0	0	0	0	0	0	0
hsa-miR-4466	hsa-mir-4466	1.18	5.2	0.29	3.12	0.41	3.5	2.45	2.74	3.98
hsa-miR-4467	hsa-mir-4467	0	0	0	0	0	0	0	0	0
hsa-miR-4468	hsa-mir-4468	0	0	0	0	0	0	0	0	0
hsa-miR-4469	hsa-mir-4469	0	0	0	0	0	0.32	0	0	0
hsa-miR-4470	hsa-mir-4470	0	0.92	1.72	4.16	1.65	4.78	2.45	3.66	1.99
hsa-miR-4471	hsa-mir-4471	0	0	0	0	0	0	0	0	0
hsa-miR-4472	hsa-mir-4472-1	0	0	0	0	0	0	0	0	0
hsa-miR-4472	hsa-mir-4472-2	0	0	0	0	0	0	0	0	0
hsa-miR-4473	hsa-mir-4473	0.39	0.92	0.29	2.6	2.48	4.78	13.88	6.4	10.94
hsa-miR-4474-5p	hsa-mir-4474	0	0	0	0	0	0	0	0	0
hsa-miR-4474-3p	hsa-mir-4474	0	0	0	0	0.41	0.96	0.82	0.91	0
hsa-miR-4475	hsa-mir-4475	0	0	0	0	0	0	0	0	0
hsa-miR-4476	hsa-mir-4476	0	0	0	0	0	0	0	0	0
hsa-miR-4477a	hsa-mir-4477a	0	0	0	0	0	0	0	0	0
hsa-miR-4477b	hsa-mir-4477b	0	0	0	0	0	0.96	0	0.91	0
hsa-miR-4478	hsa-mir-4478	1.58	0	0	0.52	0.41	1.59	0.82	0	0
hsa-miR-4479	hsa-mir-4479	0	0.31	0.86	0	0	1.27	0	0	0
hsa-miR-448	hsa-mir-448	133.52	53.5	42.95	9.37	10.33	16.57	0	1.37	1.99
hsa-miR-4480	hsa-mir-4480	0	0	0	0	0	0	0	0	0
hsa-miR-4481	hsa-mir-4481	0	0	0	0	0	0	0	0	0
hsa-miR-4482-5p	hsa-mir-4482	1.97	0.92	2.58	0.52	0.41	1.27	0	0.46	0
hsa-miR-4482-3p	hsa-mir-4482	1.58	2.75	2.29	3.64	1.24	3.19	1.63	2.29	0
hsa-miR-4483	hsa-mir-4483	0	0	0	0	0	0	0	0	0
hsa-miR-4484	hsa-mir-4484	0.39	0.92	0.86	0	0.41	0.32	0	0.46	0
hsa-miR-4485	hsa-mir-4485	11.03	4.28	6.01	4.68	4.96	13.7	255.55	39.32	40.76
hsa-miR-4486	hsa-mir-4486	0	0	0	0	0	0	0	0	0
hsa-miR-4487	hsa-mir-4487	0	0.15	0	0	0	0.16	0	0	0
hsa-miR-4487	hsa-mir-4487	0	0.15	0.29	0	0	0.16	0	0	0
hsa-miR-4488	hsa-mir-4488	3.54	1.53	2	9.89	5.37	59.57	8.16	38.87	16.9
hsa-miR-4489	hsa-mir-4489	0	0	0	0.52	0	0.64	0	0	0
hsa-miR-4490	hsa-mir-4490	0	0	0	0	0	0	0	0.46	0
hsa-miR-4491	hsa-mir-4491	0	0	0	0	0	0	0	0	0
hsa-miR-4492	hsa-mir-4492	0	0	0.29	1.04	0	1.27	1.63	5.03	2.98
hsa-miR-4493	hsa-mir-4493	0	0	0	0	0	0	0	0	0
hsa-miR-4494	hsa-mir-4494	0	0	0	0	0	0	0	0	0
hsa-miR-4495	hsa-mir-4495	0	0	0	0	0	0	0	0	0
hsa-miR-4496	hsa-mir-4496	0	0	0	0	0	0	0	0	0
hsa-miR-4497	hsa-mir-4497	1.58	0.31	0.29	1.56	0.41	0.32	0	0	0.99
hsa-miR-4498	hsa-mir-4498	0.79	0.61	1.15	3.64	2.07	6.05	0.82	1.37	5.97
hsa-miR-4499	hsa-mir-4499	0	0	0	0	0	0	0	0	0
hsa-miR-449a	hsa-mir-449a	3.74	0.31	1.29	1.56	0	1.43	0.82	2.74	0.99
hsa-miR-449b-5p	hsa-mir-449b	0.2	0.31	0.14	0	0	0.48	0	0	0
hsa-miR-449b-3p	hsa-mir-449b	0	0.31	0	0	0	0	0.82	0	0
hsa-miR-449c-5p	hsa-mir-449c	9.06	3.97	5.44	4.68	2.89	6.37	0.82	5.03	4.97
hsa-miR-449c-3p	hsa-mir-449c	0	0	0	0	0	0	0	0	0
hsa-miR-4500	hsa-mir-4500	0	0	0	0	0	0	0	0	0
hsa-miR-4501	hsa-mir-4501	0	0.31	0.29	0.52	0	0.32	0	0	0
hsa-miR-4502	hsa-mir-4502	0.79	0.31	0.86	0	0.83	0.32	0	0	0
hsa-miR-4503	hsa-mir-4503	0	0	0	0	0	0	0	0	0
hsa-miR-4504	hsa-mir-4504	1.58	0.61	0.86	1.04	0.83	0.32	0	0	0
hsa-miR-4505	hsa-mir-4505	0	0	0	0	0	0	0	0	0
hsa-miR-4506	hsa-mir-4506	0	0	0	0	0	0	0	3.66	4.97
hsa-miR-4507	hsa-mir-4507	0	0	0	0	0	0	0	0	0
hsa-miR-4508	hsa-mir-4508	0.39	0.61	0.57	0	0.41	8.28	2.45	8.23	7.95
hsa-miR-4509	hsa-mir-4509-1	0	0	0	0	0	0	0	0	0
hsa-miR-4509	hsa-mir-4509-2	0	0	0	0	0	0	0	0	0
hsa-miR-4509	hsa-mir-4509-3	0	0	0	0	0	0	0	0	0
hsa-miR-450a-5p	hsa-mir-450a-1	34.66	26.75	25.91	14.31	23.75	73.43	102.87	58.53	288.81
hsa-miR-450a-1-3p	hsa-mir-450a-1	1.97	0.61	0.57	0	1.65	0.32	5.72	0.91	9.94
hsa-miR-450a-5p	hsa-mir-450a-2	34.27	26.75	25.91	14.31	24.16	73.43	102.87	58.53	292.79
hsa-miR-450a-2-3p	hsa-mir-450a-2	2.76	1.53	1.43	0.52	1.24	4.14	5.72	2.74	16.9
hsa-miR-450b-5p	hsa-mir-450b	37.42	19.57	26.05	5.2	41.3	22.62	103.69	27.43	92.46
hsa-miR-450b-3p	hsa-mir-450b	0	0	0	0	0	0	0	0	0
hsa-miR-4510	hsa-mir-4510	0.2	0	0	0	0	0	0.57	0	0
hsa-miR-4511	hsa-mir-4511	0	0	0	0	0	0	0	0	0
hsa-miR-4512	hsa-mir-4512	0	0	0	0	0	0	0	0.46	0
hsa-miR-4513	hsa-mir-4513	0	0	0	0	0	0	0	0	0
hsa-miR-4514	hsa-mir-4514	0	0	0	0	0	0	0	0	0
hsa-miR-4515	hsa-mir-4515	0	0.31	0.29	0	1.24	0.96	0	0	0
hsa-miR-4516	hsa-mir-4516	1.18	0	0.29	0	0	0.64	4.08	0	0
hsa-miR-4517	hsa-mir-4517	11.82	2.75	5.44	4.16	2.89	0.96	0	0	0.99
hsa-miR-4518	hsa-mir-4518	0	0	0	0	0	0	0	0	0
hsa-miR-4519	hsa-mir-4519	0	0	0	0	0	0	0	0	0
hsa-miR-451a	hsa-mir-451a	0.79	0	0.57	0	0	0	0.82	0.91	1.99
hsa-miR-451b	hsa-mir-451b	0	0	0	0	0	0	0	0	0
hsa-miR-452-5p	hsa-mir-452	54.75	47.38	75.58	191.49	695.51	444.09	206.56	508.91	166.03
hsa-miR-452-3p	hsa-mir-452	0	0	0	0	0	0	0	0	0
hsa-miR-4520a-5p	hsa-mir-4520a	0	0	0	0	0	0	0	0	0
hsa-miR-4520a-3p	hsa-mir-4520a	0	0.15	0.57	0	0.41	0	0.82	0	0
hsa-miR-4520b-5p	hsa-mir-4520b	0	0	0	0	0	0	0	0	0
hsa-miR-4520b-3p	hsa-mir-4520b	0	0.15	0	0	0	0	0.82	0	0
hsa-miR-4521	hsa-mir-4521	236.71	603.47	277.72	674.36	246.98	306.15	17.15	30.64	248.55
hsa-miR-4522	hsa-mir-4522	0	0.31	0.29	0	0.83	0.64	0	0	0
hsa-miR-4523	hsa-mir-4523	0	0.31	0	0	0	0.64	0	0	0
hsa-miR-4524a-5p	hsa-mir-4524a	0	0	0	0	0	0	0	0	0
hsa-miR-4524a-3p	hsa-mir-4524a	0	0	0	0	0	0	0	0	0
hsa-miR-4524b-5p	hsa-mir-4524b	0	0	0	0	0	0	0	0	0
hsa-miR-4524b-3p	hsa-mir-4524b	0	0	0	0	0	0	0	0	0
hsa-miR-4525	hsa-mir-4525	0	0	0	0	0	0	0	0	0
hsa-miR-4526	hsa-mir-4526	0	0	0	0	0	0	0	0	0
hsa-miR-4527	hsa-mir-4527	0.39	0	0.29	0	0.41	0	0	0	0
hsa-miR-4528	hsa-mir-4528	0	0	0	0	0	0	0	0	0
hsa-miR-4529-5p	hsa-mir-4529	0	0	0	0	0	0	0	0	0
hsa-miR-4529-3p	hsa-mir-4529	0	0	0	0	0	0.32	0	0	0
hsa-miR-4530	hsa-mir-4530	0	0	0	0	0	0	0	0	0
hsa-miR-4531	hsa-mir-4531	0	0	0	0	0	0	0	0	0
hsa-miR-4532	hsa-mir-4532	0.39	0	0	0	0.41	0	0	1.83	0
hsa-miR-4533	hsa-mir-4533	0	0	0	0	0	0	0	0	0
hsa-miR-4534	hsa-mir-4534	0	0	0	0	0	0	0	0	0
hsa-miR-4535	hsa-mir-4535	0	0	0	0	0	0	0	0	0
hsa-miR-4536-5p	hsa-mir-4536-1	0	0	0	0	0.21	0	0.82	0.46	0.99
hsa-miR-4536-3p	hsa-mir-4536-1	0	0	0	0	0	0	0	0	0
hsa-miR-4536-5p	hsa-mir-4536-2	0	0	0	0	0.21	0	0.82	0.46	0.99
hsa-miR-4536-3p	hsa-mir-4536-2	0	0	0	0	0	0	0	0	0
hsa-miR-4537	hsa-mir-4537	0	0	0	0	0	0	0	0	0
hsa-miR-4538	hsa-mir-4538	0	0	0	0	0	0	0	0	0
hsa-miR-4539	hsa-mir-4539	0	0	0	0	0	0	0	0	0
hsa-miR-454-5p	hsa-mir-454	17.72	54.72	24.91	43.71	61.13	81.24	31.02	31.09	53.69
hsa-miR-454-3p	hsa-mir-454	114.22	121.06	62.13	177.96	208.57	101.63	65.32	61.27	191.88
hsa-miR-4540	hsa-mir-4540	0	0	0	0	0	0	0	0	0
hsa-miR-455-5p	hsa-mir-455	436.4	310.9	338.99	304.4	480.33	896.47	341.27	405.57	771.49
hsa-miR-455-3p	hsa-mir-455	38.6	44.02	28.34	37.46	80.54	40.78	44.09	41.61	129.24
hsa-miR-4632-5p	hsa-mir-4632	0	0	0	0	0	0	0	0	0
hsa-miR-4632-3p	hsa-mir-4632	0	0	0	0	0	0	0	0	0
hsa-miR-4633-5p	hsa-mir-4633	0	0	0	0	0	0	0	0	0
hsa-miR-4633-3p	hsa-mir-4633	0	0	0	0	0	0	0	0	0
hsa-miR-4634	hsa-mir-4634	0	0	0	0	0	0	0	0.46	0
hsa-miR-4635	hsa-mir-4635	0	0	0	0	0	0	0	0	0
hsa-miR-4636	hsa-mir-4636	0.79	0.31	0.86	2.08	1.24	0.96	0	1.37	3.98
hsa-miR-4637	hsa-mir-4637	0	0	0.29	0	0	0	0	0	0
hsa-miR-4638-5p	hsa-mir-4638	0	0.31	0	0	0	0.32	0.82	0.46	0.99
hsa-miR-4638-3p	hsa-mir-4638	0	0	0.29	0	0	0.32	0	0	0
hsa-miR-4639-5p	hsa-mir-4639	0.39	0.31	0	0	0	0.32	0.82	0	0.99
hsa-miR-4639-3p	hsa-mir-4639	0	0	0	0	0	0	0	0	0
hsa-miR-4640-5p	hsa-mir-4640	0	0.31	0	0	0.83	0	0.82	0	0
hsa-miR-4640-3p	hsa-mir-4640	0	0.31	0	0	0.41	0.32	0	0	0
hsa-miR-4641	hsa-mir-4641	0	0	0	0	0	0	0	0	0
hsa-miR-4642	hsa-mir-4642	0	0	0	0	0	0.32	0.82	0.46	0
hsa-miR-4643	hsa-mir-4643	0	0	0	0	0	0	0	0	0
hsa-miR-4644	hsa-mir-4644	0	0.31	0	0	0	0.32	0	0.46	0
hsa-miR-4645-5p	hsa-mir-4645	0	0	0	0	0	0	0	0	0
hsa-miR-4645-3p	hsa-mir-4645	0.79	0	0.29	1.04	0	0.96	0	0	0
hsa-miR-4646-5p	hsa-mir-4646	0	0	0.29	0.52	0	0	0	0	0.99
hsa-miR-4646-3p	hsa-mir-4646	0	0	0	0	0	0.32	0.82	0	0
hsa-miR-4647	hsa-mir-4647	0	0	0	0	0	0	0	2.29	0
hsa-miR-4648	hsa-mir-4648	0	0	0	0	0	0.32	0	0	0
hsa-miR-4649-5p	hsa-mir-4649	0	0	0	0	0	2.23	0.82	0.91	1.99
hsa-miR-4649-3p	hsa-mir-4649	0	0	0.29	0	0	0	0	0	0.99
hsa-miR-4650-5p	hsa-mir-4650-1	0	0	0	0	0	0	0	0	0
hsa-miR-4650-3p	hsa-mir-4650-1	0	0	0	0	0	0	0	0.46	0.99
hsa-miR-4650-5p	hsa-mir-4650-2	0	0	0	0	0	0	0	0	0
hsa-miR-4650-3p	hsa-mir-4650-2	0	0	0	0	0	0	0	0.46	0.99
hsa-miR-4651	hsa-mir-4651	0	0	0	0	0.83	0.32	0	0	0
hsa-miR-4652-5p	hsa-mir-4652	0.39	0.92	0.57	3.12	1.24	2.23	0	0	0.99
hsa-miR-4652-3p	hsa-mir-4652	0	0.31	0	0	0.41	0.32	0	0	0
hsa-miR-4653-5p	hsa-mir-4653	0	0	0	0	0	0	0	0	0
hsa-miR-4653-3p	hsa-mir-4653	0	0	0	0	0	0	0	0	0
hsa-miR-4654	hsa-mir-4654	0.79	1.22	0.29	0.52	0	0.64	0	1.37	0
hsa-miR-4655-5p	hsa-mir-4655	0	0	0	0	0	0.32	0	0	0
hsa-miR-4655-3p	hsa-mir-4655	0	0	0	0	0	0	0	0	0
hsa-miR-4656	hsa-mir-4656	0	0	0	1.56	0	1.91	0	0	0
hsa-miR-4657	hsa-mir-4657	0	0	0	0	0	0	0	0	0
hsa-miR-4658	hsa-mir-4658	0	0	0	0	0	0	0	0	0
hsa-miR-4659a-5p	hsa-mir-4659a	0	0.31	0	0	0	0	0	0	0
hsa-miR-4659a-3p	hsa-mir-4659a	0	1.22	1.15	0	2.89	1.27	0.82	1.37	0.99
hsa-miR-4659b-5p	hsa-mir-4659b	0	0	0	0	0	0	0	0	0
hsa-miR-4659b-3p	hsa-mir-4659b	0	0	0	0	0	0	0	0	0
hsa-miR-466	hsa-mir-466	0	0	0	0	0	0	0	0	0
hsa-miR-4660	hsa-mir-4660	0.39	0.31	0	0	1.24	0	0	0.46	1.99
hsa-miR-4661-5p	hsa-mir-4661	2.36	3.36	4.58	1.56	3.72	9.56	1.63	0	0.99
hsa-miR-4661-3p	hsa-mir-4661	0.39	0	0	0	0	0.64	0	0	0
hsa-miR-4662a-5p	hsa-mir-4662a	0	0	0.29	0.52	0.83	2.23	20.41	32.92	22.87
hsa-miR-4662a-3p	hsa-mir-4662a	0	0	0	0	0	0	0	0	0.99
hsa-miR-4662b	hsa-mir-4662b	0	0	0	0	0	0	0.82	1.37	0
hsa-miR-4663	hsa-mir-4663	0	0	0	0	0	0	0	0	0
hsa-miR-4664-5p	hsa-mir-4664	0	0	0	0	0	0	0	0	0
hsa-miR-4664-3p	hsa-mir-4664	10.63	11.31	10.59	18.21	12.39	40.78	0	0.46	0
hsa-miR-4665-5p	hsa-mir-4665	0.79	0.31	0.29	4.16	4.13	18.8	0.82	3.66	3.98
hsa-miR-4665-3p	hsa-mir-4665	0	0	0	0	0	0	0	0	0
hsa-miR-4666a-5p	hsa-mir-4666a	0	0	0	0.52	0	0	0	0	0
hsa-miR-4666a-3p	hsa-mir-4666a	0	0	0	0	0	0	0	0	0
hsa-miR-4666b	hsa-mir-4666b	0	0	0	0	0	0	0	0	0
hsa-miR-4667-5p	hsa-mir-4667	0	0	0.29	0	0	0.32	1.63	0	5.97
hsa-miR-4667-3p	hsa-mir-4667	0	0	0	0	0	0	0	0	0
hsa-miR-4668-5p	hsa-mir-4668	0	0	0	1.04	0	0.96	2.45	0	0
hsa-miR-4668-3p	hsa-mir-4668	0	0	0	0	0	0	0	0	0
hsa-miR-4669	hsa-mir-4669	0	0.61	0	1.04	0.41	0.32	0	0.46	0
hsa-miR-4670-5p	hsa-mir-4670	0	0.31	0.29	0	0	0	0	0	0
hsa-miR-4670-3p	hsa-mir-4670	0	0	0	0	0	0	0	0	0
hsa-miR-4671-5p	hsa-mir-4671	0	0	0	0	0.41	0	0	0	0
hsa-miR-4671-3p	hsa-mir-4671	0	0.31	0.29	0.52	0	0.32	0	0.46	0
hsa-miR-4672	hsa-mir-4672	0.79	0	0	0	0	0	0	0	0
hsa-miR-4673	hsa-mir-4673	0.79	0	0	0	0	0.32	0	0	0
hsa-miR-4674	hsa-mir-4674	0	0	0	1.04	0	0	0	0	0
hsa-miR-4675	hsa-mir-4675	0	0	0	0	0	0	0	0	0
hsa-miR-4676-5p	hsa-mir-4676	0.39	0	0	0	0	0	0	0.46	0
hsa-miR-4676-3p	hsa-mir-4676	0.79	0.61	0.29	0	0	0	1.63	0	0
hsa-miR-4677-5p	hsa-mir-4677	0.79	0.31	0	0	0	1.27	0	0	0
hsa-miR-4677-3p	hsa-mir-4677	3.94	2.75	4.01	1.56	3.3	8.92	7.35	2.74	1.99
hsa-miR-4678	hsa-mir-4678	0	0	0	0	0	0	0	0	0
hsa-miR-4679	hsa-mir-4679-1	0	0	0	0	0	0	0	0	0
hsa-miR-4679	hsa-mir-4679-2	0	0	0	0	0	0	0	0	0
hsa-miR-4680-5p	hsa-mir-4680	0	0	0	0.52	0	0	0	0	0
hsa-miR-4680-3p	hsa-mir-4680	0	0	0	0	0	0	0	0	0
hsa-miR-4681	hsa-mir-4681	0	0	0	0	0	0	0	0	0
hsa-miR-4682	hsa-mir-4682	0	0	0	0	0	0.32	0	0	0
hsa-miR-4683	hsa-mir-4683	0	0.31	0.29	0	1.24	1.91	4.08	2.74	5.97
hsa-miR-4684-5p	hsa-mir-4684	0	0.31	0	0	0	0	0.82	0.46	0
hsa-miR-4684-3p	hsa-mir-4684	0	0	0.29	0	0.83	0	0	0	0
hsa-miR-4685-5p	hsa-mir-4685	0	0	0	0	0	0	0	0	0
hsa-miR-4685-3p	hsa-mir-4685	1.18	0	0	0.52	1.24	3.19	1.63	0.46	0
hsa-miR-4686	hsa-mir-4686	0	0	0	0	0	0	0	0	0
hsa-miR-4687-5p	hsa-mir-4687	0	0	0	0	0.41	0	0	0.46	0
hsa-miR-4687-3p	hsa-mir-4687	0.39	0	0.29	1.04	0	5.42	0	0.46	0
hsa-miR-4688	hsa-mir-4688	0.39	0.61	0.29	0	1.24	0.64	0	0.91	0
hsa-miR-4689	hsa-mir-4689	0	0	0.29	0.52	0	0	0	0	0
hsa-miR-4690-5p	hsa-mir-4690	0.39	0	0	0.52	0	0	0	0	0
hsa-miR-4690-3p	hsa-mir-4690	0.39	1.22	0.29	0	0.83	0.64	1.63	0.46	0
hsa-miR-4691-5p	hsa-mir-4691	0	0	0	0	0	0	0	0	0
hsa-miR-4691-3p	hsa-mir-4691	0.39	0.31	0.29	0	0.41	0.32	1.63	0	0
hsa-miR-4692	hsa-mir-4692	0	0	0	0	0	0	0	0	0
hsa-miR-4693-5p	hsa-mir-4693	0	0	0	0	0	0	0	0	0
hsa-miR-4693-3p	hsa-mir-4693	0	0	0	0	0	0	0	0	0
hsa-miR-4694-5p	hsa-mir-4694	0	0	0	0	0	0	0	0	0
hsa-miR-4694-3p	hsa-mir-4694	0	0	0	0	0	0	0	0	0
hsa-miR-4695-5p	hsa-mir-4695	0	0	0.29	0	0	0	0	0	0
hsa-miR-4695-3p	hsa-mir-4695	0	0	0	0	0	0	0	0	0
hsa-miR-4696	hsa-mir-4696	0	0	0	0	0	0	0	0	0
hsa-miR-4697-5p	hsa-mir-4697	0	0	0	0	0	0	0	0	0
hsa-miR-4697-3p	hsa-mir-4697	0	0	0	0	0	0	0	0	0
hsa-miR-4698	hsa-mir-4698	0	0.31	0	0	0	0	0	0	0
hsa-miR-4699-5p	hsa-mir-4699	0	0.31	0	0	0	0.64	0	0.46	0
hsa-miR-4699-3p	hsa-mir-4699	0.79	0	0.57	0	0.41	0.32	1.63	0	0
hsa-miR-4700-5p	hsa-mir-4700	0	0	0	0	0	0	0	0	0
hsa-miR-4700-3p	hsa-mir-4700	0	0	0	0	0	0	0	0.46	0
hsa-miR-4701-5p	hsa-mir-4701	0	0	0	0	0	0	0	0	0
hsa-miR-4701-3p	hsa-mir-4701	0	0	0	0	0	0	0	0	0
hsa-miR-4703-5p	hsa-mir-4703	0	0	0	0	0	0	0	0	0
hsa-miR-4703-3p	hsa-mir-4703	0	0	0	0	0	0	0	0	0
hsa-miR-4704-5p	hsa-mir-4704	0	0	0	0	0	0	0	0	0
hsa-miR-4704-3p	hsa-mir-4704	0	0	0	0	0	0	0	0	0
hsa-miR-4705	hsa-mir-4705	0.39	0.61	0	0.52	0	0.64	0	0	0
hsa-miR-4706	hsa-mir-4706	0	0.92	0	0	0.41	0.96	0.82	2.29	1.99
hsa-miR-4707-5p	hsa-mir-4707	1.18	3.67	2	12.49	10.33	34.41	4.08	2.74	7.95
hsa-miR-4707-3p	hsa-mir-4707	1.58	0.61	0.57	1.04	0.83	0.32	0	0.46	0
hsa-miR-4708-5p	hsa-mir-4708	0	0	0	0	0	0	0	0	0
hsa-miR-4708-3p	hsa-mir-4708	0	0	0	0.52	1.65	2.87	0	0	0
hsa-miR-4709-5p	hsa-mir-4709	0	0	0	0	0	0	1.63	0.91	2.98
hsa-miR-4709-3p	hsa-mir-4709	0	0	0	0	0	0.32	1.63	0.91	0
hsa-miR-4710	hsa-mir-4710	0	0	0	0	0	0	0	0	0
hsa-miR-4711-5p	hsa-mir-4711	0	0	0	0	0	0	0	0	0
hsa-miR-4711-3p	hsa-mir-4711	0	0	0	0	0	0	0	0	0
hsa-miR-4712-5p	hsa-mir-4712	0	0	0	0	0	0	0	0	0
hsa-miR-4712-3p	hsa-mir-4712	0	0	0	0	0.41	0	0	0	0
hsa-miR-4713-5p	hsa-mir-4713	0.79	0	0	1.56	0.41	7.96	0.82	0	0
hsa-miR-4713-3p	hsa-mir-4713	0	0	0	0.52	0	0.96	0	0	0
hsa-miR-4714-5p	hsa-mir-4714	0	0.31	0	0	0	0	0	0.46	0
hsa-miR-4714-3p	hsa-mir-4714	0	0	0	0	0	0	0	0	0
hsa-miR-4715-5p	hsa-mir-4715	0	0	0	0	0	0	0	0	0
hsa-miR-4715-3p	hsa-mir-4715	0	0	0	0	0	0	0	0	0
hsa-miR-4716-5p	hsa-mir-4716	0	0	0	0	0	0	0	0	0
hsa-miR-4716-3p	hsa-mir-4716	0	0	0	0	0	0	0	0	0
hsa-miR-4717-5p	hsa-mir-4717	0	0	0	0	0	0	0	0	0
hsa-miR-4717-3p	hsa-mir-4717	2.36	1.22	0.57	0.52	2.07	0.96	2.45	0	0
hsa-miR-4718	hsa-mir-4718	0	0	0	0	0	0	0	0	0
hsa-miR-4719	hsa-mir-4719	0	0	0	0	0	0	0	0	0
hsa-miR-4720-5p	hsa-mir-4720	0	0	0	0	0	0	0	0	0
hsa-miR-4720-3p	hsa-mir-4720	0	0	0	0	0	0	0	0	0
hsa-miR-4721	hsa-mir-4721	0	0.31	0	0.52	0	0	0	0	0
hsa-miR-4722-5p	hsa-mir-4722	0	0	0.29	0	0	0.32	0	0	0
hsa-miR-4722-3p	hsa-mir-4722	0	0	0	0	0	0	0	0	0
hsa-miR-4723-5p	hsa-mir-4723	0	0	0	1.04	0	0.32	0	0.91	1.99
hsa-miR-4723-3p	hsa-mir-4723	0	0	0	0.52	0	0.64	0	0	0
hsa-miR-4724-5p	hsa-mir-4724	0	0	0	0	0	0	0	0	0
hsa-miR-4724-3p	hsa-mir-4724	0	0	0	0	0	0	0	0	0
hsa-miR-4725-5p	hsa-mir-4725	0	0	0	0	0	0.32	0	0	0
hsa-miR-4725-3p	hsa-mir-4725	0	0.31	0	0.52	0	0.32	0	0	0
hsa-miR-4726-5p	hsa-mir-4726	0	1.22	0.29	2.08	1.24	4.78	1.63	3.66	8.95
hsa-miR-4726-3p	hsa-mir-4726	0	0	0	0	0	0	0	0	0
hsa-miR-4727-5p	hsa-mir-4727	0	0	0	0	0	0	0	0	0
hsa-miR-4727-3p	hsa-mir-4727	0	0	0	0	0	0.64	0	0	0
hsa-miR-4728-5p	hsa-mir-4728	0	0	0	0	0.41	0.32	0	1.83	0
hsa-miR-4728-3p	hsa-mir-4728	0	0.31	0	3.64	0	1.27	2.45	4.57	7.95
hsa-miR-4729	hsa-mir-4729	0	0	0	0	0	0	0	0	0
hsa-miR-4730	hsa-mir-4730	0	0	0	0	0	0	0	0	0
hsa-miR-4731-5p	hsa-mir-4731	0	0	0	0	0	0	0	0.91	0.99
hsa-miR-4731-3p	hsa-mir-4731	0	0	0	0	0	0	0	0	0
hsa-miR-4732-5p	hsa-mir-4732	0	0	0	0	0	0	0	0	0
hsa-miR-4732-3p	hsa-mir-4732	0	0	0	0	0	0	0	0	0
hsa-miR-4733-5p	hsa-mir-4733	0.39	0	0.29	0	0.83	1.27	0.82	0.46	0
hsa-miR-4733-3p	hsa-mir-4733	0	0.31	0.29	1.04	0.41	0	0	0.91	0
hsa-miR-4734	hsa-mir-4734	0	0	0	0	0	0.64	0.82	0.46	0
hsa-miR-4735-5p	hsa-mir-4735	1.18	0.61	0.29	0	0	0	0	0	0
hsa-miR-4735-3p	hsa-mir-4735	0	0	0	0	0	0	0	0	0
hsa-miR-4736	hsa-mir-4736	0	0	0	0	0	0	0	0	0
hsa-miR-4737	hsa-mir-4737	0	0	0	0	0	0.32	0	0	0
hsa-miR-4738-5p	hsa-mir-4738	0	0	0	0	0	0	0	0	0
hsa-miR-4738-3p	hsa-mir-4738	0	0	0	1.56	0	0.32	0.82	0.46	2.98
hsa-miR-4739	hsa-mir-4739	0	0	0	0	0	0	0	0	0
hsa-miR-4740-5p	hsa-mir-4740	0	0	0	0	0.41	0	0	0	0
hsa-miR-4740-3p	hsa-mir-4740	0	0	0	0	0	0	0	0	0
hsa-miR-4741	hsa-mir-4741	0.79	1.53	1.15	6.24	3.72	10.19	0	1.83	0.99
hsa-miR-4742-5p	hsa-mir-4742	0	0.61	0	0	1.65	0.32	0	1.37	2.98
hsa-miR-4742-3p	hsa-mir-4742	0.79	0.31	0.29	0.52	0.83	0.96	1.63	2.74	3.98
hsa-miR-4743-5p	hsa-mir-4743	0	0.61	0.29	0	1.24	0.96	0	0	0
hsa-miR-4743-3p	hsa-mir-4743	0	0	0	0	0	0	0	0	0
hsa-miR-4744	hsa-mir-4744	0	0	0	0	0.41	0	0	0	0
hsa-miR-4745-5p	hsa-mir-4745	0	0	0	1.56	0.41	2.23	0	0	0.99
hsa-miR-4745-3p	hsa-mir-4745	0	0	0	0	0	0.32	0.82	0	0.99
hsa-miR-4746-5p	hsa-mir-4746	7.48	12.23	12.88	15.61	24.37	33.13	1.63	1.83	2.98
hsa-miR-4746-3p	hsa-mir-4746	0	0	0	0	0	0.32	0	0	0
hsa-miR-4747-5p	hsa-mir-4747	0	0	0	1.04	0	0	0	0	0
hsa-miR-4747-3p	hsa-mir-4747	0	0	0	0	0	0.64	0	0	0
hsa-miR-4748	hsa-mir-4748	0	0	0	0	0	0	0	0	0
hsa-miR-4749-5p	hsa-mir-4749	0.39	0.31	0	1.04	0.83	2.55	0	0.91	0
hsa-miR-4749-3p	hsa-mir-4749	0	0	0	0.52	0	0	0	0	0
hsa-miR-4750-5p	hsa-mir-4750	0.39	0.31	0	0.52	0.83	2.87	2.45	3.66	0.99
hsa-miR-4750-3p	hsa-mir-4750	0	0	0	0	0	0	0	0	0
hsa-miR-4751	hsa-mir-4751	0	0	0	0	0	0	0	0	0
hsa-miR-4752	hsa-mir-4752	0	0	0	0	0	0	0	0	0
hsa-miR-4753-5p	hsa-mir-4753	0	0	0.29	0.52	0.41	0	0	0	0
hsa-miR-4753-3p	hsa-mir-4753	0	0	0	0	0	0	0	0	0
hsa-miR-4754	hsa-mir-4754	0.39	0.31	0.29	0	0	0.64	0	0.46	0
hsa-miR-4755-5p	hsa-mir-4755	0	1.83	0.57	3.12	0.41	2.55	0	0	1.99
hsa-miR-4755-3p	hsa-mir-4755	0.39	0.31	0.29	0	0	0.96	0	0.46	0
hsa-miR-4756-5p	hsa-mir-4756	0	0	0	0	0	0	0	0	0
hsa-miR-4756-3p	hsa-mir-4756	0	0	0	0	0	0	0	0	0
hsa-miR-4757-5p	hsa-mir-4757	0	0	0	0	0	0.32	0	0.46	0
hsa-miR-4757-3p	hsa-mir-4757	0	0	0	0	0	0	0	0	0
hsa-miR-4758-5p	hsa-mir-4758	0.39	0	0	0	0	0.32	0	0	0
hsa-miR-4758-3p	hsa-mir-4758	0	0	0	0	0	0	0	0	0
hsa-miR-4759	hsa-mir-4759	0	0	0	0	0	0	0	0	0
hsa-miR-4760-5p	hsa-mir-4760	0	0	0	0	0	0	0	0	0
hsa-miR-4760-3p	hsa-mir-4760	0	0	0	0	0	0	0	0	0
hsa-miR-4761-5p	hsa-mir-4761	0	0	0	0	0	0	0	0	0
hsa-miR-4761-3p	hsa-mir-4761	0	0	0.29	0	0	0	0	0	0
hsa-miR-4762-5p	hsa-mir-4762	0	0	0	0	0	0	0	0	0
hsa-miR-4762-3p	hsa-mir-4762	0	0	0.57	0.52	0.41	0	0	0	0
hsa-miR-4763-5p	hsa-mir-4763	0	0	0	0	0	0	0	0	0
hsa-miR-4763-3p	hsa-mir-4763	0	0	0	0	0	0	0	0	1.99
hsa-miR-4764-5p	hsa-mir-4764	1.18	0.31	0.29	0	0	0	0	0.46	0
hsa-miR-4764-3p	hsa-mir-4764	0	0	0	0	0	0	0	0	0
hsa-miR-4765	hsa-mir-4765	0	0	0.29	0	0	0	0	0	0
hsa-miR-4766-5p	hsa-mir-4766	0	0	0	0	0	0.64	0	0	0
hsa-miR-4766-3p	hsa-mir-4766	0	0.31	0	0	0	0	0	0	0
hsa-miR-4767	hsa-mir-4767	0	0	0	0	0	0	0	0	0.99
hsa-miR-4768-5p	hsa-mir-4768	0	0	0.29	0	0	0.64	0	0	0
hsa-miR-4768-3p	hsa-mir-4768	0	0	0	0	0	0	0	0	0
hsa-miR-4769-5p	hsa-mir-4769	0	0	0	0	0	0	0	0	0
hsa-miR-4769-3p	hsa-mir-4769	0	0	0	0	0	0.32	0	0	0
hsa-miR-4770	hsa-mir-4770	0	0	0	0	0	0	0	0	0
hsa-miR-4771	hsa-mir-4771-1	0	0	0	0	0	0	0	0	0
hsa-miR-4771	hsa-mir-4771-2	0	0	0	0	0	0	0	0	0
hsa-miR-4772-5p	hsa-mir-4772	0	0	0	0	0	0	0	0	0
hsa-miR-4772-3p	hsa-mir-4772	0	0	0	0	0.41	0	0	0	0
hsa-miR-4773	hsa-mir-4773-1	0	0	0.14	0	0	0	0	0	0
hsa-miR-4773	hsa-mir-4773-2	0	0	0.14	0	0	0	0	0	0
hsa-miR-4774-5p	hsa-mir-4774	0	0	0.29	0	0.83	0	0	0	0
hsa-miR-4774-3p	hsa-mir-4774	0	0	0	0	0	0	0	0	0
hsa-miR-4775	hsa-mir-4775	0	0.31	0	0.52	0.41	0	0	0	0.99
hsa-miR-4776-5p	hsa-mir-4776-1	0	0	0	0	0	0	0	0	0
hsa-miR-4776-3p	hsa-mir-4776-1	0	0	0	0	0	0	0	0	0
hsa-miR-4776-5p	hsa-mir-4776-2	0	0	0	0	0	0	0	0	0
hsa-miR-4776-3p	hsa-mir-4776-2	0	0	0	0	0	0	0	0	0
hsa-miR-4777-5p	hsa-mir-4777	0	0	0	0	0	0	0	0	0
hsa-miR-4777-3p	hsa-mir-4777	0	0	0	0	0	0	0	0	0
hsa-miR-4778-5p	hsa-mir-4778	0	0	0	0.52	0	0.32	0	0	0
hsa-miR-4778-3p	hsa-mir-4778	1.58	0.92	0.29	0	0.41	4.78	0	0	0
hsa-miR-4779	hsa-mir-4779	0	0	0	0	0.41	0	0	0	0
hsa-miR-4780	hsa-mir-4780	0	0	0	0	0	0	0	0	0
hsa-miR-4781-5p	hsa-mir-4781	0	0	0	0	0	0	0	0	0
hsa-miR-4781-3p	hsa-mir-4781	0.39	0	0.57	0	0	0.64	1.63	0.91	0.99
hsa-miR-4782-5p	hsa-mir-4782	0	0	0	0	0	0	0	0	0
hsa-miR-4782-3p	hsa-mir-4782	0	0	0	0	0	0	0	0	0
hsa-miR-4783-5p	hsa-mir-4783	0	0	0	0	0	0	0	0	0
hsa-miR-4783-3p	hsa-mir-4783	0	0	0	0.52	0	0	0	0	0.99
hsa-miR-4784	hsa-mir-4784	0	0	0	0	0	0	0	0	0
hsa-miR-4785	hsa-mir-4785	0.39	0.31	0.57	0.52	0.41	0.64	0	0.46	0.99
hsa-miR-4786-5p	hsa-mir-4786	0.39	0.31	0.29	0	0.41	0.64	0.82	0.46	0
hsa-miR-4786-3p	hsa-mir-4786	0.39	0	0	0	0	0	0.82	0	0
hsa-miR-4787-5p	hsa-mir-4787	0	0.31	0.29	0.52	0	0.32	0	0	0
hsa-miR-4787-3p	hsa-mir-4787	4.73	1.83	4.01	3.12	1.65	8.6	3.27	1.83	1.99
hsa-miR-4788	hsa-mir-4788	0	0	0	0	0	0	0	0	0
hsa-miR-4789-5p	hsa-mir-4789	0	0	0	0	0	0	0	0	0
hsa-miR-4789-3p	hsa-mir-4789	0	0	0	0	0	0	0	0	0
hsa-miR-4790-5p	hsa-mir-4790	0	0	0	0	0	0	0	0	0
hsa-miR-4790-3p	hsa-mir-4790	0	0	0	0	0	0	0	0	0
hsa-miR-4791	hsa-mir-4791	2.36	0.31	1.72	0.52	1.65	0.64	2.45	0	0.99
hsa-miR-4792	hsa-mir-4792	90.19	44.63	31.49	11.45	16.93	58.94	90.62	19.2	90.47
hsa-miR-4793-5p	hsa-mir-4793	0	0	0	0	0	0	0	0	0
hsa-miR-4793-3p	hsa-mir-4793	0.39	0.61	0	0.52	0	0.96	0	0	0.99
hsa-miR-4794	hsa-mir-4794	1.58	0.31	0.29	0	1.24	0.96	0.82	0.46	0
hsa-miR-4795-5p	hsa-mir-4795	0	0	0	0	0	0.32	0	0	0
hsa-miR-4795-3p	hsa-mir-4795	0	0	0.29	0	0.41	0	0	0	0
hsa-miR-4796-5p	hsa-mir-4796	0	0	0.29	0	0	0	0.82	0.46	0.99
hsa-miR-4796-3p	hsa-mir-4796	0	0	0	0	0	0	0	0	0
hsa-miR-4797-5p	hsa-mir-4797	0	0.61	0.29	0	0.41	0.64	0	0	0.99
hsa-miR-4797-3p	hsa-mir-4797	0.79	0.92	0.29	0	0.83	0.32	0	0	0.99
hsa-miR-4798-5p	hsa-mir-4798	0	0	0	0	0	0	0	0	0
hsa-miR-4798-3p	hsa-mir-4798	0	0	0	0	0	0	0	0	0
hsa-miR-4799-5p	hsa-mir-4799	0	0	0	0	0	0	0	0	0
hsa-miR-4799-3p	hsa-mir-4799	0	0	0	0	0	0	0	0	0
hsa-miR-4800-5p	hsa-mir-4800	0	0	0	0	0	0	0	0	0
hsa-miR-4800-3p	hsa-mir-4800	0	0	0	0	0	0	0	0	0
hsa-miR-4801	hsa-mir-4801	0	0	0	0	0	0	0	0	0
hsa-miR-4802-5p	hsa-mir-4802	0.79	2.45	1.15	0	0.41	0	0	0	0
hsa-miR-4802-3p	hsa-mir-4802	3.94	2.75	2	1.04	0.83	0.96	0	0	0
hsa-miR-4803	hsa-mir-4803	0.39	0.31	0	0	0.83	0	0	0	0
hsa-miR-4804-5p	hsa-mir-4804	0	0.61	0.29	1.04	0.41	0	0	1.37	2.98
hsa-miR-4804-3p	hsa-mir-4804	0	0.31	0	0	0	0.32	0	0	0
hsa-miR-483-5p	hsa-mir-483	0	0.31	0.57	41.63	6.61	12.42	62.05	45.72	2810.58
hsa-miR-483-3p	hsa-mir-483	0	0	0	118.64	8.67	29.31	42.45	7.77	7938.62
hsa-miR-484	hsa-mir-484	471.06	889.91	310.07	1052.65	1412.5	3369.24	1411.62	1613.6	2050.02
hsa-miR-485-5p	hsa-mir-485	0.79	0.61	0.29	0.52	0	1.27	0	5.03	1.99
hsa-miR-485-3p	hsa-mir-485	0.79	0.92	0.29	3.12	0.41	6.05	1.63	4.57	4.97
hsa-miR-486-5p	hsa-mir-486	76.8	27.36	55.69	50.73	23.13	54.64	37.96	43.21	31.32
hsa-miR-486-3p	hsa-mir-486	0.79	0.76	0.57	1.3	0.21	1.27	2.86	2.29	0.5
hsa-miR-486-5p	hsa-mir-486-2	85.07	31.03	59.41	55.42	24.37	69.93	45.31	49.15	32.31
hsa-miR-486-3p	hsa-mir-486-2	0.39	0.76	0.29	0.78	0.21	0.64	2.86	1.83	0.5
hsa-miR-487a-5p	hsa-mir-487a	0	0	0	0	0	0	0	0	0
hsa-miR-487a-3p	hsa-mir-487a	0	0	0	0	0.41	0.32	0	0	0.99
hsa-miR-487b-5p	hsa-mir-487b	0	0	0	0	0	0	0	0	0
hsa-miR-487b-3p	hsa-mir-487b	0	0	0	2.08	1.24	0.96	0.82	0.91	7.95
hsa-miR-488-5p	hsa-mir-488	0.79	0	0.29	0.52	0	0	0	0.46	0
hsa-miR-488-3p	hsa-mir-488	1.97	0.31	0.29	0	0.41	0	0	1.37	0.99
hsa-miR-489-5p	hsa-mir-489	0	0	0	0.52	0	0	0	0	0
hsa-miR-489-3p	hsa-mir-489	1.18	28.43	2.86	70.25	90.04	54.79	3.27	0.91	0.99
hsa-miR-490-5p	hsa-mir-490	0	0	0	0	0	0	116.75	195.7	521.95
hsa-miR-490-3p	hsa-mir-490	1.58	0.61	1.72	1.56	2.48	5.73	1666.35	3777.72	3531.37
hsa-miR-491-5p	hsa-mir-491	0.39	1.53	1.72	2.08	5.37	5.1	13.88	13.72	31.81
hsa-miR-491-3p	hsa-mir-491	1.18	0.31	2.29	0.52	1.65	1.27	0	1.37	2.98
hsa-miR-492	hsa-mir-492	0	0	0	0.52	0	0	0	0	0
hsa-miR-493-5p	hsa-mir-493	0.39	0.61	0.29	4.16	4.13	8.92	0	1.83	2.98
hsa-miR-493-3p	hsa-mir-493	0	0	0	0	4.13	5.73	0	0	0
hsa-miR-494-5p	hsa-mir-494	0	0	0	0	0	0	0	0	0
hsa-miR-494-3p	hsa-mir-494	2.36	1.22	0.57	3.64	0.83	0.96	0	5.94	7.95
hsa-miR-495-5p	hsa-mir-495	0	0	0	0	0	0	0	0	0
hsa-miR-495-3p	hsa-mir-495	3.15	2.45	0.57	4.68	1.24	3.19	0	5.49	12.92
hsa-miR-496	hsa-mir-496	0.79	0.31	0	0	0	0	0	0	0.99
hsa-miR-497-5p	hsa-mir-497	19.69	6.11	16.03	22.9	47.08	92.07	7.35	8.69	6.96
hsa-miR-497-3p	hsa-mir-497	0	0	0.29	0	0	0.64	0	0	0
hsa-miR-498	hsa-mir-498	27.18	18.95	16.32	3.12	3.72	0.64	0	0	0
hsa-miR-4999-5p	hsa-mir-4999	1.97	0	1.43	1.04	2.48	1.59	0.82	0	1.99
hsa-miR-4999-3p	hsa-mir-4999	0.79	0	0	0	0.41	0.32	0.82	0	1.99
hsa-miR-499a-5p	hsa-mir-499a	25.21	29.04	27.2	29.66	44.19	50.02	7327.53	10436.98	11278.1
hsa-miR-499a-3p	hsa-mir-499a	0	0	0	0	0	0	7.35	30.18	27.84
hsa-miR-499b-5p	hsa-mir-499b	0	0.31	0	0	0	0	0	0	0
hsa-miR-499b-3p	hsa-mir-499b	0	0	0	0	0	0	0	0	0
hsa-miR-5000-5p	hsa-mir-5000	0.79	0.61	0.29	0	0	0.32	0	0	0
hsa-miR-5000-3p	hsa-mir-5000	0.39	0.61	0.29	0.52	0	0	0	0.91	0
hsa-miR-5001-5p	hsa-mir-5001	0	1.53	0	0	0.41	2.23	0	0.46	0
hsa-miR-5001-3p	hsa-mir-5001	2.36	1.53	0.57	2.08	3.72	4.14	3.27	1.37	0.99
hsa-miR-5002-5p	hsa-mir-5002	0.39	0	0.86	0	0	0.32	0	0	0
hsa-miR-5002-3p	hsa-mir-5002	0	0	0	0	0	0	0	0	0
hsa-miR-5003-5p	hsa-mir-5003	0	0	0	0	0	0	0	0	0
hsa-miR-5003-3p	hsa-mir-5003	0	0.31	0	0	0.41	0	0	0	0
hsa-miR-5004-5p	hsa-mir-5004	0.79	0	0.57	0	0	0	1.63	0.46	1.99
hsa-miR-5004-3p	hsa-mir-5004	0	0	0.29	0.52	1.24	0.64	0.82	0.46	0.99
hsa-miR-5006-5p	hsa-mir-5006	0	0	0	0	0.41	0	0	0	0
hsa-miR-5006-3p	hsa-mir-5006	0.79	0.31	0	0	0.83	0.32	1.63	0.91	0.99
hsa-miR-5007-5p	hsa-mir-5007	0	0	0	0	0	0	0	0	0
hsa-miR-5007-3p	hsa-mir-5007	0	0	0	0	0	0	0	0	0
hsa-miR-5008-5p	hsa-mir-5008	0	1.22	0.29	0	0	0.64	0	0	0
hsa-miR-5008-3p	hsa-mir-5008	0	0.61	0	0	0	0	0	0	0
hsa-miR-5009-5p	hsa-mir-5009	0	0.31	0.29	1.04	0	0	0	0.46	0
hsa-miR-5009-3p	hsa-mir-5009	0	0	0	0	0	0	0	0	0
hsa-miR-500a-5p	hsa-mir-500a	5.51	2.45	2.86	9.63	9.91	5.73	7.76	16.23	14.91
hsa-miR-500a-3p	hsa-mir-500a	55.73	40.96	44.38	70.77	225.92	81.87	413.53	434.15	130.74
hsa-miR-500b-5p	hsa-mir-500b	0.2	0.46	0.29	1.56	2.07	0.64	2.86	8.69	6.96
hsa-miR-500b-3p	hsa-mir-500b	0.79	1.53	0	4.16	2.89	5.1	5.31	7.32	2.49
hsa-miR-501-5p	hsa-mir-501	15.75	14.67	9.73	34.34	45.84	78.69	73.48	172.84	147.14
hsa-miR-501-3p	hsa-mir-501	38.2	46.93	32.35	160.53	133.82	172.99	482.11	670.54	236.62
hsa-miR-5010-5p	hsa-mir-5010	0	0.92	0	0	0.41	0.32	0.82	1.83	3.98
hsa-miR-5010-3p	hsa-mir-5010	6.7	4.59	4.58	42.15	15.69	16.25	10.61	7.77	27.84
hsa-miR-5011-5p	hsa-mir-5011	0.39	0	0	0	0	0	0	0	0
hsa-miR-5011-3p	hsa-mir-5011	0.39	1.22	0.29	0	0	0.64	0	0	0
hsa-miR-502-5p	hsa-mir-502	1.58	1.53	1.15	3.12	4.54	1.59	4.9	7.32	5.97
hsa-miR-502-3p	hsa-mir-502	15.36	17.12	14.03	24.98	43.99	27.88	121.65	227.93	120.3
hsa-miR-503-5p	hsa-mir-503	57.9	109.44	72.15	14.57	72.28	87.93	37.56	31.09	265.45
hsa-miR-503-3p	hsa-mir-503	0	0.92	0	0	0.41	1.27	0	1.37	10.94
hsa-miR-504-5p	hsa-mir-504	66.17	109.44	66.71	219.58	201.55	350.43	851.54	1117.95	1182.09
hsa-miR-504-3p	hsa-mir-504	0	1.22	0.29	0	0	0.96	4.9	7.77	5.97
hsa-miR-5047	hsa-mir-5047	0	0	0	0	0	0	0	0	0
hsa-miR-505-5p	hsa-mir-505	12.21	37.3	11.74	37.98	26.43	118.83	66.13	150.43	244.57
hsa-miR-505-3p	hsa-mir-505	116.19	190.76	93.62	182.12	213.53	516.09	120.83	151.8	329.08
hsa-miR-506-5p	hsa-mir-506	0	0.31	0	0.52	0.83	0	0	0	1.99
hsa-miR-506-3p	hsa-mir-506	1.97	0.31	0.86	4.68	7.43	5.1	10.61	14.17	27.84
hsa-miR-507	hsa-mir-507	0	0	0	0	0	0	0	0	0.99
hsa-miR-508-5p	hsa-mir-508	0.79	0.31	1.43	5.72	5.78	8.6	10.61	5.49	16.9
hsa-miR-508-3p	hsa-mir-508	4.73	1.83	6.01	14.57	15.69	24.85	26.13	24.23	34.8
hsa-miR-5087	hsa-mir-5087	0	0	0.29	0	0.41	0	0	0	0
hsa-miR-5088-5p	hsa-mir-5088	0	0.31	0.86	1.56	1.24	1.91	1.63	0	0.99
hsa-miR-5088-3p	hsa-mir-5088	0.39	0	0	0	0	0	0	0	0
hsa-miR-5089-5p	hsa-mir-5089	0	0	0.29	0.52	0	0	0	0	0
hsa-miR-5089-3p	hsa-mir-5089	0	0	0.57	0	0	0	0	0	0
hsa-miR-509-5p	hsa-mir-509-1	0.79	0.92	0.86	2.86	3.3	3.5	8.57	4.8	12.92
hsa-miR-509-3p	hsa-mir-509-1	0.79	0.61	0.67	3.3	3.58	2.97	5.17	6.4	11.6
hsa-miR-509-5p	hsa-mir-509-2	0.79	0.92	0.86	2.86	3.3	3.5	8.57	4.8	12.92
hsa-miR-509-3p	hsa-mir-509-2	0.79	0.61	0.67	3.3	3.58	2.97	5.17	6.4	11.6
hsa-miR-509-3p	hsa-mir-509-3	0.79	0.61	0.67	3.3	3.58	2.97	5.17	6.4	11.6
hsa-miR-509-3-5p	hsa-mir-509-3	7.88	7.34	12.6	30.18	43.78	40.46	84.09	59.44	121.29
hsa-miR-5090	hsa-mir-5090	0	0.61	0.29	0.52	0	1.91	0	0.46	0.99
hsa-miR-5091	hsa-mir-5091	7.09	0.31	2.58	0.52	0	0.32	1.63	1.37	1.99
hsa-miR-5092	hsa-mir-5092	0	0	0	0	0.41	0	0	0	0
hsa-miR-5093	hsa-mir-5093	0	0	0	0	0	0	0	0	0
hsa-miR-5094	hsa-mir-5094	1.58	1.53	1.72	1.04	3.72	0.64	0	0	0
hsa-miR-5095	hsa-mir-5095	0.79	0	1.15	1.04	0.41	0.32	1.63	0	2.49
hsa-miR-5096	hsa-mir-5096	12.21	3.67	6.3	2.6	5.78	5.73	19.59	2.74	21.87
hsa-miR-510-5p	hsa-mir-510	0	0	0.29	0	0	0.32	0	0.57	1.99
hsa-miR-510-3p	hsa-mir-510	0	0	0	0	0	0	0	0	0
hsa-miR-5100	hsa-mir-5100	5.91	22.01	66.71	1389.83	99.54	187.64	14.7	37.49	77.55
hsa-miR-511-5p	hsa-mir-511	0.39	0.31	0	1.04	3.72	0.64	0	0.46	0
hsa-miR-511-3p	hsa-mir-511	0.39	0	0	0	0	0	0	0	0
hsa-miR-512-5p	hsa-mir-512-1	14.38	7.18	8.59	0.26	0.83	0.96	0	0	0
hsa-miR-512-3p	hsa-mir-512-1	1079.96	823.27	943.24	45.53	75.99	106.4	1.22	1.83	2.98
hsa-miR-512-5p	hsa-mir-512-2	14.38	7.18	8.59	0.26	0.83	0.96	0	0	0
hsa-miR-512-3p	hsa-mir-512-2	1079.96	823.27	943.24	45.53	75.99	106.4	1.22	1.83	2.98
hsa-miR-513a-5p	hsa-mir-513a-1	0	0	0.14	0.26	0.21	0.16	0	0.91	3.48
hsa-miR-513a-3p	hsa-mir-513a-1	0	0	0	0	0	0	0.27	0	0.33
hsa-miR-513a-5p	hsa-mir-513a-2	0	0	0.14	0.26	0.21	0.16	0	0.91	3.48
hsa-miR-513a-3p	hsa-mir-513a-2	0	0	0	0	0	0	0.27	0	0.33
hsa-miR-513b-5p	hsa-mir-513b	0	0	0	0.52	0.83	0.32	1.63	2.29	9.94
hsa-miR-513b-3p	hsa-mir-513b	0	0	0	0	0	0	0	0	0
hsa-miR-513c-5p	hsa-mir-513c	0	0.31	0	1.56	1.24	5.42	8.98	7.77	13.92
hsa-miR-513c-3p	hsa-mir-513c	0	0	0	0	0	0	0.27	0.46	0.33
hsa-miR-514a-5p	hsa-mir-514a-1	0	0.1	0.19	0.52	1.1	0.11	1.36	1.33	6.96
hsa-miR-514a-3p	hsa-mir-514a-1	6.14	1.53	8.04	5.03	25.68	12.96	30.75	24.35	58.66
hsa-miR-514a-5p	hsa-mir-514a-2	0	0.1	0.19	0.52	1.1	0.11	1.36	1.33	6.96
hsa-miR-514a-3p	hsa-mir-514a-2	6.14	1.53	8.04	5.03	25.68	12.96	30.75	24.35	58.66
hsa-miR-514a-5p	hsa-mir-514a-3	0	0.1	0.19	0.52	1.1	0.11	1.36	1.33	6.96
hsa-miR-514a-3p	hsa-mir-514a-3	6.14	1.53	8.04	5.03	25.68	12.96	30.75	24.35	58.66
hsa-miR-514b-5p	hsa-mir-514b	0	0	0	0.52	0.41	0	0	0	0
hsa-miR-514b-3p	hsa-mir-514b	0.1	0	0.21	0	0.62	0	0.82	0.57	0.99
hsa-miR-515-5p	hsa-mir-515-1	46.8	22.62	36.36	1.82	1.03	2.23	0	0.23	0.5
hsa-miR-515-3p	hsa-mir-515-1	1.97	0.46	0.14	0.26	0	0	0	0	0
hsa-miR-515-5p	hsa-mir-515-2	46.8	22.62	36.36	1.82	1.03	2.23	0	0.23	0.5
hsa-miR-515-3p	hsa-mir-515-2	1.97	0.46	0.14	0.26	0	0	0	0	0
hsa-miR-516a-5p	hsa-mir-516a-1	21.86	16.81	14.74	3.9	8.47	7.81	0.41	0.46	1.99
hsa-miR-516a-3p	hsa-mir-516a-1	0.1	0	0	0	0	0	0	0	0
hsa-miR-516a-5p	hsa-mir-516a-2	21.86	16.81	14.74	3.9	8.47	7.81	0.41	0.46	1.99
hsa-miR-516a-3p	hsa-mir-516a-2	0.1	0	0	0	0	0	0	0	0
hsa-miR-516b-5p	hsa-mir-516b-1	915.13	535.14	531.24	67.64	64.64	132.05	4.49	4.34	19.88
hsa-miR-516b-3p	hsa-mir-516b-1	0.1	0	0	0	0	0	0	0	0
hsa-miR-516b-5p	hsa-mir-516b-2	323.95	177.16	183.09	41.11	40.27	84.58	2.04	1.6	3.98
hsa-miR-516b-3p	hsa-mir-516b-2	0.1	0	0	0	0	0	0	0	0
hsa-miR-517-5p	hsa-mir-517a	3.94	2.45	2.29	0	0.28	0.42	0	0.15	0
hsa-miR-517a-3p	hsa-mir-517a	767.44	366.24	343.81	22.63	46.46	101.15	2.04	2.74	3.98
hsa-miR-517-5p	hsa-mir-517b	3.94	2.45	2.29	0	0.28	0.42	0	0.15	0
hsa-miR-517b-3p	hsa-mir-517b	767.44	366.24	343.81	22.63	46.46	101.15	2.04	2.74	3.98
hsa-miR-517-5p	hsa-mir-517c	3.94	2.45	2.29	0	0.28	0.42	0	0.15	0
hsa-miR-517c-3p	hsa-mir-517c	103.19	42.6	36.46	4.16	4.54	9.24	0	0.91	3.98
hsa-miR-5186	hsa-mir-5186	0	0	0	0	0	0	0	0	0
hsa-miR-5187-5p	hsa-mir-5187	0	0.31	0	0	0.41	1.91	0	0.91	1.99
hsa-miR-5187-3p	hsa-mir-5187	0	0	0	0	0	0	0	0	0.99
hsa-miR-5188	hsa-mir-5188	0.39	0	0.29	0	0	0	0	0	0
hsa-miR-5189-5p	hsa-mir-5189	0	0	0	0	0.41	0.32	0.82	0.91	0
hsa-miR-5189-3p	hsa-mir-5189	0	0	0	0.52	0.41	0.64	0	0	0
hsa-miR-518a-5p	hsa-mir-518a-1	0.66	0.51	0.29	0	0	0.4	0	0.15	0
hsa-miR-518a-3p	hsa-mir-518a-1	10.44	7.8	13.74	0.26	1.24	1.43	0	0.23	0
hsa-miR-518a-5p	hsa-mir-518a-2	1.05	0.51	0.29	0	0.41	0.4	0	0.15	0
hsa-miR-518a-3p	hsa-mir-518a-2	10.44	7.8	13.74	0.26	1.24	1.43	0	0.23	0
hsa-miR-518b	hsa-mir-518b	237.5	166	139.72	17.69	24.37	53.2	0	0.46	0.99
hsa-miR-518c-5p	hsa-mir-518c	21.66	23.54	21.23	1.04	3.78	6.37	0	0	0
hsa-miR-518c-3p	hsa-mir-518c	82.91	44.63	38.08	2.08	6.2	15.93	0	0	1.99
hsa-miR-518d-5p	hsa-mir-518d	10.48	5.95	5.7	0.91	1.01	2.62	0	0	0
hsa-miR-518d-3p	hsa-mir-518d	0.39	1.83	2	0	0	0.96	0	0	0
hsa-miR-518e-5p	hsa-mir-518e	24.86	25.84	22.28	4.27	2.9	9.31	0	0.15	0.33
hsa-miR-518e-3p	hsa-mir-518e	22.84	11.01	15.75	3.64	1.24	1.59	0	0	0
hsa-miR-518f-5p	hsa-mir-518f	11.17	5.56	6.51	0.52	0.91	2.8	0	0	0
hsa-miR-518f-3p	hsa-mir-518f	4.53	1.99	3.29	0	1.24	0.32	0	0	0
hsa-miR-5190	hsa-mir-5190	0	0	0.57	0	0	0	0	0	0
hsa-miR-5191	hsa-mir-5191	0	0	0	0	0	0	0.82	0	0
hsa-miR-5192	hsa-mir-5192	0	0	0	0	0	0	0	0	0
hsa-miR-5193	hsa-mir-5193	0	0	0.29	0	0	0.64	0	0	1.99
hsa-miR-5194	hsa-mir-5194	0	0	0	0	0	0.32	0.82	0	0
hsa-miR-5195-5p	hsa-mir-5195	0	0	0	0	0	0	0	0	0
hsa-miR-5195-3p	hsa-mir-5195	0	0	0	0	0	0	0	0	0
hsa-miR-5196-5p	hsa-mir-5196	0	0	0	0	0	0	0	0	0
hsa-miR-5196-3p	hsa-mir-5196	0	0	0	0	0	0	0	0	0
hsa-miR-5197-5p	hsa-mir-5197	0	0	0	0	0	0	0	0	0
hsa-miR-5197-3p	hsa-mir-5197	0	0	0	0	0	0	0	0	0
hsa-miR-519a-5p	hsa-mir-519a-1	35.73	34.83	31.44	5.2	3.64	12.05	0	0.15	2.32
hsa-miR-519a-3p	hsa-mir-519a-1	27.6	15.49	13.27	0.26	1.65	2.07	0	0.23	1.49
hsa-miR-519a-3p	hsa-mir-519a-2	27.6	15.49	13.27	0.26	1.65	2.07	0	0.23	1.49
hsa-miR-519b-5p	hsa-mir-519b	24.86	25.54	22.28	4.27	2.9	9.31	0	0.15	0.33
hsa-miR-519b-3p	hsa-mir-519b	45.79	17.53	16.13	0.52	2.89	1.91	0	0	0
hsa-miR-519c-5p	hsa-mir-519c	24.86	25.54	22.28	4.27	2.9	9.31	0	0.15	0.33
hsa-miR-519c-3p	hsa-mir-519c	31.71	12.53	10.59	0.52	1.65	0.64	0	0	0
hsa-miR-519d-5p	hsa-mir-519d	2.89	0.92	1.72	0	0.52	0.64	0	0	0
hsa-miR-519d-3p	hsa-mir-519d	241.63	119.15	123.83	8.33	14.04	23.42	0	0.46	3.98
hsa-miR-519e-5p	hsa-mir-519e	4.46	1.22	3.44	0	0	0	0	0	0
hsa-miR-519e-3p	hsa-mir-519e	1.9	1.53	1.15	0	0	0	0	0	0
hsa-miR-520a-5p	hsa-mir-520a	71.16	51.97	35.11	4.68	6.61	16.62	0	0	0
hsa-miR-520a-3p	hsa-mir-520a	154.79	87.59	134.09	14.05	10.74	26.44	0.82	0.46	0
hsa-miR-520b	hsa-mir-520b	2.49	0.59	1.91	0	0.34	0.11	0	0	0
hsa-miR-520c-5p	hsa-mir-520c	10.48	5.95	5.7	0.91	1.01	2.62	0	0	0
hsa-miR-520c-3p	hsa-mir-520c	99.48	41.02	45.14	1.56	4.89	1.86	0	1.37	0
hsa-miR-520d-5p	hsa-mir-520d	74.93	43.72	28.49	0.52	5.06	6.37	0	0	0
hsa-miR-520d-3p	hsa-mir-520d	16.15	14.06	19.47	1.04	2.48	3.19	0	0.46	0
hsa-miR-520e	hsa-mir-520e	20.95	7.18	8.45	0	2.07	1.91	0	0	0
hsa-miR-520f-5p	hsa-mir-520f	0.39	0	0.29	0	0	0	0	0	0
hsa-miR-520f-3p	hsa-mir-520f	425.17	210.63	205.14	8.43	24.78	30.42	0	0	0.99
hsa-miR-520g-5p	hsa-mir-520g	15.95	13.76	9.3	1.04	2.07	3.82	0	0	0
hsa-miR-520g-3p	hsa-mir-520g	245.9	107.99	157.28	6.5	11.36	15.61	0	0.46	0
hsa-miR-520h	hsa-mir-520h	21.2	10.39	13.41	0.78	1.45	2.07	0	0.46	1.99
hsa-miR-521	hsa-mir-521-1	4.73	3.77	3.29	0	0.62	0.48	0	0	0
hsa-miR-521	hsa-mir-521-2	4.73	3.77	3.29	0	0.62	0.48	0	0	0
hsa-miR-522-5p	hsa-mir-522	24.86	25.54	22.28	4.27	2.9	9.31	0	0.15	0.33
hsa-miR-522-3p	hsa-mir-522	160.04	123.51	103.5	14.57	16.93	29.63	0.82	1.37	2.98
hsa-miR-523-5p	hsa-mir-523	24.86	25.54	22.28	4.27	2.9	9.31	0	0.15	0.33
hsa-miR-523-3p	hsa-mir-523	31.51	17.83	20.61	0	3.72	3.19	0	0	0
hsa-miR-524-5p	hsa-mir-524	16.15	8.56	8.45	0.52	2.07	3.9	0	0	0
hsa-miR-524-3p	hsa-mir-524	6.5	6.27	4.72	0.52	0.41	0.48	0	0	0
hsa-miR-525-5p	hsa-mir-525	55.93	41.73	42.7	1.56	3.3	19.11	0	0	0
hsa-miR-525-3p	hsa-mir-525	3.35	0.31	1.86	0	0	0.48	0	0	0
hsa-miR-526a	hsa-mir-526a-1	10.48	5.95	5.7	0.91	1.01	2.62	0	0	0
hsa-miR-526a	hsa-mir-526a-2	10.48	5.95	5.7	0.91	1.01	2.62	0	0	0
hsa-miR-526b-5p	hsa-mir-526b	147.36	105.82	103.73	12.49	26.43	32.81	0	2.29	1.99
hsa-miR-526b-3p	hsa-mir-526b	4.46	2.42	4.2	0	0.14	0.42	0	0	0
hsa-miR-527	hsa-mir-527	0.66	0.51	0.29	0	0	0.4	0	0.15	0
hsa-miR-532-5p	hsa-mir-532	1497.06	987.74	969.43	2322.81	2254.21	5872.28	5150.09	7565.05	2257.81
hsa-miR-532-3p	hsa-mir-532	4.73	5.81	4.01	25.5	26.43	7.65	36.74	21.95	27.84
hsa-miR-539-5p	hsa-mir-539	0	0	0	0.52	0	0	0	0	0
hsa-miR-539-3p	hsa-mir-539	0.39	0	0	0	0	0.64	0	0	1.99
hsa-miR-541-5p	hsa-mir-541	0	0	0	0	0	0	0	0	0
hsa-miR-541-3p	hsa-mir-541	0	0	0	0.52	0	0	0	0	0
hsa-miR-542-5p	hsa-mir-542	0	0	0	0	0	0	0.82	0.46	5.97
hsa-miR-542-3p	hsa-mir-542	32.69	18.95	40.66	14.57	46.26	29.31	161.65	69.5	263.46
hsa-miR-543	hsa-mir-543	2.36	2.45	2	11.45	4.96	18.48	2.45	9.14	19.88
hsa-miR-544a	hsa-mir-544a	0	0	0	0	0	0	0	0	0
hsa-miR-544b	hsa-mir-544b	0	0	0	0	0	0	0	0	0
hsa-miR-545-5p	hsa-mir-545	0	0.92	0	0.52	0.41	0.64	0	0	0.99
hsa-miR-545-3p	hsa-mir-545	3.94	2.75	0.86	3.12	1.24	4.46	3.27	2.74	6.96
hsa-miR-548a-3p	hsa-mir-548a-1	0	0.41	0.1	0	0.41	0.11	0	0.15	0.99
hsa-miR-548a-3p	hsa-mir-548a-2	0	0.41	0.1	0	0.41	0.11	0	0.15	0.99
hsa-miR-548a-3p	hsa-mir-548a-3	0	0.41	0.1	0	0.41	0.11	0	0.15	0.99
hsa-miR-548a-5p	hsa-mir-548a-3	0	0	0	0	0	0	0	0	0
hsa-miR-548aa	hsa-mir-548aa-1	0.75	1.33	0.62	0.17	0.96	0.22	0.27	0.61	1.24
hsa-miR-548aa	hsa-mir-548aa-2	0.75	1.33	0.62	0.17	0.96	0.22	0.27	0.61	1.24
hsa-miR-548ab	hsa-mir-548ab	3.28	2.92	2.32	3.12	9.08	14.03	20.96	27.79	14.14
hsa-miR-548ac	hsa-mir-548ac	0	0	0	0	0.1	0	0	0	0
hsa-miR-548ad	hsa-mir-548ad	0.39	2.75	0.86	0.52	0.83	0.32	0.82	0	0
hsa-miR-548ae	hsa-mir-548ae-1	0.1	0.08	0	0	0	0	0.41	0	0
hsa-miR-548ae	hsa-mir-548ae-2	0.1	0.08	0	0	0	0	0.41	0	0
hsa-miR-548ag	hsa-mir-548ag-1	0.08	0	0	0	0	0	0	0.46	0
hsa-miR-548ag	hsa-mir-548ag-2	0.08	0	0	0	0.14	0	0.27	0	0
hsa-miR-548ah-5p	hsa-mir-548ah	12.21	9.48	11.45	10.41	4.65	2.87	0	0	0
hsa-miR-548ah-3p	hsa-mir-548ah	10.86	7.15	13.21	3.38	9.64	2.26	0.2	0.38	0.99
hsa-miR-548ai	hsa-mir-548ai	0	0	0	0	0	0	0	0	0
hsa-miR-548aj-3p	hsa-mir-548aj-1	0	0	0	0	0	0	0	0.11	0
hsa-miR-548aj-3p	hsa-mir-548aj-2	0	0	0	0	0	0	0	0.11	0
hsa-miR-548aj-5p	hsa-mir-548aj-2	0.24	0	0.1	0.32	0.1	0	0	0.23	0
hsa-miR-548ak	hsa-mir-548ak	0.07	0	0	0	0.07	0.27	0	0	0.5
hsa-miR-548al	hsa-mir-548al	0	1.22	0.29	0.52	0.41	0.32	0.82	0.46	0
hsa-miR-548am-5p	hsa-mir-548am	0.11	0.1	0.19	0.4	1.17	1.06	0	0.15	0
hsa-miR-548am-3p	hsa-mir-548am	12.56	8.08	5.15	1.49	4.9	9.34	1.02	0.61	0.66
hsa-miR-548an	hsa-mir-548an	0	0	0	0	0.14	0	0	0	0
hsa-miR-548ao-5p	hsa-mir-548ao	0	0	0	0	0	0	0	0	0
hsa-miR-548ao-3p	hsa-mir-548ao	3.74	0.92	1.86	2.34	2.27	2.23	1.63	0.46	1.49
hsa-miR-548ap-5p	hsa-mir-548ap	1.38	1.07	1.15	0.26	1.03	5.73	0	0.23	0
hsa-miR-548ap-3p	hsa-mir-548ap	0	0	0	0	0	0	0	0	0
hsa-miR-548aq-5p	hsa-mir-548aq	0	0.41	0	0	0	0	0	0	0
hsa-miR-548aq-3p	hsa-mir-548aq	5.31	2.5	2.24	1.1	5.04	4.51	1.77	1.98	2.82
hsa-miR-548ar-5p	hsa-mir-548ar	0.24	0	0	0.32	0	0	0	0.23	0
hsa-miR-548ar-3p	hsa-mir-548ar	2.76	1.83	0.57	0	0.41	0.32	0.82	0	0.99
hsa-miR-548as-5p	hsa-mir-548as	0	0	0	0	0	0	0	0	0
hsa-miR-548as-3p	hsa-mir-548as	0	0	0	0	0	0	0	0	0
hsa-miR-548at-5p	hsa-mir-548at	0.39	0	0.29	0.52	0	0.32	0	0	0
hsa-miR-548at-3p	hsa-mir-548at	0	0.31	0.29	0	0	0	0	0	0
hsa-miR-548au-5p	hsa-mir-548au	0.07	0.13	0.1	0	0.13	0.79	0	0	0
hsa-miR-548au-3p	hsa-mir-548au	0	0	0	0	0	0	0	0	0
hsa-miR-548av-5p	hsa-mir-548av	0.39	0	0	0	0	0	0	0	0
hsa-miR-548av-3p	hsa-mir-548av	0.26	0.6	0.4	0	0.14	1.01	0.54	0.61	0.33
hsa-miR-548aw	hsa-mir-548aw	0	0	0	0	0	0	0	0	0
hsa-miR-548ax	hsa-mir-548ax	0	0	0	0	0	0	0	0	0
hsa-miR-548ay-5p	hsa-mir-548ay	0.21	0.34	0.24	0.17	0.49	0.85	0	0.09	0
hsa-miR-548ay-3p	hsa-mir-548ay	0.79	0.61	0	0	0.41	0.64	0.82	0.91	0
hsa-miR-548az-5p	hsa-mir-548az	1.97	1.11	0.67	1.04	0.47	0.74	0	0.46	0
hsa-miR-548az-3p	hsa-mir-548az	0.39	0	0.29	0.52	0	0.32	0	0	0
hsa-miR-548b-5p	hsa-mir-548b	0.98	0.31	0.57	1.04	0	0.48	0.82	0.46	1.99
hsa-miR-548b-3p	hsa-mir-548b	1.58	0.61	1.15	0	0.83	0.96	1.63	0	1.99
hsa-miR-548ba	hsa-mir-548ba	0.79	0.31	0.57	0.52	1.24	1.27	4.9	6.86	2.98
hsa-miR-548c-5p	hsa-mir-548c	0.11	0.1	0.19	0.66	1.79	1.54	0	0.15	0
hsa-miR-548c-3p	hsa-mir-548c	0	0.15	0	0	0.41	0	0	0	0
hsa-miR-548d-5p	hsa-mir-548d-1	0.47	0.63	0.22	0.17	0.9	0.76	0.82	0.45	0.22
hsa-miR-548d-3p	hsa-mir-548d-1	0	0.15	0.4	0	0	0	0.41	0	0
hsa-miR-548d-5p	hsa-mir-548d-2	0.87	1.55	1.65	1.21	1.72	2.14	0.82	0.45	1.22
hsa-miR-548d-3p	hsa-mir-548d-2	0	0.15	0.4	0	0	0	0.41	0	0
hsa-miR-548e-5p	hsa-mir-548e	0	0	0.02	0.52	0.07	0.32	0	0	0.99
hsa-miR-548e-3p	hsa-mir-548e	11.42	6.73	10.02	3.12	11.98	7.96	13.88	16.92	14.91
hsa-miR-548f-5p	hsa-mir-548f-1	0	0	0	0	0	0	0	0	0
hsa-miR-548f-3p	hsa-mir-548f-1	351.45	60.94	235.49	17.13	69.28	118.08	0	0.34	0
hsa-miR-548f-3p	hsa-mir-548f-2	3.45	2.29	3.24	2.6	4.99	3	1.91	2.67	3.15
hsa-miR-548f-3p	hsa-mir-548f-3	3.45	2.29	3.24	2.6	4.99	3	1.91	2.67	3.15
hsa-miR-548f-3p	hsa-mir-548f-4	24.35	3.92	8.3	1	2.79	5.47	0	0.34	0
hsa-miR-548f-3p	hsa-mir-548f-5	1.47	0.36	0.52	0.71	0.7	1.43	0	0.23	0
hsa-miR-548g-5p	hsa-mir-548g	0.44	0	0.1	0.06	0.93	0	0	0	0
hsa-miR-548g-3p	hsa-mir-548g	0.54	0	0.14	0	0	0.16	0	0	0
hsa-miR-548h-5p	hsa-mir-548h-1	0.16	0.24	0.2	0.31	0.65	0.64	0	0.09	0
hsa-miR-548h-5p	hsa-mir-548h-2	0.16	0.24	0.2	0.31	0.65	0.64	0	0.09	0
hsa-miR-548h-5p	hsa-mir-548h-3	0.16	0.24	0.2	0.31	0.65	0.64	0	0.09	0
hsa-miR-548h-5p	hsa-mir-548h-4	0.16	0.24	0.2	0.31	0.65	0.64	0	0.09	0
hsa-miR-548h-3p	hsa-mir-548h-4	0.2	0.2	0.43	0	0.59	0	0	0.46	0.5
hsa-miR-548h-5p	hsa-mir-548h-5	0.16	0.24	0.2	0.31	0.65	0.64	0	0.09	0
hsa-miR-548i	hsa-mir-548i-1	1.31	2.1	0.78	1.67	1.5	3.96	1.28	0.72	0.42
hsa-miR-548i	hsa-mir-548i-2	1.31	2.1	0.78	1.67	1.5	3.96	1.28	0.72	0.42
hsa-miR-548i	hsa-mir-548i-3	1.31	2.1	0.78	1.67	1.5	3.96	1.28	0.72	0.42
hsa-miR-548i	hsa-mir-548i-4	1.31	2.1	0.78	1.67	1.5	3.96	1.28	0.72	0.42
hsa-miR-548j-5p	hsa-mir-548j	23.04	19.41	15.75	33.56	18.38	70.4	4.08	2.97	1.99
hsa-miR-548j-3p	hsa-mir-548j	2.76	1.83	0.57	1.04	2.48	1.59	0.82	0.91	0.99
hsa-miR-548k	hsa-mir-548k	40.57	59.53	29.09	36.53	33.99	76.63	16.66	11.71	15.11
hsa-miR-548l	hsa-mir-548l	0.39	1.22	0.86	3.12	2.89	1.91	0.82	0.46	0.99
hsa-miR-548m	hsa-mir-548m	1.18	0	0.29	0.52	1.65	1.27	0	0	0
hsa-miR-548n	hsa-mir-548n	0.53	0.95	0.6	0	1.58	3.15	0.95	1.13	2.21
hsa-miR-548o-3p	hsa-mir-548o	13.98	14.06	11.3	9.02	18.38	15.29	1.63	6.17	5.63
hsa-miR-548o-3p	hsa-mir-548o-2	13.98	14.06	11.3	9.02	18.38	15.29	1.63	6.17	5.63
hsa-miR-548o-5p	hsa-mir-548o-2	0.11	0.1	0.19	0.66	1.79	1.54	0	0.15	0
hsa-miR-548p	hsa-mir-548p	10.08	6.24	11.35	3.38	9.22	2.26	0.2	0.38	0.99
hsa-miR-548q	hsa-mir-548q	2.76	1.83	0.57	3.3	2.07	4.14	2.45	2.29	6.96
hsa-miR-548s	hsa-mir-548s	0	0.61	0.29	0	1.38	0	0	0	0
hsa-miR-548t-5p	hsa-mir-548t	0	0.92	0.29	0	0.41	0.64	0	0	0
hsa-miR-548t-3p	hsa-mir-548t	0.75	1.3	0.62	0.17	0.96	0.19	0.27	0.61	1.24
hsa-miR-548u	hsa-mir-548u	7.22	6.27	5.44	1.56	9.71	3.66	2.45	0.91	0.99
hsa-miR-548v	hsa-mir-548v	0	0.21	0	0	0	0	0	0	0
hsa-miR-548w	hsa-mir-548w	0	0.36	0	0	0.41	0.85	0	1.37	6.46
hsa-miR-548x-5p	hsa-mir-548x	0.04	0	0.1	0.06	0.1	0	0	0	0
hsa-miR-548x-3p	hsa-mir-548x	0	0.08	0	0	0	0.32	0	0.11	0.99
hsa-miR-548x-3p	hsa-mir-548x-2	0.22	0	0	0.1	0.5	0.32	0	0.57	0
hsa-miR-548y	hsa-mir-548y	5.51	5.81	3.01	1.56	6.2	7.33	1.63	2.29	18.89
hsa-miR-548z	hsa-mir-548z	0.2	0.36	0.43	0	0.59	0	0	0.46	0.5
hsa-miR-549a	hsa-mir-549a	0.39	0	0.29	0	0	0.32	0	0	0
hsa-miR-550a-5p	hsa-mir-550a-1	4.46	4.43	4.1	9.8	7.37	22.63	8.74	13.41	21.54
hsa-miR-550a-3p	hsa-mir-550a-1	0.26	0.61	0.1	0.35	0.55	0.21	1.09	0.61	2.65
hsa-miR-550a-3-5p	hsa-mir-550a-1	4.46	4.43	4.1	9.8	7.37	22.15	8.74	13.41	21.54
hsa-miR-550a-5p	hsa-mir-550a-2	4.46	4.43	4.1	9.8	7.37	22.63	8.74	13.41	21.54
hsa-miR-550a-3p	hsa-mir-550a-2	0.26	0.61	0.1	0.35	0.55	0.21	1.09	0.61	2.65
hsa-miR-550a-3-5p	hsa-mir-550a-2	4.46	4.43	4.1	9.8	7.37	22.15	8.74	13.41	21.54
hsa-miR-550a-3p	hsa-mir-550a-3	0.26	0.61	0.1	0.35	0.55	0.21	1.09	0.61	2.65
hsa-miR-550a-3-5p	hsa-mir-550a-3	0.92	0.61	0.67	1.73	0.96	8.77	9.14	8.84	17.56
hsa-miR-550b-2-5p	hsa-mir-550b-1	0	0	0	0	0	0.06	0.16	0	0
hsa-miR-550b-3p	hsa-mir-550b-1	0	0	0	0	0	0	0	0	0.5
hsa-miR-550b-2-5p	hsa-mir-550b-2	0	0	0	0	0	0.06	0.16	0	0
hsa-miR-550b-3p	hsa-mir-550b-2	0	0	0	0	0	0	0	0	0.5
hsa-miR-551a	hsa-mir-551a	8.27	7.95	4.58	2.6	4.54	5.73	0.82	0.46	0
hsa-miR-551b-5p	hsa-mir-551b	0.79	5.81	2.29	11.45	0.83	4.14	12.25	15.55	63.63
hsa-miR-551b-3p	hsa-mir-551b	0.39	0	0.57	0.52	0.41	0.32	8.98	12.8	12.92
hsa-miR-552-5p	hsa-mir-552	0	0.31	0	0	0	0	0	0	0
hsa-miR-552-3p	hsa-mir-552	1.18	0	0.86	0	0.41	0	0	1.83	0
hsa-miR-553	hsa-mir-553	0	0	0	0	0	0	0	0	0
hsa-miR-554	hsa-mir-554	0	0	0	0	0	0	0	0	0
hsa-miR-555	hsa-mir-555	0	0	0	0	0	0	0	0	0
hsa-miR-556-5p	hsa-mir-556	3.94	7.95	5.73	1.04	4.96	2.87	6.53	8.69	3.98
hsa-miR-556-3p	hsa-mir-556	6.7	7.64	2.29	1.56	2.89	0.64	1.63	1.37	1.99
hsa-miR-557	hsa-mir-557	0	0	0	0	0	0	0	0	0
hsa-miR-5571-5p	hsa-mir-5571	0	0	0	0	0	0	0	0	0
hsa-miR-5571-3p	hsa-mir-5571	0	0	0	0	0	0	0	0	0
hsa-miR-5572	hsa-mir-5572	0	0	0	0	0	0	0	0	0
hsa-miR-5579-5p	hsa-mir-5579	0.39	1.22	0.29	0.52	4.54	0.96	0	0	2.98
hsa-miR-5579-3p	hsa-mir-5579	0	1.83	0.29	1.04	1.65	1.59	0	0	0
hsa-miR-558	hsa-mir-558	0	0	0	0	0	0	0	0	0
hsa-miR-5580-5p	hsa-mir-5580	0	0	0	0	0.41	0.32	0	0.46	0
hsa-miR-5580-3p	hsa-mir-5580	0	0	0	0	0	0	0	0	0
hsa-miR-5581-5p	hsa-mir-5581	0	0	0	0	0	0	0	0	0
hsa-miR-5581-3p	hsa-mir-5581	0	0.61	0	1.56	0.83	0.96	0.82	0.46	2.98
hsa-miR-5582-5p	hsa-mir-5582	0	0	0	0	0	0	0	0	0
hsa-miR-5582-3p	hsa-mir-5582	0.79	0.61	0	0	0.83	0.32	0	0	0.99
hsa-miR-5583-5p	hsa-mir-5583-1	0	0.15	0	0	0	0	0	0	0
hsa-miR-5583-3p	hsa-mir-5583-1	0	0	0	0	0	0	0	0	0
hsa-miR-5583-5p	hsa-mir-5583-2	0	0.15	0	0	0	0	0	0	0
hsa-miR-5583-3p	hsa-mir-5583-2	0	0	0	0	0	0	0	0	0
hsa-miR-5584-5p	hsa-mir-5584	0	0	0	0	0	0	0	0	0
hsa-miR-5584-3p	hsa-mir-5584	0	0	0	0	0	0	0	0	0
hsa-miR-5585-5p	hsa-mir-5585	0.39	0	0	0	0	0.32	0	0	0
hsa-miR-5585-3p	hsa-mir-5585	4.92	2.45	2.72	2.6	2.07	5.1	2.45	2.06	1.49
hsa-miR-5586-5p	hsa-mir-5586	0	0	0	0	0	0	0	0	0
hsa-miR-5586-3p	hsa-mir-5586	0	0	0	0	0	0	0	0	0
hsa-miR-5587-5p	hsa-mir-5587	0.39	0	0.29	0	0.41	0.32	0	0.46	0.99
hsa-miR-5587-3p	hsa-mir-5587	0	0.31	0	0	0	0.32	0	0	0.99
hsa-miR-5588-5p	hsa-mir-5588	0	0	0	0	0	0	0	0	0
hsa-miR-5588-3p	hsa-mir-5588	0	0	0	0	0	0	0	0	0
hsa-miR-5589-5p	hsa-mir-5589	0	0	0	0	0	0	0	0	0
hsa-miR-5589-3p	hsa-mir-5589	0	0	0	0	0	0	0	0	0
hsa-miR-559	hsa-mir-559	0	0	0	0	0	0	0	0	0
hsa-miR-5590-5p	hsa-mir-5590	0	0	0	0	0	0	0	0	0
hsa-miR-5590-3p	hsa-mir-5590	0	0	0	0	0	0	0	0	0
hsa-miR-5591-5p	hsa-mir-5591	0	0	0	0	0	0	0	0	0
hsa-miR-5591-3p	hsa-mir-5591	0	0	0	0	0	0	0	0	0
hsa-miR-561-5p	hsa-mir-561	20.48	26.9	24.34	7.28	14.04	14.97	0.82	4.57	6.96
hsa-miR-561-3p	hsa-mir-561	0.79	2.45	0.57	0	0.41	0.64	0	0.46	0
hsa-miR-562	hsa-mir-562	0	0	0	0	0	0	0	0	0
hsa-miR-563	hsa-mir-563	0	0	0	0	0	0	0	0	0
hsa-miR-564	hsa-mir-564	0	0	0	0	0	0.32	0	0	0
hsa-miR-566	hsa-mir-566	0	0	0	0	0	0	0	0	0
hsa-miR-567	hsa-mir-567	0	0	0	0	0	0	0	0	0
hsa-miR-568	hsa-mir-568	0	0	0	0	0	0	0	0	0
hsa-miR-5680	hsa-mir-5680	0	0	0	0	0	0	0	0	1.99
hsa-miR-5681a	hsa-mir-5681a	0	0	0	0	0	0	0	0	0
hsa-miR-5681b	hsa-mir-5681b	0	0	0	0	0	0	0	0	0
hsa-miR-5682	hsa-mir-5682	0	0.31	0	0	0.41	0	0	0	0
hsa-miR-5683	hsa-mir-5683	0	0	0	0	0	0	0	0.46	0.99
hsa-miR-5684	hsa-mir-5684	0.79	0.31	0	2.6	0	0.32	4.9	0	0
hsa-miR-5685	hsa-mir-5685	0	0	0	0	0	0	0	0	0
hsa-miR-5687	hsa-mir-5687	0	0	0	0	0.41	0	0	0	0.99
hsa-miR-5688	hsa-mir-5688	0	0.61	0	0	0.41	0.32	0	0	0
hsa-miR-5689	hsa-mir-5689	0	0	0	0	0	0	0	0	0
hsa-miR-569	hsa-mir-569	0	0	0	0	0	0	0	0	0
hsa-miR-5690	hsa-mir-5690	0.39	0	0.29	0	0	0.32	0	0	0.99
hsa-miR-5691	hsa-mir-5691	0	0	0	0	0	0	0	0	0
hsa-miR-5692a	hsa-mir-5692a-1	0	0	0	0	0	0	0	0	0
hsa-miR-5692a	hsa-mir-5692a-2	0	0	0	0	0	0	0	0	0
hsa-miR-5692b	hsa-mir-5692b	0	0	0	0	0	0	0	0	0
hsa-miR-5692c	hsa-mir-5692c-1	0	0	0	0	0	0	0	0	0
hsa-miR-5692c	hsa-mir-5692c-2	0	0	0	0	0	0	0	0	0
hsa-miR-5693	hsa-mir-5693	0	0	0	0	0	0	0	0	0
hsa-miR-5694	hsa-mir-5694	0	0	0	0	0	0	0	0	0
hsa-miR-5695	hsa-mir-5695	0.39	0	0	1.04	0.83	1.27	0	0.46	1.99
hsa-miR-5696	hsa-mir-5696	0	0.31	0.29	0	0	0.64	0	0	0
hsa-miR-5697	hsa-mir-5697	0.79	0	0.57	0	0.83	0	0	0.46	0.99
hsa-miR-5698	hsa-mir-5698	0	0	0	0	0	0	0	0	0
hsa-miR-5699-5p	hsa-mir-5699	3.15	4.59	1.43	1.56	2.07	5.42	3.27	1.83	9.94
hsa-miR-5699-3p	hsa-mir-5699	1.58	0.92	0.57	1.56	2.07	0.64	0.82	0.91	0
hsa-miR-570-5p	hsa-mir-570	0	0	0	0	0	0	0	0	0
hsa-miR-570-3p	hsa-mir-570	0.79	0.61	0.29	0	0	0	0	0.46	2.98
hsa-miR-5700	hsa-mir-5700	0	0	0	0	0	0	0	0	0
hsa-miR-5701	hsa-mir-5701-1	216.03	54.42	82.6	458.68	74.55	136.83	169	136.94	318.64
hsa-miR-5701	hsa-mir-5701-2	216.03	54.42	82.6	458.68	74.55	136.83	169	136.94	318.64
hsa-miR-5702	hsa-mir-5702	0	0	0	0	0	0	0	0	0
hsa-miR-5703	hsa-mir-5703	0	0	0	0	0	0	0	0	0
hsa-miR-5704	hsa-mir-5704	0	0	0	0	0	0	0	0.46	0
hsa-miR-5705	hsa-mir-5705	0	0	0	0	0	0	0	0	0
[truncated: 805 more rows]
