# Supplementary material for: Identification of the miRNAome of early mesoderm progenitor cells and cardiomyocytes derived from human pluripotent stem cells
Source: Sci Rep. 2018 May 23;8:8072. doi: 10.1038/s41598-018-26156-3 (PMC5966391; doi:10.1038/s41598-018-26156-3)
Supplement: Supplementary file 3 — Supplemental file 2 [file 41598_2018_26156_MOESM3_ESM.csv]

	Mature.miRNA	PSC1	PSC2	PSC3	MPC1	MPC2	MPC3	CM1	CM2	CM3
1	hsa-let-7a-5p	108.64	105.9	71.73	205.6	114.68	151.91	285.13	788.36	1062.21
2	hsa-let-7a-3p	7.68	5.71	2.58	0	2.68	3.56	4.08	10.29	25.35
3	hsa-let-7a-5p	110.02	106.2	71.3	205.6	114.68	151.43	283.9	771.45	1064.2
4	hsa-let-7a-5p	110.61	106.2	73.02	208.73	115.51	153.82	284.31	773.28	1080.11
5	hsa-let-7a-3p	7.29	5.71	2.58	0	2.68	3.56	4.08	10.29	25.35
6	hsa-let-7b-5p	12.51	14.29	6.01	8.59	3.2	2.95	12.25	122.31	81.03
7	hsa-let-7c-5p	40.65	50.04	23.18	8.03	4.64	13.75	150.57	558.3	388.58
8	hsa-let-7d-5p	41.26	53.42	19.76	4.55	3.51	7.41	37.76	345.9	87.49
9	hsa-let-7d-3p	2.36	2.75	1.72	1.04	0.83	5.73	9.8	91.91	20.88
10	hsa-let-7e-5p	20.71	27.8	9.35	36.27	33.19	34.6	809.08	1414.83	2499.38
11	hsa-let-7e-3p	0.39	0	0	0	1.65	1.59	7.35	17.38	55.67
12	hsa-let-7f-5p	196.13	166.91	92.19	38.52	46.44	41.45	288.63	692.1	416.3
13	hsa-let-7f-5p	214.13	185.19	101.64	41.54	51.14	44.12	300.55	833.16	418.39
14	hsa-let-7g-5p	188.69	154.28	73.52	40.66	39.11	27.05	241.3	550.96	693.05
15	hsa-let-7i-5p	554.75	440.52	202.99	69.21	33.87	83.15	129.81	762.91	296.27
16	hsa-miR-1-3p	84.68	36.38	37.94	11.45	42.13	7.33	99603.39	23042.05	24153.71
17	hsa-miR-100-5p	654.79	275.9	584.49	394.16	584.82	489.33	87970.78	98908.08	37292.11
18	hsa-miR-101-3p	2364.93	1720.98	1845.82	653.03	3362.32	1591.76	2054.57	2796.03	1429.65
19	hsa-miR-101-3p	2439.37	1765.92	1933.43	687.37	3516.38	1648.14	2110.08	2884.73	1490.29
20	hsa-miR-103a-3p	4065.81	3629.15	4325.14	2576.65	11433.25	2084.8	6051.44	2755.26	1746.79
21	hsa-miR-103a-3p	4099.49	3648.1	4366.36	2620.62	11516.26	2105.19	6065.32	2777.21	1761.71
22	hsa-miR-105-5p	10.04	3.82	13.17	22.11	18.79	25.01	2.04	2.74	15.91
23	hsa-miR-105-5p	10.04	3.82	13.17	22.11	18.79	25.01	2.04	2.74	15.91
24	hsa-miR-106a-5p	2572.43	2042.53	2523.89	2478.56	3952.65	1559.63	139.88	123.46	165.7
25	hsa-miR-106a-3p	22.84	20.48	11.74	4.16	21.06	12.74	2.45	1.83	3.98
26	hsa-miR-106b-5p	517.93	583.29	444.92	344.47	879.44	430.39	142.06	224.51	393.7
27	hsa-miR-106b-3p	474.99	551.19	406.84	867.41	1042.03	788.79	196.76	203.47	240.59
28	hsa-miR-107	221.41	204.31	146.78	121.15	279.47	185.3	431.08	410.75	378.79
29	hsa-miR-10a-5p	103.19	78.41	50.96	1422.62	158.8	390.57	601.31	987.41	16111.86
30	hsa-miR-10a-3p	0	0.61	0	11.45	1.65	4.78	2.45	7.32	210.77
31	hsa-miR-10b-5p	78.38	63.13	31.78	79.09	11.77	11.79	53.88	414.72	291.3
32	hsa-miR-1180-3p	200.47	500.14	170.64	1362.78	394.43	1741.01	949.52	774.11	1381.93
33	hsa-miR-1185-1-3p	0.39	0	0.29	2.08	1.45	4.46	0	0.46	24.85
34	hsa-miR-122-5p	0.79	2.45	0.86	1.04	0.41	1.59	4.9	12.35	322.12
35	hsa-miR-1226-5p	1.18	1.22	0.57	2.08	0.83	1.91	0.82	5.03	11.93
36	hsa-miR-1226-3p	0	0.61	0	3.12	1.24	8.6	9.8	19.2	41.76
37	hsa-miR-1228-5p	0.39	0.31	0	0.52	0.41	1.91	0.82	6.4	16.9
38	hsa-miR-1229-3p	0	0.31	0.29	1.04	0	2.23	4.9	5.03	15.91
39	hsa-miR-124-5p	9.85	3.77	6.87	0.69	0.83	0.53	0	0	0
40	hsa-miR-124-3p	19.04	6.42	8.4	5.9	9.09	10.09	0	0.15	0.33
41	hsa-miR-124-5p	9.85	3.77	7.01	0.95	0.83	0.53	0	0	0
42	hsa-miR-124-3p	19.04	6.42	8.4	5.9	9.09	10.09	0	0.15	0.33
43	hsa-miR-124-5p	9.85	3.77	7.01	0.95	0.83	0.53	0	0	0
44	hsa-miR-124-3p	19.04	6.42	8.4	5.9	9.09	10.09	0	0.15	0.33
45	hsa-miR-1243	1.58	4.89	1.43	4.16	4.54	6.37	1.63	2.74	4.97
46	hsa-miR-1246	186.3	73.06	161.48	257.05	193.7	105.61	205.33	455.64	57.66
47	hsa-miR-1247-5p	0.79	0	0	66.08	5.37	21.98	0.82	0.91	66.61
48	hsa-miR-1247-3p	0	0	0	124.88	21.48	41.41	1.63	0.46	23.86
49	hsa-miR-1248	45.29	10.7	14.03	159.75	37.17	26.76	78.38	27.43	202.81
50	hsa-miR-1250-5p	2.36	0.92	2.58	3.12	2.07	3.82	8.16	0.91	7.95
51	hsa-miR-1251-5p	51.2	10.39	11.17	0.52	0.83	6.69	1.63	1.37	1.99
52	hsa-miR-1254	6.5	11.62	7.44	16.13	13.22	31.38	3.27	1.83	3.98
53	hsa-miR-1254	6.5	11.62	7.44	16.13	13.22	31.17	3.27	1.83	3.98
54	hsa-miR-1255a	7.09	5.2	3.44	8.33	11.56	9.24	5.72	1.83	7.95
55	hsa-miR-125a-5p	602.61	1107.88	831.15	2754.17	3290.05	3102.28	6503.74	13053.77	22746.1
56	hsa-miR-125a-3p	2.76	18.34	5.73	32.26	30.56	73.27	22.04	27.89	63.63
57	hsa-miR-125b-5p	124.85	168.44	90.62	43.97	51.42	58.14	5409.72	12737.59	13793.74
58	hsa-miR-125b-1-3p	6.7	18.34	4.87	5.2	1.65	7.33	602.53	744.39	842.08
59	hsa-miR-125b-5p	120.91	161.72	87.75	42.93	50.59	57.18	5281.54	12550.12	13630.69
60	hsa-miR-125b-2-3p	0.39	1.83	1.15	6.76	12.39	14.97	220.44	224.05	82.52
61	hsa-miR-126-5p	41.36	20.48	33.21	40.07	70.62	42.69	10.61	22.86	189.89
62	hsa-miR-126-3p	617.97	453.67	677.69	867.41	1331.96	791.66	374.75	487.88	2541.15
63	hsa-miR-1260a	53.37	157.9	83.03	1938.01	384.72	244.82	150.22	152.26	245.07
64	hsa-miR-1260b	92.75	256.34	150.31	2542.13	571.81	365.88	228.6	173.29	305.71
65	hsa-miR-1262	0.79	1.22	0.29	7.81	6.2	6.69	3.27	8.23	0.99
66	hsa-miR-1263	0.39	31.49	0	28.62	49.15	108.32	6.53	19.2	2.98
67	hsa-miR-1264	44.9	25.68	23.19	4.68	6.61	18.16	0	1.37	2.98
68	hsa-miR-1268a	3.54	14.67	5.58	19.25	12.18	11.95	15.51	18.98	4.97
69	hsa-miR-1268b	3.94	15.9	6.44	19.25	13.01	13.22	15.51	20.35	5.97
70	hsa-miR-1269a	17.92	34.24	23.62	192.79	254.41	382.93	1163.83	230.45	662.63
71	hsa-miR-1269b	16.74	31.49	22.48	107.97	189.57	214.4	873.18	150.43	463.79
72	hsa-miR-127-3p	57.11	48.61	21.47	35.38	18.59	78.69	21.23	260.17	1.99
73	hsa-miR-1270	2.95	7.34	2.86	6.76	5.58	9.08	3.27	1.83	2.49
74	hsa-miR-1270	2.95	7.34	2.86	6.76	5.58	9.08	3.27	1.83	2.49
75	hsa-miR-1271-5p	17.72	15.29	18.61	15.09	29.74	28.03	57.15	54.41	48.72
76	hsa-miR-1273d	2.36	4.28	1.72	1.04	5.37	6.05	5.31	4.12	6.46
77	hsa-miR-1273g-3p	8.27	2.06	2.36	84.95	8.26	3.03	86.13	3.66	4.97
78	hsa-miR-1275	7.88	11.31	6.59	6.76	15.28	18.8	4.08	8.23	10.94
79	hsa-miR-1277-5p	38.99	33.93	23.76	3.12	19	17.84	70.21	105.17	176.97
80	hsa-miR-1277-3p	2.36	1.53	0.86	0.52	1.24	1.27	7.35	13.72	17.9
81	hsa-miR-1278	40.96	22.62	13.74	11.97	27.67	29.31	16.33	10.06	7.95
82	hsa-miR-128-1-5p	4.73	4.28	3.15	7.81	7.02	6.05	2.45	1.83	1.99
83	hsa-miR-128-3p	1271.58	1916.17	932.5	2155.78	2098.3	4582.85	3693.16	3580.43	3287.29
84	hsa-miR-128-3p	1097.88	1628.19	748.98	1739.5	1710.07	4068.04	2888.15	2523.74	2346.79
85	hsa-miR-1283	82.22	55.18	56.69	5.72	10.02	16.88	0.41	0.91	4.47
86	hsa-miR-1283	82.22	55.18	56.69	5.72	10.02	16.88	0.41	0.91	4.47
87	hsa-miR-1285-3p	5.51	12.08	4.72	4.42	5.92	10.83	6.94	4.8	4.81
88	hsa-miR-1285-3p	5.51	11.16	4.15	4.42	4.68	11.15	5.31	3.89	4.81
89	hsa-miR-1287-5p	13.79	20.79	15.75	54.12	34.69	83.47	100.42	108.82	115.33
90	hsa-miR-129-5p	36.83	9.78	31.21	49.69	16.11	41.73	59.19	186.55	66.11
91	hsa-miR-129-5p	36.83	9.78	31.21	49.69	15.69	41.73	59.19	186.1	66.11
92	hsa-miR-129-2-3p	2.95	0.61	1.72	3.64	2.89	0.96	11.43	20.12	20.88
93	hsa-miR-1290	27.18	11.31	22.33	23.42	18.17	16.41	43.68	81.62	7.95
94	hsa-miR-1291	15.36	5.5	5.15	121.24	27.26	29.95	26.94	6.86	94.45
95	hsa-miR-1292-5p	8.27	18.34	12.02	45.79	17.76	62.12	3.27	16.92	12.92
96	hsa-miR-1294	2.36	3.97	2.86	7.28	4.54	12.11	1.63	0.46	0.99
97	hsa-miR-1296-5p	23.63	25.37	27.77	49.95	93.34	179.99	76.75	148.15	184.92
98	hsa-miR-1298-5p	2200.1	564.33	1709.25	208.66	244.5	342.15	17.15	49.84	38.77
99	hsa-miR-1298-3p	41.36	25.37	26.05	11.97	5.37	14.34	1.63	2.74	3.98
100	hsa-miR-1301-3p	19.3	31.49	24.05	100.43	129.27	366.04	452.31	529.03	764.53
101	hsa-miR-1303	156.36	143.99	116.81	60.36	47.5	110.86	72.66	55.33	79.54
102	hsa-miR-1304-5p	7.48	7.34	3.72	8.33	5.37	12.11	0.82	1.37	4.97
103	hsa-miR-1304-3p	40.17	36.99	36.36	14.57	50.39	46.03	0.82	4.57	2.98
104	hsa-miR-1306-5p	2.76	1.83	2	21.33	5.78	12.11	8.16	10.97	37.78
105	hsa-miR-1306-3p	12.21	11.62	13.17	26.54	11.56	40.14	13.88	11.89	2.98
106	hsa-miR-1307-5p	101.22	70.92	30.06	5.2	68.97	74.86	35.92	54.87	42.75
107	hsa-miR-1307-3p	502.57	1110.02	817.12	2709.42	1709.04	4841.06	3419.24	3806.53	2994.5
108	hsa-miR-130a-3p	180.39	190.61	143.58	190.97	211.05	191.94	81.64	255.14	509.52
109	hsa-miR-130b-5p	316.27	663.69	333.26	1160.36	529.48	2312.21	275.14	371.28	313.17
110	hsa-miR-130b-3p	65.77	42.34	51.96	95.74	75.17	77.25	23.68	22.4	45.24
111	hsa-miR-132-5p	4.73	4.28	4.29	14.05	11.98	20.07	31.84	30.18	101.41
112	hsa-miR-132-3p	14.57	13.15	5.44	31.22	45.43	40.14	80.83	67.67	203.81
113	hsa-miR-1323	254.83	237.84	135.42	16.65	37.58	95.89	2.45	2.29	2.98
114	hsa-miR-133a-5p	0.39	0	0.14	0	0.41	0	161.65	251.48	204.8
115	hsa-miR-133a-3p	5.65	4.18	3.24	0	2.62	1.81	3708.81	4214.62	6006.74
116	hsa-miR-133a-5p	0.39	0	0.14	0	0.41	0	161.65	252.85	206.79
117	hsa-miR-133a-3p	5.65	4.18	3.24	0	2.62	1.81	3708.81	4214.62	6006.74
118	hsa-miR-133b	0.92	0.51	0.38	0	0.14	0.21	439.79	326.01	341.34
119	hsa-miR-134-5p	6.7	7.03	2	4.16	2.89	6.05	3.27	18.29	10.94
120	hsa-miR-1343-3p	0.79	0.92	2	10.93	1.65	40.14	15.51	30.18	21.87
121	hsa-miR-135a-5p	300.32	97.21	201.23	35.12	102.22	84.79	22.04	25.61	125.77
122	hsa-miR-135a-3p	1.58	1.22	2	10.41	12.39	19.43	2.45	2.74	5.97
123	hsa-miR-135a-5p	303.08	97.83	204.09	35.12	103.87	85.11	22.04	25.61	124.77
124	hsa-miR-135b-5p	392.28	571.67	441.87	188.88	676.93	500.06	43.27	70.87	341.01
125	hsa-miR-135b-3p	25.21	53.5	25.77	14.05	34.28	38.55	0.82	1.37	8.95
126	hsa-miR-136-3p	8.66	6.42	1.72	0	0.83	3.82	4.08	19.2	0
127	hsa-miR-138-5p	10.83	8.25	6.3	5.46	7.85	9.4	0	1.83	0.5
128	hsa-miR-138-5p	8.47	3.67	2.86	2.34	3.72	5.26	0	1.37	1.49
129	hsa-miR-139-5p	42.14	46.16	36.65	66.6	74.34	140.17	16.33	32.01	36.79
130	hsa-miR-139-3p	3.15	2.75	2.58	14.57	7.43	36.64	2.45	8.69	8.95
131	hsa-miR-140-5p	307.6	292.87	282.01	171.19	473.31	387.71	352.7	760.39	654.18
132	hsa-miR-140-3p	823.17	641.68	794.5	783.12	1564.9	1443.46	850.73	1835.37	800.32
133	hsa-miR-141-5p	9.06	9.17	9.16	1.04	1.65	0.32	0	0	0
134	hsa-miR-141-3p	55.53	70.16	55.83	13.79	24.78	25.49	1.63	0.46	7.95
135	hsa-miR-143-5p	0.79	1.22	0.29	2.08	2.07	5.42	1114.44	1406.93	1176.13
136	hsa-miR-143-3p	965.74	524.29	456.66	330.42	545.59	1015.62	158523.68	134667.98	113107.13
137	hsa-miR-145-5p	11.03	7.95	7.16	34.86	14.04	15.29	355.97	300.86	1270.58
138	hsa-miR-145-3p	9.45	18.04	6.59	21.33	24.78	41.73	1001.77	1071.77	999.16
139	hsa-miR-1468-5p	4.33	2.14	6.01	11.45	12.39	47.15	8.98	9.14	5.97
140	hsa-miR-146a-5p	1635.9	15.29	29.2	3.38	35.52	233.67	10.61	80.25	110.85
141	hsa-miR-146b-5p	209.73	116.17	208.14	2743.5	3049.67	2850.76	558.44	829.66	7849.64
142	hsa-miR-146b-3p	0.39	0.61	0.86	23.94	20.65	36.95	6.53	3.66	34.8
143	hsa-miR-148a-5p	361.96	468.95	391.38	268.5	299.02	467.35	100.42	145.4	93.45
144	hsa-miR-148a-3p	47110.95	29506.83	35412.39	21223.72	35896.85	44293.95	29373.4	31631.24	24943.26
145	hsa-miR-148b-5p	23.63	39.13	26.63	30.7	40.89	46.83	32.66	64.93	75.56
146	hsa-miR-148b-3p	1014.39	893.89	712.76	676.97	1481.06	1514.18	1843.93	1993.34	2026.16
147	hsa-miR-149-5p	92.16	166.92	125.4	320.53	263.09	499.52	241.67	336.07	837.11
148	hsa-miR-151a-5p	127.41	191.53	82.12	115.52	218.28	247.85	270.24	1506.38	529.41
149	hsa-miR-151a-3p	3449.42	3048.51	4105.63	4316.24	7373.49	6948.11	2537.49	2723.33	2985.56
150	hsa-miR-151b	8.86	11.01	2.96	4.42	9.29	16.73	22.86	85.96	20.38
151	hsa-miR-152-5p	1.18	1.22	0.86	2.08	1.65	3.5	8.16	13.72	16.9
152	hsa-miR-152-3p	48.84	28.43	37.94	74.93	96.23	96.53	1058.92	749.88	1780.6
153	hsa-miR-155-5p	103.59	145.82	82.46	124.36	71.45	167.89	17.15	11.89	99.42
154	hsa-miR-15a-5p	26.39	34.54	24.05	28.62	47.5	48.1	19.59	25.61	36.79
155	hsa-miR-15b-5p	123.28	117.7	189.25	81.69	384.1	86.65	44.09	31.09	58.66
156	hsa-miR-15b-3p	81.14	126.56	54.11	44.75	123.49	128.7	34.29	19.66	51.7
157	hsa-miR-16-5p	310.36	261.23	224.75	275.69	468.56	271.58	116.75	158.59	124.77
158	hsa-miR-16-5p	311.54	263.06	226.75	273.61	470.63	271.9	115.12	157.21	123.78
159	hsa-miR-16-2-3p	347.78	690.59	335.84	429.8	520.39	862.7	168.19	141.74	222.7
160	hsa-miR-17-5p	5317.76	4507.44	5245.95	5517.8	7421.6	4095.7	548.92	1141.5	2491.94
161	hsa-miR-17-3p	100.04	134.21	91.05	55.16	116.88	186.05	22.04	37.04	33.8
162	hsa-miR-181a-5p	185.7	275.59	206.57	120.98	170.16	356.09	544.56	1322.57	4355.8
163	hsa-miR-181a-3p	5.51	0.92	5.44	0.52	4.13	9.56	13.88	56.24	65.62
164	hsa-miR-181a-5p	185.7	275.29	206.57	120.98	170.16	355.77	544.56	1322.57	4354.81
165	hsa-miR-181a-2-3p	81.53	139.1	125.69	68.69	88.8	203.25	622.13	777.77	762.54
166	hsa-miR-181b-5p	87.44	141.08	98.63	95.22	90.38	210.02	225.34	505.86	944.23
167	hsa-miR-181b-5p	100.04	159.88	117.53	102.25	102.15	240.44	265.75	622.46	1261.88
168	hsa-miR-181c-5p	5.12	3.97	3.72	1.56	4.96	26.76	17.96	22.86	57.66
169	hsa-miR-181c-3p	8.27	3.97	8.02	4.68	12.39	26.44	37.56	16.46	21.87
170	hsa-miR-181d-5p	13.79	17.58	9.73	31.48	30.49	111.34	108.99	78.34	201.32
171	hsa-miR-182-5p	4468.34	3785.26	4630.15	1162.96	1993.6	1681.44	25.31	45.72	127.26
172	hsa-miR-182-3p	16.94	17.73	10.31	0	2.48	6.37	0.82	0	0
173	hsa-miR-183-5p	6644.41	5623.78	7005.63	1328.43	2180.7	2182.87	41.64	74.07	169.01
174	hsa-miR-183-3p	9.45	10.39	7.73	1.56	3.72	1.27	0	0	0
175	hsa-miR-184	26.78	6.11	17.18	36.42	10.33	10.83	88.18	161.86	53.69
176	hsa-miR-185-5p	315.88	293.78	331.83	152.46	541.87	180.63	366.58	256.51	261.47
177	hsa-miR-185-3p	24.03	20.18	13.74	11.45	14.87	47.47	26.13	28.81	44.74
178	hsa-miR-186-5p	501.78	794.84	319.52	360.6	620.34	1140.82	556.81	1156.36	2425.83
179	hsa-miR-187-5p	1.97	11.01	5.44	10.93	1.24	10.19	2.45	4.57	3.98
180	hsa-miR-187-3p	309.97	418.51	271.42	532.83	297.78	365.09	41.64	57.61	46.73
181	hsa-miR-188-5p	13	7.34	8.59	6.24	17.76	24.21	6.53	23.78	14.91
182	hsa-miR-18a-5p	718.99	916.51	813.97	455.3	838	798.83	71.44	136.49	327.09
183	hsa-miR-18a-3p	80.94	143.38	75.58	156.88	133.4	225.39	8.16	15.55	28.83
184	hsa-miR-18b-5p	71.09	57.47	41.8	35.38	60.3	86.81	6.94	8	13.92
185	hsa-miR-18b-3p	4.53	3.36	4.58	10.67	5.78	5.58	0.82	0	0
186	hsa-miR-1908-5p	2.36	9.48	1.43	22.37	9.09	80.6	17.15	44.81	33.8
187	hsa-miR-190a-5p	7.88	4.89	5.15	6.24	9.09	5.73	13.06	22.86	58.66
188	hsa-miR-191-5p	4559.32	4755.88	5161.82	10038.96	8766.57	9897.47	3918.9	5517.07	10249.12
189	hsa-miR-191-3p	14.57	26.9	11.17	16.65	23.95	77.1	12.25	17.83	27.84
190	hsa-miR-1910-5p	0.79	2.14	0.86	0.52	2.07	21.03	1.63	6.4	4.97
191	hsa-miR-1911-5p	26.39	17.43	23.48	7.28	10.33	6.69	1.63	2.74	2.98
192	hsa-miR-1912	8.66	5.81	6.01	3.12	2.48	2.87	0	0.46	0.99
193	hsa-miR-1914-5p	0	0	0.29	3.64	0.83	7.01	9.8	10.06	15.91
194	hsa-miR-192-5p	346.99	381.06	398.54	303.1	580.9	591.75	950.74	1066.97	790.88
195	hsa-miR-193a-5p	8.27	11.01	9.16	111.35	43.37	52.88	5.72	4.57	166.03
196	hsa-miR-193b-5p	0.39	2.14	0.57	1.56	0.83	2.87	2.45	5.03	8.95
197	hsa-miR-193b-3p	33.48	29.65	23.48	10.41	35.52	18.48	22.04	11.89	24.85
198	hsa-miR-194-5p	12.8	13.91	15.17	15.35	30.36	16.25	53.88	86.88	118.81
199	hsa-miR-194-5p	22.25	24.61	26.91	20.55	62.16	22.62	70.21	123.46	147.64
200	hsa-miR-195-5p	8.66	8.87	17.46	22.03	46.67	25.49	10.61	7.47	1.99
201	hsa-miR-195-3p	5.51	5.5	6.87	32.78	21.48	43.01	2.45	3.2	0.99
202	hsa-miR-196a-5p	0.39	1.38	0.29	0.78	2.48	7.65	0.82	12.5	2.49
203	hsa-miR-196a-5p	0.39	1.99	0.57	0.78	2.68	7.96	0.82	15.01	1.49
204	hsa-miR-196b-5p	1.97	0.92	0.86	4.68	1.03	1.27	1.63	10.44	25.85
205	hsa-miR-197-3p	36.24	55.33	59.55	208.14	177.59	360.94	297.18	240.97	664.12
206	hsa-miR-199a-5p	110.08	88.35	53.92	3.04	3.1	21.82	36.6	359.77	891.13
207	hsa-miR-199a-3p	147.37	104.65	62.27	11.62	58.37	36.21	69.4	216.27	442.42
208	hsa-miR-199a-5p	110.08	88.35	53.92	3.04	3.1	21.82	36.6	360.23	891.13
209	hsa-miR-199a-3p	149.54	105.57	62.41	11.62	59.61	36.21	71.03	220.39	444.4
210	hsa-miR-199b-5p	30.72	21.71	25.58	57.41	161.9	254.54	7.62	21.19	805.63
211	hsa-miR-199b-3p	147.37	104.65	62.27	11.62	58.37	36.21	69.4	216.27	442.42
212	hsa-miR-19a-3p	508.21	476.7	336.51	170.15	476.27	236.97	97.16	241.35	313.17
213	hsa-miR-19b-3p	612.19	513.08	499.84	290.87	717.47	303.71	109.81	281.58	431.48
214	hsa-miR-19b-3p	613.76	518.58	502.13	294.51	720.57	301.64	111.44	281.81	432.47
215	hsa-miR-200a-5p	36.63	37.3	39.22	3.64	2.48	5.1	0	0	0.99
216	hsa-miR-200a-3p	817.65	771.15	506.05	126.18	104.08	549.86	13.88	12.8	45.73
217	hsa-miR-200b-5p	4.73	11.31	8.59	1.04	1.65	7.65	0	0	0.99
218	hsa-miR-200b-3p	1284.57	960.38	1668.16	230.51	255.65	453.81	22.04	18.29	52.69
219	hsa-miR-200c-3p	2557.92	2911.09	4157.89	2714.63	1937.02	1643.68	26.13	41.15	194.86
220	hsa-miR-203a	45.29	37.3	59.84	39.03	94.99	70.72	42.45	6.86	72.58
221	hsa-miR-203b-3p	8.66	3.06	7.16	2.6	3.72	0.96	0	0	0
222	hsa-miR-204-5p	216.43	273.45	164.34	656.15	294.89	545.72	78.38	122.77	456.33
223	hsa-miR-204-3p	1.97	10.09	2.29	17.69	5.78	9.24	3.27	4.12	13.92
224	hsa-miR-205-5p	2311.96	1969.06	2975.87	867.41	1701.61	1588.41	18.78	34.29	67.6
225	hsa-miR-206	0.79	0.31	0.29	0	0	0	29.39	33.68	32.15
226	hsa-miR-208a-5p	0	0	0	0	0	0	52.25	42.07	122.29
227	hsa-miR-208a-3p	1.18	0.61	1.72	0.52	0.83	2.87	2559.53	6669.77	8186.17
228	hsa-miR-208b-3p	0	0	0	0	0	0	193.5	494.28	1211.92
229	hsa-miR-20a-5p	9662.56	9099.11	10466.7	8609.93	16056.91	6920.87	1152.81	1790.78	2088.3
230	hsa-miR-20a-3p	10.24	14.06	5.15	8.85	11.98	6.05	2.45	4.57	3.98
231	hsa-miR-20b-5p	4819.27	3545.64	4495.63	4513.88	6566.94	3527.1	261.53	169.64	356.25
232	hsa-miR-20b-3p	35.45	29.04	20.9	24.46	29.74	34.72	0	0.46	0.99
233	hsa-miR-21-5p	81224.13	66609.55	91829.94	20626.37	45113.61	40773.7	171920.61	239190.98	186066.84
234	hsa-miR-21-3p	66.56	95.07	46.38	8.33	21.48	32.49	115.12	125.28	87.49
235	hsa-miR-210-5p	0	0.31	0	5.2	1.24	2.55	11.43	0	7.95
236	hsa-miR-210-3p	211.9	79.79	145.16	234.67	507.18	1100.67	798.48	362.59	2309.51
237	hsa-miR-2110	8.27	17.43	9.16	55.16	40.89	95.57	65.32	115.22	90.47
238	hsa-miR-2113	89.8	70.31	103.64	12.49	44.19	57.98	0	0.46	0
239	hsa-miR-212-5p	5.91	5.2	3.44	9.37	11.15	17.52	42.45	63.1	51.7
240	hsa-miR-214-5p	9.85	3.97	3.15	0	0.41	0.96	0.82	21.03	61.64
241	hsa-miR-214-3p	30.33	18.65	10.59	1.04	0	1.91	13.06	64.93	123.28
242	hsa-miR-216b-5p	0	0	0	0.52	0.41	0	1.63	5.49	7.95
243	hsa-miR-218-5p	259.16	327.87	113.23	684.77	976.98	977.55	3687.44	9019.31	9271.83
244	hsa-miR-218-5p	254.04	310.75	112.09	647.83	961.28	961.62	3671.93	8934.72	9230.07
245	hsa-miR-218-2-3p	0	0	0	0	0	0.64	1.63	6.86	7.95
246	hsa-miR-219a-1-3p	1.18	3.06	1.15	9.89	6.61	7.01	3.27	2.74	5.97
247	hsa-miR-219a-2-3p	20.87	15.29	11.17	49.43	9.91	18.16	0	0.46	0.99
248	hsa-miR-22-5p	13.39	21.4	6.87	5.2	7.43	11.79	60.42	51.67	53.69
249	hsa-miR-22-3p	2084.31	3293.99	1338.77	689.45	1032.11	1941.07	8563.62	13723.63	22443.86
250	hsa-miR-221-5p	117.37	180.98	232.48	120.72	82.6	50.33	5.72	16	18.89
251	hsa-miR-221-3p	1270.59	1177.28	925.34	841.91	1357.15	775.41	144.51	240.05	597.51
252	hsa-miR-222-5p	3.54	13.45	8.3	12.49	21.89	8.92	0	1.83	0
253	hsa-miR-222-3p	1994.11	2861.72	2474.83	2431.04	1995.26	6212.84	99.61	286.69	878.86
254	hsa-miR-224-5p	132.73	127.79	191.54	983.97	1611.57	2249.77	536.4	1263.36	338.02
255	hsa-miR-2277-5p	3.15	3.97	2.58	1.56	16.11	26.44	8.16	3.2	5.97
256	hsa-miR-2355-3p	3.54	9.48	6.01	4.16	5.37	8.6	3.27	5.49	4.97
257	hsa-miR-23a-3p	34.86	58.39	46.95	69.73	198.04	80.44	332.29	281.2	648.21
258	hsa-miR-23b-5p	1.97	4.59	0.57	32.78	4.54	19.11	39.19	42.98	39.77
259	hsa-miR-23b-3p	67.15	78.57	57.26	373.09	391.74	347.88	1609.61	1326.46	3172.96
260	hsa-miR-24-1-5p	2.95	1.53	1.15	3.12	6.2	6.53	31.02	46.18	70.59
261	hsa-miR-24-3p	676.65	654.21	819.84	1497.28	1907.08	2578.7	4082.6	5440.02	8228.92
262	hsa-miR-24-3p	673.11	646.26	813.25	1478.55	1894.69	2553.85	4062.19	5392.93	8147.4
263	hsa-miR-24-2-5p	18.71	22.93	21.76	16.65	40.89	48.26	93.07	190.21	185.91
264	hsa-miR-25-5p	51.6	212.77	51.82	543.76	127.21	250.08	30.21	18.75	28.83
265	hsa-miR-25-3p	1797.97	1984.04	2013.02	3165.24	5418.29	2426.69	1002.59	825.78	680.03
266	hsa-miR-26a-5p	9018.8	9635.01	7566.75	11723.92	12744.69	23064.15	18075.66	21634.97	32354.29
267	hsa-miR-26a-5p	9026.28	9641.74	7573.9	11736.41	12758.32	23081.67	18085.46	21663.32	32463.65
268	hsa-miR-26a-2-3p	6.7	11.31	5.15	3.64	5.37	2.87	2.45	5.03	8.95
269	hsa-miR-26b-5p	606.54	633.32	424.69	640.89	1628.09	1222.37	4450.95	3759.59	9536.61
270	hsa-miR-26b-3p	3.94	7.95	3.72	16.65	10.74	53.84	28.58	46.64	42.75
271	hsa-miR-27a-5p	12.6	33.93	28.06	62.96	34.28	58.62	10.61	34.75	16.9
272	hsa-miR-27a-3p	331.43	416.83	311.79	202.15	529.07	507.17	775.21	1023.99	1263.62
273	hsa-miR-27b-5p	6.7	11.31	12.31	100.43	32.21	28.99	85.73	79.1	89.48
274	hsa-miR-27b-3p	1191.23	861.02	906.45	3751.93	4652.16	2489.98	12333.52	9899.95	10577.2
275	hsa-miR-28-5p	333.21	450.76	403.07	234.41	494.37	433.42	566.61	1091.66	1867.09
276	hsa-miR-28-3p	411.98	430.74	444.92	637.94	806.61	941.71	527.42	598.07	704.88
277	hsa-miR-296-5p	70.89	38.82	35.5	106.67	33.87	67.22	27.76	21.49	62.63
278	hsa-miR-296-3p	245.37	524.9	237.06	380.37	372.12	1022.94	84.91	91.45	104.39
279	hsa-miR-29a-3p	334.39	296.94	174.93	49.95	140.01	119.47	151.04	479.34	254.51
280	hsa-miR-29b-3p	8.66	5.71	2.43	0.52	2.89	0.8	2.45	9.3	8.95
281	hsa-miR-29b-3p	8.66	5.71	2.43	0.52	2.89	0.8	2.45	9.3	8.95
282	hsa-miR-301a-5p	65.77	108.83	55.54	64	94.99	194.65	90.62	74.07	76.55
283	hsa-miR-301a-3p	34.86	26.44	21.9	25.5	48.94	57.5	17.15	61.27	205.3
284	hsa-miR-301b	46.67	29.81	33.64	37.46	68.77	92.23	17.96	44.81	98.92
285	hsa-miR-302a-5p	163784.23	213498.34	141766.95	256595.35	164642.3	193239.93	3357.19	2230.88	835.12
286	hsa-miR-302a-3p	17769.23	15461.16	20309.56	18336.31	18976.54	6684.28	211.05	166.09	130.57
287	hsa-miR-302b-5p	57.9	97.52	40.08	46.31	55.34	39.82	2.45	0.91	1.99
288	hsa-miR-302b-3p	314846.76	376198.57	427597.05	268549.83	322636.49	225103.32	1968.7	1900.56	1363.37
289	hsa-miR-302c-5p	1078.39	3435.23	1354.23	2293.15	2281.89	1316.35	20.41	16	6.96
290	hsa-miR-302c-3p	17042.29	15770.73	16136.12	11707.49	15699.91	7759.57	195.81	117.55	102.24
291	hsa-miR-302d-5p	81.92	238.45	86.75	163.91	110.27	72.32	3.27	2.29	1.99
292	hsa-miR-302d-3p	22718.07	33794.24	18820.24	57285.57	28582.21	16740.61	376.24	353.03	222.7
293	hsa-miR-302e	126.69	158.66	90.52	130.69	109.59	77.57	2.04	0.91	0.5
294	hsa-miR-3065-5p	24.81	24.15	23.76	5.2	34.69	70.4	22.86	26.06	73.57
295	hsa-miR-3065-3p	7.48	5.81	7.73	1.56	14.87	13.06	5.72	5.94	9.94
296	hsa-miR-3074-5p	6.7	8.25	4.87	8.85	6.61	22.94	10.61	4.57	5.97
297	hsa-miR-30a-5p	1762.52	1654.33	1418.08	1400.76	2483.85	3845.19	3093.89	5431.34	7959
298	hsa-miR-30a-3p	82.32	85.75	76.3	185.5	143.73	154.03	177.98	229.76	410.6
299	hsa-miR-30b-5p	136.93	80.5	81.41	66.43	204.99	64.78	414.75	378.44	1003.14
300	hsa-miR-30b-3p	0.79	4.59	0.86	7.28	4.13	5.1	12.25	16.46	32.81
301	hsa-miR-30c-5p	1010.51	1109.82	843.12	837.58	1668.5	1543.6	4428.36	6563.77	10793.93
302	hsa-miR-30c-1-3p	7.88	14.67	8.59	10.93	7.02	13.7	23.68	28.35	37.78
303	hsa-miR-30c-5p	1012.09	1114.1	845.7	839.14	1672.21	1546.47	4436.52	6576.12	10839.67
304	hsa-miR-30c-2-3p	12.6	23.23	11.45	29.66	31.39	46.51	30.21	41.15	53.69
305	hsa-miR-30d-5p	4214.69	3746.59	3322.16	9894.05	9429.45	19539.6	26154.18	30869.71	30845.77
306	hsa-miR-30d-3p	4.53	14.83	6.01	13.01	18.17	18.16	33.07	29.72	32.81
307	hsa-miR-30e-5p	4467.16	4743.96	3663.15	2446.91	4078.07	7822.44	10208.74	14946.52	15961.24
308	hsa-miR-30e-3p	206.97	242.73	269.56	301.02	407.23	316.5	1034.84	1205.06	926.59
309	hsa-miR-31-5p	202.84	202.68	146.02	62.44	151.16	141.45	11.43	22.4	32.81
310	hsa-miR-3127-3p	1.97	0.31	2.29	0.52	4.13	8.6	8.16	5.49	6.96
311	hsa-miR-3129-3p	1.97	3.67	1.43	2.6	6.2	10.19	2.45	7.77	2.98
312	hsa-miR-3144-3p	16.94	9.17	10.31	1.56	23.13	9.88	0	0.46	0
313	hsa-miR-3158-3p	3.35	3.97	3.44	3.38	7.85	9.88	5.72	3.66	5.47
314	hsa-miR-3158-3p	3.35	3.97	3.44	3.38	7.85	9.88	5.72	3.66	5.47
315	hsa-miR-3177-3p	18.51	14.06	7.44	30.7	24.37	108	13.06	16	14.91
316	hsa-miR-3187-3p	2.76	5.81	2.58	13.53	8.26	32.49	4.08	6.86	8.95
317	hsa-miR-3188	1.97	1.22	1.43	7.28	3.3	8.28	5.72	2.74	6.96
318	hsa-miR-32-5p	657.75	362.26	372.77	80.13	488.18	297.55	251.46	342.02	628.33
319	hsa-miR-32-3p	35.05	48.61	18.61	31.74	20.24	21.03	13.88	7.32	25.85
320	hsa-miR-3200-3p	19.69	6.42	8.59	11.45	20.24	14.02	25.31	12.35	43.74
321	hsa-miR-320a	695.66	1207.89	956.14	4983.58	3385.9	3984.17	1319.53	2510.46	4623.34
322	hsa-miR-320b	19.14	32.75	18.49	126.27	64.88	114.34	60.04	61.32	91.82
323	hsa-miR-320b	11.46	20.22	16.2	76.58	53.32	71.49	41.67	38.46	73.43
324	hsa-miR-320c	4.89	5.39	2.38	23.85	10.78	32.57	11.87	8.36	12.78
325	hsa-miR-320c	4.76	5.09	1.96	19.6	8.71	32.04	11.19	8.05	11.79
326	hsa-miR-323a-3p	0	1.53	0.57	6.76	2.48	8.28	1.63	3.66	20.88
327	hsa-miR-324-5p	7.48	4.59	3.15	2.6	11.56	15.93	33.47	47.55	75.56
328	hsa-miR-324-3p	27.18	35.16	19.18	10.93	44.19	84.74	32.66	38.41	65.62
329	hsa-miR-326	17.33	21.4	6.87	9.37	27.26	35.04	3.27	1.83	8.95
330	hsa-miR-328-3p	8.66	13.45	10.02	310.12	85.08	971.65	1032.79	1512.1	1921.77
331	hsa-miR-330-5p	31.11	31.49	20.04	23.94	68.15	77.1	8.16	14.63	48.72
332	hsa-miR-330-3p	131.94	129.62	161.19	651.99	461.75	782.42	190.23	240.51	391.71
333	hsa-miR-331-5p	13	21.09	22.62	10.93	21.89	30.9	17.15	32.01	45.73
334	hsa-miR-331-3p	53.96	68.48	58.98	85.86	116.47	171.71	177.98	238.68	324.11
335	hsa-miR-335-5p	51.99	78.26	59.84	87.94	83.84	31.54	57.97	70.87	2053
336	hsa-miR-335-3p	615.21	707.71	730.65	738.89	919.78	941.39	68.58	48.01	595.52
337	hsa-miR-338-5p	11.03	5.5	8.88	7.81	8.26	14.97	68.58	29.26	97.43
338	hsa-miR-338-3p	0.39	0.61	0.29	0	0.41	0	1.63	2.74	13.92
339	hsa-miR-339-5p	68.53	105.77	62.41	142.57	219.72	403.63	66.95	178.78	272.41
340	hsa-miR-339-3p	44.9	63.28	50.39	61.4	114.82	179.99	153.49	176.5	155.09
341	hsa-miR-33a-5p	39.39	48	36.07	14.05	34.28	82.83	23.68	42.98	22.87
342	hsa-miR-33b-3p	5.51	14.98	2.29	4.68	1.24	4.14	0	0	0.99
343	hsa-miR-340-5p	3412.79	2899.94	2233.76	957.95	3491.18	2507.18	2619.13	2087.76	2619.69
344	hsa-miR-340-3p	213.47	214.3	216.16	180.56	271.35	339.92	229.42	292.63	312.18
345	hsa-miR-342-5p	12.21	20.48	16.61	78.05	60.3	145.91	53.88	119.8	97.43
346	hsa-miR-342-3p	61.44	43.1	47.53	132.69	160.25	37.91	90.62	84.13	311.18
347	hsa-miR-345-5p	153.21	188.01	131.41	97.3	172.23	356.8	104.5	80.02	320.13
348	hsa-miR-346	0	0	0	1.04	0.41	1.91	21.23	62.64	37.78
349	hsa-miR-34a-5p	167.78	128.4	103.07	116.56	51.63	35.36	116.75	162.78	219.72
350	hsa-miR-34b-3p	5.12	7.64	7.44	4.16	19.41	11.15	0.82	25.61	2.98
351	hsa-miR-34c-5p	310.36	268.56	348.43	215.94	322.15	403.32	66.13	581.38	82.52
352	hsa-miR-3591-5p	0	0	0.29	5.72	6.61	8.28	25.31	68.59	20.88
353	hsa-miR-3605-3p	0.39	0.31	0.86	7.28	8.26	22.3	8.98	34.75	22.87
354	hsa-miR-3607-5p	2.36	0.61	2.58	0.52	0.83	0	0.82	2.29	12.92
355	hsa-miR-3607-3p	163.45	46.16	153.46	226.35	53.28	128.39	237.58	277.09	379.78
356	hsa-miR-3609	2.76	1.53	1.43	8.85	3.3	2.87	24.49	8.23	21.87
357	hsa-miR-361-5p	248.92	311.52	268.84	458.42	892.52	703.73	960.95	906.71	2490.45
358	hsa-miR-361-3p	158.73	161.72	165.49	558.85	423.34	556.55	578.85	613.16	742.66
359	hsa-miR-3613-5p	41.36	45.86	26.05	34.34	88.38	88.25	57.97	55.78	152.11
360	hsa-miR-3615	13.39	34.85	25.48	182.12	90.04	485.83	146.14	204.84	265.45
361	hsa-miR-362-5p	82.32	65.42	67	217.5	139.6	236.7	184.51	566.52	447.39
362	hsa-miR-363-5p	14.57	49.22	11.45	117.6	29.32	79.64	10.61	8.23	1.99
363	hsa-miR-363-3p	10750.8	8046.82	9329.01	5326.22	12637.31	11397.96	1227.11	674.43	1023.02
364	hsa-miR-3651	3.54	1.22	1.15	52.55	1.65	9.56	11.43	2.74	13.92
365	hsa-miR-3653	0.39	0.31	1.15	6.24	0.83	2.55	12.25	12.35	30.82
366	hsa-miR-365a-5p	1.58	5.81	5.73	8.33	2.07	6.69	0.82	5.03	7.95
367	hsa-miR-365a-3p	9.26	8.87	4.58	11.19	28.7	5.73	12.65	11.43	65.62
368	hsa-miR-365b-5p	1.58	4.28	2.29	47.35	10.33	24.21	0.82	0.91	16.9
369	hsa-miR-365b-3p	9.26	8.87	4.58	11.19	28.7	5.73	12.65	11.43	65.62
370	hsa-miR-3661	1.97	1.83	3.72	6.24	4.54	14.34	8.98	2.29	0.99
371	hsa-miR-3662	7.88	2.75	4.87	5.2	4.96	1.91	0	0	0
372	hsa-miR-367-5p	14.57	18.65	10.02	1.04	2.48	2.23	0	0	0
373	hsa-miR-367-3p	758.18	1261.35	724.36	407.43	944.14	1243.08	13.88	43.9	40.76
374	hsa-miR-3691-5p	1.97	3.97	1.72	6.24	4.96	7.33	0.82	1.83	1.99
375	hsa-miR-370-3p	5.91	4.89	3.15	24.98	24.78	97.8	0	12.8	50.7
376	hsa-miR-371a-5p	2217.04	726.05	1314.72	1450.19	935.88	1632.69	2.45	4.12	17.9
377	hsa-miR-371a-3p	1101.63	179.14	439.19	314.81	143.73	249.76	0.82	1.83	11.93
378	hsa-miR-372-5p	33.87	3.36	16.89	7.28	9.5	4.14	0	0	0
379	hsa-miR-372-3p	109988.1	17393.8	43903.67	20729.4	16161.53	29043.79	125.73	209.42	223.69
380	hsa-miR-373-5p	14.18	3.36	6.87	13.01	2.07	11.15	0	0	0.99
381	hsa-miR-373-3p	2905.9	552.41	1374.27	1671.86	473.72	960.82	1.63	7.77	19.88
382	hsa-miR-374a-5p	425.83	528.06	543.65	177.35	659.92	245.62	377.6	1144.55	1941.66
383	hsa-miR-374a-3p	326.9	362.26	178.08	103.03	282.91	169.16	140.43	144.03	130.24
384	hsa-miR-374b-5p	1916.78	1675.68	2793.73	2174.42	4507.74	884.68	1511.23	1533.43	3353.41
385	hsa-miR-374b-3p	61.84	109.14	46.67	41.11	72.28	49.38	37.56	36.12	52.69
386	hsa-miR-375	20.09	611.72	30.63	986.05	2122.05	3780.84	62.87	306.81	26.84
387	hsa-miR-378a-5p	57.5	59	32.64	30.7	22.72	36.64	149.41	155.92	326.09
388	hsa-miR-378a-3p	3506.99	3149.22	3775.34	2614.06	2345.04	3359.88	15288.9	19007.43	14817.74
389	hsa-miR-378c	88.22	85.22	60.9	37.07	48.8	53.39	280.12	273.89	153.67
390	hsa-miR-378d	18.51	18.6	19.5	9.92	14.08	18	101.12	129.36	67.67
391	hsa-miR-378d	17.07	18.27	19.1	11.14	13.46	19.73	109.08	131.88	74.88
392	hsa-miR-378f	8.01	7.24	6.11	3.73	3.51	5.47	23.06	30.75	20.71
393	hsa-miR-378g	5.32	7.11	5.37	4.42	5.58	6.91	34.09	35.44	36.04
394	hsa-miR-378i	346.56	279.94	70.15	185.76	61.95	345.02	1131.09	621.95	334.88
395	hsa-miR-379-5p	80.35	36.68	45.81	4.68	14.87	15.29	8.98	181.98	32.81
396	hsa-miR-381-3p	4.73	3.67	2.29	7.28	8.67	15.29	3.27	16.92	31.81
397	hsa-miR-383-5p	1.18	0.92	0	1.56	0.83	1.59	1.63	8.69	4.97
398	hsa-miR-3907	0.79	1.53	0.57	3.64	3.3	11.15	0	0	0
399	hsa-miR-3909	9.45	11.31	4.87	42.67	19	52.56	38.37	30.18	34.8
400	hsa-miR-3912-3p	15.36	5.5	6.59	2.08	6.2	8.6	14.7	9.14	19.88
401	hsa-miR-3928-3p	1.58	1.22	1.43	8.33	6.61	8.92	6.53	0.91	2.98
402	hsa-miR-3934-5p	6.3	6.73	6.59	6.24	9.91	13.06	0	0	0
403	hsa-miR-3937	4.73	3.36	6.59	3.12	6.61	11.15	0	0	0
404	hsa-miR-3938	1.58	3.67	2.86	1.04	2.89	3.5	5.72	4.57	7.95
405	hsa-miR-3940-3p	0.39	1.22	0.29	11.97	0	4.14	0	0	0.99
406	hsa-miR-3960	0.98	0.46	0.29	1.56	0.21	2.87	4.08	3.89	7.95
407	hsa-miR-409-3p	4.73	7.64	0.86	16.65	7.43	28.03	3.27	18.29	33.8
408	hsa-miR-410-3p	2.36	0.31	0	0.52	1.24	1.59	0	7.32	18.89
409	hsa-miR-411-5p	37.81	20.18	17.75	3.12	6.2	8.92	9.8	76.82	19.88
410	hsa-miR-411-3p	2.95	3.97	2	1.04	1.24	3.5	2.45	15.55	3.98
411	hsa-miR-421	821.59	1058.36	943.38	1032.88	1647.09	1829.57	1024.63	1109.72	2475.54
412	hsa-miR-422a	4.61	5.86	5.02	4.68	5.44	4.04	17.85	34.13	30.89
413	hsa-miR-423-5p	407.25	877.38	373.63	3608.05	1194.43	8625.72	1550.42	3777.72	5370.62
414	hsa-miR-423-3p	4420.29	5328.78	4924.19	10919.9	10316.19	32033.93	11105.19	8513.37	8680.28
415	hsa-miR-424-5p	13.79	25.07	20.33	4.68	17.76	16.25	35.92	23.78	144.16
416	hsa-miR-424-3p	16.15	85.6	30.92	101.47	36.76	153.23	106.95	77.27	1624.51
417	hsa-miR-425-5p	590	468.65	403.41	683.21	623.23	702.14	190.23	265.66	1129.4
418	hsa-miR-425-3p	131.55	121.06	111.09	109.27	158.6	254.54	72.66	64.47	148.13
419	hsa-miR-4286	1.58	0.92	1.43	22.9	12.8	4.14	14.7	2.74	6.96
420	hsa-miR-429	573.46	381.52	327.11	42.15	57.82	140.81	8.98	3.2	17.9
421	hsa-miR-4326	48.05	46.47	41.8	73.37	49.97	92.39	37.56	49.38	51.7
422	hsa-miR-433-3p	4.73	5.81	2	1.04	0.41	4.46	5.72	24.69	0
423	hsa-miR-4443	1.58	0.92	0.29	6.76	2.89	6.37	1.63	2.74	0.99
424	hsa-miR-4448	5.12	6.11	6.59	7.28	5.37	14.65	4.9	7.77	26.84
425	hsa-miR-4454	10.24	7.64	40.66	8.33	4.96	0.64	2.45	0.46	3.98
426	hsa-miR-4455	2.76	12.53	0.57	1.56	0	1.27	0.82	0.46	0
427	hsa-miR-4473	0.39	0.92	0.29	2.6	2.48	4.78	13.88	6.4	10.94
428	hsa-miR-448	133.52	53.5	42.95	9.37	10.33	16.57	0	1.37	1.99
429	hsa-miR-4485	11.03	4.28	6.01	4.68	4.96	13.7	255.55	39.32	40.76
430	hsa-miR-4488	3.54	1.53	2	9.89	5.37	59.57	8.16	38.87	16.9
431	hsa-miR-449c-5p	9.06	3.97	5.44	4.68	2.89	6.37	0.82	5.03	4.97
432	hsa-miR-4508	0.39	0.61	0.57	0	0.41	8.28	2.45	8.23	7.95
433	hsa-miR-450a-5p	34.66	26.75	25.91	14.31	23.75	73.43	102.87	58.53	288.81
434	hsa-miR-450a-1-3p	1.97	0.61	0.57	0	1.65	0.32	5.72	0.91	9.94
435	hsa-miR-450a-5p	34.27	26.75	25.91	14.31	24.16	73.43	102.87	58.53	292.79
436	hsa-miR-450a-2-3p	2.76	1.53	1.43	0.52	1.24	4.14	5.72	2.74	16.9
437	hsa-miR-450b-5p	37.42	19.57	26.05	5.2	41.3	22.62	103.69	27.43	92.46
438	hsa-miR-4517	11.82	2.75	5.44	4.16	2.89	0.96	0	0	0.99
439	hsa-miR-452-5p	54.75	47.38	75.58	191.49	695.51	444.09	206.56	508.91	166.03
440	hsa-miR-4521	236.71	603.47	277.72	674.36	246.98	306.15	17.15	30.64	248.55
441	hsa-miR-454-5p	17.72	54.72	24.91	43.71	61.13	81.24	31.02	31.09	53.69
442	hsa-miR-454-3p	114.22	121.06	62.13	177.96	208.57	101.63	65.32	61.27	191.88
443	hsa-miR-455-5p	436.4	310.9	338.99	304.4	480.33	896.47	341.27	405.57	771.49
444	hsa-miR-455-3p	38.6	44.02	28.34	37.46	80.54	40.78	44.09	41.61	129.24
445	hsa-miR-4662a-5p	0	0	0.29	0.52	0.83	2.23	20.41	32.92	22.87
446	hsa-miR-4664-3p	10.63	11.31	10.59	18.21	12.39	40.78	0	0.46	0
447	hsa-miR-4665-5p	0.79	0.31	0.29	4.16	4.13	18.8	0.82	3.66	3.98
448	hsa-miR-4707-5p	1.18	3.67	2	12.49	10.33	34.41	4.08	2.74	7.95
449	hsa-miR-4741	0.79	1.53	1.15	6.24	3.72	10.19	0	1.83	0.99
450	hsa-miR-4746-5p	7.48	12.23	12.88	15.61	24.37	33.13	1.63	1.83	2.98
451	hsa-miR-4792	90.19	44.63	31.49	11.45	16.93	58.94	90.62	19.2	90.47
452	hsa-miR-483-5p	0	0.31	0.57	41.63	6.61	12.42	62.05	45.72	2810.58
453	hsa-miR-483-3p	0	0	0	118.64	8.67	29.31	42.45	7.77	7938.62
454	hsa-miR-484	471.06	889.91	310.07	1052.65	1412.5	3369.24	1411.62	1613.6	2050.02
455	hsa-miR-486-5p	76.8	27.36	55.69	50.73	23.13	54.64	37.96	43.21	31.32
456	hsa-miR-486-5p	85.07	31.03	59.41	55.42	24.37	69.93	45.31	49.15	32.31
457	hsa-miR-489-3p	1.18	28.43	2.86	70.25	90.04	54.79	3.27	0.91	0.99
458	hsa-miR-490-5p	0	0	0	0	0	0	116.75	195.7	521.95
459	hsa-miR-490-3p	1.58	0.61	1.72	1.56	2.48	5.73	1666.35	3777.72	3531.37
460	hsa-miR-491-5p	0.39	1.53	1.72	2.08	5.37	5.1	13.88	13.72	31.81
461	hsa-miR-493-5p	0.39	0.61	0.29	4.16	4.13	8.92	0	1.83	2.98
462	hsa-miR-495-3p	3.15	2.45	0.57	4.68	1.24	3.19	0	5.49	12.92
463	hsa-miR-497-5p	19.69	6.11	16.03	22.9	47.08	92.07	7.35	8.69	6.96
464	hsa-miR-498	27.18	18.95	16.32	3.12	3.72	0.64	0	0	0
465	hsa-miR-499a-5p	25.21	29.04	27.2	29.66	44.19	50.02	7327.53	10436.98	11278.1
466	hsa-miR-499a-3p	0	0	0	0	0	0	7.35	30.18	27.84
467	hsa-miR-500a-5p	5.51	2.45	2.86	9.63	9.91	5.73	7.76	16.23	14.91
468	hsa-miR-500a-3p	55.73	40.96	44.38	70.77	225.92	81.87	413.53	434.15	130.74
469	hsa-miR-500b-5p	0.2	0.46	0.29	1.56	2.07	0.64	2.86	8.69	6.96
470	hsa-miR-500b-3p	0.79	1.53	0	4.16	2.89	5.1	5.31	7.32	2.49
471	hsa-miR-501-5p	15.75	14.67	9.73	34.34	45.84	78.69	73.48	172.84	147.14
472	hsa-miR-501-3p	38.2	46.93	32.35	160.53	133.82	172.99	482.11	670.54	236.62
473	hsa-miR-5010-3p	6.7	4.59	4.58	42.15	15.69	16.25	10.61	7.77	27.84
474	hsa-miR-502-5p	1.58	1.53	1.15	3.12	4.54	1.59	4.9	7.32	5.97
475	hsa-miR-502-3p	15.36	17.12	14.03	24.98	43.99	27.88	121.65	227.93	120.3
476	hsa-miR-503-5p	57.9	109.44	72.15	14.57	72.28	87.93	37.56	31.09	265.45
477	hsa-miR-504-5p	66.17	109.44	66.71	219.58	201.55	350.43	851.54	1117.95	1182.09
478	hsa-miR-504-3p	0	1.22	0.29	0	0	0.96	4.9	7.77	5.97
479	hsa-miR-505-5p	12.21	37.3	11.74	37.98	26.43	118.83	66.13	150.43	244.57
480	hsa-miR-505-3p	116.19	190.76	93.62	182.12	213.53	516.09	120.83	151.8	329.08
481	hsa-miR-506-3p	1.97	0.31	0.86	4.68	7.43	5.1	10.61	14.17	27.84
482	hsa-miR-508-5p	0.79	0.31	1.43	5.72	5.78	8.6	10.61	5.49	16.9
483	hsa-miR-508-3p	4.73	1.83	6.01	14.57	15.69	24.85	26.13	24.23	34.8
484	hsa-miR-509-5p	0.79	0.92	0.86	2.86	3.3	3.5	8.57	4.8	12.92
485	hsa-miR-509-3p	0.79	0.61	0.67	3.3	3.58	2.97	5.17	6.4	11.6
486	hsa-miR-509-5p	0.79	0.92	0.86	2.86	3.3	3.5	8.57	4.8	12.92
487	hsa-miR-509-3p	0.79	0.61	0.67	3.3	3.58	2.97	5.17	6.4	11.6
488	hsa-miR-509-3p	0.79	0.61	0.67	3.3	3.58	2.97	5.17	6.4	11.6
489	hsa-miR-509-3-5p	7.88	7.34	12.6	30.18	43.78	40.46	84.09	59.44	121.29
490	hsa-miR-5096	12.21	3.67	6.3	2.6	5.78	5.73	19.59	2.74	21.87
491	hsa-miR-5100	5.91	22.01	66.71	1389.83	99.54	187.64	14.7	37.49	77.55
492	hsa-miR-512-5p	14.38	7.18	8.59	0.26	0.83	0.96	0	0	0
493	hsa-miR-512-3p	1079.96	823.27	943.24	45.53	75.99	106.4	1.22	1.83	2.98
494	hsa-miR-512-5p	14.38	7.18	8.59	0.26	0.83	0.96	0	0	0
495	hsa-miR-512-3p	1079.96	823.27	943.24	45.53	75.99	106.4	1.22	1.83	2.98
496	hsa-miR-513c-5p	0	0.31	0	1.56	1.24	5.42	8.98	7.77	13.92
497	hsa-miR-514a-3p	6.14	1.53	8.04	5.03	25.68	12.96	30.75	24.35	58.66
498	hsa-miR-514a-3p	6.14	1.53	8.04	5.03	25.68	12.96	30.75	24.35	58.66
499	hsa-miR-514a-3p	6.14	1.53	8.04	5.03	25.68	12.96	30.75	24.35	58.66
500	hsa-miR-515-5p	46.8	22.62	36.36	1.82	1.03	2.23	0	0.23	0.5
501	hsa-miR-515-5p	46.8	22.62	36.36	1.82	1.03	2.23	0	0.23	0.5
502	hsa-miR-516a-5p	21.86	16.81	14.74	3.9	8.47	7.81	0.41	0.46	1.99
503	hsa-miR-516a-5p	21.86	16.81	14.74	3.9	8.47	7.81	0.41	0.46	1.99
504	hsa-miR-516b-5p	915.13	535.14	531.24	67.64	64.64	132.05	4.49	4.34	19.88
505	hsa-miR-516b-5p	323.95	177.16	183.09	41.11	40.27	84.58	2.04	1.6	3.98
506	hsa-miR-517a-3p	767.44	366.24	343.81	22.63	46.46	101.15	2.04	2.74	3.98
507	hsa-miR-517b-3p	767.44	366.24	343.81	22.63	46.46	101.15	2.04	2.74	3.98
508	hsa-miR-517c-3p	103.19	42.6	36.46	4.16	4.54	9.24	0	0.91	3.98
509	hsa-miR-518a-3p	10.44	7.8	13.74	0.26	1.24	1.43	0	0.23	0
510	hsa-miR-518a-3p	10.44	7.8	13.74	0.26	1.24	1.43	0	0.23	0
511	hsa-miR-518b	237.5	166	139.72	17.69	24.37	53.2	0	0.46	0.99
512	hsa-miR-518c-5p	21.66	23.54	21.23	1.04	3.78	6.37	0	0	0
513	hsa-miR-518c-3p	82.91	44.63	38.08	2.08	6.2	15.93	0	0	1.99
514	hsa-miR-518d-5p	10.48	5.95	5.7	0.91	1.01	2.62	0	0	0
515	hsa-miR-518e-5p	24.86	25.84	22.28	4.27	2.9	9.31	0	0.15	0.33
516	hsa-miR-518e-3p	22.84	11.01	15.75	3.64	1.24	1.59	0	0	0
517	hsa-miR-518f-5p	11.17	5.56	6.51	0.52	0.91	2.8	0	0	0
518	hsa-miR-519a-5p	35.73	34.83	31.44	5.2	3.64	12.05	0	0.15	2.32
519	hsa-miR-519a-3p	27.6	15.49	13.27	0.26	1.65	2.07	0	0.23	1.49
520	hsa-miR-519a-3p	27.6	15.49	13.27	0.26	1.65	2.07	0	0.23	1.49
521	hsa-miR-519b-5p	24.86	25.54	22.28	4.27	2.9	9.31	0	0.15	0.33
522	hsa-miR-519b-3p	45.79	17.53	16.13	0.52	2.89	1.91	0	0	0
523	hsa-miR-519c-5p	24.86	25.54	22.28	4.27	2.9	9.31	0	0.15	0.33
524	hsa-miR-519c-3p	31.71	12.53	10.59	0.52	1.65	0.64	0	0	0
525	hsa-miR-519d-3p	241.63	119.15	123.83	8.33	14.04	23.42	0	0.46	3.98
526	hsa-miR-520a-5p	71.16	51.97	35.11	4.68	6.61	16.62	0	0	0
527	hsa-miR-520a-3p	154.79	87.59	134.09	14.05	10.74	26.44	0.82	0.46	0
528	hsa-miR-520c-5p	10.48	5.95	5.7	0.91	1.01	2.62	0	0	0
529	hsa-miR-520c-3p	99.48	41.02	45.14	1.56	4.89	1.86	0	1.37	0
530	hsa-miR-520d-5p	74.93	43.72	28.49	0.52	5.06	6.37	0	0	0
531	hsa-miR-520d-3p	16.15	14.06	19.47	1.04	2.48	3.19	0	0.46	0
532	hsa-miR-520e	20.95	7.18	8.45	0	2.07	1.91	0	0	0
533	hsa-miR-520f-3p	425.17	210.63	205.14	8.43	24.78	30.42	0	0	0.99
534	hsa-miR-520g-5p	15.95	13.76	9.3	1.04	2.07	3.82	0	0	0
535	hsa-miR-520g-3p	245.9	107.99	157.28	6.5	11.36	15.61	0	0.46	0
536	hsa-miR-520h	21.2	10.39	13.41	0.78	1.45	2.07	0	0.46	1.99
537	hsa-miR-522-5p	24.86	25.54	22.28	4.27	2.9	9.31	0	0.15	0.33
538	hsa-miR-522-3p	160.04	123.51	103.5	14.57	16.93	29.63	0.82	1.37	2.98
539	hsa-miR-523-5p	24.86	25.54	22.28	4.27	2.9	9.31	0	0.15	0.33
540	hsa-miR-523-3p	31.51	17.83	20.61	0	3.72	3.19	0	0	0
541	hsa-miR-524-5p	16.15	8.56	8.45	0.52	2.07	3.9	0	0	0
542	hsa-miR-524-3p	6.5	6.27	4.72	0.52	0.41	0.48	0	0	0
543	hsa-miR-525-5p	55.93	41.73	42.7	1.56	3.3	19.11	0	0	0
544	hsa-miR-526a	10.48	5.95	5.7	0.91	1.01	2.62	0	0	0
545	hsa-miR-526a	10.48	5.95	5.7	0.91	1.01	2.62	0	0	0
546	hsa-miR-526b-5p	147.36	105.82	103.73	12.49	26.43	32.81	0	2.29	1.99
547	hsa-miR-532-5p	1497.06	987.74	969.43	2322.81	2254.21	5872.28	5150.09	7565.05	2257.81
548	hsa-miR-532-3p	4.73	5.81	4.01	25.5	26.43	7.65	36.74	21.95	27.84
549	hsa-miR-542-3p	32.69	18.95	40.66	14.57	46.26	29.31	161.65	69.5	263.46
550	hsa-miR-543	2.36	2.45	2	11.45	4.96	18.48	2.45	9.14	19.88
551	hsa-miR-548ab	3.28	2.92	2.32	3.12	9.08	14.03	20.96	27.79	14.14
552	hsa-miR-548ah-5p	12.21	9.48	11.45	10.41	4.65	2.87	0	0	0
553	hsa-miR-548ah-3p	10.86	7.15	13.21	3.38	9.64	2.26	0.2	0.38	0.99
554	hsa-miR-548am-3p	12.56	8.08	5.15	1.49	4.9	9.34	1.02	0.61	0.66
555	hsa-miR-548e-3p	11.42	6.73	10.02	3.12	11.98	7.96	13.88	16.92	14.91
556	hsa-miR-548f-3p	351.45	60.94	235.49	17.13	69.28	118.08	0	0.34	0
557	hsa-miR-548f-3p	24.35	3.92	8.3	1	2.79	5.47	0	0.34	0
558	hsa-miR-548j-5p	23.04	19.41	15.75	33.56	18.38	70.4	4.08	2.97	1.99
559	hsa-miR-548k	40.57	59.53	29.09	36.53	33.99	76.63	16.66	11.71	15.11
560	hsa-miR-548o-3p	13.98	14.06	11.3	9.02	18.38	15.29	1.63	6.17	5.63
561	hsa-miR-548o-3p	13.98	14.06	11.3	9.02	18.38	15.29	1.63	6.17	5.63
562	hsa-miR-548p	10.08	6.24	11.35	3.38	9.22	2.26	0.2	0.38	0.99
563	hsa-miR-548u	7.22	6.27	5.44	1.56	9.71	3.66	2.45	0.91	0.99
564	hsa-miR-548y	5.51	5.81	3.01	1.56	6.2	7.33	1.63	2.29	18.89
565	hsa-miR-550a-5p	4.46	4.43	4.1	9.8	7.37	22.63	8.74	13.41	21.54
566	hsa-miR-550a-3-5p	4.46	4.43	4.1	9.8	7.37	22.15	8.74	13.41	21.54
567	hsa-miR-550a-5p	4.46	4.43	4.1	9.8	7.37	22.63	8.74	13.41	21.54
568	hsa-miR-550a-3-5p	4.46	4.43	4.1	9.8	7.37	22.15	8.74	13.41	21.54
569	hsa-miR-550a-3-5p	0.92	0.61	0.67	1.73	0.96	8.77	9.14	8.84	17.56
570	hsa-miR-551a	8.27	7.95	4.58	2.6	4.54	5.73	0.82	0.46	0
571	hsa-miR-551b-5p	0.79	5.81	2.29	11.45	0.83	4.14	12.25	15.55	63.63
572	hsa-miR-551b-3p	0.39	0	0.57	0.52	0.41	0.32	8.98	12.8	12.92
573	hsa-miR-556-5p	3.94	7.95	5.73	1.04	4.96	2.87	6.53	8.69	3.98
574	hsa-miR-556-3p	6.7	7.64	2.29	1.56	2.89	0.64	1.63	1.37	1.99
575	hsa-miR-561-5p	20.48	26.9	24.34	7.28	14.04	14.97	0.82	4.57	6.96
576	hsa-miR-5699-5p	3.15	4.59	1.43	1.56	2.07	5.42	3.27	1.83	9.94
577	hsa-miR-5701	216.03	54.42	82.6	458.68	74.55	136.83	169	136.94	318.64
578	hsa-miR-5701	216.03	54.42	82.6	458.68	74.55	136.83	169	136.94	318.64
579	hsa-miR-574-5p	79.76	64.5	52.11	172.06	165.41	166.93	131.58	67.21	231.65
580	hsa-miR-574-3p	14.57	16.2	16.32	66.08	73.93	139.22	76.75	91.45	735.7
581	hsa-miR-576-5p	18.12	13.76	14.03	9.89	31.39	7.01	9.8	6.86	19.88
582	hsa-miR-576-3p	26.39	25.07	28.06	39.03	47.08	26.12	15.51	31.09	33.8
583	hsa-miR-577	38.2	14.67	15.46	2.6	17.35	19.11	0.82	0.91	0
584	hsa-miR-582-3p	12.21	3.67	4.01	14.57	19.82	20.39	0.82	1.83	14.91
585	hsa-miR-584-5p	2.36	3.36	0.86	8.33	9.09	7.33	25.31	38.87	19.88
586	hsa-miR-585-3p	2.76	1.83	2	34.34	30.98	24.85	57.15	197.53	145.15
587	hsa-miR-589-5p	114.22	46.16	117.67	73.89	98.71	152.92	33.47	26.52	18.89
588	hsa-miR-590-3p	53.17	43.72	20.9	9.37	37.17	20.71	19.59	20.58	56.67
589	hsa-miR-592	16.94	16.81	13.17	22.9	15.28	16.25	5.72	10.52	17.9
590	hsa-miR-597-3p	2.36	1.53	4.29	11.97	6.61	14.65	1.63	2.29	1.99
591	hsa-miR-598-5p	1.18	1.22	0.57	1.56	1.24	3.82	8.98	4.57	9.94
592	hsa-miR-598-3p	103.59	101.49	71.29	37.98	154.47	65.94	228.6	170.55	156.09
593	hsa-miR-6087	6.7	2.75	2.86	7.28	5.78	6.37	4.9	6.4	8.95
594	hsa-miR-615-3p	1.97	2.45	0	17.17	0.83	5.1	8.98	51.67	253.52
595	hsa-miR-618	12.6	25.99	6.01	14.57	25.19	28.03	5.72	5.94	4.97
596	hsa-miR-619-5p	9.85	4.28	13.6	7.54	10.53	14.02	16.33	6.63	24.36
597	hsa-miR-625-5p	3.15	3.06	0.86	2.08	4.54	8.28	8.98	1.83	9.94
598	hsa-miR-625-3p	44.9	44.33	52.11	191.49	118.95	168.84	22.04	27.89	38.77
599	hsa-miR-628-5p	9.06	10.09	8.59	5.72	33.87	15.93	74.3	82.3	105.38
600	hsa-miR-628-3p	2.76	3.97	2.29	20.29	16.52	22.3	37.56	48.92	65.62
601	hsa-miR-629-5p	249.71	405.98	205.57	519.3	448.53	1761.72	102.05	120.25	143.16
602	hsa-miR-629-3p	2.36	1.53	0.29	8.85	5.37	4.78	0.82	0.46	0
603	hsa-miR-641	48.84	35.16	22.9	33.82	40.06	45.87	18.78	20.58	27.84
604	hsa-miR-642a-5p	0	0	0	9.89	4.34	1.59	4.08	7.32	9.44
605	hsa-miR-642a-3p	0	0.61	0	4.68	8.26	15.61	7.35	14.17	3.98
606	hsa-miR-6505-5p	4.33	0.31	6.01	1.04	4.54	12.42	16.33	19.66	20.88
607	hsa-miR-6505-3p	1.18	0.61	0.86	1.04	1.24	1.91	2.45	8.23	12.92
608	hsa-miR-651-5p	89.01	41.88	68.14	29.66	119.77	70.72	0.82	0.46	0
609	hsa-miR-6511a-3p	0.1	0.23	0.29	3.25	1.86	5.5	2.65	5.11	7.95
610	hsa-miR-6511a-3p	0.1	0.23	0.29	3.25	1.86	5.5	2.65	5.11	7.95
611	hsa-miR-6511a-3p	0.1	0.23	0.29	3.25	1.86	5.5	2.65	5.11	7.95
612	hsa-miR-6511a-3p	0.1	0.23	0.29	3.25	1.86	5.5	2.65	5.11	7.95
613	hsa-miR-6511b-3p	0.39	2.29	1.72	14.31	6.61	29.47	5.31	7.85	22.37
614	hsa-miR-6516-5p	0.39	0	0	0.52	0.41	0.32	4.08	6.86	10.94
615	hsa-miR-652-3p	164.63	137.87	125.97	316.37	272.59	266.97	342.9	357.11	582.6
616	hsa-miR-653-5p	16.94	173.34	16.32	108.75	572.85	152.92	8.16	6.4	2.98
617	hsa-miR-653-3p	7.88	105.47	3.15	80.13	216.83	190.19	4.08	0.91	2.98
618	hsa-miR-654-3p	1.18	0.31	0.29	9.89	10.33	30.58	2.45	5.94	28.83
619	hsa-miR-660-5p	108.71	110.67	68.14	92.62	208.98	242.12	409.85	755.82	320.13
620	hsa-miR-664a-5p	3.15	1.22	4.29	6.76	7.43	3.19	8.16	23.78	21.87
621	hsa-miR-664a-3p	2.36	2.14	2.86	3.64	14.46	2.55	11.43	7.32	21.87
622	hsa-miR-670-3p	1.58	0	0	0	0	0	3.27	16.92	24.85
623	hsa-miR-671-5p	90.98	64.81	89.61	55.16	124.73	251.99	58.78	82.76	243.58
624	hsa-miR-671-3p	9.06	28.13	15.46	71.29	28.5	167.57	60.42	58.07	44.74
625	hsa-miR-6721-5p	0.39	0	1.15	3.12	1.65	4.78	2.45	8.23	7.95
626	hsa-miR-6724-5p	1.58	2.14	3.44	10.41	7.02	9.24	7.35	5.49	8.95
627	hsa-miR-675-5p	3.15	1.22	1.72	30.7	6.2	21.66	129	39.78	1801.47
628	hsa-miR-675-3p	0.79	1.53	0.57	14.57	0.41	7.96	47.35	24.69	1175.13
629	hsa-miR-676-3p	6.7	7.95	4.87	6.76	7.43	6.37	4.08	4.12	7.95
630	hsa-miR-6842-3p	1.97	0.31	1.15	1.56	4.13	13.7	0	0.46	1.99
631	hsa-miR-6866-5p	4.33	2.45	1.43	5.2	3.3	4.78	3.27	8.69	3.98
632	hsa-miR-7-5p	992.26	1276.12	533.82	1345.43	571.06	778.06	168.46	167.05	271.08
633	hsa-miR-7-1-3p	5.51	4.89	5.73	2.6	9.91	1.59	4.08	3.2	8.95
634	hsa-miR-7-5p	914.28	1222.62	492.3	1375.09	565.69	767.23	166.83	163.39	266.11
635	hsa-miR-7-5p	909.55	1197.25	480.99	1294.44	542.97	758.31	165.19	160.19	255.18
636	hsa-miR-708-5p	167.78	539.88	212.44	1322.19	3546.11	2351.72	118.38	206.22	642.25
637	hsa-miR-708-3p	46.48	191.07	72.72	226.87	886.32	606.25	27.76	47.55	57.66
638	hsa-miR-7151-5p	0	0	0.29	0	0	0	18.78	21.49	10.94
639	hsa-miR-7151-3p	0	0	0	0	0.41	0	7.35	5.49	4.97
640	hsa-miR-744-5p	441.91	978.57	746.97	1858.66	1740.43	6984.43	1243.44	1553.25	3300.71
641	hsa-miR-744-3p	8.27	16.51	14.32	5.72	13.63	33.13	6.53	9.6	11.93
642	hsa-miR-760	11.03	24.15	9.73	77.01	18.17	105.77	75.93	71.79	101.41
643	hsa-miR-7641	62.23	33.47	47.38	405.87	103.05	142.72	136.35	33.38	201.82
644	hsa-miR-7641	62.23	33.47	47.38	405.87	103.05	142.72	136.35	33.38	201.82
645	hsa-miR-766-5p	1.58	1.83	1.43	1.56	3.72	9.24	7.35	5.94	3.98
646	hsa-miR-766-3p	4.73	2.45	5.44	8.33	4.13	18.16	15.51	9.6	27.84
647	hsa-miR-767-5p	33.87	12.53	32.93	40.59	67.73	84.74	3.27	8.23	28.83
648	hsa-miR-769-5p	597.88	458.87	479.28	644.7	690.55	1946.17	345.35	411.52	316.15
649	hsa-miR-769-3p	5.91	5.2	2.86	11.97	5.37	11.79	3.27	5.49	17.9
650	hsa-miR-7704	11.03	2.45	2.58	5.72	2.48	26.12	22.04	6.86	13.92
651	hsa-miR-7706	15.36	38.52	14.89	86.9	90.04	234.15	58.78	97.85	68.6
652	hsa-miR-7974	321.39	245.18	117.39	115	71.04	89.84	2.45	1.83	3.98
653	hsa-miR-7977	23.24	58.08	66.42	234.15	114.4	110.86	6.53	25.61	35.79
654	hsa-miR-873-5p	18.12	17.73	14.89	6.76	13.63	26.12	10.61	10.52	15.91
655	hsa-miR-873-3p	20.48	7.03	9.73	4.68	10.74	14.34	5.72	0.91	7.95
656	hsa-miR-874-3p	170.15	185.87	183.24	107.19	176.36	538.07	395.97	997.24	1186.07
657	hsa-miR-876-3p	0.79	0.92	0.57	0.52	1.65	1.59	6.53	2.29	10.94
658	hsa-miR-877-5p	22.84	18.65	18.9	73.89	61.54	64.67	42.45	53.95	78.54
659	hsa-miR-877-3p	1.58	0.61	0.86	13.27	0.41	2.87	2.45	1.37	11.43
660	hsa-miR-885-5p	0.39	2.75	0.29	9.89	2.89	7.01	3.27	9.14	15.91
661	hsa-miR-887-5p	1.97	1.22	0.57	1.56	2.48	4.14	5.72	6.4	3.98
662	hsa-miR-887-3p	11.03	5.2	5.15	6.24	15.28	15.93	17.15	28.81	77.55
663	hsa-miR-888-5p	0	1.83	0	0	1.24	1.27	4.9	8.69	8.95
664	hsa-miR-9-5p	384.14	502.63	499.22	1238.33	3346.42	2548.17	68.85	78.65	48.72
665	hsa-miR-9-3p	38.93	79.64	37.08	119.85	298.88	167.94	9.25	14.02	17.07
666	hsa-miR-9-5p	383.75	502.63	499.22	1238.33	3346.42	2547.85	68.85	78.65	48.72
667	hsa-miR-9-3p	38.93	79.64	37.08	119.85	298.88	167.94	9.25	14.02	17.07
668	hsa-miR-9-5p	383.75	502.48	499.51	1238.59	3346.63	2548.17	68.85	78.65	48.72
669	hsa-miR-9-3p	38.34	79.48	36.93	118.81	296.4	167.78	9.25	14.02	16.57
670	hsa-miR-92a-1-5p	59.08	393.44	105.93	555.21	78.06	341.51	13.88	10.06	13.92
671	hsa-miR-92a-3p	10864.69	16837.57	8793.04	46048.47	22826.64	36593.85	5889.24	4798.36	4972.94
672	hsa-miR-92a-3p	10523.21	16060.46	8441.6	43036.21	21782.55	34872.27	5445.91	4487.44	4575.27
673	hsa-miR-92a-2-5p	7.09	38.21	5.73	47.35	14.04	93.66	0.82	0.91	0.99
674	hsa-miR-92b-5p	128	378.16	221.6	303.88	100.77	328.45	57.97	95.56	89.48
675	hsa-miR-92b-3p	1810.44	2541.65	1918.11	4744.48	1177.22	3354.48	1122.87	1265.49	1338.18
676	hsa-miR-93-5p	2706.21	2366.17	2603.38	3100.2	4689.74	1940.76	425.36	629.62	1233.79
677	hsa-miR-93-3p	25.6	46.77	28.63	39.03	100.36	46.19	14.7	20.58	38.77
678	hsa-miR-935	40.96	11.62	41.8	73.37	98.71	302.65	49.8	21.95	75.56
679	hsa-miR-937-3p	1.97	7.64	3.15	11.45	3.72	8.92	4.9	9.14	1.99
680	hsa-miR-940	5.12	4.59	1.15	2.6	7.85	4.78	4.9	2.74	4.97
681	hsa-miR-941	19.89	19.03	27.49	61.66	47.29	102.5	30.82	43.32	45.48
682	hsa-miR-941	19.89	19.03	27.49	61.66	47.29	102.5	30.82	43.32	45.48
683	hsa-miR-941	19.89	19.03	27.49	61.66	47.29	102.5	30.82	43.32	45.48
684	hsa-miR-941	19.89	19.03	27.49	61.66	47.29	102.5	30.82	43.32	45.48
685	hsa-miR-942-5p	38.99	61.75	46.38	41.11	30.98	73.27	5.72	3.2	11.93
686	hsa-miR-943	0.39	0.92	0.57	5.2	5.78	4.46	4.9	3.66	2.98
687	hsa-miR-95-3p	106.34	58.39	84.75	27.58	46.67	82.19	138.79	278	195.86
688	hsa-miR-96-5p	1004.34	644.74	405.41	78.57	126.79	164.38	0.82	5.03	27.84
689	hsa-miR-98-5p	6.7	8.62	4.01	3.23	2.56	0.4	5.92	33.2	10.69
690	hsa-miR-99a-5p	42.73	68.63	30.21	106.41	303.98	480.41	20865.71	20682.15	10214.32
691	hsa-miR-99a-3p	0	0	0	0	0	0	5.72	10.06	5.97
692	hsa-miR-99b-5p	2423.03	5422.63	4390.8	9578.46	14565.25	17469.67	17190.92	21980.95	26696.02
693	hsa-miR-99b-3p	201.26	442.36	279.72	384.01	787.2	1530.43	595.18	534.06	415.57
