# Supplementary material for: Identification of the miRNAome of early mesoderm progenitor cells and cardiomyocytes derived from human pluripotent stem cells
Source: Sci Rep. 2018 May 23;8:8072. doi: 10.1038/s41598-018-26156-3 (PMC5966391; doi:10.1038/s41598-018-26156-3)
Supplement: Supplementary file 5 — Supplemental file 4 [file 41598_2018_26156_MOESM5_ESM.csv]

	microRNA	PSC1	PSC2	PSC3	MPC1	MPC2	MPC3	log2FoldChange	pvalue	padj
1	hsa-miR-519e-5p	4.46	1.22	3.44	0	0	0	-6.18515851930625	0.000323353738488771	0.00260722158511217
2	hsa-miR-200c-5p	2.76	3.97	2	0	0	0	-6.0346863376477	0.000443868016587757	0.00345445108561776
3	hsa-miR-520b	2.49	0.59	1.91	0	0.34	0.11	-5.31278784056985	2.65845538024628e-11	1.18965878266021e-09
4	hsa-miR-520c-3p	99.48	41.02	45.14	1.56	4.89	1.86	-5.25685593429693	8.07670896575827e-12	4.51790907772103e-10
5	hsa-miR-519e-3p	1.9	1.53	1.15	0	0	0	-5.2364099806685	0.00866364445990645	0.0448205883908455
6	hsa-miR-515-5p	46.8	22.62	36.36	1.82	1.03	2.23	-5.1365380754849	1.50085399973211e-17	4.47754776586746e-15
7	hsa-miR-515-5p	46.8	22.62	36.36	1.82	1.03	2.23	-5.1365380754849	1.50085399973211e-17	4.47754776586746e-15
8	hsa-miR-519c-3p	31.71	12.53	10.59	0.52	1.65	0.64	-5.00072798706194	2.2936585403331e-08	5.5481740367517e-07
9	hsa-miR-146a-3p	9.85	0.61	1.15	0	0	0.64	-4.92237655208236	0.00333222660066453	0.0197506146198328
10	hsa-miR-214-3p	30.33	18.65	10.59	1.04	0	1.91	-4.87297824357285	2.94862004773183e-09	9.4250533668571e-08
11	hsa-miR-520g-3p	245.9	107.99	157.28	6.5	11.36	15.61	-4.86745230897157	3.50102348346517e-20	1.56670800885066e-17
12	hsa-miR-519b-3p	45.79	17.53	16.13	0.52	2.89	1.91	-4.76069861747748	9.94511236967907e-10	3.56035022834511e-08
13	hsa-miR-519a-3p	27.6	15.49	13.27	0.26	1.65	2.07	-4.72980819249972	1.67993605392748e-12	1.15657136020392e-10
14	hsa-miR-519a-3p	27.6	15.49	13.27	0.26	1.65	2.07	-4.72980819249972	1.67993605392748e-12	1.15657136020392e-10
15	hsa-miR-520f-3p	425.17	210.63	205.14	8.43	24.78	30.42	-4.55985804365525	2.7871847813937e-17	6.23632594836841e-15
16	hsa-miR-214-5p	9.85	3.97	3.15	0	0.41	0.96	-4.51726112739872	0.0002037154097844	0.00184166961370745
17	hsa-miR-520d-5p	74.93	43.72	28.49	0.52	5.06	6.37	-4.50253826739171	5.62871283165385e-11	2.28986272015009e-09
18	hsa-miR-512-5p	14.38	7.18	8.59	0.26	0.83	0.96	-4.49618598482426	3.6721618248756e-09	1.09552827775455e-07
19	hsa-miR-512-5p	14.38	7.18	8.59	0.26	0.83	0.96	-4.49618598482426	3.6721618248756e-09	1.09552827775455e-07
20	hsa-miR-512-3p	1079.96	823.27	943.24	45.53	75.99	106.4	-4.43362681641655	2.48303373100616e-28	2.22231518925051e-25
21	hsa-miR-512-3p	1079.96	823.27	943.24	45.53	75.99	106.4	-4.43362681641655	2.48303373100616e-28	2.22231518925051e-25
22	hsa-miR-517-5p	3.94	2.45	2.29	0	0.28	0.42	-4.39239440313003	5.10576679442831e-06	7.14009575158333e-05
23	hsa-miR-517-5p	3.94	2.45	2.29	0	0.28	0.42	-4.39239440313003	5.10576679442831e-06	7.14009575158333e-05
24	hsa-miR-517-5p	3.94	2.45	2.29	0	0.28	0.42	-4.39239440313003	5.10576679442831e-06	7.14009575158333e-05
25	hsa-miR-523-3p	31.51	17.83	20.61	0	3.72	3.19	-4.34476519454757	1.50469644635601e-08	3.99851376850547e-07
26	hsa-miR-526b-3p	4.46	2.42	4.2	0	0.14	0.42	-4.3403004422573	0.0045151747266526	0.0255764644326207
27	hsa-miR-200a-5p	36.63	37.3	39.22	3.64	2.48	5.1	-4.31217070003377	1.41597043183303e-13	1.26729353649056e-11
28	hsa-miR-524-3p	6.5	6.27	4.72	0.52	0.41	0.48	-4.29295352304435	7.59156962125744e-05	0.000780971817359242
29	hsa-miR-519d-3p	241.63	119.15	123.83	8.33	14.04	23.42	-4.28507020362736	1.36573120557902e-15	2.03721571498871e-13
30	hsa-miR-518a-3p	10.44	7.8	13.74	0.26	1.24	1.43	-4.28396830664149	4.30824942565128e-09	1.2438333019219e-07
31	hsa-miR-518a-3p	10.44	7.8	13.74	0.26	1.24	1.43	-4.28396830664149	4.30824942565128e-09	1.2438333019219e-07
32	hsa-miR-199a-5p	110.08	88.35	53.92	3.04	3.1	21.82	-4.19441503352057	2.03548395045308e-07	4.23664682710584e-06
33	hsa-miR-199a-5p	110.08	88.35	53.92	3.04	3.1	21.82	-4.19441503352057	2.03548395045308e-07	4.23664682710584e-06
34	hsa-miR-517c-3p	103.19	42.6	36.46	4.16	4.54	9.24	-4.17640940254412	5.00645094932733e-12	2.98718239976531e-10
35	hsa-miR-1251-5p	51.2	10.39	11.17	0.52	0.83	6.69	-4.1760332924259	1.53053975303618e-06	2.40321592801295e-05
36	hsa-miR-521	4.73	3.77	3.29	0	0.62	0.48	-4.16142653230018	0.000103412872803532	0.00102838356843512
37	hsa-miR-521	4.73	3.77	3.29	0	0.62	0.48	-4.16142653230018	0.000103412872803532	0.00102838356843512
38	hsa-miR-517a-3p	767.44	366.24	343.81	22.63	46.46	101.15	-4.03655264942839	9.53155009074828e-15	9.47859703468857e-13
39	hsa-miR-517b-3p	767.44	366.24	343.81	22.63	46.46	101.15	-4.03655264942839	9.53155009074828e-15	9.47859703468857e-13
40	hsa-miR-498	27.18	18.95	16.32	3.12	3.72	0.64	-3.97128463410521	4.59743202823829e-07	7.76358804768541e-06
41	hsa-miR-124-5p	9.85	3.77	6.87	0.69	0.83	0.53	-3.9648203023209	1.46689238177366e-07	3.20211873582299e-06
42	hsa-miR-124-5p	9.85	3.77	7.01	0.95	0.83	0.53	-3.9648203023209	1.46689238177366e-07	3.20211873582299e-06
43	hsa-miR-124-5p	9.85	3.77	7.01	0.95	0.83	0.53	-3.9648203023209	1.46689238177366e-07	3.20211873582299e-06
44	hsa-miR-382-3p	1.18	2.45	0.57	0	0.41	0	-3.95407664035939	0.0153381678189287	0.0672316959515047
45	hsa-miR-520e	20.95	7.18	8.45	0	2.07	1.91	-3.87972452020315	2.2382310982102e-05	0.000253571750999763
46	hsa-miR-525-3p	3.35	0.31	1.86	0	0	0.48	-3.87634205138548	0.034699018488854	0.117191024707639
47	hsa-miR-520h	21.2	10.39	13.41	0.78	1.45	2.07	-3.82925662078298	1.51898847071716e-08	3.99851376850547e-07
48	hsa-miR-520a-3p	154.79	87.59	134.09	14.05	10.74	26.44	-3.77024957247673	3.19770379514412e-13	2.45831487976648e-11
49	hsa-miR-141-5p	9.06	9.17	9.16	1.04	1.65	0.32	-3.75884268688268	3.9247061020222e-05	0.000428367312354862
50	hsa-let-7c-5p	40.65	50.04	23.18	8.03	4.64	13.75	-3.72243744320872	2.10164750470471e-10	8.17815007265529e-09
51	hsa-miR-518e-3p	22.84	11.01	15.75	3.64	1.24	1.59	-3.70760603870995	2.17262691219909e-06	3.29576455325117e-05
52	hsa-miR-518c-3p	82.91	44.63	38.08	2.08	6.2	15.93	-3.70403598762442	5.75015231663291e-09	1.60824572605827e-07
53	hsa-miR-520d-3p	16.15	14.06	19.47	1.04	2.48	3.19	-3.67532729358738	1.03832727118294e-07	2.38282796848392e-06
54	hsa-miR-548ar-3p	2.76	1.83	0.57	0	0.41	0.32	-3.65401921064815	0.0194684810387115	0.0795629704550083
55	hsa-let-7d-5p	41.26	53.42	19.76	4.55	3.51	7.41	-3.60239013997121	2.44215086888311e-06	3.58315578303341e-05
56	hsa-miR-299-3p	3.15	0.92	0.29	0.52	0	0	-3.59888280619657	0.0144667921862407	0.0647388950334269
57	hsa-miR-367-5p	14.57	18.65	10.02	1.04	2.48	2.23	-3.54516075055066	1.51596303022018e-06	2.40321592801295e-05
58	hsa-miR-525-5p	55.93	41.73	42.7	1.56	3.3	19.11	-3.49906502274902	9.02782595135594e-07	1.46907349572065e-05
59	hsa-miR-522-3p	160.04	123.51	103.5	14.57	16.93	29.63	-3.48563673912268	2.47484045299807e-16	4.42996441086655e-14
60	hsa-miR-448	133.52	53.5	42.95	9.37	10.33	16.57	-3.48059101686988	1.90934303202379e-09	6.57254620638958e-08
61	hsa-miR-516b-5p	915.13	535.14	531.24	67.64	64.64	132.05	-3.47947073908281	6.40575363163425e-15	8.19021357187521e-13
62	hsa-miR-516b-5p	323.95	177.16	183.09	41.11	40.27	84.58	-3.47947073908281	6.40575363163425e-15	8.19021357187521e-13
63	hsa-let-7i-5p	554.75	440.52	202.99	69.21	33.87	83.15	-3.4733221805491	1.10042060425235e-07	2.46219110201463e-06
64	hsa-miR-1283	82.22	55.18	56.69	5.72	10.02	16.88	-3.43662320723422	1.69857108716598e-11	8.94247719419736e-10
65	hsa-miR-1283	82.22	55.18	56.69	5.72	10.02	16.88	-3.43662320723422	1.69857108716598e-11	8.94247719419736e-10
66	hsa-miR-670-3p	1.58	0	0	0	0	0	-3.42515854096228	0.0448637159125333	0.142386616105381
67	hsa-miR-520a-5p	71.16	51.97	35.11	4.68	6.61	16.62	-3.41638160514387	6.32315480852229e-10	2.35800981401144e-08
68	hsa-miR-488-3p	1.97	0.31	0.29	0	0.41	0	-3.41418440622524	0.0774007105739243	0.208028936827815
69	hsa-miR-518b	237.5	166	139.72	17.69	24.37	53.2	-3.3939754771333	3.29606464326232e-13	2.45831487976648e-11
70	hsa-miR-518d-3p	0.39	1.83	2	0	0	0.96	-3.37936477525185	0.0508382194814498	0.154044287379961
71	hsa-miR-518c-5p	21.66	23.54	21.23	1.04	3.78	6.37	-3.3738254255346	1.84684188268459e-07	3.9355321071493e-06
72	hsa-miR-182-3p	16.94	17.73	10.31	0	2.48	6.37	-3.36590511780273	3.26488553638944e-05	0.000360749698156611
73	hsa-miR-1298-5p	2200.1	564.33	1709.25	208.66	244.5	342.15	-3.35704594848267	3.53266273329288e-09	1.09025280906797e-07
74	hsa-miR-429	573.46	381.52	327.11	42.15	57.82	140.81	-3.35191666636091	3.59983514136217e-11	1.53421545310435e-09
75	hsa-miR-518f-3p	4.53	1.99	3.29	0	1.24	0.32	-3.33400602074459	0.0183934977901427	0.0758625830515102
76	hsa-miR-206	0.79	0.31	0.29	0	0	0	-3.32767832261342	0.0276476301112263	0.098192972022014
77	hsa-miR-515-3p	1.97	0.46	0.14	0.26	0	0	-3.322652972082	0.0732033154897357	0.200357698358757
78	hsa-miR-515-3p	1.97	0.46	0.14	0.26	0	0	-3.322652972082	0.0732033154897357	0.200357698358757
79	hsa-miR-520g-5p	15.95	13.76	9.3	1.04	2.07	3.82	-3.3041965537347	3.71915317328645e-06	5.36877756466351e-05
80	hsa-miR-96-5p	1004.34	644.74	405.41	78.57	126.79	164.38	-3.29599489097948	1.84411282209195e-06	2.84565685477983e-05
81	hsa-miR-3943	2.76	0.61	2	0	0.41	0.64	-3.29398734554717	0.0405072097779104	0.131730567401616
82	hsa-miR-524-5p	16.15	8.56	8.45	0.52	2.07	3.9	-3.2283877971373	4.8394959936935e-05	0.000509570460512434
83	hsa-miR-519d-5p	2.89	0.92	1.72	0	0.52	0.64	-3.19099059737366	0.0451894394239145	0.142913598178104
84	hsa-miR-526b-5p	147.36	105.82	103.73	12.49	26.43	32.81	-3.15488983627897	2.28059514252902e-11	1.13396258475749e-09
85	hsa-miR-519a-5p	35.73	34.83	31.44	5.2	3.64	12.05	-3.13527077909146	1.83080378377251e-08	4.681626818504e-07
86	hsa-miR-518d-5p	10.48	5.95	5.7	0.91	1.01	2.62	-3.09740791838613	0.00032134685487129	0.00260722158511217
87	hsa-miR-520c-5p	10.48	5.95	5.7	0.91	1.01	2.62	-3.09740791838613	0.00032134685487129	0.00260722158511217
88	hsa-miR-526a	10.48	5.95	5.7	0.91	1.01	2.62	-3.09596126836503	6.18169504613982e-06	8.38275313075021e-05
89	hsa-miR-526a	10.48	5.95	5.7	0.91	1.01	2.62	-3.09596126836503	6.18169504613982e-06	8.38275313075021e-05
90	hsa-miR-379-5p	80.35	36.68	45.81	4.68	14.87	15.29	-3.09234856827144	0.000336981391657723	0.00269284237083626
91	hsa-miR-431-5p	2.36	1.22	1.15	0	0.41	0.64	-3.05160221025213	0.0496101517940497	0.154044287379961
92	hsa-miR-518e-5p	24.86	25.84	22.28	4.27	2.9	9.31	-3.0136744715114	2.59060891359143e-07	4.83040620346735e-06
93	hsa-miR-519b-5p	24.86	25.54	22.28	4.27	2.9	9.31	-3.0136744715114	2.59060891359143e-07	4.83040620346735e-06
94	hsa-miR-519c-5p	24.86	25.54	22.28	4.27	2.9	9.31	-3.0136744715114	2.59060891359143e-07	4.83040620346735e-06
95	hsa-miR-522-5p	24.86	25.54	22.28	4.27	2.9	9.31	-3.0136744715114	2.59060891359143e-07	4.83040620346735e-06
96	hsa-miR-523-5p	24.86	25.54	22.28	4.27	2.9	9.31	-3.0136744715114	2.59060891359143e-07	4.83040620346735e-06
97	hsa-miR-34a-3p	1.58	1.22	0.57	0.52	0	0.32	-3.01319717192497	0.0559626295851824	0.16499802028765
98	hsa-miR-4435	0	1.68	0.86	0.26	0	0.32	-3.00252239188571	0.0694930334945946	0.191373123008191
99	hsa-miR-4435	0	1.68	0.86	0.26	0	0.32	-3.00252239188571	0.0694930334945946	0.191373123008191
100	hsa-miR-1323	254.83	237.84	135.42	16.65	37.58	95.89	-2.99421821499052	2.15677479206194e-08	5.36198177470955e-07
101	hsa-miR-518f-5p	11.17	5.56	6.51	0.52	0.91	2.8	-2.975179132808	0.00113195768341594	0.00756046363177061
102	hsa-miR-200b-3p	1284.57	960.38	1668.16	230.51	255.65	453.81	-2.9633247537097	2.6124471380485e-11	1.18965878266021e-09
103	hsa-miR-411-5p	37.81	20.18	17.75	3.12	6.2	8.92	-2.91225527615487	0.000113154617400921	0.001100797636672
104	hsa-miR-183-3p	9.45	10.39	7.73	1.56	3.72	1.27	-2.88077716658094	0.000599513759365683	0.00452352131441953
105	hsa-miR-3607-5p	2.36	0.61	2.58	0.52	0.83	0	-2.8166659851722	0.0153994387374955	0.0672316959515047
106	hsa-miR-3116	0.79	0.61	0.14	0	0.21	0.16	-2.74568528531917	0.088058602106557	0.228441880827155
107	hsa-miR-3116	0.79	0.61	0.14	0	0.21	0.16	-2.74568528531917	0.088058602106557	0.228441880827155
108	hsa-miR-136-3p	8.66	6.42	1.72	0	0.83	3.82	-2.73288142922422	0.0255917773873362	0.0946472758746525
109	hsa-let-7g-5p	188.69	154.28	73.52	40.66	39.11	27.05	-2.66124080021021	2.82030575256954e-07	5.04834729709948e-06
110	hsa-miR-98-5p	6.7	8.62	4.01	3.23	2.56	0.4	-2.64013432530964	0.00484239068287681	0.0272574821457531
111	hsa-miR-21-3p	66.56	95.07	46.38	8.33	21.48	32.49	-2.62760341890076	4.12700001742361e-07	7.10320195306563e-06
112	hsa-miR-181b-2-3p	NA	NA	NA	NA	NA	NA	-2.61818086903044	0.0019840258949696	0.0125049519436465
113	hsa-miR-29b-3p	8.66	5.71	2.43	0.52	2.89	0.8	-2.60771928528687	0.00145293482435137	0.0094918004948502
114	hsa-miR-29b-3p	8.66	5.71	2.43	0.52	2.89	0.8	-2.60771928528687	0.00145293482435137	0.0094918004948502
115	hsa-let-7f-5p	196.13	166.91	92.19	38.52	46.44	41.45	-2.60463471175536	2.68054178237787e-07	4.89609162291467e-06
116	hsa-let-7f-5p	214.13	185.19	101.64	41.54	51.14	44.12	-2.60463471175536	2.68054178237787e-07	4.89609162291467e-06
117	hsa-miR-183-5p	6644.41	5623.78	7005.63	1328.43	2180.7	2182.87	-2.59398246123758	2.38786108573789e-09	7.91531730272375e-08
118	hsa-miR-1264	44.9	25.68	23.19	4.68	6.61	18.16	-2.5501192890217	8.7835783769992e-06	0.000113931922426294
119	hsa-miR-548f-3p	351.45	60.94	235.49	17.13	69.28	118.08	-2.50363062802434	0.00012459569032175	0.00119906605202114
120	hsa-miR-548f-3p	3.45	2.29	3.24	2.6	4.99	3	-2.50363062802434	0.00012459569032175	0.00119906605202114
121	hsa-miR-548f-3p	3.45	2.29	3.24	2.6	4.99	3	-2.50363062802434	0.00012459569032175	0.00119906605202114
122	hsa-miR-548f-3p	24.35	3.92	8.3	1	2.79	5.47	-2.50363062802434	0.00012459569032175	0.00119906605202114
123	hsa-miR-548f-3p	1.47	0.36	0.52	0.71	0.7	1.43	-2.50363062802434	0.00012459569032175	0.00119906605202114
124	hsa-miR-150-5p	3.94	2.14	8.02	1.56	1.65	1.91	-2.49339187674959	0.00852543475104774	0.0444828144052557
125	hsa-miR-1973	1.18	0	0.29	1.04	0	0	-2.41922803320121	0.212372983632848	0.402628698689249
126	hsa-miR-200a-3p	817.65	771.15	506.05	126.18	104.08	549.86	-2.3980098742945	1.1869270994304e-05	0.000145520514245234
127	hsa-miR-133a-3p	5.65	4.18	3.24	0	2.62	1.81	-2.38397381316777	8.15147607732469e-05	0.000829042169227909
128	hsa-miR-133a-3p	5.65	4.18	3.24	0	2.62	1.81	-2.38397381316777	8.15147607732469e-05	0.000829042169227909
129	hsa-miR-199a-3p	147.37	104.65	62.27	11.62	58.37	36.21	-2.3816713295613	0.000152494528967411	0.00143665898342982
130	hsa-miR-199a-3p	149.54	105.57	62.41	11.62	59.61	36.21	-2.3816713295613	0.000152494528967411	0.00143665898342982
131	hsa-miR-199b-3p	147.37	104.65	62.27	11.62	58.37	36.21	-2.37085510317431	0.000169985050845619	0.0015847564636128
132	hsa-miR-1298-3p	41.36	25.37	26.05	11.97	5.37	14.34	-2.3390513021614	1.07569908472848e-05	0.000135598687441125
133	hsa-miR-1273a	2.36	0.61	0	0	0.41	1.27	-2.31171170174662	0.158469725281873	0.331379448895506
134	hsa-miR-338-3p	0.39	0.61	0.29	0	0.41	0	-2.29758437479809	0.175072951697869	0.352906062544127
135	hsa-miR-135a-5p	300.32	97.21	201.23	35.12	102.22	84.79	-2.28292338351824	0.000270577892862924	0.0023063544201173
136	hsa-miR-135a-5p	303.08	97.83	204.09	35.12	103.87	85.11	-2.28292338351824	0.000270577892862924	0.0023063544201173
137	hsa-miR-141-3p	55.53	70.16	55.83	13.79	24.78	25.49	-2.27723445705073	1.57362891027752e-05	0.000187786383293118
138	hsa-miR-4802-3p	3.94	2.75	2	1.04	0.83	0.96	-2.24169296971134	0.0508947630117435	0.154044287379961
139	hsa-miR-556-3p	6.7	7.64	2.29	1.56	2.89	0.64	-2.22872566149271	0.013175702896553	0.0607848149093554
140	hsa-miR-182-5p	4468.34	3785.26	4630.15	1162.96	1993.6	1681.44	-2.22564140512304	2.39032219847591e-06	3.5655639460599e-05
141	hsa-miR-4482-5p	1.97	0.92	2.58	0.52	0.41	1.27	-2.21679776865344	0.0912735689833677	0.234068321604911
142	hsa-miR-345-3p	2.36	0.92	0.29	0.52	0.41	1.27	-2.21212693205683	0.095695738297421	0.244010500786871
143	hsa-miR-31-3p	3.54	1.53	2	0.52	2.07	0	-2.20534809287231	0.121567367135455	0.286323141016402
144	hsa-miR-372-3p	109988.1	17393.8	43903.67	20729.4	16161.53	29043.79	-2.20459200242392	0.000223423315673977	0.00195758983655491
145	hsa-miR-580-3p	0.79	0.31	0.86	0	0.41	0.32	-2.19762724066838	0.170460293482593	0.345162811463622
146	hsa-miR-7974	321.39	245.18	117.39	115	71.04	89.84	-2.18607966016826	5.41557468410533e-06	7.45682975734503e-05
147	hsa-miR-29a-3p	334.39	296.94	174.93	49.95	140.01	119.47	-2.17057478161019	7.55503000703615e-05	0.000780971817359242
148	hsa-miR-516a-5p	21.86	16.81	14.74	3.9	8.47	7.81	-2.16402746970857	1.72548241167535e-05	0.000203198257690716
149	hsa-miR-516a-5p	21.86	16.81	14.74	3.9	8.47	7.81	-2.16402746970857	1.72548241167535e-05	0.000203198257690716
150	hsa-miR-1911-5p	26.39	17.43	23.48	7.28	10.33	6.69	-2.15700504590256	0.000110979720305001	0.00109150384256017
151	hsa-miR-1252-5p	4.33	6.73	2.86	1.04	1.65	2.23	-2.13937252601145	0.0151735078455961	0.067229156048557
152	hsa-miR-200b-5p	4.73	11.31	8.59	1.04	1.65	7.65	-2.13887564131963	0.011122584068937	0.0535199609768744
153	hsa-miR-382-5p	2.76	1.22	0.57	1.04	0.41	0.32	-2.11964288830835	0.0975837693205732	0.246021052230741
154	hsa-miR-2113	89.8	70.31	103.64	12.49	44.19	57.98	-2.09411475064858	0.000212640833470853	0.00190313545956413
155	hsa-miR-1277-5p	38.99	33.93	23.76	3.12	19	17.84	-2.08278870252348	0.000129056524732569	0.00122878286846436
156	hsa-let-7a-3p	7.68	5.71	2.58	0	2.68	3.56	-2.08225531783552	0.00437314935855258	0.02508954279426
157	hsa-let-7a-3p	7.29	5.71	2.58	0	2.68	3.56	-2.08225531783552	0.00437314935855258	0.02508954279426
158	hsa-miR-33b-3p	5.51	14.98	2.29	4.68	1.24	4.14	-2.08204748200312	0.0243009682051223	0.0917694790868542
159	hsa-miR-372-5p	33.87	3.36	16.89	7.28	9.5	4.14	-2.08108471383518	0.0158582498864381	0.0684932081707259
160	hsa-miR-125b-5p	124.85	168.44	90.62	43.97	51.42	58.14	-2.07223661596107	4.96826909561512e-07	8.2344460010658e-06
161	hsa-miR-125b-5p	120.91	161.72	87.75	42.93	50.59	57.18	-2.07223661596107	4.96826909561512e-07	8.2344460010658e-06
162	hsa-miR-1-3p	84.68	36.38	37.94	11.45	42.13	7.33	-2.05671227977183	0.012634004562163	0.058892885849666
163	hsa-miR-1912	8.66	5.81	6.01	3.12	2.48	2.87	-2.04946637410934	0.00588762735301372	0.0325273239564647
164	hsa-miR-371a-3p	1101.63	179.14	439.19	314.81	143.73	249.76	-2.03187378228024	0.00424750637158902	0.0245259238875624
165	hsa-miR-21-5p	81224.13	66609.55	91829.94	20626.37	45113.61	40773.7	-2.0181455488689	1.0707377157864e-05	0.000135598687441125
166	hsa-miR-203b-3p	8.66	3.06	7.16	2.6	3.72	0.96	-2.01632104059513	0.0324837362059189	0.112250748665241
167	hsa-miR-4517	11.82	2.75	5.44	4.16	2.89	0.96	-2.01114126445041	0.0334919413992	0.114847845027908
168	hsa-miR-433-3p	4.73	5.81	2	1.04	0.41	4.46	-1.99208190687235	0.076935345256147	0.207884031340418
169	hsa-miR-589-3p	2.36	0.61	2.58	0.52	0.83	1.59	-1.97308060879347	0.104261254693297	0.25777299157597
170	hsa-miR-548ah-3p	10.86	7.15	13.21	3.38	9.64	2.26	-1.87954843648819	0.014295857108534	0.064295437749437
171	hsa-miR-133b	0.92	0.51	0.38	0	0.14	0.21	-1.87932613130087	0.143794099822393	0.316205698626639
172	hsa-miR-1290	27.18	11.31	22.33	23.42	18.17	16.41	-1.86886697105876	0.00598019642352712	0.0326358280430291
173	hsa-let-7b-5p	12.51	14.29	6.01	8.59	3.2	2.95	-1.8561011201859	0.0257475791547093	0.0948316186973859
174	hsa-miR-4792	90.19	44.63	31.49	11.45	16.93	58.94	-1.85323614738896	0.000925701161855579	0.00657541698302177
175	hsa-miR-125b-1-3p	6.7	18.34	4.87	5.2	1.65	7.33	-1.84532783864619	0.00243194466600594	0.0148853280318397
176	hsa-miR-1302	0.11	0.03	0.1	0	0.08	0.03	-1.82081692559132	0.239116281613652	0.439443679762256
177	hsa-miR-1302	0.11	0.03	0.1	0	0.08	0.03	-1.82081692559132	0.239116281613652	0.439443679762256
178	hsa-miR-1302	0.11	0.03	0.1	0	0.08	0.03	-1.82081692559132	0.239116281613652	0.439443679762256
179	hsa-miR-1302	0.11	0.03	0.1	0	0.08	0.03	-1.82081692559132	0.239116281613652	0.439443679762256
180	hsa-miR-1302	0.11	0.03	0.1	0	0.08	0.03	-1.82081692559132	0.239116281613652	0.439443679762256
181	hsa-miR-1302	0.11	0.03	0.1	0	0.08	0.03	-1.82081692559132	0.239116281613652	0.439443679762256
182	hsa-miR-1302	0.11	0.03	0.1	0	0.08	0.03	-1.82081692559132	0.239116281613652	0.439443679762256
183	hsa-miR-1302	0.11	0.03	0.1	0	0.08	0.03	-1.82081692559132	0.239116281613652	0.439443679762256
184	hsa-miR-1302	0.11	0.03	0.1	0	0.08	0.03	-1.82081692559132	0.239116281613652	0.439443679762256
185	hsa-miR-1302	0.11	0.03	0.1	0	0.08	0.03	-1.82081692559132	0.239116281613652	0.439443679762256
186	hsa-miR-1302	0.11	0.03	0.1	0	0.08	0.03	-1.82081692559132	0.239116281613652	0.439443679762256
187	hsa-miR-142-5p	4.33	0.92	2.58	0.52	1.65	1.59	-1.81894385395243	0.109832904693202	0.267120787229391
188	hsa-miR-379-3p	0.2	0.61	0.29	0	0.41	0	-1.81492137480675	0.343890333499807	0.55373680388931
189	hsa-miR-1911-3p	3.94	1.22	2.86	2.08	0	1.27	-1.80759854637915	0.119967859433662	0.284804334729782
190	hsa-miR-556-5p	3.94	7.95	5.73	1.04	4.96	2.87	-1.78440742799501	0.0199266757522566	0.079974774880133
191	hsa-miR-221-5p	117.37	180.98	232.48	120.72	82.6	50.33	-1.77728559650852	0.0024160050013777	0.0148853280318397
192	hsa-miR-548ad-3p	NA	NA	NA	NA	NA	NA	-1.77315748712297	0.221555268605174	0.417456769266592
193	hsa-miR-142-3p	5.51	3.67	5.73	1.04	4.13	3.19	-1.75401452525497	0.0560440202988218	0.16499802028765
194	hsa-miR-561-5p	20.48	26.9	24.34	7.28	14.04	14.97	-1.74921174539208	0.000701326641775319	0.00514497823269599
195	hsa-miR-26a-2-3p	6.7	11.31	5.15	3.64	5.37	2.87	-1.7447485918875	0.0107801829123925	0.0527227524950343
196	hsa-miR-548am-3p	12.56	8.08	5.15	1.49	4.9	9.34	-1.73456774000593	0.0231509910027936	0.0889276263841214
197	hsa-miR-450a-1-3p	1.97	0.61	0.57	0	1.65	0.32	-1.72675997152877	0.197813739839749	0.383386122607952
198	hsa-miR-22-3p	2084.31	3293.99	1338.77	689.45	1032.11	1941.07	-1.72318203644295	3.26312461437766e-05	0.000360749698156611
199	hsa-miR-1303	156.36	143.99	116.81	60.36	47.5	110.86	-1.72306251010035	6.90687963685627e-06	9.09067246321524e-05
200	hsa-miR-548p	10.08	6.24	11.35	3.38	9.22	2.26	-1.71077202426856	0.0270242675786483	0.0975270946890735
201	hsa-miR-3117-3p	3.94	0	3.44	0.52	0.41	1.91	-1.69836814759244	0.106705262797387	0.262847055123373
202	hsa-miR-577	38.2	14.67	15.46	2.6	17.35	19.11	-1.69569762229723	0.0185715562325613	0.0762456093034055
203	hsa-miR-29c-5p	1.97	0.92	1.72	0	1.65	0.64	-1.69190122559788	0.155859276430197	0.329169939270835
204	hsa-miR-548aa	0.75	1.33	0.62	0.17	0.96	0.22	-1.68076404384769	0.133221906804849	0.299761565847961
205	hsa-miR-548aa	0.75	1.33	0.62	0.17	0.96	0.22	-1.68076404384769	0.133221906804849	0.299761565847961
206	hsa-miR-219a-5p	0.2	1.22	0.86	0.52	1.24	0.64	-1.66260524950404	0.0593769901741151	0.170328225018695
207	hsa-miR-219a-5p	2.56	0.92	2.58	0.52	0.83	1.27	-1.66260524950404	0.0593769901741151	0.170328225018695
208	hsa-miR-449a	3.74	0.31	1.29	1.56	0	1.43	-1.65600090460428	0.188557272516754	0.370653527689814
209	hsa-miR-1305	3.15	1.53	1.72	0	2.07	0.64	-1.65111773631712	0.180273701960812	0.359945978759127
210	hsa-miR-2355-5p	0.79	3.36	0.86	0.52	1.24	0.96	-1.64426090166274	0.143257288666912	0.315801165903661
211	hsa-miR-205-5p	2311.96	1969.06	2975.87	867.41	1701.61	1588.41	-1.64348305794472	0.000345699188307644	0.00273805994279063
212	hsa-miR-548ah-5p	12.21	9.48	11.45	10.41	4.65	2.87	-1.63874801782141	0.0343123179095036	0.116323956549264
213	hsa-miR-4417	2.36	0.92	0.57	1.04	0.41	0.96	-1.63375358206769	0.249856405898806	0.453593272372072
214	hsa-miR-95-3p	106.34	58.39	84.75	27.58	46.67	82.19	-1.61949206575791	0.000947853442121651	0.00667975457243211
215	hsa-miR-4461	7.88	2.45	4.29	3.12	1.65	1.91	-1.60229909894718	0.0392598586049203	0.128239319165707
216	hsa-miR-378c	88.22	85.22	60.9	37.07	48.8	53.39	-1.59742587120102	0.000469019380362139	0.00361872711572513
217	hsa-miR-34a-5p	167.78	128.4	103.07	116.56	51.63	35.36	-1.59649454945198	0.00671862133091381	0.0361960700805001
218	hsa-miR-590-3p	53.17	43.72	20.9	9.37	37.17	20.71	-1.58875093219632	0.00672954053010881	0.0361960700805001
219	hsa-miR-188-3p	0.79	0.61	1.15	0.52	0.41	0.64	-1.57457614309262	0.224367247990332	0.420982572225046
220	hsa-miR-3912-3p	15.36	5.5	6.59	2.08	6.2	8.6	-1.56315855263401	0.0161006992812367	0.0686196469366992
221	hsa-miR-22-5p	13.39	21.4	6.87	5.2	7.43	11.79	-1.55087634362499	0.00421916224972925	0.024520455931868
222	hsa-miR-136-5p	0.79	0.92	0.29	0	0	1.27	-1.52919285605084	0.389139681234496	0.599358597670198
223	hsa-miR-4454	10.24	7.64	40.66	8.33	4.96	0.64	-1.51355848094261	0.187866032654013	0.370352641465511
224	hsa-miR-32-5p	657.75	362.26	372.77	80.13	488.18	297.55	-1.51140533657317	0.00901190479033865	0.0460894559277319
225	hsa-miR-411-3p	2.95	3.97	2	1.04	1.24	3.5	-1.50217537904061	0.0983857600054822	0.247346222485693
226	hsa-miR-1286	1.97	4.89	1.72	0.52	2.48	0.96	-1.49982867902084	0.211918674648049	0.402628698689249
227	hsa-miR-3171	1.18	2.75	1.72	0	2.48	0.96	-1.48706283082165	0.256454105164519	0.461823790990431
228	hsa-miR-942-3p	2.36	7.03	1.15	2.6	2.07	1.59	-1.46417586934884	0.165198078255551	0.341235893448916
229	hsa-miR-378a-5p	57.5	59	32.64	30.7	22.72	36.64	-1.46303984853571	0.000218431163445964	0.00193560288400136
230	hsa-miR-31-5p	202.84	202.68	146.02	62.44	151.16	141.45	-1.45033832807443	0.000860979477212532	0.00621432767826787
231	hsa-miR-1307-5p	101.22	70.92	30.06	5.2	68.97	74.86	-1.44737777692931	0.0556909636586397	0.16499802028765
232	hsa-miR-34b-5p	2.76	1.99	1.43	1.04	1.65	0.96	-1.43866925685058	0.131753797209844	0.297776890158612
233	hsa-miR-127-5p	1.97	1.53	0.86	0	1.24	1.59	-1.42647123543386	0.239702765467208	0.439618801420391
234	hsa-miR-7151-5p	0	0	0.29	0	0	0	-1.42357512597684	0.442292527075479	0.647875305617927
235	hsa-miR-4485-5p	NA	NA	NA	NA	NA	NA	-1.42357403269038	0.523063763608106	0.711462110074856
236	hsa-let-7a-2-3p	0	0.31	0	0	0	0	-1.42357334979552	0.558766644160386	0.743496529049695
237	hsa-miR-424-5p	13.79	25.07	20.33	4.68	17.76	16.25	-1.42311882331949	0.0227084275502908	0.0879828686472306
238	hsa-miR-1295a	0.79	0.61	2.58	0.52	0.83	1.27	-1.41373513820442	0.322977413134217	0.530394100468118
239	hsa-miR-1277-3p	2.36	1.53	0.86	0.52	1.24	1.27	-1.40774075757386	0.122873026211126	0.288638736112749
240	hsa-miR-122-5p	0.79	2.45	0.86	1.04	0.41	1.59	-1.39759110887466	0.252196136828884	0.455990994872427
241	hsa-miR-374a-3p	326.9	362.26	178.08	103.03	282.91	169.16	-1.39499137007905	0.00548729432047432	0.0306945526051532
242	hsa-miR-26a-1-3p	0	2.14	2.29	0.52	2.07	0.32	-1.37915183101948	0.370494638928648	0.581741582177439
243	hsa-miR-548b-3p	1.58	0.61	1.15	0	0.83	0.96	-1.37090172753217	0.343997388784867	0.55373680388931
244	hsa-miR-551a	8.27	7.95	4.58	2.6	4.54	5.73	-1.36906350000133	0.0501291734736437	0.154044287379961
245	hsa-miR-3074-3p	0	2.45	0.57	0	0.41	0.96	-1.36721888802941	0.450554416999687	0.657180890463959
246	hsa-miR-373-3p	2905.9	552.41	1374.27	1671.86	473.72	960.82	-1.36051650415344	0.0621291731683397	0.176525745986235
247	hsa-miR-200c-3p	2557.92	2911.09	4157.89	2714.63	1937.02	1643.68	-1.35607032890745	0.0267787129224839	0.0970321784033324
248	hsa-miR-1272	1.58	1.53	1.72	1.56	1.24	0.64	-1.35519686058081	0.273813231646104	0.47677595782736
249	hsa-miR-19a-3p	508.21	476.7	336.51	170.15	476.27	236.97	-1.33398029263897	0.00854865260078657	0.0444828144052557
250	hsa-miR-6885-3p	0	0	0.29	0	0	0.32	-1.33165417503411	0.375445469086498	0.584389034491157
251	hsa-miR-378b	0.39	0.46	0.05	0	0.79	0.48	-1.32266021494447	0.114818134894148	0.277735758730439
252	hsa-miR-1266-5p	5.91	2.75	5.44	3.64	2.89	5.1	-1.32190966651915	0.0830189383266299	0.22011174979587
253	hsa-miR-6758-3p	0	0.31	0.29	0	0	0.32	-1.31940269925375	0.312150649916296	0.521221700886352
254	hsa-miR-378f	8.01	7.24	6.11	3.73	3.51	5.47	-1.3183985736465	0.0326103892342917	0.11225499371035
255	hsa-miR-124-3p	19.04	6.42	8.4	5.9	9.09	10.09	-1.30168820699627	0.0220174667457394	0.0860507979800734
256	hsa-miR-124-3p	19.04	6.42	8.4	5.9	9.09	10.09	-1.30168820699627	0.0220174667457394	0.0860507979800734
257	hsa-miR-124-3p	19.04	6.42	8.4	5.9	9.09	10.09	-1.30168820699627	0.0220174667457394	0.0860507979800734
258	hsa-miR-503-5p	57.9	109.44	72.15	14.57	72.28	87.93	-1.28770089049349	0.0503524044920831	0.154044287379961
259	hsa-miR-127-3p	57.11	48.61	21.47	35.38	18.59	78.69	-1.27944373166038	0.200001731026822	0.384949568320442
260	hsa-miR-10b-5p	78.38	63.13	31.78	79.09	11.77	11.79	-1.27889515320873	0.131732657634835	0.297776890158612
261	hsa-miR-3659	1.97	2.14	1.15	1.04	1.65	0.96	-1.26506929459919	0.290843725883257	0.495819304124791
262	hsa-miR-597-5p	1.18	4.28	1.43	0.52	1.24	2.87	-1.26050324265196	0.248289046838935	0.451664018131802
263	hsa-miR-106a-3p	22.84	20.48	11.74	4.16	21.06	12.74	-1.26036029973779	0.0463858347858059	0.145667796958934
264	hsa-miR-378d	18.51	18.6	19.5	9.92	14.08	18	-1.25955648764535	0.0138151972587558	0.0630847017682981
265	hsa-miR-378d	17.07	18.27	19.1	11.14	13.46	19.73	-1.25955648764535	0.0138151972587558	0.0630847017682981
266	hsa-miR-624-5p	1.58	4.28	1.72	1.56	2.48	1.27	-1.24819543726166	0.198582001583857	0.383868016020631
267	hsa-miR-378i	346.56	279.94	70.15	185.76	61.95	345.02	-1.24300359278288	0.0362752821833867	0.121417402848632
268	hsa-miR-211-5p	2.56	5.66	2.29	2.08	1.24	4.14	-1.23536193948889	0.152751058769479	0.327062673681061
269	hsa-miR-374a-5p	425.83	528.06	543.65	177.35	659.92	245.62	-1.22665414362144	0.0444850813984374	0.141687358902496
270	hsa-miR-449c-5p	9.06	3.97	5.44	4.68	2.89	6.37	-1.22257295225215	0.101802022611936	0.253796128795773
271	hsa-miR-548az-5p	1.97	1.11	0.67	1.04	0.47	0.74	-1.21826670734199	0.322002458744598	0.529765074588999
272	hsa-miR-144-3p	4.33	0.61	1.15	0	0.41	4.14	-1.2172660232887	0.332528798602131	0.541234856606274
273	hsa-miR-302b-3p	314846.76	376198.57	427597.05	268549.83	322636.49	225103.32	-1.21250199634802	0.0153171317684703	0.0672316959515047
274	hsa-miR-302c-3p	17042.29	15770.73	16136.12	11707.49	15699.91	7759.57	-1.20475434353025	0.0253208864766066	0.0943204918876099
275	hsa-miR-302b-5p	57.9	97.52	40.08	46.31	55.34	39.82	-1.18308813868873	0.0219930766684189	0.0860507979800734
276	hsa-miR-32-3p	35.05	48.61	18.61	31.74	20.24	21.03	-1.18230187172471	0.03200465393725	0.111023896410228
277	hsa-miR-193b-3p	33.48	29.65	23.48	10.41	35.52	18.48	-1.17620348108871	0.0377743702873655	0.12475299412248
278	hsa-miR-378h	0	0.1	0.14	0.26	0.48	0.21	-1.17432355816124	0.2577843959554	0.46222193676077
279	hsa-miR-873-3p	20.48	7.03	9.73	4.68	10.74	14.34	-1.15811813447474	0.12421696638169	0.291031897674377
280	hsa-miR-548u	7.22	6.27	5.44	1.56	9.71	3.66	-1.15315302170976	0.147297185915272	0.320756645727904
281	hsa-miR-1246	186.3	73.06	161.48	257.05	193.7	105.61	-1.14784800104077	0.136512324968809	0.304684615578762
282	hsa-miR-7851-3p	2.36	1.22	0.86	2.6	0.83	0.32	-1.14355831344793	0.259469521738714	0.462600043737348
283	hsa-miR-3687	2.76	1.83	1.43	2.08	0.41	2.23	-1.13065588597736	0.251212433765433	0.455131838502151
284	hsa-miR-378e	0.95	1.08	1.75	0.1	0.83	1.8	-1.12852847610584	0.301714465660784	0.509498956163022
285	hsa-miR-133a-5p	0.39	0	0.14	0	0.41	0	-1.12093669378876	0.420314696711709	0.622817307213542
286	hsa-miR-133a-5p	0.39	0	0.14	0	0.41	0	-1.12093669378876	0.420314696711709	0.622817307213542
287	hsa-miR-2355-3p	3.54	9.48	6.01	4.16	5.37	8.6	-1.11496862901097	0.0880095242504613	0.228441880827155
288	hsa-miR-548e-3p	11.42	6.73	10.02	3.12	11.98	7.96	-1.11422486306789	0.0742528106343195	0.202610565602793
289	hsa-miR-6882-5p	1.58	1.22	0.86	0.52	1.65	0.64	-1.11366642874108	0.407614103103102	0.613749173829639
290	hsa-miR-378a-3p	3506.99	3149.22	3775.34	2614.06	2345.04	3359.88	-1.10996462093544	0.00750632290382329	0.0397524201119636
291	hsa-miR-374b-3p	61.84	109.14	46.67	41.11	72.28	49.38	-1.1084525911287	0.0160191500820988	0.068598752743916
292	hsa-miR-340-5p	3412.79	2899.94	2233.76	957.95	3491.18	2507.18	-1.10557948184586	0.026229857428986	0.0958192750977245
293	hsa-miR-138-5p	10.83	8.25	6.3	5.46	7.85	9.4	-1.09402299090095	0.0862248517507828	0.225646907359505
294	hsa-miR-138-5p	8.47	3.67	2.86	2.34	3.72	5.26	-1.09402299090095	0.0862248517507828	0.225646907359505
295	hsa-miR-573	1.97	3.67	1.72	3.12	1.24	0.96	-1.08327303775517	0.342298582963374	0.552991393054548
296	hsa-miR-148a-5p	361.96	468.95	391.38	268.5	299.02	467.35	-1.08162595021616	0.00991266363130034	0.0495633181565017
297	hsa-miR-450b-5p	37.42	19.57	26.05	5.2	41.3	22.62	-1.07811891009831	0.129310938053936	0.294486741878556
298	hsa-miR-134-5p	6.7	7.03	2	4.16	2.89	6.05	-1.07156289330786	0.148526897162154	0.321090755942337
299	hsa-miR-4466	1.18	5.2	0.29	3.12	0.41	3.5	-1.07036765804528	0.320944751180226	0.529765074588999
300	hsa-miR-3662	7.88	2.75	4.87	5.2	4.96	1.91	-1.06658026003309	0.236140709224953	0.436665154455234
301	hsa-miR-486-5p	76.8	27.36	55.69	50.73	23.13	54.64	-1.05607597834842	0.0657457117608588	0.183882537581152
302	hsa-miR-486-5p	85.07	31.03	59.41	55.42	24.37	69.93	-1.05607597834842	0.0657457117608588	0.183882537581152
303	hsa-miR-18a-5p	718.99	916.51	813.97	455.3	838	798.83	-1.05172811564426	0.01969506396989	0.079745965040787
304	hsa-miR-19b-3p	612.19	513.08	499.84	290.87	717.47	303.71	-1.0469666159166	0.0509464905748252	0.154044287379961
305	hsa-miR-19b-3p	613.76	518.58	502.13	294.51	720.57	301.64	-1.0469666159166	0.0509464905748252	0.154044287379961
306	hsa-miR-3938	1.58	3.67	2.86	1.04	2.89	3.5	-1.03141121801314	0.190077112396848	0.372251675262973
307	hsa-miR-302a-3p	17769.23	15461.16	20309.56	18336.31	18976.54	6684.28	-1.00458366335793	0.0919217434281301	0.235057029623361
308	hsa-miR-548j-3p	2.76	1.83	0.57	1.04	2.48	1.59	-1.00414714563609	0.36883652789136	0.580155874275514
309	hsa-miR-5699-5p	3.15	4.59	1.43	1.56	2.07	5.42	-0.997664100948775	0.24411815336972	0.446801119153168
310	hsa-miR-369-5p	1.97	1.22	0.57	1.56	0.83	0.96	-0.996894797842417	0.425223588207279	0.62617789353559
311	hsa-miR-148a-3p	47110.95	29506.83	35412.39	21223.72	35896.85	44293.95	-0.996111358060915	0.0234426150611197	0.0896629935030007
312	hsa-miR-873-5p	18.12	17.73	14.89	6.76	13.63	26.12	-0.996060822655646	0.0430998090353541	0.138259244038143
313	hsa-miR-374c-5p	1.25	2.24	4.39	1.73	4.47	0.96	-0.993662178761557	0.297920958014132	0.506435205615046
314	hsa-miR-135b-3p	25.21	53.5	25.77	14.05	34.28	38.55	-0.983767357608004	0.0853831424107265	0.224099450022288
315	hsa-miR-548aq-3p	5.31	2.5	2.24	1.1	5.04	4.51	-0.981481958606227	0.169093311096407	0.343951166889282
316	hsa-miR-3176	2.36	2.45	1.43	1.04	3.3	1.27	-0.971759678905333	0.390565957973615	0.599582388312839
317	hsa-miR-1244	0.79	0.41	0.29	0.35	0.55	0.11	-0.970513945131475	0.492634723733006	0.685704631012505
318	hsa-miR-1244	0.79	0.41	0.29	0.35	0.55	0.11	-0.970513945131475	0.492634723733006	0.685704631012505
319	hsa-miR-1244	0.79	0.41	0.29	0.35	0.55	0.11	-0.970513945131475	0.492634723733006	0.685704631012505
320	hsa-miR-7-1-3p	5.51	4.89	5.73	2.6	9.91	1.59	-0.966871136365684	0.231850925790883	0.43051157382332
321	hsa-miR-422a	4.61	5.86	5.02	4.68	5.44	4.04	-0.966765264592559	0.0659629678356397	0.183915439915569
322	hsa-miR-367-3p	758.18	1261.35	724.36	407.43	944.14	1243.08	-0.953388405586162	0.050588371382279	0.154044287379961
323	hsa-miR-181a-5p	185.7	275.59	206.57	120.98	170.16	356.09	-0.949940968720207	0.0835198391828402	0.220502230290979
324	hsa-miR-181a-5p	185.7	275.29	206.57	120.98	170.16	355.77	-0.949940968720207	0.0835198391828402	0.220502230290979
325	hsa-miR-143-3p	965.74	524.29	456.66	330.42	545.59	1015.62	-0.941070204383049	0.0566998593899833	0.165297635680896
326	hsa-miR-1278	40.96	22.62	13.74	11.97	27.67	29.31	-0.938696233371773	0.116978246236584	0.279516676555155
327	hsa-miR-551b-3p	0.39	0	0.57	0.52	0.41	0.32	-0.934792862641574	0.475464926052578	0.67120048709315
328	hsa-miR-1304-3p	40.17	36.99	36.36	14.57	50.39	46.03	-0.917598521089663	0.0509355706400719	0.154044287379961
329	hsa-miR-1257	1.18	2.45	1.43	3.12	0.83	0.96	-0.915099247155662	0.423832868237816	0.62595778394859
330	hsa-miR-5096	12.21	3.67	6.3	2.6	5.78	5.73	-0.912138464287969	0.264985039987978	0.470558751565952
331	hsa-miR-302e	126.69	158.66	90.52	130.69	109.59	77.57	-0.911820978189993	0.0563569800712432	0.165297635680896
332	hsa-miR-1285-3p	5.51	12.08	4.72	4.42	5.92	10.83	-0.904574477129955	0.0831260015988874	0.22011174979587
333	hsa-miR-1285-3p	5.51	11.16	4.15	4.42	4.68	11.15	-0.904574477129955	0.0831260015988874	0.22011174979587
334	hsa-miR-221-3p	1270.59	1177.28	925.34	841.91	1357.15	775.41	-0.902009822656589	0.0584328436006411	0.169247233082763
335	hsa-miR-20a-3p	10.24	14.06	5.15	8.85	11.98	6.05	-0.8934214036645	0.16330863721147	0.338577861627161
336	hsa-miR-942-5p	38.99	61.75	46.38	41.11	30.98	73.27	-0.887945447912725	0.0527512703624944	0.158430828773263
337	hsa-miR-491-3p	1.18	0.31	2.29	0.52	1.65	1.27	-0.885802949422257	0.46670933901646	0.665288277114496
338	hsa-miR-3144-3p	16.94	9.17	10.31	1.56	23.13	9.88	-0.880398955586445	0.308788484744754	0.516571390367392
339	hsa-miR-3677-5p	0.79	1.22	0.86	0	1.65	1.59	-0.867254694115746	0.497375790133116	0.689001801169714
340	hsa-miR-6815-5p	1.18	0.92	1.15	0.52	0	2.87	-0.866186455845932	0.502809890069244	0.691278582011283
341	hsa-miR-101-3p	2364.93	1720.98	1845.82	653.03	3362.32	1591.76	-0.861047626611555	0.162825652849965	0.338577861627161
342	hsa-miR-101-3p	2439.37	1765.92	1933.43	687.37	3516.38	1648.14	-0.861047626611555	0.162825652849965	0.338577861627161
343	hsa-miR-33a-5p	39.39	48	36.07	14.05	34.28	82.83	-0.858608086978739	0.127903558287836	0.294486741878556
344	hsa-miR-371a-5p	2217.04	726.05	1314.72	1450.19	935.88	1632.69	-0.857529793264716	0.136426047948489	0.304684615578762
345	hsa-miR-542-3p	32.69	18.95	40.66	14.57	46.26	29.31	-0.85645099264363	0.156780436820832	0.329386129001512
346	hsa-miR-100-5p	654.79	275.9	584.49	394.16	584.82	489.33	-0.855317993136552	0.154144301057517	0.327901490528989
347	hsa-miR-135b-5p	392.28	571.67	441.87	188.88	676.93	500.06	-0.855092673926625	0.163425291869199	0.338577861627161
348	hsa-miR-185-5p	315.88	293.78	331.83	152.46	541.87	180.63	-0.85019866396059	0.15415222935989	0.327901490528989
349	hsa-miR-378g	5.32	7.11	5.37	4.42	5.58	6.91	-0.849030640238733	0.0878556710346793	0.228441880827155
350	hsa-miR-181a-2-3p	81.53	139.1	125.69	68.69	88.8	203.25	-0.84424627990356	0.0559393283660022	0.16499802028765
351	hsa-miR-1268b	3.94	15.9	6.44	19.25	13.01	13.22	-0.842140094544096	0.402507376386511	0.610455937968085
352	hsa-miR-28-5p	333.21	450.76	403.07	234.41	494.37	433.42	-0.840590565817518	0.0550036912961019	0.164094345700037
353	hsa-miR-34c-5p	310.36	268.56	348.43	215.94	322.15	403.32	-0.839362598917848	0.257707322960087	0.46222193676077
354	hsa-miR-598-3p	103.59	101.49	71.29	37.98	154.47	65.94	-0.837540855281449	0.148061065332028	0.321090755942337
355	hsa-miR-4791	2.36	0.31	1.72	0.52	1.65	0.64	-0.833585579994923	0.56887473631709	0.747640071958584
356	hsa-miR-302d-5p	81.92	238.45	86.75	163.91	110.27	72.32	-0.830871172665237	0.17036032825181	0.345162811463622
357	hsa-miR-450a-2-3p	2.76	1.53	1.43	0.52	1.24	4.14	-0.830557658804666	0.37191947402143	0.581936939246818
358	hsa-miR-3611	1.58	3.06	1.43	1.56	2.07	3.19	-0.812639264124635	0.357944935274426	0.570036863114966
359	hsa-miR-6815-3p	0.79	0	0	0	0.41	0.32	-0.808489335030875	0.505049455284738	0.693281077423068
360	hsa-miR-331-5p	13	21.09	22.62	10.93	21.89	30.9	-0.797627699629112	0.109757655934177	0.267120787229391
361	hsa-miR-363-3p	10750.8	8046.82	9329.01	5326.22	12637.31	11397.96	-0.77597489568321	0.103816763411257	0.257385050562534
362	hsa-miR-181a-3p	5.51	0.92	5.44	0.52	4.13	9.56	-0.771119991917506	0.367707597910594	0.580155874275514
363	hsa-miR-92b-5p	128	378.16	221.6	303.88	100.77	328.45	-0.765147121070498	0.167724492998961	0.34194401192271
364	hsa-miR-17-3p	100.04	134.21	91.05	55.16	116.88	186.05	-0.760929343133296	0.0762642531095978	0.206837898585121
365	hsa-miR-485-5p	0.79	0.61	0.29	0.52	0	1.27	-0.7599026117804	0.633230221007939	0.783874201662663
366	hsa-miR-1914-3p	0.39	0.31	0	0	0	0.64	-0.758247198145107	0.697737468258225	0.828970882824879
367	hsa-miR-30c-1-3p	7.88	14.67	8.59	10.93	7.02	13.7	-0.756665621843773	0.139781762520023	0.309665043206486
368	hsa-miR-892a	0	1.53	0.29	0.52	0.41	1.27	-0.753863733030157	0.644938312998109	0.790712041278503
369	hsa-miR-34c-3p	3.54	2.45	7.16	6.24	5.37	2.87	-0.752022044450245	0.386975041985916	0.598173855919507
370	hsa-miR-30e-5p	4467.16	4743.96	3663.15	2446.91	4078.07	7822.44	-0.746302570624591	0.051632028526785	0.155591466435935
371	hsa-miR-4717-3p	2.36	1.22	0.57	0.52	2.07	0.96	-0.743910796736973	0.576984646205618	0.755429386294221
372	hsa-miR-409-5p	0.39	0.31	1.15	1.04	0.41	0.64	-0.739940778403196	0.577333743268432	0.755429386294221
373	hsa-miR-18b-5p	71.09	57.47	41.8	35.38	60.3	86.81	-0.731368742650905	0.0644592893827889	0.180960342109053
374	hsa-miR-3660	1.58	0.61	0.86	1.04	0.41	1.59	-0.722102645053795	0.619759858736184	0.777136347290118
375	hsa-miR-548o-3p	13.98	14.06	11.3	9.02	18.38	15.29	-0.713870321658355	0.155980314606497	0.329169939270835
376	hsa-miR-548o-3p	13.98	14.06	11.3	9.02	18.38	15.29	-0.713870321658355	0.155980314606497	0.329169939270835
377	hsa-miR-589-5p	114.22	46.16	117.67	73.89	98.71	152.92	-0.705224787507483	0.197751766459787	0.383386122607952
378	hsa-let-7d-3p	2.36	2.75	1.72	1.04	0.83	5.73	-0.693188362292665	0.469524008253362	0.667022202201205
379	hsa-miR-7976	2.36	2.14	2.58	0.52	3.3	4.14	-0.689431412807756	0.487255338073349	0.682462484468932
380	hsa-miR-548y	5.51	5.81	3.01	1.56	6.2	7.33	-0.684773206678637	0.4142435108717	0.617801338097748
381	hsa-miR-545-3p	3.94	2.75	0.86	3.12	1.24	4.46	-0.680781673337106	0.408186382712107	0.613749173829639
382	hsa-miR-19b-1-5p	1.58	2.75	1.43	2.6	2.07	2.23	-0.673476603338707	0.476302191409872	0.671323561121
383	hsa-miR-155-5p	103.59	145.82	82.46	124.36	71.45	167.89	-0.671156134336018	0.238586898639834	0.439443679762256
384	hsa-miR-548ao-3p	3.74	0.92	1.86	2.34	2.27	2.23	-0.67098326605646	0.490398057177275	0.683654612420033
385	hsa-miR-7-5p	992.26	1276.12	533.82	1345.43	571.06	778.06	-0.669749179134411	0.188846937012911	0.370653527689814
386	hsa-miR-7-5p	914.28	1222.62	492.3	1375.09	565.69	767.23	-0.669749179134411	0.188846937012911	0.370653527689814
387	hsa-miR-7-5p	909.55	1197.25	480.99	1294.44	542.97	758.31	-0.669749179134411	0.188846937012911	0.370653527689814
388	hsa-miR-20b-3p	35.45	29.04	20.9	24.46	29.74	34.72	-0.666113315257422	0.149647712215324	0.322734222729435
389	hsa-miR-676-3p	6.7	7.95	4.87	6.76	7.43	6.37	-0.662914970066465	0.272430672217582	0.475504303383472
390	hsa-miR-651-5p	89.01	41.88	68.14	29.66	119.77	70.72	-0.662547609395189	0.279362902749513	0.482683007646359
391	hsa-miR-181b-5p	87.44	141.08	98.63	95.22	90.38	210.02	-0.65016449321172	0.156309747698441	0.329169939270835
392	hsa-miR-181b-5p	100.04	159.88	117.53	102.25	102.15	240.44	-0.65016449321172	0.156309747698441	0.329169939270835
393	hsa-miR-4485-3p	NA	NA	NA	NA	NA	NA	-0.645214021758238	0.435147420462149	0.639502366689037
394	hsa-miR-106b-5p	517.93	583.29	444.92	344.47	879.44	430.39	-0.641742491438161	0.182461883410098	0.361290676221323
395	hsa-miR-208a-3p	1.18	0.61	1.72	0.52	0.83	2.87	-0.637064743678338	0.461711154788388	0.665288277114496
396	hsa-miR-302c-5p	1078.39	3435.23	1354.23	2293.15	2281.89	1316.35	-0.637028148304247	0.324970722288186	0.532690103384481
397	hsa-miR-450a-5p	34.66	26.75	25.91	14.31	23.75	73.43	-0.632724428488582	0.269295271932642	0.474447378700225
398	hsa-miR-450a-5p	34.27	26.75	25.91	14.31	24.16	73.43	-0.632724428488582	0.269295271932642	0.474447378700225
399	hsa-miR-504-3p	0	1.22	0.29	0	0	0.96	-0.627702546838467	0.639779103087587	0.788708398434423
400	hsa-miR-15b-3p	81.14	126.56	54.11	44.75	123.49	128.7	-0.627104892861256	0.197904344854607	0.383386122607952
401	hsa-miR-20a-5p	9662.56	9099.11	10466.7	8609.93	16056.91	6920.87	-0.624692657845877	0.203969115857247	0.389237438576196
402	hsa-miR-373-5p	14.18	3.36	6.87	13.01	2.07	11.15	-0.62272956143332	0.465665954029116	0.665288277114496
403	hsa-miR-3143	2.36	2.75	0	0.52	2.89	1.59	-0.61889930283455	0.659105665759083	0.798240285323923
404	hsa-miR-27a-3p	331.43	416.83	311.79	202.15	529.07	507.17	-0.617538481299539	0.126460692109642	0.293218444140233
405	hsa-miR-641	48.84	35.16	22.9	33.82	40.06	45.87	-0.60991798421575	0.151455402936801	0.325066152586181
406	hsa-miR-548k	40.57	59.53	29.09	36.53	33.99	76.63	-0.604714150453089	0.176564533070062	0.353524065095539
407	hsa-miR-6805-5p	0.79	0.61	0.29	0	1.65	2.23	-0.601948005532957	0.567589591879576	0.747221692148219
408	hsa-miR-744-3p	8.27	16.51	14.32	5.72	13.63	33.13	-0.601607177832573	0.314299647834996	0.523832746391659
409	hsa-miR-140-5p	307.6	292.87	282.01	171.19	473.31	387.71	-0.601587413385691	0.201436160870777	0.386050029934359
410	hsa-miR-4431	2.76	1.22	0.57	1.04	2.48	1.91	-0.600298073388369	0.594893035950697	0.766085276512049
411	hsa-miR-4301	0.39	2.14	0.57	2.08	0.83	0.64	-0.599015793602083	0.466816802265814	0.665288277114496
412	hsa-miR-185-3p	24.03	20.18	13.74	11.45	14.87	47.47	-0.598840384677399	0.2229098370201	0.41912668935502
413	hsa-miR-3138	1.58	1.53	0.29	1.56	1.24	1.27	-0.59660465527131	0.614242333371231	0.774758420915897
414	hsa-miR-3607-3p	163.45	46.16	153.46	226.35	53.28	128.39	-0.596103387944539	0.374421566720023	0.584389034491157
415	hsa-miR-3664-3p	2.36	0.92	1.72	1.56	1.24	2.87	-0.584968833611797	0.615478477397992	0.774758420915897
416	hsa-miR-3065-3p	7.48	5.81	7.73	1.56	14.87	13.06	-0.5836752519707	0.400991687759163	0.610455937968085
417	hsa-miR-576-5p	18.12	13.76	14.03	9.89	31.39	7.01	-0.576579115753472	0.38975050708833	0.599358597670198
418	hsa-miR-659-5p	0.79	0.31	2.29	1.56	0.41	1.59	-0.569654383044244	0.66992517684907	0.80589117376333
419	hsa-miR-4677-3p	3.94	2.75	4.01	1.56	3.3	8.92	-0.568260584695737	0.500129761130417	0.689701288461823
420	hsa-miR-338-5p	11.03	5.5	8.88	7.81	8.26	14.97	-0.568207607280155	0.321724559229071	0.529765074588999
421	hsa-miR-4787-3p	4.73	1.83	4.01	3.12	1.65	8.6	-0.564107510546549	0.497758569673539	0.689001801169714
422	hsa-miR-20b-5p	4819.27	3545.64	4495.63	4513.88	6566.94	3527.1	-0.56017157839091	0.247294013133724	0.451664018131802
423	hsa-miR-5094	1.58	1.53	1.72	1.04	3.72	0.64	-0.557646067321732	0.656688664109847	0.798240285323923
424	hsa-miR-619-5p	9.85	4.28	13.6	7.54	10.53	14.02	-0.557129742994178	0.389467278841302	0.599358597670198
425	hsa-miR-106a-5p	2572.43	2042.53	2523.89	2478.56	3952.65	1559.63	-0.5563261397071	0.283371237100692	0.486690827259267
426	hsa-miR-17-5p	5317.76	4507.44	5245.95	5517.8	7421.6	4095.7	-0.556023052149575	0.27451310024978	0.47706645577389
427	hsa-miR-4482-3p	1.58	2.75	2.29	3.64	1.24	3.19	-0.555239969217587	0.563358487843917	0.746596775979202
428	hsa-miR-4521	236.71	603.47	277.72	674.36	246.98	306.15	-0.54919192964748	0.47124545598194	0.668406787803228
429	hsa-miR-30b-5p	136.93	80.5	81.41	66.43	204.99	64.78	-0.547867647863954	0.350985185562693	0.562960109459875
430	hsa-miR-340-3p	213.47	214.3	216.16	180.56	271.35	339.92	-0.544640735530918	0.125803053829007	0.29297352335109
431	hsa-miR-130a-3p	180.39	190.61	143.58	190.97	211.05	191.94	-0.542881143463501	0.284989470546976	0.487466893010404
432	hsa-miR-3127-5p	1.18	1.22	1.43	2.08	1.65	1.27	-0.529315095708864	0.653333480994077	0.795555735360134
433	hsa-miR-107	221.41	204.31	146.78	121.15	279.47	185.3	-0.520373339485809	0.304544086452446	0.511278894646425
434	hsa-miR-1268a	3.54	14.67	5.58	19.25	12.18	11.95	-0.519976610932083	0.689139826537212	0.822237168038271
435	hsa-miR-345-5p	153.21	188.01	131.41	97.3	172.23	356.8	-0.518297084821401	0.277848755633791	0.480995428031418
436	hsa-miR-187-5p	1.97	11.01	5.44	10.93	1.24	10.19	-0.517785742049463	0.536336417452268	0.726204377639607
437	hsa-miR-1293	1.58	3.36	2.86	4.16	2.48	3.19	-0.517167194573299	0.583307772449937	0.757566969593641
438	hsa-miR-550a-3p	0.26	0.61	0.1	0.35	0.55	0.21	-0.513124081214806	0.669129172906743	0.80589117376333
439	hsa-miR-550a-3p	0.26	0.61	0.1	0.35	0.55	0.21	-0.513124081214806	0.669129172906743	0.80589117376333
440	hsa-miR-550a-3p	0.26	0.61	0.1	0.35	0.55	0.21	-0.513124081214806	0.669129172906743	0.80589117376333
441	hsa-miR-486-3p	0.79	0.76	0.57	1.3	0.21	1.27	-0.507201674061459	0.643684484811381	0.790712041278503
442	hsa-miR-486-3p	0.39	0.76	0.29	0.78	0.21	0.64	-0.507201674061459	0.643684484811381	0.790712041278503
443	hsa-miR-190a-5p	7.88	4.89	5.15	6.24	9.09	5.73	-0.501807562086476	0.418130168461053	0.620607795642856
444	hsa-miR-592	16.94	16.81	13.17	22.9	15.28	16.25	-0.499875287551399	0.332602425847431	0.541234856606274
445	hsa-miR-4661-5p	2.36	3.36	4.58	1.56	3.72	9.56	-0.498945434909226	0.584046043597332	0.757566969593641
446	hsa-miR-371b-5p	1.18	0.61	1.15	1.04	0.83	1.27	-0.498301678175489	0.720230455379671	0.845939970557488
447	hsa-miR-940	5.12	4.59	1.15	2.6	7.85	4.78	-0.491741328806814	0.535810170809297	0.726204377639607
448	hsa-miR-6806-3p	0	0.31	0	0.52	0.83	0.32	-0.48224003636764	0.67368178177252	0.808237526389284
449	hsa-miR-3617-5p	1.97	1.53	1.43	0.52	2.48	2.87	-0.481365232667845	0.649354516897173	0.795037336009535
450	hsa-miR-184	26.78	6.11	17.18	36.42	10.33	10.83	-0.476754100403692	0.547185567943399	0.733130364235542
451	hsa-miR-2116-3p	1.18	0	2.86	1.56	1.65	2.23	-0.47466394036489	0.743053475695079	0.859215582360588
452	hsa-miR-186-5p	501.78	794.84	319.52	360.6	620.34	1140.82	-0.474652312860919	0.321212052695466	0.529765074588999
453	hsa-miR-302a-5p	163784.23	213498.34	141766.95	256595.35	164642.3	193239.93	-0.471880933976226	0.448992365754794	0.656614652533563
454	hsa-miR-374b-5p	1916.78	1675.68	2793.73	2174.42	4507.74	884.68	-0.471021381699373	0.456851022404806	0.663768936773216
455	hsa-miR-335-3p	615.21	707.71	730.65	738.89	919.78	941.39	-0.464832652273226	0.480765331259795	0.675486611424672
456	hsa-miR-490-5p	0	0	0	0	0	0	-0.46178015414355	0.793909205432605	0.894695646298922
457	hsa-miR-208a-5p	0	0	0	0	0	0	-0.461780148359795	0.794711971237461	0.894695646298922
458	hsa-miR-208b-3p	0	0	0	0	0	0	-0.46178014163576	0.795633560020013	0.894695646298922
459	hsa-miR-499a-3p	0	0	0	0	0	0	-0.461780088601235	0.802492213688552	0.895549290836975
460	hsa-miR-4506	0	0	0	0	0	0	-0.461779392975423	0.855400951532139	0.925736217196208
461	hsa-miR-6507-5p	0	0	0	0	0	0	-0.461779337047698	0.858025015348603	0.926703239295628
462	hsa-miR-3929	1.18	0.61	0.86	0	0.41	1.91	-0.458606994426597	0.672079069173735	0.807397002564419
463	hsa-miR-192-5p	346.99	381.06	398.54	303.1	580.9	591.75	-0.45538362636789	0.305053552783454	0.511278894646425
464	hsa-miR-187-3p	309.97	418.51	271.42	532.83	297.78	365.09	-0.454601928458823	0.353310603244124	0.564666053399091
465	hsa-miR-144-5p	1.18	0.61	1.43	0.52	2.07	2.23	-0.445273340752297	0.713582697231829	0.842554767839692
466	hsa-miR-369-3p	2.76	0.61	0	0.52	3.3	0.32	-0.4447232759904	0.775279509937236	0.890725496012615
467	hsa-miR-4690-3p	0.39	1.22	0.29	0	0.83	0.64	-0.443559219363506	0.768234876507548	0.886044090817339
468	hsa-miR-3200-3p	19.69	6.42	8.59	11.45	20.24	14.02	-0.4335010305001	0.475422875245232	0.67120048709315
469	hsa-miR-148b-5p	23.63	39.13	26.63	30.7	40.89	46.83	-0.429692681103668	0.303402562525322	0.510423483947675
470	hsa-miR-6873-3p	0.79	1.53	1.15	0.52	1.24	3.82	-0.425137517613617	0.658737378841632	0.798240285323923
471	hsa-miR-153-3p	1.58	0.15	0.14	0.78	0.83	0.64	-0.418378233839923	0.756326092536825	0.873434648800591
472	hsa-miR-153-3p	1.58	0.15	0.14	0.78	0.83	0.64	-0.418378233839923	0.756326092536825	0.873434648800591
473	hsa-miR-16-2-3p	347.78	690.59	335.84	429.8	520.39	862.7	-0.41600615514492	0.283737186834135	0.486690827259267
474	hsa-miR-15b-5p	123.28	117.7	189.25	81.69	384.1	86.65	-0.410703899866245	0.541212702929089	0.729624702946959
475	hsa-miR-3937	4.73	3.36	6.59	3.12	6.61	11.15	-0.410177448575616	0.593591069552029	0.765510096900671
476	hsa-miR-365a-5p	1.58	5.81	5.73	8.33	2.07	6.69	-0.407301173430422	0.627888074255099	0.78049975896988
477	hsa-miR-874-5p	0.39	0.92	0.29	0	1.24	0.32	-0.405431876123571	0.786561598193306	0.89336628221194
478	hsa-miR-16-5p	310.36	261.23	224.75	275.69	468.56	271.58	-0.396345682698719	0.396402576086399	0.605427142657554
479	hsa-miR-16-5p	311.54	263.06	226.75	273.61	470.63	271.9	-0.396345682698719	0.396402576086399	0.605427142657554
480	hsa-miR-151b	8.86	11.01	2.96	4.42	9.29	16.73	-0.392046638137862	0.518095869367796	0.707363120731543
481	hsa-miR-222-3p	1994.11	2861.72	2474.83	2431.04	1995.26	6212.84	-0.391051160507828	0.48936477864558	0.683654612420033
482	hsa-miR-410-3p	2.36	0.31	0	0.52	1.24	1.59	-0.389445626645182	0.779070751664858	0.89166717481713
483	hsa-miR-874-3p	170.15	185.87	183.24	107.19	176.36	538.07	-0.384209566469643	0.450848119268012	0.657180890463959
484	hsa-miR-3065-5p	24.81	24.15	23.76	5.2	34.69	70.4	-0.379534280151547	0.564744153450189	0.746596775979202
485	hsa-miR-3939	4.33	3.97	3.72	3.12	5.37	5.73	-0.367229824980159	0.614881531122012	0.774758420915897
486	hsa-miR-3677-3p	0.79	2.45	1.43	0.52	2.48	3.5	-0.366660103967059	0.741324053658987	0.859215582360588
487	hsa-miR-93-5p	2706.21	2366.17	2603.38	3100.2	4689.74	1940.76	-0.366553127188444	0.466807376609226	0.665288277114496
488	hsa-miR-30c-5p	1010.51	1109.82	843.12	837.58	1668.5	1543.6	-0.363192124228487	0.330362000624645	0.539551077662514
489	hsa-miR-30c-5p	1012.09	1114.1	845.7	839.14	1672.21	1546.47	-0.363192124228487	0.330362000624645	0.539551077662514
490	hsa-miR-1273c	1.18	2.14	0.29	2.08	0.83	1.27	-0.361655152545748	0.771643548087963	0.887687629227156
491	hsa-miR-1271-5p	17.72	15.29	18.61	15.09	29.74	28.03	-0.361114956057797	0.458111215210584	0.664521130653926
492	hsa-miR-148b-3p	1014.39	893.89	712.76	676.97	1481.06	1514.18	-0.356386398453599	0.379422196490799	0.587513608753053
493	hsa-miR-425-3p	131.55	121.06	111.09	109.27	158.6	254.54	-0.353650880188501	0.339889906007002	0.550093066684026
494	hsa-miR-129-5p	36.83	9.78	31.21	49.69	16.11	41.73	-0.353103263885464	0.620840769064173	0.777136347290118
495	hsa-miR-129-5p	36.83	9.78	31.21	49.69	15.69	41.73	-0.353103263885464	0.620840769064173	0.777136347290118
496	hsa-miR-203a-3p	NA	NA	NA	NA	NA	NA	-0.344582823679124	0.604304607707512	0.76934939388083
497	hsa-miR-1304-5p	7.48	7.34	3.72	8.33	5.37	12.11	-0.340649040651	0.597916470093543	0.767769355428581
498	hsa-miR-3934-5p	6.3	6.73	6.59	6.24	9.91	13.06	-0.329800830498216	0.604229508715038	0.76934939388083
499	hsa-miR-6505-5p	4.33	0.31	6.01	1.04	4.54	12.42	-0.324206410040941	0.716944972456667	0.84370919045103
500	hsa-miR-643	1.97	2.45	1.43	1.04	2.48	4.14	-0.318642359995928	0.736146410206363	0.857878954602467
501	hsa-miR-888-5p	0	1.83	0	0	1.24	1.27	-0.313746945573918	0.813604150374609	0.902324305557962
502	hsa-miR-425-5p	590	468.65	403.41	683.21	623.23	702.14	-0.311889737759136	0.549520824989495	0.735158652265468
503	hsa-miR-215-5p	3.94	2.6	3.15	2.86	2.68	3.66	-0.310632125073929	0.731533681178888	0.854729301116325
504	hsa-miR-24-2-5p	18.71	22.93	21.76	16.65	40.89	48.26	-0.305022888789021	0.518469505251276	0.707363120731543
505	hsa-miR-7704	11.03	2.45	2.58	5.72	2.48	26.12	-0.289998637678448	0.781436710326386	0.89166717481713
506	hsa-miR-103a-3p	4065.81	3629.15	4325.14	2576.65	11433.25	2084.8	-0.282026489996489	0.712034454221404	0.841837300565597
507	hsa-miR-103a-3p	4099.49	3648.1	4366.36	2620.62	11516.26	2105.19	-0.282026489996489	0.712034454221404	0.841837300565597
508	hsa-miR-455-5p	436.4	310.9	338.99	304.4	480.33	896.47	-0.281271078873122	0.466028196864256	0.665288277114496
509	hsa-miR-1285-5p	1.97	1.53	0.57	1.3	2.07	3.19	-0.262109315955817	0.800027529903501	0.894695646298922
510	hsa-miR-301a-5p	65.77	108.83	55.54	64	94.99	194.65	-0.254335581587196	0.580099664648423	0.756835568309531
511	hsa-miR-190b	1.18	0.61	0.86	2.08	1.24	0.96	-0.253768813935367	0.812347564995103	0.90204847477744
512	hsa-miR-15a-5p	26.39	34.54	24.05	28.62	47.5	48.1	-0.249756577158258	0.538014354950047	0.727375902840321
513	hsa-miR-503-3p	0	0.92	0	0	0.41	1.27	-0.245827559685667	0.898686767628079	0.944839576074488
514	hsa-miR-6818-5p	1.58	0.61	0.57	0.52	0.83	2.23	-0.245798327155702	0.837803421344739	0.915793616311447
515	hsa-miR-151a-5p	127.41	191.53	82.12	115.52	218.28	247.85	-0.245124968809421	0.70135496683495	0.831407543466597
516	hsa-miR-194-5p	12.8	13.91	15.17	15.35	30.36	16.25	-0.242581745824555	0.644699874203705	0.790712041278503
517	hsa-miR-194-5p	22.25	24.61	26.91	20.55	62.16	22.62	-0.242581745824555	0.644699874203705	0.790712041278503
518	hsa-miR-576-3p	26.39	25.07	28.06	39.03	47.08	26.12	-0.242234944038669	0.638783811045226	0.788567601221347
519	hsa-miR-296-5p	70.89	38.82	35.5	106.67	33.87	67.22	-0.240209823156003	0.675260302136022	0.809046814473547
520	hsa-miR-4999-5p	1.97	0	1.43	1.04	2.48	1.59	-0.228689954875212	0.865058482298471	0.926703239295628
521	hsa-miR-660-3p	0.39	0.61	0.29	0	1.24	0.64	-0.224639013504644	0.877495835541985	0.930650709283655
522	hsa-miR-30e-3p	206.97	242.73	269.56	301.02	407.23	316.5	-0.223180283686219	0.627088773757081	0.78049975896988
523	hsa-miR-455-3p	38.6	44.02	28.34	37.46	80.54	40.78	-0.217901956233752	0.669405943130918	0.80589117376333
524	hsa-miR-579-5p	0.79	3.67	1.15	1.56	3.3	3.5	-0.212034144830584	0.825987266425341	0.912664942531704
525	hsa-miR-30a-5p	1762.52	1654.33	1418.08	1400.76	2483.85	3845.19	-0.205235512036511	0.585685893291442	0.758594608532331
526	hsa-miR-5699-3p	1.58	0.92	0.57	1.56	2.07	0.64	-0.199937833724565	0.873087534577964	0.930253980294379
527	hsa-miR-581	2.76	0.61	1.43	4.16	0.83	2.55	-0.198795841019489	0.865446465239414	0.926703239295628
528	hsa-miR-499a-5p	25.21	29.04	27.2	29.66	44.19	50.02	-0.196150586335282	0.610865258735134	0.773301848045184
529	hsa-miR-212-3p	0.39	0	0.86	0.52	0.41	0.64	-0.189661385406915	0.902956904826081	0.946307294870424
530	hsa-miR-130b-3p	65.77	42.34	51.96	95.74	75.17	77.25	-0.186461490114317	0.69086296130143	0.822237168038271
531	hsa-miR-16-1-3p	0.39	7.34	3.15	3.12	8.67	2.87	-0.181880084781934	0.862730265956649	0.926703239295628
532	hsa-miR-548d-5p	0.47	0.63	0.22	0.17	0.9	0.76	-0.17725635272233	0.875289994938998	0.930650709283655
533	hsa-miR-548d-5p	0.87	1.55	1.65	1.21	1.72	2.14	-0.17725635272233	0.875289994938998	0.930650709283655
534	hsa-miR-495-3p	3.15	2.45	0.57	4.68	1.24	3.19	-0.175174319301044	0.867684150312555	0.926703239295628
535	hsa-miR-302d-3p	22718.07	33794.24	18820.24	57285.57	28582.21	16740.61	-0.170614165742939	0.785887216861928	0.89336628221194
536	hsa-miR-6087	6.7	2.75	2.86	7.28	5.78	6.37	-0.168209041824018	0.819648582325678	0.906780570063636
537	hsa-miR-4326	48.05	46.47	41.8	73.37	49.97	92.39	-0.167317014299421	0.684127482465304	0.818574995730544
538	hsa-miR-618	12.6	25.99	6.01	14.57	25.19	28.03	-0.1594726846192	0.787996835670054	0.893862063275917
539	hsa-miR-421	821.59	1058.36	943.38	1032.88	1647.09	1829.57	-0.157608536514238	0.665142026483961	0.803376671664164
540	hsa-miR-1273d	2.36	4.28	1.72	1.04	5.37	6.05	-0.144329862691448	0.847919551227038	0.91986424042206
541	hsa-miR-6505-3p	1.18	0.61	0.86	1.04	1.24	1.91	-0.144284338868236	0.838526839215373	0.915793616311447
542	hsa-miR-6868-3p	0.39	0	1.15	0	0.41	0.96	-0.13878662355735	0.861618340509376	0.926703239295628
543	hsa-miR-671-5p	90.98	64.81	89.61	55.16	124.73	251.99	-0.136810234882751	0.791527110612845	0.894465611109213
544	hsa-miR-29c-3p	0.39	1.32	1.15	0.52	2.07	1.27	-0.131199758458865	0.91519072779138	0.951330663615894
545	hsa-miR-301a-3p	34.86	26.44	21.9	25.5	48.94	57.5	-0.127002236344648	0.839760888290786	0.915793616311447
546	hsa-miR-1276	1.18	3.97	4.01	5.72	2.89	6.05	-0.126767070092414	0.866755204758247	0.926703239295628
547	hsa-miR-129-2-3p	2.95	0.61	1.72	3.64	2.89	0.96	-0.125883912243049	0.883274228445565	0.933624894392007
548	hsa-miR-6807-5p	1.18	1.22	1.43	1.04	1.24	4.14	-0.1211721297323	0.91318451267313	0.950348998654013
549	hsa-miR-1226-5p	1.18	1.22	0.57	2.08	0.83	1.91	-0.119191289790987	0.909388022249106	0.948604055842598
550	hsa-miR-3529-5p	1.58	1.53	0.86	1.04	4.13	1.91	-0.118131424022146	0.919155592549935	0.954343683680037
551	hsa-miR-6853-3p	0	0	0	0	0	0.32	-0.0979416013528925	0.948887715055416	0.971674931676488
552	hsa-miR-4804-5p	0	0.61	0.29	1.04	0.41	0	-0.0970094571151683	0.946850063999082	0.971674931676488
553	hsa-miR-126-5p	41.36	20.48	33.21	40.07	70.62	42.69	-0.0944733357715626	0.899772588201091	0.944839576074488
554	hsa-miR-2278	0	2.14	0.86	1.56	1.24	1.59	-0.0923194725925746	0.947786223477617	0.971674931676488
555	hsa-miR-222-5p	3.54	13.45	8.3	12.49	21.89	8.92	-0.0913816654935193	0.906096299129489	0.948241505725492
556	hsa-miR-193b-5p	0.39	2.14	0.57	1.56	0.83	2.87	-0.0837894534918353	0.934507420794578	0.965329138762425
557	hsa-miR-92b-3p	1810.44	2541.65	1918.11	4744.48	1177.22	3354.48	-0.0834386682172842	0.877619216352407	0.930650709283655
558	hsa-miR-34b-3p	5.12	7.64	7.44	4.16	19.41	11.15	-0.0825737178793051	0.930468866517006	0.963853744829538
559	hsa-miR-140-3p	823.17	641.68	794.5	783.12	1564.9	1443.46	-0.0789754014835314	0.879432723934474	0.931470163220537
560	hsa-miR-188-5p	13	7.34	8.59	6.24	17.76	24.21	-0.078050982521214	0.900500735633004	0.944839576074488
561	hsa-miR-1250-5p	2.36	0.92	2.58	3.12	2.07	3.82	-0.0757866592164372	0.935128897549746	0.965329138762425
562	hsa-miR-301b-5p	NA	NA	NA	NA	NA	NA	-0.0742437868817232	0.899906770383838	0.944839576074488
563	hsa-miR-876-3p	0.79	0.92	0.57	0.52	1.65	1.59	-0.0718443824193478	0.946691551619283	0.971674931676488
564	hsa-miR-324-3p	27.18	35.16	19.18	10.93	44.19	84.74	-0.0718199820152483	0.884596547982595	0.933624894392007
565	hsa-miR-5585-3p	4.92	2.45	2.72	2.6	2.07	5.1	-0.0637671257035597	0.934567528385565	0.965329138762425
566	hsa-miR-2467-5p	3.15	2.14	2	1.56	3.72	8.28	-0.0610991748383984	0.947178073399936	0.971674931676488
567	hsa-miR-3179	0.13	0.61	0.19	0.52	0.14	0.64	-0.0553729335249534	0.964885267944206	0.977998091517627
568	hsa-miR-3179	0.13	0.61	0.19	0.52	0.14	0.64	-0.0553729335249534	0.964885267944206	0.977998091517627
569	hsa-miR-3179	0.13	0.61	0.19	0.52	0.14	0.64	-0.0553729335249534	0.964885267944206	0.977998091517627
570	hsa-miR-4659a-3p	0	1.22	1.15	0	2.89	1.27	-0.0351168771148759	0.980531853138718	0.989375432422946
571	hsa-miR-296-3p	245.37	524.9	237.06	380.37	372.12	1022.94	-0.034033258049409	0.938634077916422	0.967831220893085
572	hsa-let-7e-5p	20.71	27.8	9.35	36.27	33.19	34.6	-0.0235367336236807	0.960089086736807	0.975647160155622
573	hsa-miR-151a-3p	3449.42	3048.51	4105.63	4316.24	7373.49	6948.11	-0.0104714053376023	0.979559304661528	0.989375432422946
574	hsa-miR-3190-3p	0.39	1.22	0.86	1.56	1.24	2.23	-0.00998616374734419	0.992613817420494	0.995043869792993
575	hsa-miR-1270	2.95	7.34	2.86	6.76	5.58	9.08	-0.00676087073872743	0.990987953015188	0.995043869792993
576	hsa-miR-1270	2.95	7.34	2.86	6.76	5.58	9.08	-0.00676087073872743	0.990987953015188	0.995043869792993
577	hsa-miR-126-3p	617.97	453.67	677.69	867.41	1331.96	791.66	-0.0019932353188347	0.99734100365804	0.99800423138764
578	hsa-miR-887-3p	11.03	5.2	5.15	6.24	15.28	15.93	0.00146294360682602	0.99800423138764	0.99800423138764
579	hsa-miR-26a-5p	9018.8	9635.01	7566.75	11723.92	12744.69	23064.15	0.00395871735379607	0.989617007256256	0.995043869792993
580	hsa-miR-26a-5p	9026.28	9641.74	7573.9	11736.41	12758.32	23081.67	0.00395871735379607	0.989617007256256	0.995043869792993
581	hsa-miR-301b-3p	NA	NA	NA	NA	NA	NA	0.00636212714630248	0.989761940231242	0.995043869792993
582	hsa-miR-6866-5p	4.33	2.45	1.43	5.2	3.3	4.78	0.00720919156040674	0.992820308072786	0.995043869792993
583	hsa-let-7a-5p	108.64	105.9	71.73	205.6	114.68	151.91	0.00761420742053109	0.987715087075243	0.995043869792993
584	hsa-let-7a-5p	110.02	106.2	71.3	205.6	114.68	151.43	0.00761420742053109	0.987715087075243	0.995043869792993
585	hsa-let-7a-5p	110.61	106.2	73.02	208.73	115.51	153.82	0.00761420742053109	0.987715087075243	0.995043869792993
586	hsa-miR-18a-3p	80.94	143.38	75.58	156.88	133.4	225.39	0.0211431805235093	0.960385640331958	0.975647160155622
587	hsa-miR-3074-5p	6.7	8.25	4.87	8.85	6.61	22.94	0.0344135610204205	0.956062462800827	0.97457392278672
588	hsa-miR-181c-3p	8.27	3.97	8.02	4.68	12.39	26.44	0.0413318472429961	0.952384556571953	0.973041299237326
589	hsa-miR-454-3p	114.22	121.06	62.13	177.96	208.57	101.63	0.0468216908148942	0.929040714663158	0.963489501301884
590	hsa-miR-6818-3p	0	0	0.29	0.52	0	0.96	0.0527526867698402	0.967093347903527	0.979127314902326
591	hsa-miR-3132	0	0.61	0	1.04	0	0.32	0.0557725982119051	0.974373191079438	0.985383057645307
592	hsa-miR-548ba	0.79	0.31	0.57	0.52	1.24	1.27	0.0577667327994019	0.962008494672488	0.976187758199407
593	hsa-miR-494-3p	2.36	1.22	0.57	3.64	0.83	0.96	0.0583475246737111	0.959624338885009	0.975647160155622
594	hsa-miR-6514-3p	0	0	0	0.52	0	0.32	0.0662431125496079	0.949278674335292	0.971674931676488
595	hsa-miR-28-3p	411.98	430.74	444.92	637.94	806.61	941.71	0.0739347345239543	0.835243250828078	0.915793616311447
596	hsa-miR-582-5p	2.36	1.22	0	0	3.3	3.19	0.085904540467945	0.953586148481556	0.973158042064986
597	hsa-miR-3613-5p	41.36	45.86	26.05	34.34	88.38	88.25	0.0870492688559538	0.851865741465335	0.923026438996943
598	hsa-miR-660-5p	108.71	110.67	68.14	92.62	208.98	242.12	0.0872284829399106	0.866942935788654	0.926703239295628
599	hsa-miR-3913-5p	1.97	1.53	0.86	1.82	2.07	5.26	0.0876639381692548	0.907980972521505	0.948241505725492
600	hsa-miR-3913-5p	1.97	1.53	0.86	1.82	2.07	5.26	0.0876639381692548	0.907980972521505	0.948241505725492
601	hsa-miR-1288-3p	0.39	0.31	0.86	1.04	0.41	1.59	0.0925984730131385	0.949961525382041	0.971674931676488
602	hsa-miR-3158-3p	3.35	3.97	3.44	3.38	7.85	9.88	0.0933106465494026	0.872345841643061	0.930253980294379
603	hsa-miR-3158-3p	3.35	3.97	3.44	3.38	7.85	9.88	0.0933106465494026	0.872345841643061	0.930253980294379
604	hsa-miR-219a-2-3p	20.87	15.29	11.17	49.43	9.91	18.16	0.0938258500447666	0.89804332537746	0.944839576074488
605	hsa-miR-1275	7.88	11.31	6.59	6.76	15.28	18.8	0.122665968797134	0.867523656674158	0.926703239295628
606	hsa-miR-326	17.33	21.4	6.87	9.37	27.26	35.04	0.123011003602103	0.830545222584311	0.914314851430453
607	hsa-miR-1306-3p	12.21	11.62	13.17	26.54	11.56	40.14	0.128979983459955	0.835574775446157	0.915793616311447
608	hsa-miR-1255a	7.09	5.2	3.44	8.33	11.56	9.24	0.131894765180005	0.840074367588489	0.915793616311447
609	hsa-miR-454-5p	17.72	54.72	24.91	43.71	61.13	81.24	0.132652331762195	0.782730610107662	0.89166717481713
610	hsa-miR-548b-5p	0.98	0.31	0.57	1.04	0	0.48	0.133418564182518	0.911156243153152	0.949342069408698
611	hsa-miR-548j-5p	23.04	19.41	15.75	33.56	18.38	70.4	0.136489353365677	0.79983647634841	0.894695646298922
612	hsa-miR-30d-3p	4.53	14.83	6.01	13.01	18.17	18.16	0.136851335985503	0.803584439375472	0.895651398805787
613	hsa-miR-92a-1-5p	59.08	393.44	105.93	555.21	78.06	341.51	0.147578658177407	0.845990473427073	0.918885283637415
614	hsa-miR-331-3p	53.96	68.48	58.98	85.86	116.47	171.71	0.147630885202139	0.663230518519569	0.802150424425695
615	hsa-miR-4448	5.12	6.11	6.59	7.28	5.37	14.65	0.149818634008713	0.816519266891345	0.904436564192765
616	hsa-miR-128-1-5p	4.73	4.28	3.15	7.81	7.02	6.05	0.153940084186898	0.827625049702888	0.91334700306299
617	hsa-miR-3139	1.97	3.97	0.86	0.52	5.37	7.33	0.155775613802512	0.863037668721464	0.926703239295628
618	hsa-miR-769-5p	597.88	458.87	479.28	644.7	690.55	1946.17	0.156147015624436	0.729933572203087	0.853974571400997
619	hsa-miR-3126-5p	1.58	1.22	0.29	1.56	1.24	2.55	0.161592956089156	0.907160522846259	0.948241505725492
620	hsa-miR-4636	0.79	0.31	0.86	2.08	1.24	0.96	0.192568941061265	0.884547674311467	0.933624894392007
621	hsa-miR-4664-3p	10.63	11.31	10.59	18.21	12.39	40.78	0.192787420269567	0.727428589022012	0.85327468830236
622	hsa-miR-93-3p	25.6	46.77	28.63	39.03	100.36	46.19	0.19291864625768	0.717388484841602	0.84370919045103
623	hsa-miR-664a-5p	3.15	1.22	4.29	6.76	7.43	3.19	0.194708491916868	0.799584500658493	0.894695646298922
624	hsa-miR-628-5p	9.06	10.09	8.59	5.72	33.87	15.93	0.198561837289122	0.738417843895387	0.858586885006175
625	hsa-miR-106b-3p	474.99	551.19	406.84	867.41	1042.03	788.79	0.19908243970714	0.620002672502278	0.777136347290118
626	hsa-miR-191-5p	4559.32	4755.88	5161.82	10038.96	8766.57	9897.47	0.201019285675338	0.607213472316709	0.769767787143703
627	hsa-miR-18b-3p	4.53	3.36	4.58	10.67	5.78	5.58	0.2068083265705	0.791136339642465	0.894465611109213
628	hsa-miR-25-3p	1797.97	1984.04	2013.02	3165.24	5418.29	2426.69	0.212132945703835	0.68783843199231	0.821916417400691
629	hsa-miR-937-3p	1.97	7.64	3.15	11.45	3.72	8.92	0.21440837359125	0.800727611939035	0.894695646298922
630	hsa-miR-652-5p	2.36	0	0.29	1.04	3.3	0.32	0.215266837568303	0.876393280826693	0.930650709283655
631	hsa-miR-324-5p	7.48	4.59	3.15	2.6	11.56	15.93	0.216860548171425	0.717284679094353	0.84370919045103
632	hsa-miR-194-3p	0.79	1.22	0.57	3.12	1.65	0.64	0.218645381456559	0.83962640958776	0.915793616311447
633	hsa-miR-339-3p	44.9	63.28	50.39	61.4	114.82	179.99	0.219158683929515	0.606338156536541	0.769767787143703
634	hsa-miR-3150a-5p	0.79	1.53	1.72	3.12	1.24	3.5	0.220441987367893	0.842600799050445	0.91743031040164
635	hsa-miR-152-5p	1.18	1.22	0.86	2.08	1.65	3.5	0.231284161593326	0.783073071962306	0.89166717481713
636	hsa-miR-6716-3p	1.18	1.83	2.29	1.56	3.72	5.73	0.232808811011274	0.806025252191586	0.897254478496852
637	hsa-miR-330-5p	31.11	31.49	20.04	23.94	68.15	77.1	0.246466623087243	0.657757052720061	0.798240285323923
638	hsa-miR-30a-3p	82.32	85.75	76.3	185.5	143.73	154.03	0.251774994747214	0.528038918512535	0.717139350635385
639	hsa-miR-7977	23.24	58.08	66.42	234.15	114.4	110.86	0.257209877006508	0.690306343508918	0.822237168038271
640	hsa-miR-128-3p	1271.58	1916.17	932.5	2155.78	2098.3	4582.85	0.257932538811052	0.541308159504783	0.729624702946959
641	hsa-miR-128-3p	1097.88	1628.19	748.98	1739.5	1710.07	4068.04	0.257932538811052	0.541308159504783	0.729624702946959
642	hsa-miR-196b-5p	1.97	0.92	0.86	4.68	1.03	1.27	0.258879447675932	0.800513761732862	0.894695646298922
643	hsa-miR-548q	2.76	1.83	0.57	3.3	2.07	4.14	0.260880492430856	0.769978271377465	0.886911908472113
644	hsa-miR-551b-5p	0.79	5.81	2.29	11.45	0.83	4.14	0.263050178749653	0.779584154662933	0.89166717481713
645	hsa-miR-7705	1.18	0.31	0	1.04	0.83	0.96	0.26332968900092	0.866803910775037	0.926703239295628
646	hsa-miR-219b-5p	0	1.22	1.15	0	3.3	3.19	0.263996730249619	0.843793305640763	0.91761240406863
647	hsa-miR-1243	1.58	4.89	1.43	4.16	4.54	6.37	0.264023746071676	0.739631830547219	0.858586885006175
648	hsa-miR-652-3p	164.63	137.87	125.97	316.37	272.59	266.97	0.264238967949555	0.502818275854017	0.691278582011283
649	hsa-miR-191-3p	14.57	26.9	11.17	16.65	23.95	77.1	0.265888502200785	0.629587524601866	0.781526816253356
650	hsa-miR-1909-5p	0	2.75	0.86	1.04	0.41	5.42	0.272839115950261	0.830256993116465	0.914314851430453
651	hsa-miR-625-5p	3.15	3.06	0.86	2.08	4.54	8.28	0.276434951503411	0.742902432457524	0.859215582360588
652	hsa-miR-4746-5p	7.48	12.23	12.88	15.61	24.37	33.13	0.290895130692664	0.582956303018359	0.757566969593641
653	hsa-miR-26b-5p	606.54	633.32	424.69	640.89	1628.09	1222.37	0.293309781134498	0.498197075130235	0.689001801169714
654	hsa-miR-505-3p	116.19	190.76	93.62	182.12	213.53	516.09	0.296311217812446	0.480533088831761	0.675486611424672
655	hsa-miR-27a-5p	12.6	33.93	28.06	62.96	34.28	58.62	0.298336110822792	0.62536461581784	0.779528316374606
656	hsa-miR-6852-5p	0.39	0.92	0.57	0.52	1.24	2.55	0.308333688018576	0.800593929521971	0.894695646298922
657	hsa-miR-383-5p	1.18	0.92	0	1.56	0.83	1.59	0.31562670546145	0.790344844124147	0.894465611109213
658	hsa-miR-139-5p	42.14	46.16	36.65	66.6	74.34	140.17	0.31919383220392	0.415549056463513	0.617801338097748
659	hsa-miR-769-3p	5.91	5.2	2.86	11.97	5.37	11.79	0.320099746793436	0.622254508259516	0.777818135324395
660	hsa-miR-3691-5p	1.97	3.97	1.72	6.24	4.96	7.33	0.331548166047731	0.653112234241514	0.795555735360134
661	hsa-miR-887-5p	1.97	1.22	0.57	1.56	2.48	4.14	0.333218034397378	0.711846527290203	0.841837300565597
662	hsa-miR-5001-3p	2.36	1.53	0.57	2.08	3.72	4.14	0.33428408808808	0.728449673641319	0.853354002498666
663	hsa-miR-424-3p	16.15	85.6	30.92	101.47	36.76	153.23	0.337767274439006	0.698373235363082	0.828970882824879
664	hsa-miR-767-5p	33.87	12.53	32.93	40.59	67.73	84.74	0.348028694000559	0.559906883329044	0.743496529049695
665	hsa-miR-766-3p	4.73	2.45	5.44	8.33	4.13	18.16	0.351419313112251	0.596692086136164	0.767298013063028
666	hsa-miR-3675-5p	0.39	0.92	0.86	0	0.83	4.78	0.352687589778755	0.833882685964294	0.915793616311447
667	hsa-miR-502-3p	15.36	17.12	14.03	24.98	43.99	27.88	0.358016573035168	0.498852700735167	0.689001801169714
668	hsa-miR-1273h-3p	1.58	0.92	1.15	3.12	2.07	2.23	0.377509817065617	0.736071539013769	0.857878954602467
669	hsa-miR-6515-5p	0.39	1.22	0.57	1.04	2.07	1.91	0.389612747532906	0.739317584929159	0.858586885006175
670	hsa-miR-365a-3p	9.26	8.87	4.58	11.19	28.7	5.73	0.392772328817422	0.604200705440707	0.76934939388083
671	hsa-miR-365b-3p	9.26	8.87	4.58	11.19	28.7	5.73	0.392772328817422	0.604200705440707	0.76934939388083
672	hsa-miR-152-3p	48.84	28.43	37.94	74.93	96.23	96.53	0.392857316566241	0.353012627889148	0.564666053399091
673	hsa-miR-1254	6.5	11.62	7.44	16.13	13.22	31.38	0.395735770164098	0.411911672704454	0.61546067958345
674	hsa-miR-1254	6.5	11.62	7.44	16.13	13.22	31.17	0.395735770164098	0.411911672704454	0.61546067958345
675	hsa-miR-4755-5p	0	1.83	0.57	3.12	0.41	2.55	0.396008078204659	0.777011021889834	0.891570339219746
676	hsa-miR-105-5p	10.04	3.82	13.17	22.11	18.79	25.01	0.396883374124488	0.558368796671628	0.743496529049695
677	hsa-miR-105-5p	10.04	3.82	13.17	22.11	18.79	25.01	0.396883374124488	0.558368796671628	0.743496529049695
678	hsa-miR-3653-5p	NA	NA	NA	NA	NA	NA	0.400998066857859	0.651110108417527	0.795555735360134
679	hsa-miR-500a-5p	5.51	2.45	2.86	9.63	9.91	5.73	0.401278548402092	0.545880534554549	0.73259730275844
680	hsa-miR-3180-3p	1.34	0.61	0.63	0.83	0.99	4.4	0.405743752926388	0.58957131870789	0.761423275964735
681	hsa-miR-3180	1.34	0.61	0.63	0.83	0.99	4.4	0.405743752926388	0.58957131870789	0.761423275964735
682	hsa-miR-3180-3p	1.34	0.61	0.63	0.83	0.99	4.4	0.405743752926388	0.58957131870789	0.761423275964735
683	hsa-miR-3180	1.34	0.61	0.63	0.83	0.99	4.4	0.405743752926388	0.58957131870789	0.761423275964735
684	hsa-miR-3180-3p	1.34	0.61	0.63	0.83	0.99	4.4	0.405743752926388	0.58957131870789	0.761423275964735
685	hsa-miR-3180	1.34	0.61	0.63	0.83	0.99	4.4	0.405743752926388	0.58957131870789	0.761423275964735
686	hsa-miR-3180-3p	1.34	0.61	0.63	0.83	0.99	4.4	0.405743752926388	0.58957131870789	0.761423275964735
687	hsa-miR-3180	1.34	0.61	0.63	0.83	0.99	4.4	0.405743752926388	0.58957131870789	0.761423275964735
688	hsa-miR-3180-3p	1.34	0.61	0.63	0.83	0.99	4.4	0.405743752926388	0.58957131870789	0.761423275964735
689	hsa-miR-3180	1.34	0.61	0.63	0.83	0.99	4.4	0.405743752926388	0.58957131870789	0.761423275964735
690	hsa-miR-3064-5p	0.79	0.92	2.58	3.64	3.72	3.82	0.41458746417074	0.636647493917024	0.787015893723394
691	hsa-miR-145-3p	9.45	18.04	6.59	21.33	24.78	41.73	0.419951982672409	0.368540633786575	0.580155874275514
692	hsa-miR-490-3p	1.58	0.61	1.72	1.56	2.48	5.73	0.425623328438664	0.555129290890212	0.741553306487672
693	hsa-miR-500b-5p	0.2	0.46	0.29	1.56	2.07	0.64	0.426261676369553	0.566289193297859	0.747221692148219
694	hsa-miR-5701	216.03	54.42	82.6	458.68	74.55	136.83	0.42927235391745	0.564495703739457	0.746596775979202
695	hsa-miR-5701	216.03	54.42	82.6	458.68	74.55	136.83	0.42927235391745	0.564495703739457	0.746596775979202
696	hsa-miR-6735-5p	0.39	1.53	1.15	4.16	2.07	2.23	0.434345923110526	0.65165374684381	0.795555735360134
697	hsa-miR-30c-2-3p	12.6	23.23	11.45	29.66	31.39	46.51	0.43525453044822	0.320866626503721	0.529765074588999
698	hsa-miR-6783-3p	0.79	1.22	0.86	0	1.65	1.91	0.454794750201673	0.576832020201754	0.755429386294221
699	hsa-miR-502-5p	1.58	1.53	1.15	3.12	4.54	1.59	0.458505909243096	0.612329930417438	0.774061140852553
700	hsa-miR-3129-3p	1.97	3.67	1.43	2.6	6.2	10.19	0.461493579244836	0.581272847403336	0.757262297563298
701	hsa-miR-204-5p	216.43	273.45	164.34	656.15	294.89	545.72	0.463285284774433	0.401666580229693	0.610455937968085
702	hsa-miR-99a-3p	0	0	0	0	0	0	0.467005251974617	0.809895713812581	0.90044306069846
703	hsa-miR-342-3p	61.44	43.1	47.53	132.69	160.25	37.91	0.469596971434826	0.46496206891541	0.665288277114496
704	hsa-miR-598-5p	1.18	1.22	0.57	1.56	1.24	3.82	0.482979578965356	0.606779138331653	0.769767787143703
705	hsa-miR-361-5p	248.92	311.52	268.84	458.42	892.52	703.73	0.505596614164	0.230225419310591	0.429274479756207
706	hsa-miR-3127-3p	1.97	0.31	2.29	0.52	4.13	8.6	0.509474621817335	0.602152532357427	0.76934939388083
707	hsa-miR-548h-5p	0.16	0.24	0.2	0.31	0.65	0.64	0.517178269797639	0.643514018355123	0.790712041278503
708	hsa-miR-548h-5p	0.16	0.24	0.2	0.31	0.65	0.64	0.517178269797639	0.643514018355123	0.790712041278503
709	hsa-miR-548h-5p	0.16	0.24	0.2	0.31	0.65	0.64	0.517178269797639	0.643514018355123	0.790712041278503
710	hsa-miR-548h-5p	0.16	0.24	0.2	0.31	0.65	0.64	0.517178269797639	0.643514018355123	0.790712041278503
711	hsa-miR-548h-5p	0.16	0.24	0.2	0.31	0.65	0.64	0.517178269797639	0.643514018355123	0.790712041278503
712	hsa-miR-7151-3p	0	0	0	0	0.41	0	0.524797114059299	0.78239433862689	0.89166717481713
713	hsa-miR-23a-3p	34.86	58.39	46.95	69.73	198.04	80.44	0.537209808003265	0.320168393589172	0.529765074588999
714	hsa-miR-3174	2.36	1.53	1.15	4.68	3.3	4.46	0.550873290932789	0.545969163061318	0.73259730275844
715	hsa-miR-6833-3p	0	0	0	0	0.41	0.64	0.561967876310236	0.62314866271143	0.777849446480794
716	hsa-miR-145-5p	11.03	7.95	7.16	34.86	14.04	15.29	0.583490105155811	0.333485093880102	0.541686314015773
717	hsa-miR-1294	2.36	3.97	2.86	7.28	4.54	12.11	0.584421418454558	0.42309410841768	0.625899548816238
718	hsa-miR-204-3p	1.97	10.09	2.29	17.69	5.78	9.24	0.590946300891209	0.459398950578804	0.665288277114496
719	hsa-miR-574-5p	79.76	64.5	52.11	172.06	165.41	166.93	0.594826814221011	0.18741037491748	0.370269946029017
720	hsa-miR-181c-5p	5.12	3.97	3.72	1.56	4.96	26.76	0.595646754733216	0.462229004453402	0.665288277114496
721	hsa-miR-212-5p	5.91	5.2	3.44	9.37	11.15	17.52	0.595771513017866	0.247990565200597	0.451664018131802
722	hsa-miR-514a-3p	6.14	1.53	8.04	5.03	25.68	12.96	0.609993984613852	0.393623390605882	0.603241326356617
723	hsa-miR-514a-3p	6.14	1.53	8.04	5.03	25.68	12.96	0.609993984613852	0.393623390605882	0.603241326356617
724	hsa-miR-514a-3p	6.14	1.53	8.04	5.03	25.68	12.96	0.609993984613852	0.393623390605882	0.603241326356617
725	hsa-miR-24-3p	676.65	654.21	819.84	1497.28	1907.08	2578.7	0.618841683846297	0.0799695736508982	0.21428972580106
726	hsa-miR-24-3p	673.11	646.26	813.25	1478.55	1894.69	2553.85	0.618841683846297	0.0799695736508982	0.21428972580106
727	hsa-miR-3679-5p	2.76	1.83	0.86	2.08	6.61	4.46	0.622016083019716	0.482156678481005	0.676379666521159
728	hsa-miR-99b-3p	201.26	442.36	279.72	384.01	787.2	1530.43	0.625853276404583	0.226204570994764	0.423542031465092
729	hsa-miR-30b-3p	0.79	4.59	0.86	7.28	4.13	5.1	0.628754428957274	0.408904011700613	0.613749173829639
730	hsa-miR-3164	0.39	0.61	0.86	3.12	1.24	1.59	0.634499299108517	0.617116721959705	0.775729587294854
731	hsa-miR-195-5p	8.66	8.87	17.46	22.03	46.67	25.49	0.644372702628592	0.368323270619106	0.580155874275514
732	hsa-miR-149-5p	92.16	166.92	125.4	320.53	263.09	499.52	0.655909770877563	0.128816256537199	0.294486741878556
733	hsa-miR-500a-3p	55.73	40.96	44.38	70.77	225.92	81.87	0.660873735975921	0.321030133229284	0.529765074588999
734	hsa-miR-505-5p	12.21	37.3	11.74	37.98	26.43	118.83	0.662711834372458	0.280437083322711	0.4836053749014
735	hsa-miR-582-3p	12.21	3.67	4.01	14.57	19.82	20.39	0.666808715497618	0.37762014626728	0.586753525884056
736	hsa-miR-4516	1.18	0	0.29	0	0	0.64	0.668947913968789	0.631066869228065	0.782278182768862
737	hsa-miR-362-5p	82.32	65.42	67	217.5	139.6	236.7	0.669787062766728	0.167254998887379	0.341890767382425
738	hsa-miR-766-5p	1.58	1.83	1.43	1.56	3.72	9.24	0.674480146574398	0.403789702267976	0.610459093800403
739	hsa-miR-532-5p	1497.06	987.74	969.43	2322.81	2254.21	5872.28	0.687632593417596	0.231656503302227	0.43051157382332
740	hsa-miR-550a-5p	4.46	4.43	4.1	9.8	7.37	22.63	0.690641457935108	0.167299059749249	0.341890767382425
741	hsa-miR-550a-5p	4.46	4.43	4.1	9.8	7.37	22.63	0.690641457935108	0.167299059749249	0.341890767382425
742	hsa-miR-664a-3p	2.36	2.14	2.86	3.64	14.46	2.55	0.694435978598707	0.410080453575558	0.613749173829639
743	hsa-miR-1227-3p	0	0	0	1.56	0	0.96	0.711370063422392	0.30058393818952	0.509249602759564
744	hsa-miR-24-1-5p	2.95	1.53	1.15	3.12	6.2	6.53	0.712194971057697	0.272060241145426	0.475504303383472
745	hsa-miR-548n	0.53	0.95	0.6	0	1.58	3.15	0.722191946586328	0.5677215091182	0.747221692148219
746	hsa-miR-550a-3-5p	4.46	4.43	4.1	9.8	7.37	22.15	0.729201632674687	0.128545602346282	0.294486741878556
747	hsa-miR-550a-3-5p	4.46	4.43	4.1	9.8	7.37	22.15	0.729201632674687	0.128545602346282	0.294486741878556
748	hsa-miR-550a-3-5p	0.92	0.61	0.67	1.73	0.96	8.77	0.729201632674687	0.128545602346282	0.294486741878556
749	hsa-miR-6739-3p	0	0	0	0.52	0.41	0.32	0.732187961535524	0.522032252588593	0.711139826585678
750	hsa-miR-629-5p	249.71	405.98	205.57	519.3	448.53	1761.72	0.734650258591906	0.117585142989074	0.279890167487291
751	hsa-miR-130b-5p	316.27	663.69	333.26	1160.36	529.48	2312.21	0.742475298375862	0.148514959579473	0.321090755942337
752	hsa-miR-548ab	3.28	2.92	2.32	3.12	9.08	14.03	0.75604506197466	0.26620360359418	0.471153970384049
753	hsa-miR-381-3p	4.73	3.67	2.29	7.28	8.67	15.29	0.757815456362984	0.258224545676408	0.46222193676077
754	hsa-miR-6511b-5p	0.46	0.56	0.76	1.82	1.24	2.87	0.764233679051421	0.367950249183739	0.580155874275514
755	hsa-miR-6511b-5p	0.46	0.56	0.76	1.82	1.24	2.87	0.764233679051421	0.367950249183739	0.580155874275514
756	hsa-miR-1284	0	1.22	0.57	1.56	2.89	1.27	0.768053537940788	0.510097390395711	0.698069058721959
757	hsa-miR-941	19.89	19.03	27.49	61.66	47.29	102.5	0.779445453352288	0.0628742036977104	0.178077254143832
758	hsa-miR-941	19.89	19.03	27.49	61.66	47.29	102.5	0.779445453352288	0.0628742036977104	0.178077254143832
759	hsa-miR-941	19.89	19.03	27.49	61.66	47.29	102.5	0.779445453352288	0.0628742036977104	0.178077254143832
760	hsa-miR-941	19.89	19.03	27.49	61.66	47.29	102.5	0.779445453352288	0.0628742036977104	0.178077254143832
761	hsa-miR-339-5p	68.53	105.77	62.41	142.57	219.72	403.63	0.785140217406468	0.0811406615286927	0.216778782293074
762	hsa-miR-92a-2-5p	7.09	38.21	5.73	47.35	14.04	93.66	0.787177839439359	0.302752053018158	0.510288300284842
763	hsa-miR-3609	2.76	1.53	1.43	8.85	3.3	2.87	0.791149700738922	0.326634689315502	0.534438842664304
764	hsa-miR-933	1.58	0.61	1.43	2.08	2.48	6.05	0.791319242814165	0.440202750675396	0.645871248941769
765	hsa-miR-92a-3p	10864.69	16837.57	8793.04	46048.47	22826.64	36593.85	0.817589344105711	0.0888440112246887	0.229150979959932
766	hsa-miR-92a-3p	10523.21	16060.46	8441.6	43036.21	21782.55	34872.27	0.817589344105711	0.0888440112246887	0.229150979959932
767	hsa-miR-3661	1.97	1.83	3.72	6.24	4.54	14.34	0.820698644318266	0.35944825499662	0.571414188671359
768	hsa-miR-1292-5p	8.27	18.34	12.02	45.79	17.76	62.12	0.821301968709947	0.180576250796478	0.359945978759127
769	hsa-miR-3960	0.98	0.46	0.29	1.56	0.21	2.87	0.83308602193267	0.467909761159761	0.665785749185988
770	hsa-miR-504-5p	66.17	109.44	66.71	219.58	201.55	350.43	0.841326608515673	0.0250331846584644	0.0937435157712369
771	hsa-miR-4532	0.39	0	0	0	0.41	0	0.85241818596422	0.462119559850286	0.665288277114496
772	hsa-miR-361-3p	158.73	161.72	165.49	558.85	423.34	556.55	0.891884268157758	0.0216334788463843	0.0852949936894886
773	hsa-miR-4742-3p	0.79	0.31	0.29	0.52	0.83	0.96	0.911160298361785	0.357195082075794	0.569856681743022
774	hsa-miR-548l	0.39	1.22	0.86	3.12	2.89	1.91	0.913528167197543	0.410011466918976	0.613749173829639
775	hsa-miR-105-3p	0.59	0.31	0.14	1.04	0.83	1.27	0.91394722448348	0.462423681899755	0.665288277114496
776	hsa-miR-105-3p	0.59	0.31	0.14	1.04	0.83	1.27	0.91394722448348	0.462423681899755	0.665288277114496
777	hsa-miR-30d-5p	4214.69	3746.59	3322.16	9894.05	9429.45	19539.6	0.915721411365381	0.0118591904119699	0.0559760256752334
778	hsa-miR-423-3p	4420.29	5328.78	4924.19	10919.9	10316.19	32033.93	0.919084672385468	0.0476410170332042	0.149086399457055
779	hsa-miR-99b-5p	2423.03	5422.63	4390.8	9578.46	14565.25	17469.67	0.927530666066626	0.0273356789617794	0.0978617306831703
780	hsa-miR-484	471.06	889.91	310.07	1052.65	1412.5	3369.24	0.932320151699665	0.0386070821341948	0.126569005531518
781	hsa-miR-363-5p	14.57	49.22	11.45	117.6	29.32	79.64	0.94604116167075	0.199022723483936	0.383890813616644
782	hsa-miR-1287-5p	13.79	20.79	15.75	54.12	34.69	83.47	0.960582738607041	0.0290426285621142	0.101542108280049
783	hsa-miR-625-3p	44.9	44.33	52.11	191.49	118.95	168.84	0.963672905938171	0.0289182716274823	0.101542108280049
784	hsa-miR-25-5p	51.6	212.77	51.82	543.76	127.21	250.08	0.969616634329902	0.167316375545812	0.341890767382425
785	hsa-miR-509-5p	0.79	0.92	0.86	2.86	3.3	3.5	0.971221224310929	0.157834909312463	0.330824927013243
786	hsa-miR-509-5p	0.79	0.92	0.86	2.86	3.3	3.5	0.971221224310929	0.157834909312463	0.330824927013243
787	hsa-miR-6516-5p	0.39	0	0	0.52	0.41	0.32	0.984066060229672	0.559292651877235	0.743496529049695
788	hsa-miR-5579-5p	0.39	1.22	0.29	0.52	4.54	0.96	0.987094855354414	0.509043539751339	0.697693672400381
789	hsa-miR-497-5p	19.69	6.11	16.03	22.9	47.08	92.07	0.987751236506497	0.100513571016093	0.251283927540233
790	hsa-miR-4440	2.76	0.92	0.29	2.08	2.07	7.96	0.998490501108057	0.378920608848149	0.587513608753053
791	hsa-miR-877-5p	22.84	18.65	18.9	73.89	61.54	64.67	1.0024247337381	0.021524765104419	0.0852418795064379
792	hsa-miR-3115	0.79	0.31	0	0.52	1.24	1.91	1.03228489957749	0.472995489813452	0.669827473707342
793	hsa-miR-4685-3p	1.18	0	0	0.52	1.24	3.19	1.03728469522541	0.545276258636191	0.73259730275844
794	hsa-miR-6511a-5p	0.13	0.15	0.24	0.69	0.41	1.27	1.03882793988583	0.300997809899228	0.509249602759564
795	hsa-miR-6511a-5p	0.13	0.15	0.24	0.69	0.41	1.27	1.03882793988583	0.300997809899228	0.509249602759564
796	hsa-miR-6511a-5p	0.13	0.15	0.24	0.69	0.41	1.27	1.03882793988583	0.300997809899228	0.509249602759564
797	hsa-miR-6511a-5p	0.13	0.15	0.24	0.69	0.41	1.27	1.03882793988583	0.300997809899228	0.509249602759564
798	hsa-miR-132-5p	4.73	4.28	4.29	14.05	11.98	20.07	1.03998681735581	0.0576070507917136	0.167397111878518
799	hsa-miR-513a-5p	0	0	0.14	0.26	0.21	0.16	1.04206510454302	0.601576748951469	0.76934939388083
800	hsa-miR-513a-5p	0	0	0.14	0.26	0.21	0.16	1.04206510454302	0.601576748951469	0.76934939388083
801	hsa-miR-1307-3p	502.57	1110.02	817.12	2709.42	1709.04	4841.06	1.0658486354288	0.0287032179626752	0.101539051686143
802	hsa-miR-125a-5p	602.61	1107.88	831.15	2754.17	3290.05	3102.28	1.07239121632047	0.014211448233307	0.064295437749437
803	hsa-miR-210-3p	211.9	79.79	145.16	234.67	507.18	1100.67	1.07449824534626	0.0662673683394632	0.184190356098818
804	hsa-miR-3130-5p	0.2	0.31	0.43	0.52	0	1.59	1.07675913944893	0.451687378076631	0.657333664030219
805	hsa-miR-3130-5p	0.2	0.31	0.14	1.04	0	2.87	1.07675913944893	0.451687378076631	0.657333664030219
806	hsa-miR-6737-3p	0	0	0	0	0.41	0	1.08461287851317	0.489731881466083	0.683654612420033
807	hsa-miR-4429	0.39	0.92	0.57	1.04	1.29	1.35	1.08687250330072	0.403105541161048	0.610455937968085
808	hsa-miR-491-5p	0.39	1.53	1.72	2.08	5.37	5.1	1.09088722307624	0.155825228520168	0.329169939270835
809	hsa-miR-597-3p	2.36	1.53	4.29	11.97	6.61	14.65	1.09231152293556	0.131669282344051	0.297776890158612
810	hsa-miR-584-5p	2.36	3.36	0.86	8.33	9.09	7.33	1.09681818625979	0.100228876974689	0.251274075328701
811	hsa-miR-218-2-3p	0	0	0	0	0	0.64	1.10030764493887	0.578786123346484	0.756224204956355
812	hsa-miR-132-3p	14.57	13.15	5.44	31.22	45.43	40.14	1.10314510514319	0.0224460995876568	0.0873446049171862
813	hsa-miR-1228-3p	1.18	0.31	0	2.6	2.07	1.59	1.10650749663851	0.408952833038748	0.613749173829639
814	hsa-miR-3177-3p	18.51	14.06	7.44	30.7	24.37	108	1.11776986354722	0.0503931566802288	0.154044287379961
815	hsa-miR-1296-5p	23.63	25.37	27.77	49.95	93.34	179.99	1.11851905986542	0.0118831786349657	0.0559760256752334
816	hsa-miR-6724-5p	1.58	2.14	3.44	10.41	7.02	9.24	1.1248761745858	0.103558709390227	0.257385050562534
817	hsa-miR-143-5p	0.79	1.22	0.29	2.08	2.07	5.42	1.13016796606719	0.154241930181792	0.327901490528989
818	hsa-miR-4470	0	0.92	1.72	4.16	1.65	4.78	1.13392638045308	0.285399611103298	0.487466893010404
819	hsa-miR-501-5p	15.75	14.67	9.73	34.34	45.84	78.69	1.13853337105631	0.0133878508821436	0.0614468027667617
820	hsa-miR-181d-5p	13.79	17.58	9.73	31.48	30.49	111.34	1.14239071537332	0.0197805633955919	0.079745965040787
821	hsa-miR-1248	45.29	10.7	14.03	159.75	37.17	26.76	1.14312720070802	0.17459859137368	0.352744332459241
822	hsa-miR-1249-3p	NA	NA	NA	NA	NA	NA	1.143368795205	0.233127843969073	0.431986377541035
823	hsa-miR-409-3p	4.73	7.64	0.86	16.65	7.43	28.03	1.14937034930752	0.124994783140121	0.292089636841797
824	hsa-miR-218-5p	259.16	327.87	113.23	684.77	976.98	977.55	1.16821528730355	0.0111056902056974	0.0535199609768744
825	hsa-miR-218-5p	254.04	310.75	112.09	647.83	961.28	961.62	1.16821528730355	0.0111056902056974	0.0535199609768744
826	hsa-miR-27b-3p	1191.23	861.02	906.45	3751.93	4652.16	2489.98	1.17395922115245	0.0172692212682155	0.0725631597889805
827	hsa-miR-196a-5p	0.39	1.38	0.29	0.78	2.48	7.65	1.17845587637413	0.272551628643264	0.475504303383472
828	hsa-miR-196a-5p	0.39	1.99	0.57	0.78	2.68	7.96	1.17845587637413	0.272551628643264	0.475504303383472
829	hsa-miR-508-3p	4.73	1.83	6.01	14.57	15.69	24.85	1.18095261316281	0.0416512435574095	0.134577122685493
830	hsa-miR-9-3p	38.93	79.64	37.08	119.85	298.88	167.94	1.18529462761455	0.016715900116389	0.0709039365126451
831	hsa-miR-9-3p	38.93	79.64	37.08	119.85	298.88	167.94	1.18529462761455	0.016715900116389	0.0709039365126451
832	hsa-miR-9-3p	38.34	79.48	36.93	118.81	296.4	167.78	1.18529462761455	0.016715900116389	0.0709039365126451
833	hsa-miR-509-3-5p	7.88	7.34	12.6	30.18	43.78	40.46	1.18592337853128	0.0168469199422403	0.0711226101335146
834	hsa-miR-6894-3p	0	0	0	0.52	0	0.64	1.19664847449977	0.375242922858408	0.584389034491157
835	hsa-miR-6747-3p	0.79	0.92	0.57	1.56	4.13	7.33	1.20278818915596	0.106900925212188	0.262847055123373
836	hsa-miR-6780b-3p	0	0	0	0	0	0	1.20428435343804	0.494217390677935	0.686839386112969
837	hsa-miR-939-5p	0.39	0.31	0.86	0.52	1.65	4.46	1.21288795572539	0.337549410787624	0.54729478741834
838	hsa-miR-3188	1.97	1.22	1.43	7.28	3.3	8.28	1.21288930418932	0.117046071112731	0.279516676555155
839	hsa-miR-2277-5p	3.15	3.97	2.58	1.56	16.11	26.44	1.22204983207293	0.128290111593904	0.294486741878556
840	hsa-miR-501-3p	38.2	46.93	32.35	160.53	133.82	172.99	1.22268890723	0.0266386252696173	0.0969169496597865
841	hsa-miR-6847-5p	0	0.61	1.15	5.72	1.24	3.5	1.23964499228354	0.266373082697574	0.471153970384049
842	hsa-miR-1180-3p	200.47	500.14	170.64	1362.78	394.43	1741.01	1.25653013360425	0.0259231938063686	0.0950871248225404
843	hsa-miR-6877-5p	0.39	0.92	0.29	2.6	1.24	2.23	1.27992115347772	0.267587489013994	0.472368447075986
844	hsa-miR-219a-1-3p	1.18	3.06	1.15	9.89	6.61	7.01	1.28613207775822	0.0966205086211947	0.244972677665635
845	hsa-miR-935	40.96	11.62	41.8	73.37	98.71	302.65	1.29064041423064	0.0425464705226328	0.136975147905599
846	hsa-miR-744-5p	441.91	978.57	746.97	1858.66	1740.43	6984.43	1.29851406261613	0.0103906096464198	0.0513789814008051
847	hsa-miR-3187-3p	2.76	5.81	2.58	13.53	8.26	32.49	1.31983485697893	0.0365268198152927	0.121529753660546
848	hsa-miR-760	11.03	24.15	9.73	77.01	18.17	105.77	1.33164103398828	0.0290444466141816	0.101542108280049
849	hsa-miR-3149	0.39	0.61	0.57	2.6	2.07	0.64	1.33332105352985	0.346448421782106	0.556681036795305
850	hsa-miR-320d	0.9	0.81	0.7	4.2	3.18	4.36	1.33815180077122	0.107798799091942	0.264328562156954
851	hsa-miR-320d	0.9	0.81	0.7	4.2	3.18	4.36	1.33815180077122	0.107798799091942	0.264328562156954
852	hsa-miR-330-3p	131.94	129.62	161.19	651.99	461.75	782.42	1.33914368840271	0.000601451437336228	0.00452352131441953
853	hsa-miR-653-3p	7.88	105.47	3.15	80.13	216.83	190.19	1.34612953911327	0.141173310159673	0.311975586649153
854	hsa-miR-3909	9.45	11.31	4.87	42.67	19	52.56	1.3575813317984	0.0112151452266539	0.0536767645874611
855	hsa-miR-532-3p	4.73	5.81	4.01	25.5	26.43	7.65	1.37208139135068	0.0433657266275148	0.138615447612949
856	hsa-miR-320a	695.66	1207.89	956.14	4983.58	3385.9	3984.17	1.38076490384572	0.00329197621200364	0.0196421247316217
857	hsa-miR-320b	19.14	32.75	18.49	126.27	64.88	114.34	1.38568567740442	0.000662701180160125	0.0049426463020276
858	hsa-miR-320b	11.46	20.22	16.2	76.58	53.32	71.49	1.38568567740442	0.000662701180160125	0.0049426463020276
859	hsa-miR-653-5p	16.94	173.34	16.32	108.75	572.85	152.92	1.39014750989856	0.115468118919399	0.278555165587229
860	hsa-miR-3173-5p	0.79	1.83	0	4.16	2.48	4.78	1.40452764403042	0.200689058324292	0.38544357768292
861	hsa-miR-197-3p	36.24	55.33	59.55	208.14	177.59	360.94	1.41294279286838	0.00109314689539686	0.00741186720742571
862	hsa-miR-125a-3p	2.76	18.34	5.73	32.26	30.56	73.27	1.4270829704247	0.0229598710932566	0.088573640639934
863	hsa-miR-1228-5p	0.39	0.31	0	0.52	0.41	1.91	1.43209649530559	0.360953270879311	0.57278932169678
864	hsa-miR-26b-3p	3.94	7.95	3.72	16.65	10.74	53.84	1.44551024954516	0.0174917725481787	0.0731548431337381
865	hsa-miR-1260b	92.75	256.34	150.31	2542.13	571.81	365.88	1.44901878447222	0.00555748410780645	0.0308940886738309
866	hsa-miR-629-3p	2.36	1.53	0.29	8.85	5.37	4.78	1.4544258154899	0.145041903011166	0.316615861451204
867	hsa-miR-3175	1.18	0.31	0	2.08	1.65	2.23	1.45632731703163	0.256047227433029	0.461823790990431
868	hsa-miR-6849-3p	0	0	0	0.52	0	0.96	1.46629772880167	0.40248868476857	0.610455937968085
869	hsa-miR-4726-5p	0	1.22	0.29	2.08	1.24	4.78	1.47144901459211	0.207934102284832	0.39595962030835
870	hsa-miR-765	0.39	0	0.86	0.52	0.83	0.32	1.47408662179824	0.41523342703403	0.617801338097748
871	hsa-miR-671-3p	9.06	28.13	15.46	71.29	28.5	167.57	1.47699754885496	0.0177358908156911	0.0734889920372384
872	hsa-miR-23a-5p	0	0.92	0	0	0	5.42	1.49762056573507	0.394891557849371	0.604150332094336
873	hsa-miR-1910-5p	0.79	2.14	0.86	0.52	2.07	21.03	1.49885166980924	0.159260320493095	0.332256379583496
874	hsa-miR-320c	4.89	5.39	2.38	23.85	10.78	32.57	1.50177391453492	0.00101602374167046	0.00699493268303896
875	hsa-miR-320c	4.76	5.09	1.96	19.6	8.71	32.04	1.50177391453492	0.00101602374167046	0.00699493268303896
876	hsa-miR-4498	0.79	0.61	1.15	3.64	2.07	6.05	1.5018501614796	0.144771501837677	0.316615861451204
877	hsa-miR-509-3p	0.79	0.61	0.67	3.3	3.58	2.97	1.51592759313529	0.015149254346506	0.067229156048557
878	hsa-miR-509-3p	0.79	0.61	0.67	3.3	3.58	2.97	1.51592759313529	0.015149254346506	0.067229156048557
879	hsa-miR-509-3p	0.79	0.61	0.67	3.3	3.58	2.97	1.51592759313529	0.015149254346506	0.067229156048557
880	hsa-miR-543	2.36	2.45	2	11.45	4.96	18.48	1.51928171622401	0.0455069040989403	0.143410842142787
881	hsa-miR-216b-5p	0	0	0	0.52	0.41	0	1.53552440589612	0.425381183541495	0.62617789353559
882	hsa-miR-1468-5p	4.33	2.14	6.01	11.45	12.39	47.15	1.53584624894163	0.0276214293976179	0.098192972022014
883	hsa-miR-4508	0.39	0.61	0.57	0	0.41	8.28	1.53710977239944	0.271226251946441	0.475504303383472
884	hsa-miR-9-5p	384.14	502.63	499.22	1238.33	3346.42	2548.17	1.54132060107658	0.00256542695724678	0.0155138995049721
885	hsa-miR-9-5p	383.75	502.63	499.22	1238.33	3346.42	2547.85	1.54132060107658	0.00256542695724678	0.0155138995049721
886	hsa-miR-9-5p	383.75	502.48	499.51	1238.59	3346.63	2548.17	1.54132060107658	0.00256542695724678	0.0155138995049721
887	hsa-miR-342-5p	12.21	20.48	16.61	78.05	60.3	145.91	1.54341255289454	0.00113047725041075	0.00756046363177061
888	hsa-miR-3129-5p	0.39	0.61	0.57	3.64	2.89	1.91	1.54603240044232	0.202187945730075	0.386662844932516
889	hsa-miR-7641	62.23	33.47	47.38	405.87	103.05	142.72	1.57145392338813	0.0244522288564821	0.0919527093552584
890	hsa-miR-7641	62.23	33.47	47.38	405.87	103.05	142.72	1.57145392338813	0.0244522288564821	0.0919527093552584
891	hsa-miR-6797-3p	0.39	0	0.29	0.52	0.41	1.59	1.57244205206563	0.371763342790934	0.581936939246818
892	hsa-miR-4683	0	0.31	0.29	0	1.24	1.91	1.57417177013135	0.298202629451541	0.506435205615046
893	hsa-miR-6798-3p	0.39	0	0	1.04	0	0	1.58673406162147	0.165852082290814	0.341235893448916
894	hsa-miR-195-3p	5.51	5.5	6.87	32.78	21.48	43.01	1.59979254960461	0.00596953609580728	0.0326358280430291
895	hsa-miR-500b-3p	0.79	1.53	0	4.16	2.89	5.1	1.60820157611834	0.117104046199262	0.279516676555155
896	hsa-miR-2110	8.27	17.43	9.16	55.16	40.89	95.57	1.62258347232839	0.000817515529107216	0.00594858860610535
897	hsa-miR-5010-3p	6.7	4.59	4.58	42.15	15.69	16.25	1.62946823480821	0.017618558678352	0.0733423721726745
898	hsa-miR-4652-5p	0.39	0.92	0.57	3.12	1.24	2.23	1.63667587267916	0.270711727077983	0.475504303383472
899	hsa-miR-4286	1.58	0.92	1.43	22.9	12.8	4.14	1.63908054658594	0.175861032473164	0.353475362505185
900	hsa-miR-628-3p	2.76	3.97	2.29	20.29	16.52	22.3	1.65150694171423	0.000983956187817072	0.00682667277594015
901	hsa-miR-6721-5p	0.39	0	1.15	3.12	1.65	4.78	1.6712404165279	0.120427307689283	0.285138731169069
902	hsa-miR-574-3p	14.57	16.2	16.32	66.08	73.93	139.22	1.67997445891132	0.00967345492424982	0.048678263944324
903	hsa-miR-506-3p	1.97	0.31	0.86	4.68	7.43	5.1	1.70165644434024	0.0336811906812917	0.115055975800596
904	hsa-miR-7706	15.36	38.52	14.89	86.9	90.04	234.15	1.70850996876973	0.000883611967279112	0.00632666168571844
905	hsa-miR-6842-3p	1.97	0.31	1.15	1.56	4.13	13.7	1.71127353768261	0.0590952559507413	0.170291894401336
906	hsa-miR-708-3p	46.48	191.07	72.72	226.87	886.32	606.25	1.72219173773221	0.00448303332714404	0.0255561453999612
907	hsa-miR-27b-5p	6.7	11.31	12.31	100.43	32.21	28.99	1.72966318318707	0.0099704466530194	0.0495752764136242
908	hsa-miR-23b-3p	67.15	78.57	57.26	373.09	391.74	347.88	1.73005779704405	1.16673908292712e-05	0.000145032149891635
909	hsa-miR-615-3p	1.97	2.45	0	17.17	0.83	5.1	1.73512004592643	0.126027716748793	0.29297352335109
910	hsa-miR-3928-3p	1.58	1.22	1.43	8.33	6.61	8.92	1.7407779483965	0.0340519811044111	0.115880315925658
911	hsa-miR-6808-3p	0	0	0	0.52	0	0.32	1.74481801248858	0.121215814522989	0.286248427435553
912	hsa-miR-4488	3.54	1.53	2	9.89	5.37	59.57	1.74951183872641	0.0363573899032774	0.121417402848632
913	hsa-miR-485-3p	0.79	0.92	0.29	3.12	0.41	6.05	1.76514821986973	0.144240413516093	0.316409730629666
914	hsa-miR-6827-5p	0	0.61	0.29	0	1.24	4.46	1.78511253784732	0.239003914796831	0.439443679762256
915	hsa-miR-99a-5p	42.73	68.63	30.21	106.41	303.98	480.41	1.78552973932376	0.0019116859158597	0.0122211349621031
916	hsa-miR-3653-3p	NA	NA	NA	NA	NA	NA	1.78826876769662	0.128950867323539	0.294486741878556
917	hsa-miR-4473	0.39	0.92	0.29	2.6	2.48	4.78	1.79431113841988	0.0679457696170333	0.188270785780944
918	hsa-miR-3907	0.79	1.53	0.57	3.64	3.3	11.15	1.7946625270999	0.0838566746008982	0.220740364022953
919	hsa-miR-885-5p	0.39	2.75	0.29	9.89	2.89	7.01	1.79804983045272	0.0565844910566188	0.165297635680896
920	hsa-miR-6514-5p	0	0.61	0.57	1.56	2.07	4.46	1.80685672920737	0.11140835342828	0.270218093003553
921	hsa-miR-6881-3p	0.39	0.31	0.29	3.12	0.83	1.91	1.836668627336	0.196449480879062	0.383055087988585
922	hsa-miR-1263	0.39	31.49	0	28.62	49.15	108.32	1.84923422295445	0.27752255583645	0.480995428031418
923	hsa-miR-943	0.39	0.92	0.57	5.2	5.78	4.46	1.85233934832055	0.0406230576568113	0.131730567401616
924	hsa-miR-6770-3p	0	0.1	0	0.35	0.41	0.21	1.85519942528435	0.212785893273759	0.402628698689249
925	hsa-miR-6770-3p	0	0.1	0	0.35	0.41	0.21	1.85519942528435	0.212785893273759	0.402628698689249
926	hsa-miR-6770-3p	0	0.1	0	0.35	0.41	0.21	1.85519942528435	0.212785893273759	0.402628698689249
927	hsa-miR-514a-5p	0	0.1	0.19	0.52	1.1	0.11	1.8570060385511	0.165832186439761	0.341235893448916
928	hsa-miR-514a-5p	0	0.1	0.19	0.52	1.1	0.11	1.8570060385511	0.165832186439761	0.341235893448916
929	hsa-miR-514a-5p	0	0.1	0.19	0.52	1.1	0.11	1.8570060385511	0.165832186439761	0.341235893448916
930	hsa-miR-6515-3p	0	0.31	0	0	0	0	1.86944517888956	0.227805552752552	0.425649206082535
931	hsa-miR-6786-3p	0	0.92	0.29	1.04	0	3.5	1.86999969050312	0.182031847086757	0.361238366169951
932	hsa-miR-139-3p	3.15	2.75	2.58	14.57	7.43	36.64	1.89699478347538	0.00710149295512255	0.0378323583025874
933	hsa-miR-29b-2-5p	0	0	0.86	3.64	1.65	1.27	1.90128052435825	0.219958422106534	0.415322337099889
934	hsa-miR-6738-3p	0	0.31	0.29	0	0.41	1.27	1.95447572416675	0.117115925930931	0.279516676555155
935	hsa-miR-3916	0.39	1.22	0.29	10.41	0.41	0.64	1.96846163125549	0.263316680332961	0.468525703574553
936	hsa-miR-1306-5p	2.76	1.83	2	21.33	5.78	12.11	1.98309537796223	0.0096812636671393	0.048678263944324
937	hsa-miR-4750-5p	0.39	0.31	0	0.52	0.83	2.87	1.98404498136355	0.193413276796525	0.377958259242117
938	hsa-miR-6741-3p	0.39	0.61	0.29	4.16	0.83	4.14	1.9855117544875	0.0715599332727368	0.196460553003373
939	hsa-miR-4741	0.79	1.53	1.15	6.24	3.72	10.19	2.00075935801612	0.0371369236348384	0.123102024641409
940	hsa-miR-1301-3p	19.3	31.49	24.05	100.43	129.27	366.04	2.0321199196427	4.21821651989985e-06	5.99254569096883e-05
941	hsa-miR-489-3p	1.18	28.43	2.86	70.25	90.04	54.79	2.03440412961667	0.0239063461768807	0.0910475737374817
942	hsa-miR-452-5p	54.75	47.38	75.58	191.49	695.51	444.09	2.06281673686689	0.00129930212736829	0.00861389188144164
943	hsa-miR-1269b	16.74	31.49	22.48	107.97	189.57	214.4	2.07645836276016	0.00108850348789711	0.00741186720742571
944	hsa-miR-4728-3p	0	0.31	0	3.64	0	1.27	2.096539037652	0.0644458825800467	0.180960342109053
945	hsa-miR-663a	0.79	0	0.57	2.08	0	4.14	2.10050572271401	0.283857666848421	0.486690827259267
946	hsa-miR-508-5p	0.79	0.31	1.43	5.72	5.78	8.6	2.10830388798903	0.0117309761485195	0.0558469343240688
947	hsa-miR-423-5p	407.25	877.38	373.63	3608.05	1194.43	8625.72	2.11901859539047	0.000370111209557457	0.00290569765398179
948	hsa-miR-135a-3p	1.58	1.22	2	10.41	12.39	19.43	2.14691973809786	0.00169134049434081	0.0108902859167987
949	hsa-miR-3651	3.54	1.22	1.15	52.55	1.65	9.56	2.16357863661738	0.060261184524336	0.172312332745306
950	hsa-miR-193a-5p	8.27	11.01	9.16	111.35	43.37	52.88	2.16835247380644	0.0208518897526516	0.0829441836827697
951	hsa-miR-1260a	53.37	157.9	83.03	1938.01	384.72	244.82	2.18044765539066	0.000200376373303001	0.00182996789904271
952	hsa-miR-1291	15.36	5.5	5.15	121.24	27.26	29.95	2.18241373057365	0.0125873973083481	0.058892885849666
953	hsa-miR-6511a-3p	0.1	0.23	0.29	3.25	1.86	5.5	2.20216258906941	0.000276052205196693	0.00233081814765133
954	hsa-miR-6511a-3p	0.1	0.23	0.29	3.25	1.86	5.5	2.20216258906941	0.000276052205196693	0.00233081814765133
955	hsa-miR-6511a-3p	0.1	0.23	0.29	3.25	1.86	5.5	2.20216258906941	0.000276052205196693	0.00233081814765133
956	hsa-miR-6511a-3p	0.1	0.23	0.29	3.25	1.86	5.5	2.20216258906941	0.000276052205196693	0.00233081814765133
957	hsa-miR-1229-3p	0	0.31	0.29	1.04	0	2.23	2.20282843631811	0.0605631617425817	0.172624298597486
958	hsa-miR-323a-3p	0	1.53	0.57	6.76	2.48	8.28	2.20764347922547	0.0383954571563002	0.126337993216502
959	hsa-miR-675-3p	0.79	1.53	0.57	14.57	0.41	7.96	2.2139753745748	0.0644987141148467	0.180960342109053
960	hsa-miR-708-5p	167.78	539.88	212.44	1322.19	3546.11	2351.72	2.22657452821546	0.000176264124440578	0.0016263545502507
961	hsa-miR-7111-3p	0	0.31	0	0.26	0	0.32	2.24066489895131	0.181957364020182	0.361238366169951
962	hsa-miR-1908-5p	2.36	9.48	1.43	22.37	9.09	80.6	2.2603060155314	0.0041729764824931	0.0244105487047799
963	hsa-miR-3910	0.2	0.15	0	1.3	0.83	0.48	2.28858578421229	0.129064619521686	0.294486741878556
964	hsa-miR-3910	0.2	0.15	0	1.3	0.83	0.48	2.28858578421229	0.129064619521686	0.294486741878556
965	hsa-miR-636	0	0	0.57	3.12	1.65	2.23	2.29138544765797	0.109639144806664	0.267120787229391
966	hsa-miR-6511b-3p	0.39	2.29	1.72	14.31	6.61	29.47	2.32789885370721	0.000535187071754598	0.00409395238649885
967	hsa-miR-6511b-3p	0.39	0.15	0.29	2.34	1.65	3.98	2.32789885370721	0.000535187071754598	0.00409395238649885
968	hsa-miR-5100	5.91	22.01	66.71	1389.83	99.54	187.64	2.3387822573137	0.0819249086285738	0.218222598876707
969	hsa-miR-125b-2-3p	0.39	1.83	1.15	6.76	12.39	14.97	2.35523746248356	0.00198396172011366	0.0125049519436465
970	hsa-miR-6516-3p	0.39	0.61	0.29	3.64	1.24	0.64	2.36735647597184	0.138093197162762	0.307446297165851
971	hsa-miR-1287-3p	0	0.61	0	1.56	1.24	0	2.37237578473102	0.259424696291254	0.462600043737348
972	hsa-miR-23b-5p	1.97	4.59	0.57	32.78	4.54	19.11	2.38412646754723	0.00244485276053679	0.0148853280318397
973	hsa-miR-6726-3p	0.39	0	0	0.52	0	0.32	2.38977559285956	0.139500584477305	0.309665043206486
974	hsa-miR-675-5p	3.15	1.22	1.72	30.7	6.2	21.66	2.40278186543581	0.0158919484746893	0.0684932081707259
975	hsa-miR-4449	1.18	0.31	0.57	7.81	1.24	5.42	2.40615830646046	0.0356826593755847	0.120060075718603
976	hsa-miR-1273g-3p	8.27	2.06	2.36	84.95	8.26	3.03	2.41158245117221	0.133310235598949	0.299761565847961
977	hsa-miR-513b-5p	0	0	0	0.52	0.83	0.32	2.43429588444753	0.176145264443925	0.353475362505185
978	hsa-miR-1262	0.79	1.22	0.29	7.81	6.2	6.69	2.44132579924324	0.0110872084173831	0.0535199609768744
979	hsa-miR-3615	13.39	34.85	25.48	182.12	90.04	485.83	2.44864054651731	1.38565030617978e-05	0.000167588787031203
980	hsa-miR-4707-5p	1.18	3.67	2	12.49	10.33	34.41	2.46525931597133	0.000694005411307028	0.00513334581090736
981	hsa-miR-10a-5p	103.19	78.41	50.96	1422.62	158.8	390.57	2.47891250175734	0.00896796950065288	0.0460894559277319
982	hsa-miR-1226-3p	0	0.61	0	3.12	1.24	8.6	2.49494988990897	0.000305729135423708	0.00255726706732915
983	hsa-miR-3940-3p	0.39	1.22	0.29	11.97	0	4.14	2.49559214845819	0.0907865910991307	0.233488502970465
984	hsa-miR-4662a-5p	0	0	0.29	0.52	0.83	2.23	2.52026189431877	0.0771145233575629	0.207884031340418
985	hsa-miR-224-5p	132.73	127.79	191.54	983.97	1611.57	2249.77	2.52443098354495	2.09418188577733e-05	0.000240293947150091
986	hsa-let-7e-3p	0.39	0	0	0	1.65	1.59	2.52731081053556	0.0884408315991145	0.228770359194241
987	hsa-miR-6803-3p	0	0	0	0	0.41	0.32	2.54461000287079	0.133636720417135	0.299761565847961
988	hsa-miR-4713-5p	0.79	0	0	1.56	0.41	7.96	2.59791264341848	0.096512184647211	0.244972677665635
989	hsa-miR-375	20.09	611.72	30.63	986.05	2122.05	3780.84	2.598363288604	0.0127739276613793	0.0592366075488833
990	hsa-miR-1269a	17.92	34.24	23.62	192.79	254.41	382.93	2.60906178358845	2.09353513856419e-05	0.000240293947150091
991	hsa-miR-370-3p	5.91	4.89	3.15	24.98	24.78	97.8	2.64621639144778	0.00241907129903398	0.0148853280318397
992	hsa-miR-365b-5p	1.58	4.28	2.29	47.35	10.33	24.21	2.69161536492357	0.00365695099692676	0.02153270488322
993	hsa-miR-1185-1-3p	0.39	0	0.29	2.08	1.45	4.46	2.72249502302805	0.0971619758324295	0.245649628163911
994	hsa-miR-1343-3p	0.79	0.92	2	10.93	1.65	40.14	2.74768707927616	0.0020192810896066	0.0126381578685169
995	hsa-miR-6789-3p	0	0	0	0	0	1.27	2.82972653726791	0.0591740549260508	0.170291894401336
996	hsa-miR-217	0	0	0.29	0	2.07	0	2.843675240325	0.151354962176826	0.325066152586181
997	hsa-miR-585-3p	2.76	1.83	2	34.34	30.98	24.85	2.84527985901643	6.37031529436701e-06	8.5096002812813e-05
998	hsa-miR-3605-5p	0	0.61	0	4.16	1.24	7.01	2.84634132072459	0.0197342908187696	0.079745965040787
999	hsa-miR-224-3p	0.39	0.31	0.29	2.6	3.3	7.01	2.85356888157733	0.0159179746363251	0.0684932081707259
1000	hsa-miR-493-5p	0.39	0.61	0.29	4.16	4.13	8.92	2.90796088828656	0.00922948277208031	0.0469340175057493
1001	hsa-miR-149-3p	0	0.31	0	4.16	1.24	1.59	2.9165119483358	0.0686238219513587	0.189562718044648
1002	hsa-miR-7110-3p	0	0	0	0.52	0.41	0.64	3.05730890347426	0.0754247079961116	0.205182716281216
1003	hsa-miR-3612	0	0.31	0	0.52	3.72	2.23	3.34900907279051	0.0549030041003647	0.164094345700037
1004	hsa-miR-346	0	0	0	1.04	0.41	1.91	3.37593576312803	0.0200214287382978	0.0799963335748951
1005	hsa-miR-877-3p	1.58	0.61	0.86	13.27	0.41	2.87	3.39000570222152	0.00025731619108012	0.00221440375977604
1006	hsa-miR-4665-5p	0.79	0.31	0.29	4.16	4.13	18.8	3.44392754945752	0.00139395386213505	0.00917344637213875
1007	hsa-miR-6750-3p	0	0	0	0	0	0	3.51933766310415	0.0488151254382458	0.152228352847491
1008	hsa-miR-513c-5p	0	0.31	0	1.56	1.24	5.42	3.64946444876619	0.0107255243328944	0.0527227524950343
1009	hsa-miR-4425	0	0.31	0	1.56	2.07	4.14	3.68286689181058	0.0271590878784213	0.0976200146634017
1010	hsa-miR-487b-3p	0	0	0	2.08	1.24	0.96	3.84213660581156	0.0292541353991487	0.101877241954234
1011	hsa-miR-210-5p	0	0.31	0	5.2	1.24	2.55	3.86425110555782	0.0242176079830959	0.0917694790868542
1012	hsa-miR-3605-3p	0.39	0.31	0.86	7.28	8.26	22.3	3.95504591566856	4.38203599983088e-05	0.000472520749379355
1013	hsa-miR-654-3p	1.18	0.31	0.29	9.89	10.33	30.58	4.00263494927326	4.45782940601217e-05	0.000474971109331058
1014	hsa-miR-10a-3p	0	0.61	0	11.45	1.65	4.78	4.12147724382223	0.00845733427569397	0.0444828144052557
1015	hsa-miR-654-5p	0	0	0	1.56	1.65	2.87	4.17535844305521	0.0253980318937586	0.0943204918876099
1016	hsa-miR-1914-5p	0	0	0.29	3.64	0.83	7.01	4.28132659778128	0.00259546431628143	0.0155902051212878
1017	hsa-miR-6787-3p	0	0	0	0	0	1.59	4.28134855551915	0.00675390357926649	0.0361960700805001
1018	hsa-miR-1908-3p	0	0	0	2.08	0.41	3.19	4.29994409344063	0.0142883282111954	0.064295437749437
1019	hsa-miR-328-3p	8.66	13.45	10.02	310.12	85.08	971.65	4.34380611523965	4.8740226161278e-12	2.98718239976531e-10
1020	hsa-miR-146b-3p	0.39	0.61	0.86	23.94	20.65	36.95	4.56676090814176	2.96567606728864e-07	5.20447074553595e-06
1021	hsa-miR-642a-3p	0	0.61	0	4.68	8.26	15.61	4.63853109834847	0.00031397745531197	0.00260194280096493
1022	hsa-miR-3591-5p	0	0	0.29	5.72	6.61	8.28	5.05264005077991	0.000225286875044867	0.00195758983655491
1023	hsa-miR-758-3p	0	0	0	1.56	3.72	7.01	5.21829409835085	0.00159596357511594	0.0103506333313679
1024	hsa-miR-642a-5p	0	0	0	9.89	4.34	1.59	5.89421758564873	9.16338892400406e-05	0.000921486863706026
1025	hsa-miR-1247-5p	0.79	0	0	66.08	5.37	21.98	6.07784132138034	0.000971762830254273	0.00679474791466855
1026	hsa-miR-1247-3p	0	0	0	124.88	21.48	41.41	8.35620406425788	6.1891573090161e-08	1.45770941883405e-06
