# Supplementary material for: Identification of the miRNAome of early mesoderm progenitor cells and cardiomyocytes derived from human pluripotent stem cells
Source: Sci Rep. 2018 May 23;8:8072. doi: 10.1038/s41598-018-26156-3 (PMC5966391; doi:10.1038/s41598-018-26156-3)
Supplement: Supplementary file 6 — Supplemental file 5 [file 41598_2018_26156_MOESM6_ESM.csv]

	microRNA	PSC1	PSC2	PSC3	CM1	CM2	CM3	log2FoldChange	pvalue	padj
1	hsa-miR-520f-3p	425.17	210.63	205.14	0	0	0.99	-10.9195961513612	2.06054277422955e-17	3.57936220620198e-16
2	hsa-miR-512-3p	1079.96	823.27	943.24	1.22	1.83	2.98	-9.73357601054719	2.12250532577715e-75	1.14296911793099e-72
3	hsa-miR-512-3p	1079.96	823.27	943.24	1.22	1.83	2.98	-9.73357601054719	2.12250532577715e-75	1.14296911793099e-72
4	hsa-miR-518b	237.5	166	139.72	0	0.46	0.99	-9.45108474056107	1.45217030359551e-17	2.56391379831534e-16
5	hsa-miR-520a-5p	71.16	51.97	35.11	0	0	0	-9.4400322754943	2.2295395887405e-13	3.20161884943136e-12
6	hsa-miR-520d-5p	74.93	43.72	28.49	0	0	0	-9.34060020362861	2.47536996867158e-12	3.13643936030505e-11
7	hsa-miR-525-5p	55.93	41.73	42.7	0	0	0	-9.30513796812722	8.10373571615629e-12	9.69747040700036e-11
8	hsa-miR-2113	89.8	70.31	103.64	0	0.46	0	-9.29453790336872	8.71723130545194e-13	1.18841241974326e-11
9	hsa-miR-372-3p	109988.1	17393.8	43903.67	125.73	209.42	223.69	-9.15403296996566	1.31660770372073e-52	1.77248312113403e-50
10	hsa-miR-520a-3p	154.79	87.59	134.09	0.82	0.46	0	-8.95156757132211	1.62325660287417e-15	2.609324419844e-14
11	hsa-miR-520g-3p	245.9	107.99	157.28	0	0.46	0	-8.81437818881172	3.31412517690562e-19	6.60983854727287e-18
12	hsa-miR-302b-3p	314846.76	376198.57	427597.05	1968.7	1900.56	1363.37	-8.54784024296679	1.94218592484532e-65	5.22933560264603e-63
13	hsa-miR-373-3p	2905.9	552.41	1374.27	1.63	7.77	19.88	-8.5185977318559	2.45347903016509e-28	8.52386101770259e-27
14	hsa-miR-371a-5p	2217.04	726.05	1314.72	2.45	4.12	17.9	-8.50738297725039	5.38366623797937e-41	3.22122696572432e-39
15	hsa-miR-519b-3p	45.79	17.53	16.13	0	0	0	-8.44332788147063	3.79875692517589e-10	3.78820482260595e-09
16	hsa-miR-518e-5p	24.86	25.84	22.28	0	0.15	0.33	-8.35761771734958	1.02960524076152e-10	1.09790578643579e-09
17	hsa-miR-519b-5p	24.86	25.54	22.28	0	0.15	0.33	-8.35761771734958	1.02960524076152e-10	1.09790578643579e-09
18	hsa-miR-519c-5p	24.86	25.54	22.28	0	0.15	0.33	-8.35761771734958	1.02960524076152e-10	1.09790578643579e-09
19	hsa-miR-522-5p	24.86	25.54	22.28	0	0.15	0.33	-8.35761771734958	1.02960524076152e-10	1.09790578643579e-09
20	hsa-miR-523-5p	24.86	25.54	22.28	0	0.15	0.33	-8.35761771734958	1.02960524076152e-10	1.09790578643579e-09
21	hsa-miR-523-3p	31.51	17.83	20.61	0	0	0	-8.30687843220646	8.20093004107624e-10	7.88607290557064e-09
22	hsa-miR-371a-3p	1101.63	179.14	439.19	0.82	1.83	11.93	-8.2305212385076	1.85025502944054e-24	5.10955042745503e-23
23	hsa-miR-517a-3p	767.44	366.24	343.81	2.04	2.74	3.98	-8.18366258042924	1.30220749393881e-35	6.67846414748616e-34
24	hsa-miR-517b-3p	767.44	366.24	343.81	2.04	2.74	3.98	-8.18366258042924	1.30220749393881e-35	6.67846414748616e-34
25	hsa-miR-518c-5p	21.66	23.54	21.23	0	0	0	-8.17600162979711	4.71908434394694e-10	4.66280168663381e-09
26	hsa-miR-515-5p	46.8	22.62	36.36	0	0.23	0.5	-8.13127502385077	1.05158596305049e-12	1.39821985457454e-11
27	hsa-miR-515-5p	46.8	22.62	36.36	0	0.23	0.5	-8.13127502385077	1.05158596305049e-12	1.39821985457454e-11
28	hsa-miR-124-5p	9.85	3.77	6.87	0	0	0	-8.1127774385368	1.94393235474828e-09	1.78941465475547e-08
29	hsa-miR-124-5p	9.85	3.77	7.01	0	0	0	-8.1127774385368	1.94393235474828e-09	1.78941465475547e-08
30	hsa-miR-124-5p	9.85	3.77	7.01	0	0	0	-8.1127774385368	1.94393235474828e-09	1.78941465475547e-08
31	hsa-miR-498	27.18	18.95	16.32	0	0	0	-8.05743644833402	3.89207937686116e-09	3.44219602403637e-08
32	hsa-miR-200a-5p	36.63	37.3	39.22	0	0	0.99	-8.0505358250703	2.88961883556797e-10	2.93596177915727e-09
33	hsa-miR-512-5p	14.38	7.18	8.59	0	0	0	-8.04663541373767	1.5721281817011e-09	1.45963969973455e-08
34	hsa-miR-512-5p	14.38	7.18	8.59	0	0	0	-8.04663541373767	1.5721281817011e-09	1.45963969973455e-08
35	hsa-miR-651-5p	89.01	41.88	68.14	0.82	0.46	0	-7.99186628018663	1.12057960594088e-11	1.32622443472344e-10
36	hsa-miR-519d-3p	241.63	119.15	123.83	0	0.46	3.98	-7.96679325431323	8.25233857973612e-22	1.85161846882829e-20
37	hsa-miR-519c-3p	31.71	12.53	10.59	0	0	0	-7.88635942180256	9.38899035202636e-09	7.60296436776871e-08
38	hsa-miR-372-5p	33.87	3.36	16.89	0	0	0	-7.88041470426961	4.9652837684178e-08	3.76592297083519e-07
39	hsa-miR-518e-3p	22.84	11.01	15.75	0	0	0	-7.80457097610602	1.10435928488356e-08	8.81033296162661e-08
40	hsa-miR-302c-3p	17042.29	15770.73	16136.12	195.81	117.55	102.24	-7.70184632836678	8.44657761878903e-46	7.58080341286316e-44
41	hsa-miR-302a-3p	17769.23	15461.16	20309.56	211.05	166.09	130.57	-7.69880197397478	7.91800316156725e-38	4.48825758158312e-36
42	hsa-miR-518c-3p	82.91	44.63	38.08	0	0	1.99	-7.69858119173155	4.77517651396443e-11	5.41354221635757e-10
43	hsa-miR-302c-5p	1078.39	3435.23	1354.23	20.41	16	6.96	-7.69239216253372	1.81838979465132e-30	7.25335484755358e-29
44	hsa-miR-526a	10.48	5.95	5.7	0	0	0	-7.67891063571327	7.13843647828488e-09	6.05361896623056e-08
45	hsa-miR-526a	10.48	5.95	5.7	0	0	0	-7.67891063571327	7.13843647828488e-09	6.05361896623056e-08
46	hsa-miR-367-5p	14.57	18.65	10.02	0	0	0	-7.48550877430292	2.06867103312007e-08	1.61446282802197e-07
47	hsa-miR-520g-5p	15.95	13.76	9.3	0	0	0	-7.44031934106842	2.19373253968937e-08	1.69974816204709e-07
48	hsa-miR-1323	254.83	237.84	135.42	2.45	2.29	2.98	-7.42553568359407	3.71702201520785e-25	1.11200908621635e-23
49	hsa-miR-520e	20.95	7.18	8.45	0	0	0	-7.39326367700213	2.03136661595938e-07	1.38823467235678e-06
50	hsa-miR-548ah-5p	12.21	9.48	11.45	0	0	0	-7.25697203085685	1.86737980519907e-07	1.28921028858936e-06
51	hsa-miR-518a-3p	10.44	7.8	13.74	0	0.23	0	-7.24291541941835	4.81861226617499e-08	3.68059958203579e-07
52	hsa-miR-518a-3p	10.44	7.8	13.74	0	0.23	0	-7.24291541941835	4.81861226617499e-08	3.68059958203579e-07
53	hsa-miR-524-5p	16.15	8.56	8.45	0	0	0	-7.23698269970575	1.26638613945665e-07	9.09265248129873e-07
54	hsa-miR-516b-5p	915.13	535.14	531.24	4.49	4.34	19.88	-7.23052866931995	2.47508853930598e-48	2.42333668802958e-46
55	hsa-miR-516b-5p	323.95	177.16	183.09	2.04	1.6	3.98	-7.23052866931995	2.47508853930598e-48	2.42333668802958e-46
56	hsa-miR-526b-5p	147.36	105.82	103.73	0	2.29	1.99	-7.2255306806113	2.56380116681949e-23	6.57431870634427e-22
57	hsa-miR-183-5p	6644.41	5623.78	7005.63	41.64	74.07	169.01	-7.11950249397805	1.65689263545812e-58	3.5689467367768e-56
58	hsa-miR-302e	126.69	158.66	90.52	2.04	0.91	0.5	-7.11906018737394	1.06804628484854e-22	2.61428601995882e-21
59	hsa-miR-96-5p	1004.34	644.74	405.41	0.82	5.03	27.84	-7.11225609818711	2.12274169666047e-22	4.864240015539e-21
60	hsa-miR-302d-3p	22718.07	33794.24	18820.24	376.24	353.03	222.7	-7.08264015491828	2.19515079850665e-29	8.44349074997022e-28
61	hsa-miR-520c-3p	99.48	41.02	45.14	0	1.37	0	-7.07749933152876	4.14994970599506e-09	3.63373644988348e-08
62	hsa-miR-182-5p	4468.34	3785.26	4630.15	25.31	45.72	127.26	-7.07731938589836	5.34639116410212e-49	6.3978480930422e-47
63	hsa-miR-124-3p	19.04	6.42	8.4	0	0.15	0.33	-7.05999264077353	9.92568339385751e-10	9.46014249131376e-09
64	hsa-miR-124-3p	19.04	6.42	8.4	0	0.15	0.33	-7.05999264077353	9.92568339385751e-10	9.46014249131376e-09
65	hsa-miR-124-3p	19.04	6.42	8.4	0	0.15	0.33	-7.05999264077353	9.92568339385751e-10	9.46014249131376e-09
66	hsa-miR-7974	321.39	245.18	117.39	2.45	1.83	3.98	-7.05722008075921	6.17772125539618e-33	2.89278512698334e-31
67	hsa-miR-519a-5p	35.73	34.83	31.44	0	0.15	2.32	-7.02209077295177	4.87414966331676e-10	4.77223562490196e-09
68	hsa-miR-141-5p	9.06	9.17	9.16	0	0	0	-6.9930988699774	6.80367396379877e-07	4.44094355091592e-06
69	hsa-miR-448	133.52	53.5	42.95	0	1.37	1.99	-6.98121139985237	7.94688357412826e-16	1.29678691050547e-14
70	hsa-miR-302a-5p	163784.23	213498.34	141766.95	3357.19	2230.88	835.12	-6.97701612212073	4.51281544163866e-29	1.62010074354828e-27
71	hsa-miR-183-3p	9.45	10.39	7.73	0	0	0	-6.97015827779479	6.24201620858879e-07	4.09917771746959e-06
72	hsa-miR-520b	2.49	0.59	1.91	0	0	0	-6.96168214533997	9.56551604109954e-09	7.68810505691359e-08
73	hsa-miR-522-3p	160.04	123.51	103.5	0.82	1.37	2.98	-6.95214702515119	3.27668972030509e-26	1.03793965552017e-24
74	hsa-miR-205-5p	2311.96	1969.06	2975.87	18.78	34.29	67.6	-6.92703410612283	2.07861667434791e-48	2.23867015827269e-46
75	hsa-miR-520d-3p	16.15	14.06	19.47	0	0.46	0	-6.91512156431113	1.48605730848574e-07	1.04606779165957e-06
76	hsa-miR-20b-3p	35.45	29.04	20.9	0	0.46	0.99	-6.70502940106164	1.34150003396996e-09	1.26736450577688e-08
77	hsa-miR-182-3p	16.94	17.73	10.31	0.82	0	0	-6.68624549806727	1.35623783822221e-06	8.39464455037537e-06
78	hsa-miR-518d-5p	10.48	5.95	5.7	0	0	0	-6.66684751543833	1.66424371333367e-06	1.01264998828269e-05
79	hsa-miR-520c-5p	10.48	5.95	5.7	0	0	0	-6.66684751543833	1.66424371333367e-06	1.01264998828269e-05
80	hsa-miR-3934-5p	6.3	6.73	6.59	0	0	0	-6.51758114236149	8.96232764605535e-07	5.74549218738191e-06
81	hsa-miR-521	4.73	3.77	3.29	0	0	0	-6.47870947092342	7.4400117678578e-06	4.13035704844477e-05
82	hsa-miR-521	4.73	3.77	3.29	0	0	0	-6.47870947092342	7.4400117678578e-06	4.13035704844477e-05
83	hsa-miR-203b-3p	8.66	3.06	7.16	0	0	0	-6.46770665400791	1.12465510599005e-05	5.8514664210207e-05
84	hsa-miR-302d-5p	81.92	238.45	86.75	3.27	2.29	1.99	-6.42874403214133	2.74666054375799e-18	5.37846073750427e-17
85	hsa-miR-518f-5p	11.17	5.56	6.51	0	0	0	-6.41808236246156	6.07272566828087e-06	3.38876971229974e-05
86	hsa-miR-4664-3p	10.63	11.31	10.59	0	0.46	0	-6.41746156293758	6.94625427129145e-07	4.50669629528969e-06
87	hsa-miR-429	573.46	381.52	327.11	8.98	3.2	17.9	-6.4078087947991	8.90564629039715e-31	3.68899271336836e-29
88	hsa-miR-200b-3p	1284.57	960.38	1668.16	22.04	18.29	52.69	-6.39003371727943	2.64875939350482e-43	2.03765276200335e-41
89	hsa-miR-3144-3p	16.94	9.17	10.31	0	0.46	0	-6.38366554841266	1.05743253398091e-05	5.55538945901193e-05
90	hsa-miR-200c-3p	2557.92	2911.09	4157.89	26.13	41.15	194.86	-6.35369640991857	8.58887579870467e-25	2.43426821979077e-23
91	hsa-miR-1298-5p	2200.1	564.33	1709.25	17.15	49.84	38.77	-6.29378567868036	2.14817887964595e-27	7.2299645418084e-26
92	hsa-miR-524-3p	6.5	6.27	4.72	0	0	0	-6.29291178601511	9.3848632254674e-06	5.07914456976301e-05
93	hsa-miR-517c-3p	103.19	42.6	36.46	0	0.91	3.98	-6.28627347543624	1.78356571350197e-14	2.70549334287552e-13
94	hsa-miR-1283	82.22	55.18	56.69	0.41	0.91	4.47	-6.2493041931681	1.6756454103366e-22	3.99764924709288e-21
95	hsa-miR-1283	82.22	55.18	56.69	0.41	0.91	4.47	-6.2493041931681	1.6756454103366e-22	3.99764924709288e-21
96	hsa-miR-519a-3p	27.6	15.49	13.27	0	0.23	1.49	-6.20180349640479	2.34307530521601e-11	2.74292619969309e-10
97	hsa-miR-519a-3p	27.6	15.49	13.27	0	0.23	1.49	-6.20180349640479	2.34307530521601e-11	2.74292619969309e-10
98	hsa-miR-3662	7.88	2.75	4.87	0	0	0	-6.15371306941415	2.46143329773487e-05	0.000122164224039652
99	hsa-miR-548f-3p	351.45	60.94	235.49	0	0.34	0	-6.14222020601223	4.2925028815602e-18	7.97073379903507e-17
100	hsa-miR-548f-3p	3.45	2.29	3.24	1.91	2.67	3.15	-6.14222020601223	4.2925028815602e-18	7.97073379903507e-17
101	hsa-miR-548f-3p	3.45	2.29	3.24	1.91	2.67	3.15	-6.14222020601223	4.2925028815602e-18	7.97073379903507e-17
102	hsa-miR-548f-3p	24.35	3.92	8.3	0	0.34	0	-6.14222020601223	4.2925028815602e-18	7.97073379903507e-17
103	hsa-miR-548f-3p	1.47	0.36	0.52	0	0.23	0	-6.14222020601223	4.2925028815602e-18	7.97073379903507e-17
104	hsa-miR-520h	21.2	10.39	13.41	0	0.46	1.99	-6.13707057697058	1.2809231360181e-07	9.13612064563904e-07
105	hsa-miR-3937	4.73	3.36	6.59	0	0	0	-6.11810452745701	1.07877893694196e-05	5.64002385964318e-05
106	hsa-miR-302b-5p	57.9	97.52	40.08	2.45	0.91	1.99	-6.08324436602315	2.87014700975045e-16	4.75561281461728e-15
107	hsa-miR-219a-2-3p	20.87	15.29	11.17	0	0.46	0.99	-5.93190478436538	2.00554392597233e-06	1.20668760238671e-05
108	hsa-miR-577	38.2	14.67	15.46	0.82	0.91	0	-5.92642144908294	7.12457819351675e-08	5.25559637973804e-07
109	hsa-miR-517-5p	3.94	2.45	2.29	0	0.15	0	-5.90013329319903	1.944360173167e-05	9.8777165400984e-05
110	hsa-miR-517-5p	3.94	2.45	2.29	0	0.15	0	-5.90013329319903	1.944360173167e-05	9.8777165400984e-05
111	hsa-miR-517-5p	3.94	2.45	2.29	0	0.15	0	-5.90013329319903	1.944360173167e-05	9.8777165400984e-05
112	hsa-miR-200b-5p	4.73	11.31	8.59	0	0	0.99	-5.85988087484688	3.36209770687332e-05	0.00016384521404084
113	hsa-miR-200a-3p	817.65	771.15	506.05	13.88	12.8	45.73	-5.85775322692918	6.43467217309006e-25	1.8730113325454e-23
114	hsa-miR-367-3p	758.18	1261.35	724.36	13.88	43.9	40.76	-5.82640890607347	6.80560131630975e-31	2.93185304706624e-29
115	hsa-miR-373-5p	14.18	3.36	6.87	0	0	0.99	-5.77253213659716	6.06073929567303e-05	0.000278949411172643
116	hsa-miR-33b-3p	5.51	14.98	2.29	0	0	0.99	-5.63143013599359	0.000113684602620186	0.000499748232742614
117	hsa-miR-942-3p	2.36	7.03	1.15	0	0	0	-5.54850003169839	0.000305822969018679	0.00124761870315575
118	hsa-miR-4517	11.82	2.75	5.44	0	0	0.99	-5.54653455233383	0.000165390944659802	0.000701283651175618
119	hsa-miR-519e-5p	4.46	1.22	3.44	0	0	0	-5.4368514744766	0.00157332049222972	0.00553747114422029
120	hsa-miR-518f-3p	4.53	1.99	3.29	0	0	0	-5.4080050589915	0.00135028092173318	0.00479951337526941
121	hsa-miR-1264	44.9	25.68	23.19	0	1.37	2.98	-5.39690938339931	3.25283413716877e-11	3.76699179110835e-10
122	hsa-miR-526b-3p	4.46	2.42	4.2	0	0	0	-5.33284795262618	0.00116757043159024	0.00419157784940897
123	hsa-miR-141-3p	55.53	70.16	55.83	1.63	0.46	7.95	-5.30576446419109	2.66126645251693e-15	4.21497642553049e-14
124	hsa-miR-200c-5p	2.76	3.97	2	0	0	0	-5.28637965883192	0.00209107275047358	0.00712685238056975
125	hsa-miR-516a-5p	21.86	16.81	14.74	0.41	0.46	1.99	-5.28446195966626	4.4408871946666e-13	6.29320461665254e-12
126	hsa-miR-516a-5p	21.86	16.81	14.74	0.41	0.46	1.99	-5.28446195966626	4.4408871946666e-13	6.29320461665254e-12
127	hsa-miR-1293	1.58	3.36	2.86	0	0.46	0	-5.23255304808847	0.00040192968182926	0.00162126691883937
128	hsa-miR-1911-3p	3.94	1.22	2.86	0	0	0	-5.21715643270223	0.00101359909078652	0.00370049566365114
129	hsa-miR-548ah-3p	10.86	7.15	13.21	0.2	0.38	0.99	-5.20484260530332	2.94091442843515e-05	0.000145291965111223
130	hsa-miR-4802-3p	3.94	2.75	2	0	0	0	-5.11856624116297	0.00094003300327417	0.00351533175182736
131	hsa-miR-31-3p	3.54	1.53	2	0	0	0	-5.08580169787536	0.00386660361854137	0.012212117587006
132	hsa-miR-1286	1.97	4.89	1.72	0	0	0.99	-5.06645803964678	0.00179483318255552	0.0062407284240863
133	hsa-miR-548am-3p	12.56	8.08	5.15	1.02	0.61	0.66	-4.98572277456217	5.97155903673646e-05	0.000276024424144428
134	hsa-miR-548p	10.08	6.24	11.35	0.2	0.38	0.99	-4.98511209567582	6.55762643878788e-05	0.000297998467281627
135	hsa-miR-106a-5p	2572.43	2042.53	2523.89	139.88	123.46	165.7	-4.96990436791909	1.76400168796879e-21	3.79965963588478e-20
136	hsa-miR-573	1.97	3.67	1.72	0	0	0	-4.96499607210412	0.00179630994565158	0.0062407284240863
137	hsa-miR-92a-2-5p	7.09	38.21	5.73	0.82	0.91	0.99	-4.93571866607492	2.90538931817498e-06	1.70060016069264e-05
138	hsa-miR-20b-5p	4819.27	3545.64	4495.63	261.53	169.64	356.25	-4.93506455171678	3.32540792224837e-24	8.95366083065373e-23
139	hsa-miR-1257	1.18	2.45	1.43	0	0	0	-4.79652253872989	0.00260064263047776	0.00865558528743823
140	hsa-miR-653-3p	7.88	105.47	3.15	4.08	0.91	2.98	-4.78525995244354	3.17370086595751e-06	1.81812544289162e-05
141	hsa-miR-146a-3p	9.85	0.61	1.15	0	0	0.99	-4.75908047084996	0.00662896165503356	0.0199982960853533
142	hsa-miR-3943	2.76	0.61	2	0	0	0	-4.7313543874539	0.00760969660495765	0.0224538171055874
143	hsa-miR-1251-5p	51.2	10.39	11.17	1.63	1.37	1.99	-4.72006041213235	9.90827979343346e-07	6.27718666913402e-06
144	hsa-miR-551a	8.27	7.95	4.58	0.82	0.46	0	-4.70420584682911	8.69187875001761e-05	0.000388429602231077
145	hsa-miR-525-3p	3.35	0.31	1.86	0	0	0	-4.65748092700772	0.0144788996622975	0.0392890650589077
146	hsa-miR-221-5p	117.37	180.98	232.48	5.72	16	18.89	-4.63614532914703	5.00371696837643e-14	7.38219613005673e-13
147	hsa-miR-519d-5p	2.89	0.92	1.72	0	0	0	-4.63051883346142	0.00851568339389016	0.0248547181984274
148	hsa-miR-518d-3p	0.39	1.83	2	0	0	0	-4.62358727879618	0.0128493248879312	0.0355751231473057
149	hsa-miR-92a-1-5p	59.08	393.44	105.93	13.88	10.06	13.92	-4.61027218738408	4.24319681015836e-09	3.68542174559722e-08
150	hsa-miR-548az-5p	1.97	1.11	0.67	0	0.46	0	-4.59900489380687	0.00493634576708532	0.0153654462171991
151	hsa-miR-1272	1.58	1.53	1.72	0	0	0	-4.58095618603471	0.00507391221235011	0.0156578895492867
152	hsa-miR-1304-3p	40.17	36.99	36.36	0.82	4.57	2.98	-4.52171344799231	6.58645211326981e-15	1.02805926463646e-13
153	hsa-miR-519e-3p	1.9	1.53	1.15	0	0	0	-4.48810250357069	0.0244534422826316	0.0611052374440701
154	hsa-miR-5094	1.58	1.53	1.72	0	0	0	-4.47647433339181	0.00752127199338114	0.0222538734529436
155	hsa-miR-3664-3p	2.36	0.92	1.72	0	0	0	-4.42463053966787	0.00587243521484175	0.0179378538143885
156	hsa-miR-1298-3p	41.36	25.37	26.05	1.63	2.74	3.98	-4.41306852775816	4.59921201555503e-11	5.26952270292847e-10
157	hsa-miR-135b-3p	25.21	53.5	25.77	0.82	1.37	8.95	-4.3993041169109	2.35944255774547e-10	2.46710644144841e-09
158	hsa-miR-3529-5p	1.58	1.53	0.86	0	0	0	-4.36787944020665	0.00693912851776015	0.020702053777362
159	hsa-miR-515-3p	1.97	0.46	0.14	0	0	0	-4.36071840854491	0.0253749419130731	0.0631150402780132
160	hsa-miR-515-3p	1.97	0.46	0.14	0	0	0	-4.36071840854491	0.0253749419130731	0.0631150402780132
161	hsa-miR-1273a	2.36	0.61	0	0.82	0	0	-4.34752819668218	0.0203592739766209	0.0527089857519729
162	hsa-miR-4802-5p	0.79	2.45	1.15	0	0	0	-4.29879960210389	0.0211777272122077	0.0541767510868117
163	hsa-miR-1295a	0.79	0.61	2.58	0	0	0	-4.29522306980707	0.0149781498117351	0.0405313249930622
164	hsa-miR-222-5p	3.54	13.45	8.3	0	1.83	0	-4.15520962431158	0.000117586440278179	0.000504544207886848
165	hsa-miR-1912	8.66	5.81	6.01	0	0.46	0.99	-4.15040215740946	0.000117546361049384	0.000504544207886848
166	hsa-miR-653-5p	16.94	173.34	16.32	8.16	6.4	2.98	-4.14102711360324	7.85034691506575e-06	4.31368552424787e-05
167	hsa-miR-142-5p	4.33	0.92	2.58	0	0	0.99	-4.13791407681299	0.00799274363864739	0.0235196308711017
168	hsa-miR-3140-3p	1.58	1.83	0.57	0	0	0	-4.12481207453056	0.032136891992413	0.076743753161483
169	hsa-miR-363-3p	10750.8	8046.82	9329.01	1227.11	674.43	1023.02	-4.09171230265513	1.05051185829767e-17	1.9176292735366e-16
170	hsa-miR-18b-3p	4.53	3.36	4.58	0.82	0	0	-4.03697222294802	0.0013641493431732	0.00483285803486033
171	hsa-miR-1911-5p	26.39	17.43	23.48	1.63	2.74	2.98	-4.01011570694071	6.16022437612609e-09	5.26552512149825e-08
172	hsa-miR-1266-5p	5.91	2.75	5.44	0	0.46	0.99	-3.9327561555906	0.000413440787301542	0.00165210741138608
173	hsa-miR-31-5p	202.84	202.68	146.02	11.43	22.4	32.81	-3.9283074161308	1.12415146427053e-17	2.01785187836561e-16
174	hsa-miR-942-5p	38.99	61.75	46.38	5.72	3.2	11.93	-3.82992906586216	6.45524360790419e-13	9.02895761780884e-12
175	hsa-miR-3684	0.79	1.83	0.57	0	0	0	-3.81973689552002	0.0373017437874843	0.086956662465629
176	hsa-miR-6503-3p	1.58	0.31	0.86	0	0	0	-3.81720464009966	0.0561364579428893	0.123422125030878
177	hsa-miR-4504	1.58	0.61	0.86	0	0	0	-3.78899340796417	0.0410020531262234	0.0941561006757838
178	hsa-miR-3660	1.58	0.61	0.86	0	0	0	-3.7875002862931	0.0349485623197956	0.0825429860053067
179	hsa-miR-371b-5p	1.18	0.61	1.15	0	0	0	-3.77158041822636	0.0316420556913142	0.075729986621212
180	hsa-miR-106a-3p	22.84	20.48	11.74	2.45	1.83	3.98	-3.73056134923003	1.21394707580208e-06	7.59038782041031e-06
181	hsa-miR-4482-5p	1.97	0.92	2.58	0	0.46	0	-3.72969129647798	0.0229772524134711	0.0580903775805362
182	hsa-miR-3171	1.18	2.75	1.72	0	0.46	0	-3.72489625344275	0.0271267794160969	0.0670081225484778
183	hsa-miR-3907	0.79	1.53	0.57	0	0	0	-3.69165273696012	0.0174494436427318	0.0466328804050176
184	hsa-miR-6805-5p	0.79	0.61	0.29	0	0	0	-3.64077022616575	0.0173476679143812	0.0464762147855436
185	hsa-miR-222-3p	1994.11	2861.72	2474.83	99.61	286.69	878.86	-3.63251570445464	1.47250644290441e-10	1.55479356765495e-09
186	hsa-miR-4778-3p	1.58	0.92	0.29	0	0	0	-3.59438001309852	0.079016818910834	0.161176352210167
187	hsa-miR-4454	10.24	7.64	40.66	2.45	0.46	3.98	-3.59422904065732	0.0099493127603675	0.0281984469550416
188	hsa-miR-9-5p	384.14	502.63	499.22	68.85	78.65	48.72	-3.57443594580208	3.38207720151808e-12	4.18677832877583e-11
189	hsa-miR-9-5p	383.75	502.63	499.22	68.85	78.65	48.72	-3.57443594580208	3.38207720151808e-12	4.18677832877583e-11
190	hsa-miR-9-5p	383.75	502.48	499.51	68.85	78.65	48.72	-3.57443594580208	3.38207720151808e-12	4.18677832877583e-11
191	hsa-miR-561-5p	20.48	26.9	24.34	0.82	4.57	6.96	-3.56140669730025	8.01524369371459e-09	6.58963164742795e-08
192	hsa-miR-187-3p	309.97	418.51	271.42	41.64	57.61	46.73	-3.55675121327429	9.33241903129011e-13	1.25637691208743e-11
193	hsa-miR-301b-5p	NA	NA	NA	NA	NA	NA	-3.53735809294245	9.63521237456154e-07	6.14030989787147e-06
194	hsa-miR-1251-3p	1.58	0.31	0.57	0	0	0	-3.4689344806942	0.140360026794664	0.245402189704307
195	hsa-miR-548j-5p	23.04	19.41	15.75	4.08	2.97	1.99	-3.4574500765996	1.52288186570405e-07	1.06502842166445e-06
196	hsa-miR-20a-5p	9662.56	9099.11	10466.7	1152.81	1790.78	2088.3	-3.44076496151639	2.69814646915333e-12	3.37895784567225e-11
197	hsa-miR-26a-1-3p	0	2.14	2.29	0	0	0.99	-3.43481907177288	0.0647638760901938	0.138394235216545
198	hsa-miR-4746-5p	7.48	12.23	12.88	1.63	1.83	2.98	-3.40966367363914	3.13853828584089e-06	1.80759664911799e-05
199	hsa-miR-3143	2.36	2.75	0	0.82	0	0	-3.379103310807	0.0575558650220969	0.126247793541341
200	hsa-miR-489-3p	1.18	28.43	2.86	3.27	0.91	0.99	-3.36550124394328	0.00124530773418123	0.00445580209207036
201	hsa-miR-18a-3p	80.94	143.38	75.58	8.16	15.55	28.83	-3.36519889979283	1.56353353817401e-13	2.2755751629911e-12
202	hsa-miR-3939	4.33	3.97	3.72	0.82	0	1.99	-3.34896876963107	0.00180859635358982	0.00626320988043805
203	hsa-miR-3675-5p	0.39	0.92	0.86	0	0	0	-3.33734388874262	0.0964383830420549	0.187901709998496
204	hsa-miR-211-5p	2.56	5.66	2.29	0	0.69	0	-3.2775308193258	0.00518842178098527	0.0159200292254163
205	hsa-miR-142-3p	5.51	3.67	5.73	0	0	3.98	-3.27554952440683	0.00339178710075691	0.0108396282122113
206	hsa-miR-18a-5p	718.99	916.51	813.97	71.44	136.49	327.09	-3.25308916094759	7.93326024582012e-13	1.09540016471132e-11
207	hsa-miR-5579-3p	0	1.83	0.29	0	0	0	-3.21255743886234	0.120723942834732	0.218888360998327
208	hsa-miR-4502	0.79	0.31	0.86	0	0	0	-3.19954932146597	0.116020654984904	0.212146426856947
209	hsa-miR-548ad-3p	NA	NA	NA	NA	NA	NA	-3.19056540629146	0.0672782411849782	0.143198944182256
210	hsa-miR-597-5p	1.18	4.28	1.43	0	0.46	0.99	-3.16666801768348	0.0271116954591218	0.0670081225484778
211	hsa-miR-3944-3p	1.58	0.61	0.57	0	0	0	-3.16169151033216	0.0905018916788519	0.179834939738235
212	hsa-miR-1305	3.15	1.53	1.72	0	0.46	0.99	-3.15458397620961	0.038614160030919	0.0894353771038705
213	hsa-miR-4417	2.36	0.92	0.57	0	0	0.99	-3.13517637737186	0.0691995640932936	0.146133197114661
214	hsa-miR-2116-3p	1.18	0	2.86	0	0	0.99	-3.12680697348824	0.0842891810835028	0.168735033507309
215	hsa-miR-1322	2.56	1.68	2.43	0.41	0	0.99	-3.09894038908728	0.0913074261705922	0.180768562473764
216	hsa-miR-18b-5p	71.09	57.47	41.8	6.94	8	13.92	-3.0894119242845	5.32193103692866e-12	6.51331787133201e-11
217	hsa-miR-138-5p	10.83	8.25	6.3	0	1.83	0.5	-3.08702965159477	3.26624675464173e-05	0.00015989762521587
218	hsa-miR-138-5p	8.47	3.67	2.86	0	1.37	1.49	-3.08702965159477	3.26624675464173e-05	0.00015989762521587
219	hsa-miR-3908	0.39	1.22	0.29	0	0	0	-3.06899163776968	0.111995863442822	0.207606789893149
220	hsa-miR-4661-5p	2.36	3.36	4.58	1.63	0	0.99	-3.05712032718215	0.0098125459600076	0.0278842005248765
221	hsa-miR-4521	236.71	603.47	277.72	17.15	30.64	248.55	-3.0522883044063	6.79273755919027e-05	0.000307385645010417
222	hsa-miR-7-5p	992.26	1276.12	533.82	168.46	167.05	271.08	-3.03328345673253	2.81711530030507e-09	2.5283609820238e-08
223	hsa-miR-7-5p	914.28	1222.62	492.3	166.83	163.39	266.11	-3.03328345673253	2.81711530030507e-09	2.5283609820238e-08
224	hsa-miR-7-5p	909.55	1197.25	480.99	165.19	160.19	255.18	-3.03328345673253	2.81711530030507e-09	2.5283609820238e-08
225	hsa-miR-561-3p	0.79	2.45	0.57	0	0.46	0	-2.96129150142718	0.124670939805569	0.22415793350684
226	hsa-miR-548u	7.22	6.27	5.44	2.45	0.91	0.99	-2.95957375495166	0.00191800192846406	0.00657862444890379
227	hsa-miR-135a-5p	300.32	97.21	201.23	22.04	25.61	125.77	-2.94007394619119	3.00410615405518e-06	1.73947436984808e-05
228	hsa-miR-135a-5p	303.08	97.83	204.09	22.04	25.61	124.77	-2.94007394619119	3.00410615405518e-06	1.73947436984808e-05
229	hsa-miR-627-3p	1.58	0.61	0	0	0	0	-2.92472188486671	0.218965232516892	0.347013223424512
230	hsa-miR-17-5p	5317.76	4507.44	5245.95	548.92	1141.5	2491.94	-2.89681239785809	1.27860342165513e-08	1.01254109200189e-07
231	hsa-miR-4792	90.19	44.63	31.49	90.62	19.2	90.47	-2.88518878745676	8.46565761153768e-07	5.45958877103358e-06
232	hsa-miR-1271-3p	0.79	1.22	0.86	0	0	0.99	-2.87765120626249	0.112365648123592	0.207934369465823
233	hsa-miR-3176	2.36	2.45	1.43	0	0.46	0.99	-2.86022225172765	0.0506148477942404	0.112944810161162
234	hsa-miR-150-5p	3.94	2.14	8.02	0	2.29	1.99	-2.82741109574962	0.00698080770594453	0.0207688671251444
235	hsa-miR-3916	0.39	1.22	0.29	0	0	0	-2.82367356048092	0.178117433649164	0.292427554939253
236	hsa-miR-6854-3p	0	0	0	0	0	0	-2.82175600599443	0.197777424107639	0.317446029454436
237	hsa-miR-34c-3p	3.54	2.45	7.16	0.82	0.46	1.99	-2.81735196592372	0.00685013344894268	0.0204933159014202
238	hsa-miR-2278	0	2.14	0.86	0	0.46	0	-2.80991809046543	0.115175560969528	0.210959318306432
239	hsa-miR-518a-5p	0.66	0.51	0.29	0	0.15	0	-2.80609406579257	0.13316790761701	0.235117764759869
240	hsa-miR-518a-5p	1.05	0.51	0.29	0	0.15	0	-2.80609406579257	0.13316790761701	0.235117764759869
241	hsa-miR-4435	0	1.68	0.86	0	0.23	0.5	-2.7788025827284	0.109426332730258	0.203544318394625
242	hsa-miR-4435	0	1.68	0.86	0	0.23	0.5	-2.7788025827284	0.109426332730258	0.203544318394625
243	hsa-miR-135b-5p	392.28	571.67	441.87	43.27	70.87	341.01	-2.75528366147345	7.83193248048121e-06	4.31368552424787e-05
244	hsa-miR-221-3p	1270.59	1177.28	925.34	144.51	240.05	597.51	-2.75223016631866	8.61180330544693e-09	7.0264486060351e-08
245	hsa-miR-3145-3p	0.79	1.22	0.86	0	0	0.99	-2.74214366346047	0.131690903811145	0.232891795409858
246	hsa-miR-25-5p	51.6	212.77	51.82	30.21	18.75	28.83	-2.73942652629415	0.000128078717045055	0.000547384040704461
247	hsa-miR-9-3p	38.93	79.64	37.08	9.25	14.02	17.07	-2.73015001729463	7.52307797782587e-08	5.51180611028467e-07
248	hsa-miR-9-3p	38.93	79.64	37.08	9.25	14.02	17.07	-2.73015001729463	7.52307797782587e-08	5.51180611028467e-07
249	hsa-miR-9-3p	38.34	79.48	36.93	9.25	14.02	16.57	-2.73015001729463	7.52307797782587e-08	5.51180611028467e-07
250	hsa-miR-335-3p	615.21	707.71	730.65	68.58	48.01	595.52	-2.72700156495472	3.70674647608364e-05	0.000179020894831484
251	hsa-miR-93-5p	2706.21	2366.17	2603.38	425.36	629.62	1233.79	-2.72560477671931	6.52126179399934e-08	4.87736038342867e-07
252	hsa-miR-6733-3p	0	0	0	0	0	0	-2.71239754840244	0.290273683733469	0.429429611787014
253	hsa-miR-548ar-3p	2.76	1.83	0.57	0.82	0	0.99	-2.70597539104198	0.0798411799652521	0.162550001554965
254	hsa-miR-17-3p	100.04	134.21	91.05	22.04	37.04	33.8	-2.6643520771677	2.24088951325449e-09	2.04528644557211e-08
255	hsa-miR-4707-3p	1.58	0.61	0.57	0	0.46	0	-2.65926964460675	0.143148341112396	0.2486625215775
256	hsa-miR-4484	0.39	0.92	0.86	0	0.46	0	-2.64520050872462	0.171419247426666	0.28402850689003
257	hsa-miR-15b-5p	123.28	117.7	189.25	44.09	31.09	58.66	-2.64022451950158	0.000103813460241601	0.00045822580606641
258	hsa-miR-148a-5p	361.96	468.95	391.38	100.42	145.4	93.45	-2.63324670595429	5.06405083238034e-10	4.91349796979606e-09
259	hsa-miR-589-5p	114.22	46.16	117.67	33.47	26.52	18.89	-2.62385434256688	2.96151596428916e-06	1.72408253704834e-05
260	hsa-miR-296-3p	245.37	524.9	237.06	84.91	91.45	104.39	-2.5875358426476	7.2330892003212e-09	6.08596645995776e-08
261	hsa-miR-7114-5p	0.39	0.31	0.57	0	0	0	-2.58396068126985	0.239585059174265	0.368618726758119
262	hsa-miR-548ap-5p	1.38	1.07	1.15	0	0.23	0	-2.56379513541817	0.246413500097907	0.377506884218273
263	hsa-miR-3659	1.97	2.14	1.15	1.63	0	0	-2.53460102995257	0.0815030773737862	0.164997771299939
264	hsa-miR-3131	0.79	0.61	0.29	0	0	0	-2.53078476097757	0.257249931466592	0.388036661329859
265	hsa-miR-1254	6.5	11.62	7.44	3.27	1.83	3.98	-2.47780944184538	1.04166433924326e-05	5.49937496747545e-05
266	hsa-miR-1254	6.5	11.62	7.44	3.27	1.83	3.98	-2.47780944184538	1.04166433924326e-05	5.49937496747545e-05
267	hsa-miR-155-5p	103.59	145.82	82.46	17.15	11.89	99.42	-2.44589304408774	2.45244326568565e-05	0.000122164224039652
268	hsa-miR-3150a-5p	0.79	1.53	1.72	0	0.91	0	-2.42633275052927	0.101696199342216	0.194887556390687
269	hsa-miR-548k	40.57	59.53	29.09	16.66	11.71	15.11	-2.40474804931389	4.36121665913081e-07	2.89940144560733e-06
270	hsa-miR-548o-3p	13.98	14.06	11.3	1.63	6.17	5.63	-2.40404146832117	1.02558271949907e-05	5.46808212326978e-05
271	hsa-miR-548o-3p	13.98	14.06	11.3	1.63	6.17	5.63	-2.40404146832117	1.02558271949907e-05	5.46808212326978e-05
272	hsa-miR-92b-5p	128	378.16	221.6	57.97	95.56	89.48	-2.39765607845846	1.80599541214064e-05	9.26217647083556e-05
273	hsa-miR-556-3p	6.7	7.64	2.29	1.63	1.37	1.99	-2.39728129152312	0.0137692657430063	0.0379271079417334
274	hsa-miR-6882-5p	1.58	1.22	0.86	0	0.91	0	-2.36065131603258	0.143144983966076	0.2486625215775
275	hsa-miR-363-5p	14.57	49.22	11.45	10.61	8.23	1.99	-2.34589458235449	0.00246546608931714	0.008297834306858
276	hsa-miR-629-3p	2.36	1.53	0.29	0.82	0.46	0	-2.34407917854763	0.0944126639963442	0.185213914615779
277	hsa-miR-3184-5p	0.39	1.53	0.29	0.82	0	0	-2.30405178726055	0.251334803797638	0.382867869434308
278	hsa-miR-548m	1.18	0	0.29	0	0	0	-2.26333883092649	0.30859663732199	0.444924469070661
279	hsa-miR-1304-5p	7.48	7.34	3.72	0.82	1.37	4.97	-2.24573332481831	0.00362826644467085	0.0115269703861667
280	hsa-miR-4440	2.76	0.92	0.29	0	0.91	0	-2.24567956286964	0.138216142274519	0.242615298452142
281	hsa-miR-618	12.6	25.99	6.01	5.72	5.94	4.97	-2.23406896493822	0.000678424450793893	0.00260951119108937
282	hsa-miR-5100	5.91	22.01	66.71	14.7	37.49	77.55	-2.2272785649956	0.208249241975041	0.332340140022765
283	hsa-miR-3917	0.39	0	0.57	0	0	0.99	-2.22721256877158	0.331511753161887	0.471026593872496
284	hsa-miR-16-2-3p	347.78	690.59	335.84	168.19	141.74	222.7	-2.19755823817727	1.94272482461075e-08	1.52723696066115e-07
285	hsa-miR-548j-3p	2.76	1.83	0.57	0.82	0.91	0.99	-2.19472826125865	0.102038385990622	0.195195988831083
286	hsa-miR-326	17.33	21.4	6.87	3.27	1.83	8.95	-2.18746789767157	0.000414177345472833	0.00165210741138608
287	hsa-miR-1909-5p	0	2.75	0.86	0.82	0	0	-2.18730429068982	0.167963023901564	0.279592236077256
288	hsa-miR-20a-3p	10.24	14.06	5.15	2.45	4.57	3.98	-2.18598513379289	0.00220452427442677	0.00746626617470953
289	hsa-miR-16-1-3p	0.39	7.34	3.15	0.82	1.83	1.99	-2.1750785892062	0.0679033206445472	0.143960386484601
290	hsa-miR-767-5p	33.87	12.53	32.93	3.27	8.23	28.83	-2.17458819297821	0.000566456786872388	0.00221475925835422
291	hsa-miR-548h-5p	0.16	0.24	0.2	0	0.09	0	-2.17088421264846	0.144821013482591	0.249825206048151
292	hsa-miR-548h-5p	0.16	0.24	0.2	0	0.09	0	-2.17088421264846	0.144821013482591	0.249825206048151
293	hsa-miR-548h-5p	0.16	0.24	0.2	0	0.09	0	-2.17088421264846	0.144821013482591	0.249825206048151
294	hsa-miR-548h-5p	0.16	0.24	0.2	0	0.09	0	-2.17088421264846	0.144821013482591	0.249825206048151
295	hsa-miR-548h-5p	0.16	0.24	0.2	0	0.09	0	-2.17088421264846	0.144821013482591	0.249825206048151
296	hsa-miR-933	1.58	0.61	1.43	0.82	0	0.99	-2.17008622052442	0.120043765651721	0.218257935394254
297	hsa-miR-19b-1-5p	1.58	2.75	1.43	0	1.37	0.99	-2.16941505092986	0.0611213541814647	0.132184133440637
298	hsa-miR-3177-5p	0.79	0.92	0.29	0	0.46	0	-2.16895495962376	0.237492071857602	0.366971250201776
299	hsa-miR-1289	0.2	0.15	0.14	0	0	0	-2.15932174330743	0.301187931322827	0.437758977104838
300	hsa-miR-1289	0.2	0.15	0.14	0	0	0	-2.15932174330743	0.301187931322827	0.437758977104838
301	hsa-miR-4797-3p	0.79	0.92	0.29	0	0	0.99	-2.15924134935696	0.291152700458162	0.429549943004712
302	hsa-miR-1294	2.36	3.97	2.86	1.63	0.46	0.99	-2.15523406604902	0.0230794048656782	0.0582119883848604
303	hsa-miR-15b-3p	81.14	126.56	54.11	34.29	19.66	51.7	-2.1203714959685	2.10969145037352e-05	0.000106174658507116
304	hsa-miR-193a-3p	1.18	1.22	0.29	0	0.46	0	-2.10799474513036	0.295025574340421	0.43237203878735
305	hsa-miR-3940-3p	0.39	1.22	0.29	0	0	0.99	-2.10534323963415	0.260679100429587	0.39156400441097
306	hsa-miR-873-3p	20.48	7.03	9.73	5.72	0.91	7.95	-2.08561125630827	0.00861543444692991	0.0250778997279555
307	hsa-miR-582-5p	2.36	1.22	0	0.82	0.46	0	-2.08140479661451	0.233263974922915	0.363042342473958
308	hsa-miR-629-5p	249.71	405.98	205.57	102.05	120.25	143.16	-2.07899732515116	1.13688036776572e-05	5.88663536578692e-05
309	hsa-miR-1252-5p	4.33	6.73	2.86	2.45	0.46	2.98	-2.06898899229135	0.0273149992733092	0.0673186595362792
310	hsa-miR-195-3p	5.51	5.5	6.87	2.45	3.2	0.99	-2.0688670181538	0.00442087094328607	0.0138409244358113
311	hsa-miR-548ao-3p	3.74	0.92	1.86	1.63	0.46	1.49	-2.06728389190031	0.0714131247293356	0.149634115434814
312	hsa-miR-589-3p	2.36	0.61	2.58	0	0.91	0.99	-2.05324677081329	0.118134552105427	0.215280732009382
313	hsa-miR-708-3p	46.48	191.07	72.72	27.76	47.55	57.66	-2.02404218152198	0.00100500519940544	0.00368160067945463
314	hsa-miR-32-3p	35.05	48.61	18.61	13.88	7.32	25.85	-2.0180957617835	0.000419900232192475	0.00166814301905087
315	hsa-miR-3929	1.18	0.61	0.86	0.82	0.46	0	-2.01122147575396	0.127773954895482	0.227585919086004
316	hsa-miR-19a-3p	508.21	476.7	336.51	97.16	241.35	313.17	-1.98731567534768	9.38440789530209e-05	0.000415926226470796
317	hsa-miR-5001-5p	0	1.53	0	0	0.46	0	-1.97576395959806	0.480138874032185	0.618552114034286
318	hsa-miR-92a-3p	10864.69	16837.57	8793.04	5889.24	4798.36	4972.94	-1.96268245136114	4.42184385065672e-05	0.000210722381732624
319	hsa-miR-92a-3p	10523.21	16060.46	8441.6	5445.91	4487.44	4575.27	-1.96268245136114	4.42184385065672e-05	0.000210722381732624
320	hsa-miR-19b-3p	612.19	513.08	499.84	109.81	281.58	431.48	-1.93738040512635	0.00030888211547344	0.0012553435409996
321	hsa-miR-19b-3p	613.76	518.58	502.13	111.44	281.81	432.47	-1.93738040512635	0.00030888211547344	0.0012553435409996
322	hsa-miR-25-3p	1797.97	1984.04	2013.02	1002.59	825.78	680.03	-1.93671635758259	0.000247323981441246	0.00102844759850279
323	hsa-miR-130b-3p	65.77	42.34	51.96	23.68	22.4	45.24	-1.93098752650341	7.1881225797349e-05	0.000323916653488472
324	hsa-miR-106b-5p	517.93	583.29	444.92	142.06	224.51	393.7	-1.92882753969739	6.51900039525988e-05	0.000297498450241309
325	hsa-miR-106b-3p	474.99	551.19	406.84	196.76	203.47	240.59	-1.92726583520789	1.8301766057871e-06	1.10735966541164e-05
326	hsa-miR-548t-3p	0.75	1.3	0.62	0.27	0.61	1.24	-1.92552222250808	0.263747167565801	0.393428946632088
327	hsa-miR-6783-3p	0.79	1.22	0.86	0	0	0	-1.87726045070568	0.0615348594928739	0.132727274414873
328	hsa-miR-643	1.97	2.45	1.43	0.82	0.91	0.99	-1.83746047711096	0.109027154252822	0.203281551022501
329	hsa-miR-1303	156.36	143.99	116.81	72.66	55.33	79.54	-1.83625340076295	2.10737054402108e-06	1.26091004217262e-05
330	hsa-miR-7976	2.36	2.14	2.58	1.63	1.37	0	-1.82707399478591	0.108030911510203	0.202346594254764
331	hsa-miR-374a-3p	326.9	362.26	178.08	140.43	144.03	130.24	-1.82310808361645	0.000300282249378953	0.00122967293757085
332	hsa-miR-16-5p	310.36	261.23	224.75	116.75	158.59	124.77	-1.80741057102426	0.000116059640533684	0.000501992903031237
333	hsa-miR-16-5p	311.54	263.06	226.75	115.12	157.21	123.78	-1.80741057102426	0.000116059640533684	0.000501992903031237
334	hsa-miR-1278	40.96	22.62	13.74	16.33	10.06	7.95	-1.79448403993826	0.00382604303700421	0.0121195539730986
335	hsa-miR-624-5p	1.58	4.28	1.72	0.82	1.83	0.99	-1.76852982099635	0.10034504895796	0.192985031656647
336	hsa-miR-3690	0.39	0.15	0.57	0	0.46	0	-1.76284434634142	0.318387538013122	0.455382972696059
337	hsa-miR-3690	0.39	0.15	0.57	0	0.46	0	-1.76284434634142	0.318387538013122	0.455382972696059
338	hsa-miR-4791	2.36	0.31	1.72	2.45	0	0.99	-1.75623435041889	0.265844955081504	0.396009704872448
339	hsa-miR-3174	2.36	1.53	1.15	0.82	1.37	0	-1.7455495583269	0.128098087286031	0.227585919086004
340	hsa-miR-497-5p	19.69	6.11	16.03	7.35	8.69	6.96	-1.71038889014332	0.00836594385963874	0.0244840259153014
341	hsa-miR-128-1-5p	4.73	4.28	3.15	2.45	1.83	1.99	-1.67320523396011	0.0444674804983969	0.101036870246357
342	hsa-miR-3691-5p	1.97	3.97	1.72	0.82	1.83	1.99	-1.66705514014433	0.0640332969485034	0.137378208791909
343	hsa-miR-548aq-3p	5.31	2.5	2.24	1.77	1.98	2.82	-1.66225805261156	0.0325417004602079	0.0775385207868228
344	hsa-miR-6727-5p	0.39	0	0.29	0	0	0	-1.65827747385594	0.518470086575355	0.650806856925008
345	hsa-miR-3130-3p	0.59	0.76	0	0	0	0.99	-1.65560361278209	0.374123178826867	0.517240903204796
346	hsa-miR-3130-3p	0.59	0.76	0	0	0	0.99	-1.65560361278209	0.374123178826867	0.517240903204796
347	hsa-miR-3677-3p	0.79	2.45	1.43	0	0.46	2.98	-1.65525186026553	0.195988405771695	0.315987294934305
348	hsa-miR-6873-3p	0.79	1.53	1.15	0	0.46	0.99	-1.64413210625079	0.138328148827522	0.242615298452142
349	hsa-miR-449c-5p	9.06	3.97	5.44	0.82	5.03	4.97	-1.64309102991513	0.0396577137433293	0.0916552740376946
350	hsa-miR-144-5p	1.18	0.61	1.43	0	0.91	0.99	-1.63720032851143	0.250495563073523	0.382671945291042
351	hsa-miR-4794	1.58	0.31	0.29	0.82	0.46	0	-1.63172525034971	0.361428991779188	0.503569242103733
352	hsa-miR-431-5p	2.36	1.22	1.15	0	2.29	0	-1.63149773154586	0.261943816104983	0.392369248880482
353	hsa-miR-4461	7.88	2.45	4.29	2.45	1.37	6.96	-1.61766366696011	0.0434449515942635	0.0991318069216563
354	hsa-miR-6881-3p	0.39	0.31	0.29	0	0	0.99	-1.61362992549113	0.373463631496104	0.516992713523527
355	hsa-miR-2467-5p	3.15	2.14	2	0	2.74	0.99	-1.61357483959478	0.128155093762127	0.227585919086004
356	hsa-miR-105-5p	10.04	3.82	13.17	2.04	2.74	15.91	-1.59845792387355	0.023575399853665	0.0592398778128028
357	hsa-miR-105-5p	10.04	3.82	13.17	2.04	2.74	15.91	-1.59845792387355	0.023575399853665	0.0592398778128028
358	hsa-miR-197-5p	0.39	0.61	0	0.82	0	0	-1.59621165650492	0.449137304035875	0.591345814726941
359	hsa-miR-5582-3p	0.79	0.61	0	0	0	0.99	-1.59605430915112	0.493556947401879	0.629463736140385
360	hsa-miR-374b-3p	61.84	109.14	46.67	37.56	36.12	52.69	-1.59119271460161	0.000669034187165801	0.00258261584077981
361	hsa-miR-187-5p	1.97	11.01	5.44	2.45	4.57	3.98	-1.57929231631855	0.0754654989955642	0.156300658496582
362	hsa-miR-1270	2.95	7.34	2.86	3.27	1.83	2.49	-1.56504170840414	0.01778634531457	0.0472985034661528
363	hsa-miR-1270	2.95	7.34	2.86	3.27	1.83	2.49	-1.56504170840414	0.01778634531457	0.0472985034661528
364	hsa-miR-92b-3p	1810.44	2541.65	1918.11	1122.87	1265.49	1338.18	-1.56266168334813	0.00394630299322661	0.0124273927593715
365	hsa-miR-4787-3p	4.73	1.83	4.01	3.27	1.83	1.99	-1.5504961307547	0.0920327797622671	0.181205308599564
366	hsa-miR-625-3p	44.9	44.33	52.11	22.04	27.89	38.77	-1.54528751495343	0.000729776628836844	0.00278712563566412
367	hsa-miR-4652-5p	0.39	0.92	0.57	0	0	0.99	-1.54505679597321	0.405561239406702	0.55080637432663
368	hsa-miR-641	48.84	35.16	22.9	18.78	20.58	27.84	-1.53544608150048	0.000534735584113649	0.00210186213171679
369	hsa-miR-548d-5p	0.47	0.63	0.22	0.82	0.45	0.22	-1.53300398382767	0.253153487032468	0.384252031445522
370	hsa-miR-548d-5p	0.87	1.55	1.65	0.82	0.45	1.22	-1.53300398382767	0.253153487032468	0.384252031445522
371	hsa-miR-2276-3p	0	0.61	0.57	0	0	0.99	-1.52200312707659	0.551036390697637	0.682549498019756
372	hsa-miR-579-5p	0.79	3.67	1.15	0	0.91	1.99	-1.51960801130431	0.174331574063597	0.287526960591874
373	hsa-miR-7977	23.24	58.08	66.42	6.53	25.61	35.79	-1.5108771891156	0.0353296448044117	0.0832604539482526
374	hsa-miR-4482-3p	1.58	2.75	2.29	1.63	2.29	0	-1.50281479104691	0.159477736486411	0.269635042693664
375	hsa-miR-4717-3p	2.36	1.22	0.57	2.45	0	0	-1.47705266687825	0.312748904904056	0.450108302282653
376	hsa-miR-4999-5p	1.97	0	1.43	0.82	0	1.99	-1.46744896335614	0.332453123535158	0.471741783988623
377	hsa-miR-6758-3p	0	0.31	0.29	0.82	0.46	0	-1.43881309670677	0.30030526480604	0.437758977104838
378	hsa-miR-26a-2-3p	6.7	11.31	5.15	2.45	5.03	8.95	-1.43196859535493	0.0414047385678278	0.0948785179522352
379	hsa-miR-592	16.94	16.81	13.17	5.72	10.52	17.9	-1.42280099810762	0.00930114509198245	0.026784313540281
380	hsa-miR-195-5p	8.66	8.87	17.46	10.61	7.47	1.99	-1.41619597740327	0.0603686031017996	0.131082632138383
381	hsa-miR-193b-3p	33.48	29.65	23.48	22.04	11.89	24.85	-1.4154731630739	0.0142434994073645	0.0389570599128485
382	hsa-miR-579-3p	1.18	1.53	0.57	0	1.37	0	-1.40330650311658	0.462969002279416	0.602195187747501
383	hsa-miR-744-3p	8.27	16.51	14.32	6.53	9.6	11.93	-1.40018623517497	0.0252606329936407	0.0629761614216458
384	hsa-miR-5699-3p	1.58	0.92	0.57	0.82	0.91	0	-1.39968970465482	0.333909450905666	0.472337287878394
385	hsa-miR-597-3p	2.36	1.53	4.29	1.63	2.29	1.99	-1.39827942165728	0.104463777832008	0.198425906040693
386	hsa-miR-93-3p	25.6	46.77	28.63	14.7	20.58	38.77	-1.38521912973934	0.0116776212237202	0.0326670079427185
387	hsa-miR-139-5p	42.14	46.16	36.65	16.33	32.01	36.79	-1.38411309767307	0.000735521954699707	0.00279053285175877
388	hsa-miR-1285-3p	5.51	12.08	4.72	6.94	4.8	4.81	-1.37532837625139	0.0120312286559221	0.0335689980891919
389	hsa-miR-1285-3p	5.51	11.16	4.15	5.31	3.89	4.81	-1.37532837625139	0.0120312286559221	0.0335689980891919
390	hsa-miR-582-3p	12.21	3.67	4.01	0.82	1.83	14.91	-1.34645967222162	0.0983952300651145	0.1902902526093
391	hsa-miR-2355-3p	3.54	9.48	6.01	3.27	5.49	4.97	-1.34450943009054	0.0518767834169887	0.115198547917725
392	hsa-miR-769-5p	597.88	458.87	479.28	345.35	411.52	316.15	-1.34217540141729	0.00308413811555466	0.00997690187288595
393	hsa-miR-873-5p	18.12	17.73	14.89	10.61	10.52	15.91	-1.33201729425711	0.00965246362731209	0.027648147145253
394	hsa-miR-296-5p	70.89	38.82	35.5	27.76	21.49	62.63	-1.3293235960092	0.0225076545631572	0.0571715659540572
395	hsa-miR-1307-5p	101.22	70.92	30.06	35.92	54.87	42.75	-1.32509268574966	0.0808394314253944	0.163962462608568
396	hsa-miR-33a-5p	39.39	48	36.07	23.68	42.98	22.87	-1.30316034640351	0.0227980737363088	0.0577730009741285
397	hsa-miR-375	20.09	611.72	30.63	62.87	306.81	26.84	-1.28789971107912	0.217842956420186	0.346042572366579
398	hsa-miR-4713-5p	0.79	0	0	0.82	0	0	-1.27648455713449	0.509025122650213	0.642360604218002
399	hsa-miR-203a-3p	NA	NA	NA	NA	NA	NA	-1.26804717149422	0.0591748973214294	0.129272544452697
400	hsa-miR-330-5p	31.11	31.49	20.04	8.16	14.63	48.72	-1.26570037181211	0.0273887735892036	0.0673463679350965
401	hsa-miR-548av-3p	0.26	0.6	0.4	0.54	0.61	0.33	-1.26091379785447	0.487266021465731	0.625489279044806
402	hsa-miR-4755-5p	0	1.83	0.57	0	0	1.99	-1.25397765023272	0.432073182290418	0.575919328374728
403	hsa-miR-486-5p	76.8	27.36	55.69	37.96	43.21	31.32	-1.25350075907099	0.029615963987208	0.0718387234554572
404	hsa-miR-486-5p	85.07	31.03	59.41	45.31	49.15	32.31	-1.25350075907099	0.029615963987208	0.0718387234554572
405	hsa-miR-105-3p	0.59	0.31	0.14	0.41	0	0.5	-1.25331682652401	0.416599056246649	0.562089351256913
406	hsa-miR-105-3p	0.59	0.31	0.14	0.41	0	0.5	-1.25331682652401	0.416599056246649	0.562089351256913
407	hsa-miR-425-3p	131.55	121.06	111.09	72.66	64.47	148.13	-1.24391599767627	0.00092559256894281	0.00347339092944741
408	hsa-miR-345-3p	2.36	0.92	0.29	0	1.37	0	-1.24236202517703	0.340866130815638	0.479259559906582
409	hsa-miR-6866-3p	0	0	0	0	0	0	-1.24019243848012	0.568181555454183	0.695376744572903
410	hsa-miR-576-5p	18.12	13.76	14.03	9.8	6.86	19.88	-1.23852303848871	0.0730887029596459	0.152256350266032
411	hsa-miR-590-3p	53.17	43.72	20.9	19.59	20.58	56.67	-1.23812933119447	0.0357297087352585	0.083836375398417
412	hsa-miR-130b-5p	316.27	663.69	333.26	275.14	371.28	313.17	-1.23476985405868	0.0165464494984818	0.0444402147378178
413	hsa-miR-3074-3p	0	2.45	0.57	0	1.83	0	-1.22348038124448	0.513159036119352	0.645645189136148
414	hsa-miR-590-5p	0	0.61	0.86	0	1.37	0	-1.22087282803909	0.567817397506226	0.695376744572903
415	hsa-miR-5579-5p	0.39	1.22	0.29	0	0	2.98	-1.21373025546244	0.490757182579802	0.629147753725984
416	hsa-miR-4433a-5p	NA	NA	NA	NA	NA	NA	-1.19297967728851	0.584697804132659	0.708691819277076
417	hsa-miR-3187-5p	0	0.31	0.29	0.82	0	0	-1.19221444646519	0.55487738093925	0.685573071454835
418	hsa-miR-151a-3p	3449.42	3048.51	4105.63	2537.49	2723.33	2985.56	-1.19195631479816	0.00355307011037463	0.0113214689611641
419	hsa-miR-6807-5p	1.18	1.22	1.43	0.82	0.46	1.99	-1.18958617162533	0.347178378144641	0.486418231198986
420	hsa-miR-148a-3p	47110.95	29506.83	35412.39	29373.4	31631.24	24943.26	-1.18101880251949	0.00721507893351625	0.0214067217944821
421	hsa-miR-4785	0.39	0.31	0.57	0	0.46	0.99	-1.17393302212089	0.50935557660369	0.642360604218002
422	hsa-miR-676-3p	6.7	7.95	4.87	4.08	4.12	7.95	-1.15070668338817	0.0757395590635752	0.156567188313763
423	hsa-miR-32-5p	657.75	362.26	372.77	251.46	342.02	628.33	-1.14155102270653	0.0486439599442932	0.109601558284527
424	hsa-miR-34c-5p	310.36	268.56	348.43	66.13	581.38	82.52	-1.1054799747726	0.136394351882645	0.240027315322889
425	hsa-miR-548l	0.39	1.22	0.86	0.82	0.46	0.99	-1.09429814826749	0.416506519323128	0.562089351256913
426	hsa-miR-27a-5p	12.6	33.93	28.06	10.61	34.75	16.9	-1.06896650289702	0.0876998414403914	0.175236974455105
427	hsa-miR-3065-3p	7.48	5.81	7.73	5.72	5.94	9.94	-1.06316946428769	0.142930645436038	0.2486625215775
428	hsa-miR-204-5p	216.43	273.45	164.34	78.38	122.77	456.33	-1.05880876372762	0.0561530559564812	0.123422125030878
429	hsa-miR-1285-5p	1.97	1.53	0.57	1.63	0	0.99	-1.05403591115185	0.362076943856878	0.503820243583796
430	hsa-miR-491-3p	1.18	0.31	2.29	0	1.37	2.98	-1.04208354931251	0.417977720842915	0.562702506684775
431	hsa-miR-34a-3p	1.58	1.22	0.57	0	1.37	1.99	-1.03711177914549	0.457380743409406	0.597089770487188
432	hsa-miR-1306-3p	12.21	11.62	13.17	13.88	11.89	2.98	-1.03478666190709	0.109096319861658	0.203281551022501
433	hsa-miR-340-5p	3412.79	2899.94	2233.76	2619.13	2087.76	2619.69	-1.03136292361629	0.0381471886752173	0.0887354691214018
434	hsa-miR-1292-5p	8.27	18.34	12.02	3.27	16.92	12.92	-1.01764493681897	0.112822764513056	0.208065269487262
435	hsa-miR-605-3p	1.18	0	1.15	0.82	0.46	0.99	-1.01641600282273	0.548502633571374	0.6805729681525
436	hsa-miR-548aa	0.75	1.33	0.62	0.27	0.61	1.24	-1.00228445324519	0.372848853500718	0.516992713523527
437	hsa-miR-548aa	0.75	1.33	0.62	0.27	0.61	1.24	-1.00228445324519	0.372848853500718	0.516992713523527
438	hsa-miR-374b-5p	1916.78	1675.68	2793.73	1511.23	1533.43	3353.41	-1.00112795672132	0.113851866090787	0.209246518395525
439	hsa-miR-6737-3p	0	0	0	0	0	0	-1.00040073056252	0.587411065048331	0.710833389951745
440	hsa-miR-1275	7.88	11.31	6.59	4.08	8.23	10.94	-0.998402453248441	0.220499263887845	0.347697960771902
441	hsa-miR-425-5p	590	468.65	403.41	190.23	265.66	1129.4	-0.981891019873093	0.0598891365344018	0.130568016290589
442	hsa-miR-15a-5p	26.39	34.54	24.05	19.59	25.61	36.79	-0.964575376667412	0.021793303582947	0.0556194027460519
443	hsa-miR-708-5p	167.78	539.88	212.44	118.38	206.22	642.25	-0.963107511528764	0.105569225241229	0.198929926635401
444	hsa-miR-1255a	7.09	5.2	3.44	5.72	1.83	7.95	-0.961329406135429	0.174895073559259	0.288015281687037
445	hsa-miR-6815-3p	0.79	0	0	0	0	0	-0.950089171593995	0.462345142920249	0.602110905592634
446	hsa-miR-7-1-3p	5.51	4.89	5.73	4.08	3.2	8.95	-0.949064183956483	0.254027341122759	0.384252031445522
447	hsa-miR-5697	0.79	0	0.57	0	0.46	0.99	-0.933218352148308	0.682890170979296	0.786961129759083
448	hsa-miR-548al	0	1.22	0.29	0.82	0.46	0	-0.903222393830133	0.644073394977482	0.764100882346156
449	hsa-miR-581	2.76	0.61	1.43	1.63	2.29	0	-0.903061323873506	0.472213967146507	0.610533544557968
450	hsa-miR-365a-5p	1.58	5.81	5.73	0.82	5.03	7.95	-0.900567385555037	0.305682796136772	0.44278930906288
451	hsa-miR-345-5p	153.21	188.01	131.41	104.5	80.02	320.13	-0.891033070900258	0.0630805026066125	0.135604194226191
452	hsa-miR-449a	3.74	0.31	1.29	0.82	2.74	0.99	-0.880057297365953	0.483348892278461	0.621943556731066
453	hsa-miR-374c-5p	1.25	2.24	4.39	3.67	2.82	4.97	-0.879103635939485	0.3722728751622	0.516992713523527
454	hsa-miR-185-5p	315.88	293.78	331.83	366.58	256.51	261.47	-0.869205692920324	0.145504718813801	0.250333198342594
455	hsa-miR-5091	7.09	0.31	2.58	1.63	1.37	1.99	-0.864244102630906	0.65869537697712	0.769985480408714
456	hsa-miR-103a-3p	4065.81	3629.15	4325.14	6051.44	2755.26	1746.79	-0.854351770717032	0.26349648444715	0.393428946632088
457	hsa-miR-103a-3p	4099.49	3648.1	4366.36	6065.32	2777.21	1761.71	-0.854351770717032	0.26349648444715	0.393428946632088
458	hsa-miR-7851-3p	2.36	1.22	0.86	0.82	0.46	2.98	-0.851394607863139	0.415204358900132	0.561777756954073
459	hsa-miR-6739-3p	0	0	0	0	0.46	0	-0.849155608774835	0.523624178184584	0.654986341352842
460	hsa-miR-576-3p	26.39	25.07	28.06	15.51	31.09	33.8	-0.847869848897819	0.107688245164394	0.202056167320649
461	hsa-miR-454-3p	114.22	121.06	62.13	65.32	61.27	191.88	-0.844752135316996	0.110403419789696	0.205007729506038
462	hsa-miR-4466	1.18	5.2	0.29	2.45	2.74	3.98	-0.82706654443204	0.452192844164825	0.592170625805732
463	hsa-miR-4326	48.05	46.47	41.8	37.56	49.38	51.7	-0.823674863210983	0.0494791215137528	0.111018778896483
464	hsa-miR-4654	0.79	1.22	0.29	0	1.37	0	-0.801699644268016	0.653168211086753	0.768202524869547
465	hsa-miR-552-3p	1.18	0	0.86	0	1.83	0	-0.791973048831948	0.717906346534506	0.815596134195847
466	hsa-miR-3180-3p	1.34	0.61	0.63	0.65	1.01	0.6	-0.780616114550003	0.334188498944602	0.472337287878394
467	hsa-miR-3180	1.34	0.61	0.63	0.65	1.01	0.6	-0.780616114550003	0.334188498944602	0.472337287878394
468	hsa-miR-3180-3p	1.34	0.61	0.63	0.65	1.01	0.6	-0.780616114550003	0.334188498944602	0.472337287878394
469	hsa-miR-3180	1.34	0.61	0.63	0.65	1.01	0.6	-0.780616114550003	0.334188498944602	0.472337287878394
470	hsa-miR-3180-3p	1.34	0.61	0.63	0.65	1.01	0.6	-0.780616114550003	0.334188498944602	0.472337287878394
471	hsa-miR-3180	1.34	0.61	0.63	0.65	1.01	0.6	-0.780616114550003	0.334188498944602	0.472337287878394
472	hsa-miR-3180-3p	1.34	0.61	0.63	0.65	1.01	0.6	-0.780616114550003	0.334188498944602	0.472337287878394
473	hsa-miR-3180	1.34	0.61	0.63	0.65	1.01	0.6	-0.780616114550003	0.334188498944602	0.472337287878394
474	hsa-miR-3180-3p	1.34	0.61	0.63	0.65	1.01	0.6	-0.780616114550003	0.334188498944602	0.472337287878394
475	hsa-miR-3180	1.34	0.61	0.63	0.65	1.01	0.6	-0.780616114550003	0.334188498944602	0.472337287878394
476	hsa-let-7i-5p	554.75	440.52	202.99	129.81	762.91	296.27	-0.774154825112371	0.234589966120418	0.364297462956497
477	hsa-miR-3687	2.76	1.83	1.43	0.82	2.29	2.98	-0.77065365166343	0.445917863169992	0.588548045710437
478	hsa-miR-876-5p	0.79	0.31	0.29	0.82	0.46	0	-0.764532016408125	0.681414644402513	0.786961129759083
479	hsa-miR-4431	2.76	1.22	0.57	1.63	2.29	0	-0.760238298816593	0.523528136846908	0.654986341352842
480	hsa-miR-548b-3p	1.58	0.61	1.15	1.63	0	1.99	-0.758060978408899	0.603863318165172	0.725039903750157
481	hsa-miR-503-5p	57.9	109.44	72.15	37.56	31.09	265.45	-0.75205258848791	0.253388952594282	0.384252031445522
482	hsa-miR-940	5.12	4.59	1.15	4.9	2.74	4.97	-0.725677356903096	0.381352829822214	0.525213552069724
483	hsa-miR-5585-3p	4.92	2.45	2.72	2.45	2.06	1.49	-0.711646406773596	0.396528799841261	0.54115173660313
484	hsa-miR-1273e	1.18	0	0.29	0.82	0	1.99	-0.709787664418389	0.691327555582404	0.79462089366302
485	hsa-miR-301a-5p	65.77	108.83	55.54	90.62	74.07	76.55	-0.704107718182057	0.128690626828165	0.227960205746602
486	hsa-miR-1273c	1.18	2.14	0.29	1.63	1.37	0	-0.70214660585209	0.59807553765578	0.719333930382438
487	hsa-miR-191-3p	14.57	26.9	11.17	12.25	17.83	27.84	-0.697653538810085	0.219443020811555	0.347048654058804
488	hsa-miR-3074-5p	6.7	8.25	4.87	10.61	4.57	5.97	-0.693158622190874	0.292511418656991	0.430540900081235
489	hsa-miR-101-3p	2364.93	1720.98	1845.82	2054.57	2796.03	1429.65	-0.692672158864445	0.261578673696672	0.392368010545008
490	hsa-miR-101-3p	2439.37	1765.92	1933.43	2110.08	2884.73	1490.29	-0.692672158864445	0.261578673696672	0.392368010545008
491	hsa-miR-556-5p	3.94	7.95	5.73	6.53	8.69	3.98	-0.689061934178101	0.35942524722102	0.50142615447803
492	hsa-miR-4687-3p	0.39	0	0.29	0	0.46	0	-0.686509729212579	0.761507682678297	0.845509045612914
493	hsa-miR-454-5p	17.72	54.72	24.91	31.02	31.09	53.69	-0.675348429172745	0.168706950005721	0.280397199315065
494	hsa-miR-3191-3p	0.39	0	0.29	0	0	0	-0.675262798791652	0.775294563975342	0.853775302046465
495	hsa-miR-432-5p	0.39	0	0	0	0	0	-0.675262293361845	0.774407470383548	0.853775302046465
496	hsa-miR-6087	6.7	2.75	2.86	4.9	6.4	8.95	-0.67252147135834	0.387487381353845	0.530946450023016
497	hsa-miR-4676-3p	0.79	0.61	0.29	1.63	0	0	-0.67224971746944	0.770904832238098	0.852427622505577
498	hsa-miR-3116	0.79	0.61	0.14	0.41	0.46	0.5	-0.670675110566818	0.636740421889046	0.759434589562018
499	hsa-miR-3116	0.79	0.61	0.14	0.41	0.46	0.5	-0.670675110566818	0.636740421889046	0.759434589562018
500	hsa-miR-1263	0.39	31.49	0	6.53	19.2	2.98	-0.666420926132843	0.697776305401254	0.800324899805272
501	hsa-let-7i-3p	0.79	0.61	0.29	0	0.91	0.99	-0.662589039248827	0.731388944003971	0.826553927274163
502	hsa-miR-1244	0.79	0.41	0.29	1.36	0	0.33	-0.653659284636932	0.652585513044719	0.768202524869547
503	hsa-miR-1244	0.79	0.41	0.29	1.36	0	0.33	-0.653659284636932	0.652585513044719	0.768202524869547
504	hsa-miR-1244	0.79	0.41	0.29	1.36	0	0.33	-0.653659284636932	0.652585513044719	0.768202524869547
505	hsa-miR-29a-3p	334.39	296.94	174.93	151.04	479.34	254.51	-0.650132944721475	0.234746925990538	0.364297462956497
506	hsa-miR-153-3p	1.58	0.15	0.14	0	0.23	3.48	-0.628146735441909	0.655997285310897	0.768780278868157
507	hsa-miR-153-3p	1.58	0.15	0.14	0	0.23	3.48	-0.628146735441909	0.655997285310897	0.768780278868157
508	hsa-miR-34a-5p	167.78	128.4	103.07	116.75	162.78	219.72	-0.612103659419115	0.29819052576789	0.436346734038067
509	hsa-miR-511-5p	0.39	0.31	0	0	0.46	0	-0.602271564538777	0.774812858066415	0.853775302046465
510	hsa-miR-1243	1.58	4.89	1.43	1.63	2.74	4.97	-0.592410347638657	0.492027265907564	0.629313416186702
511	hsa-miR-6833-3p	0	0	0	0	0	0	-0.58377008927455	0.651064604487747	0.768013777692555
512	hsa-miR-3677-5p	0.79	1.22	0.86	0.82	0.91	1.99	-0.583662384595923	0.658731999664705	0.769985480408714
513	hsa-miR-382-3p	1.18	2.45	0.57	0.82	0.91	3.98	-0.574441818444555	0.659170485549521	0.769985480408714
514	hsa-miR-548y	5.51	5.81	3.01	1.63	2.29	18.89	-0.562409853982996	0.511302668928562	0.64406195840475
515	hsa-miR-4749-5p	0.39	0.31	0	0	0.91	0	-0.558841126282176	0.782186928634109	0.857856743522337
516	hsa-miR-488-3p	1.97	0.31	0.29	0	1.37	0.99	-0.54941960815897	0.747225010151956	0.839167190754595
517	hsa-miR-191-5p	4559.32	4755.88	5161.82	3918.9	5517.07	10249.12	-0.547725431298827	0.161389841901848	0.271588843325453
518	hsa-miR-3177-3p	18.51	14.06	7.44	13.06	16	14.91	-0.546966827536086	0.356540736022213	0.4980471759999
519	hsa-miR-3138	1.58	1.53	0.29	0	2.74	3.98	-0.539068215410269	0.662362539303975	0.772875899057834
520	hsa-miR-107	221.41	204.31	146.78	431.08	410.75	378.79	-0.519724908537588	0.305399244098996	0.44278930906288
521	hsa-miR-1261	0	0	0.29	0	0.46	0	-0.513393279658447	0.826247720655481	0.884561426586435
522	hsa-miR-340-3p	213.47	214.3	216.16	229.42	292.63	312.18	-0.496522874293332	0.163963807963821	0.274633003385746
523	hsa-miR-4677-3p	3.94	2.75	4.01	7.35	2.74	1.99	-0.492931184550716	0.569533328834809	0.696239949097718
524	hsa-miR-301b-3p	NA	NA	NA	NA	NA	NA	-0.492317937607335	0.326672498294458	0.46476391104773
525	hsa-miR-610	0.39	0	0.29	1.63	0	0	-0.488538324532761	0.799465800125772	0.867554322347132
526	hsa-miR-3685	1.18	0.61	0.29	1.63	1.37	0	-0.473295779839011	0.790326773578013	0.864144096592406
527	hsa-miR-455-5p	436.4	310.9	338.99	341.27	405.57	771.49	-0.470539523197042	0.223447409017827	0.351831665953508
528	hsa-miR-181b-2-3p	NA	NA	NA	NA	NA	NA	-0.46851927710131	0.536974677498496	0.670129464271009
529	hsa-miR-4699-3p	0.79	0	0.57	1.63	0	0	-0.467887411666066	0.831657771233739	0.886827148137364
530	hsa-miR-103a-2-5p	0.79	0.76	0.14	0	0.46	0	-0.467062886929639	0.822488330944328	0.881412868086609
531	hsa-miR-3126-5p	1.58	1.22	0.29	0	1.83	0.99	-0.463717032639614	0.755514751039416	0.843201437170416
532	hsa-miR-4741	0.79	1.53	1.15	0	1.83	0.99	-0.46066377238786	0.683202095009046	0.786961129759083
533	hsa-miR-29b-3p	8.66	5.71	2.43	2.45	9.3	8.95	-0.45989018308684	0.555078661382188	0.685573071454835
534	hsa-miR-29b-3p	8.66	5.71	2.43	2.45	9.3	8.95	-0.45989018308684	0.555078661382188	0.685573071454835
535	hsa-miR-659-5p	0.79	0.31	2.29	2.45	0.46	0.99	-0.44096578939296	0.74979166912162	0.841172528795818
536	hsa-miR-4659a-3p	0	1.22	1.15	0.82	1.37	0.99	-0.432284554823734	0.776211856145842	0.853912327956151
537	hsa-miR-3130-5p	0.2	0.31	0.43	0.41	0	0	-0.425414922867298	0.791382421487532	0.864420758561939
538	hsa-miR-3130-5p	0.2	0.31	0.14	0.41	0.46	0.99	-0.425414922867298	0.791382421487532	0.864420758561939
539	hsa-miR-219a-5p	0.2	1.22	0.86	1.63	4.8	4.97	-0.414397415143795	0.626004915864015	0.747458197766678
540	hsa-miR-219a-5p	2.56	0.92	2.58	0	0.23	0	-0.414397415143795	0.626004915864015	0.747458197766678
541	hsa-miR-671-5p	90.98	64.81	89.61	58.78	82.76	243.58	-0.40992759358915	0.430224633983854	0.574165961339047
542	hsa-miR-6741-5p	0	0.92	0.57	0.82	0	0.99	-0.393935193669555	0.818316830463041	0.879675946257379
543	hsa-miR-545-3p	3.94	2.75	0.86	3.27	2.74	6.96	-0.38355793720555	0.649084638718193	0.768013777692555
544	hsa-miR-505-3p	116.19	190.76	93.62	120.83	151.8	329.08	-0.363234205679285	0.389480543538394	0.532323027145749
545	hsa-miR-3913-5p	1.97	1.53	0.86	1.22	2.29	2.98	-0.358833668840041	0.65412065138207	0.768202524869547
546	hsa-miR-3913-5p	1.97	1.53	0.86	1.22	2.29	2.98	-0.358833668840041	0.65412065138207	0.768202524869547
547	hsa-miR-935	40.96	11.62	41.8	49.8	21.95	75.56	-0.357176538864665	0.578801540342112	0.704372044009553
548	hsa-miR-28-3p	411.98	430.74	444.92	527.42	598.07	704.88	-0.354560789605634	0.319436637818345	0.456277531737875
549	hsa-miR-144-3p	4.33	0.61	1.15	1.63	0.91	6.96	-0.337003658546308	0.786978083587754	0.862233363198384
550	hsa-miR-379-5p	80.35	36.68	45.81	8.98	181.98	32.81	-0.331031278032392	0.696991421198731	0.80027693031027
551	hsa-miR-382-5p	2.76	1.22	0.57	0.82	3.2	1.99	-0.326891712764869	0.781272858964574	0.857727695315848
552	hsa-miR-3164	0.39	0.61	0.86	2.45	0	0.99	-0.316818826146899	0.81898981553759	0.879675946257379
553	hsa-miR-5701	216.03	54.42	82.6	169	136.94	318.64	-0.314213205882684	0.673498817448893	0.779955082142427
554	hsa-miR-5701	216.03	54.42	82.6	169	136.94	318.64	-0.314213205882684	0.673498817448893	0.779955082142427
555	hsa-miR-548b-5p	0.98	0.31	0.57	0.82	0.46	1.99	-0.314035879041036	0.807809724905335	0.871844177679955
556	hsa-miR-6889-3p	0	0	0	0	0	0	-0.312918501681775	0.876069953882428	0.922314115670943
557	hsa-miR-130a-3p	180.39	190.61	143.58	81.64	255.14	509.52	-0.312133420594976	0.539196863151084	0.67212386760847
558	hsa-miR-1302	0.11	0.03	0.1	0.07	0.08	0.18	-0.305933297244376	0.832575204042908	0.886927294514552
559	hsa-miR-1302	0.11	0.03	0.1	0.07	0.08	0.18	-0.305933297244376	0.832575204042908	0.886927294514552
560	hsa-miR-1302	0.11	0.03	0.1	0.07	0.08	0.18	-0.305933297244376	0.832575204042908	0.886927294514552
561	hsa-miR-1302	0.11	0.03	0.1	0.07	0.08	0.18	-0.305933297244376	0.832575204042908	0.886927294514552
562	hsa-miR-1302	0.11	0.03	0.1	0.07	0.08	0.18	-0.305933297244376	0.832575204042908	0.886927294514552
563	hsa-miR-1302	0.11	0.03	0.1	0.07	0.08	0.18	-0.305933297244376	0.832575204042908	0.886927294514552
564	hsa-miR-1302	0.11	0.03	0.1	0.07	0.08	0.18	-0.305933297244376	0.832575204042908	0.886927294514552
565	hsa-miR-1302	0.11	0.03	0.1	0.07	0.08	0.18	-0.305933297244376	0.832575204042908	0.886927294514552
566	hsa-miR-1302	0.11	0.03	0.1	0.07	0.08	0.18	-0.305933297244376	0.832575204042908	0.886927294514552
567	hsa-miR-1302	0.11	0.03	0.1	0.07	0.08	0.18	-0.305933297244376	0.832575204042908	0.886927294514552
568	hsa-miR-1302	0.11	0.03	0.1	0.07	0.08	0.18	-0.305933297244376	0.832575204042908	0.886927294514552
569	hsa-miR-5699-5p	3.15	4.59	1.43	3.27	1.83	9.94	-0.291779185634507	0.733567843708832	0.827280175575301
570	hsa-miR-3617-5p	1.97	1.53	1.43	0	1.83	6.96	-0.29036822433661	0.789559409448969	0.864144096592406
571	hsa-miR-3127-5p	1.18	1.22	1.43	0	4.12	0.99	-0.284191620916587	0.814111724200548	0.876798326963991
572	hsa-miR-6847-5p	0	0.61	1.15	0	1.37	2.98	-0.282693672039287	0.820050742843462	0.879675946257379
573	hsa-miR-3065-5p	24.81	24.15	23.76	22.86	26.06	73.57	-0.279349612400144	0.673414252169444	0.779955082142427
574	hsa-miR-3158-3p	3.35	3.97	3.44	5.72	3.66	5.47	-0.277984617599751	0.643898144542646	0.764100882346156
575	hsa-miR-3158-3p	3.35	3.97	3.44	5.72	3.66	5.47	-0.277984617599751	0.643898144542646	0.764100882346156
576	hsa-miR-411-5p	37.81	20.18	17.75	9.8	76.82	19.88	-0.273821859839878	0.706693324497349	0.807114221085519
577	hsa-miR-421	821.59	1058.36	943.38	1024.63	1109.72	2475.54	-0.263758231346815	0.469119850779477	0.607262114530644
578	hsa-miR-3607-5p	2.36	0.61	2.58	0.82	2.29	12.92	-0.261191117399474	0.813060210266381	0.876542388845738
579	hsa-miR-5001-3p	2.36	1.53	0.57	3.27	1.37	0.99	-0.260539443502285	0.799889918375768	0.867554322347132
580	hsa-miR-29c-5p	1.97	0.92	1.72	2.45	1.37	2.98	-0.25838585504282	0.819482399734251	0.879675946257379
581	hsa-miR-204-3p	1.97	10.09	2.29	3.27	4.12	13.92	-0.257287188263508	0.756461712805802	0.84338433197914
582	hsa-miR-1276	1.18	3.97	4.01	4.08	2.74	6.96	-0.232909538100581	0.766836936698751	0.849674260107567
583	hsa-miR-3912-3p	15.36	5.5	6.59	14.7	9.14	19.88	-0.216262092549729	0.733023925636023	0.827280175575301
584	hsa-miR-331-5p	13	21.09	22.62	17.15	32.01	45.73	-0.209702143267806	0.674920553499967	0.780762015165912
585	hsa-miR-548ay-3p	0.79	0.61	0	0.82	0.91	0	-0.204741635073963	0.91660158852106	0.953382405039444
586	hsa-miR-34b-3p	5.12	7.64	7.44	0.82	25.61	2.98	-0.203813754614179	0.831406929785065	0.886827148137364
587	hsa-miR-126-3p	617.97	453.67	677.69	374.75	487.88	2541.15	-0.201974726253149	0.735689718764978	0.82880525848314
588	hsa-miR-1290	27.18	11.31	22.33	43.68	81.62	7.95	-0.201482846573362	0.763162803936862	0.846474088403707
589	hsa-miR-6868-3p	0.39	0	1.15	3.27	1.37	0	-0.198933853934216	0.807892747747999	0.871844177679955
590	hsa-miR-3117-3p	3.94	0	3.44	3.27	2.29	7.95	-0.193282467287176	0.848711601610719	0.900554083679551
591	hsa-miR-636	0	0	0.57	1.63	0	0.99	-0.193123619236644	0.909847777270285	0.95136510302922
592	hsa-miR-6812-3p	0	0	0	0	0.46	0	-0.177783764663521	0.923005105806354	0.957684488394454
593	hsa-miR-769-3p	5.91	5.2	2.86	3.27	5.49	17.9	-0.177157675497416	0.794216084578649	0.865398073199495
594	hsa-miR-140-3p	823.17	641.68	794.5	850.73	1835.37	800.32	-0.164649803566906	0.751896465743636	0.841780138883468
595	hsa-miR-5088-5p	0	0.31	0.86	1.63	0	0.99	-0.160539834446643	0.930102770116675	0.962267707411776
596	hsa-miR-548e-3p	11.42	6.73	10.02	13.88	16.92	14.91	-0.158555819489301	0.797908606696749	0.867151936843995
597	hsa-miR-6842-3p	1.97	0.31	1.15	0	0.46	1.99	-0.152097865696103	0.877582734096082	0.923004496700665
598	hsa-miR-6802-3p	0.39	0	0	0	0	0	-0.147088991024054	0.940184527300589	0.967123912036996
599	hsa-miR-570-3p	0.79	0.61	0.29	0	0.46	2.98	-0.127594939456177	0.948203731400567	0.971790926644398
600	hsa-miR-188-5p	13	7.34	8.59	6.53	23.78	14.91	-0.119642851486887	0.850499983595243	0.90156346686228
601	hsa-miR-369-5p	1.97	1.22	0.57	0	3.2	1.99	-0.11644648432043	0.925105450489448	0.958939913548735
602	hsa-miR-185-3p	24.03	20.18	13.74	26.13	28.81	44.74	-0.0959741230093491	0.84575130186243	0.89918475035127
603	hsa-miR-937-3p	1.97	7.64	3.15	4.9	9.14	1.99	-0.0956059740012566	0.9125616311387	0.95235356272905
604	hsa-miR-5004-3p	0	0	0.29	0.82	0.46	0.99	-0.0913501994823833	0.953877272635628	0.975618065174332
605	hsa-miR-21-3p	66.56	95.07	46.38	115.12	125.28	87.49	-0.0841519113545682	0.868406711967737	0.916935322342404
606	hsa-miR-33a-3p	0.39	0.31	0.29	0.82	0.46	0.99	-0.083389384467429	0.962047209672803	0.980250562741352
607	hsa-miR-624-3p	0.79	0.61	0.29	2.45	0	0	-0.0699123218030614	0.972384794154782	0.985051051594153
608	hsa-miR-2277-5p	3.15	3.97	2.58	8.16	3.2	5.97	-0.0675328522227985	0.936308465360563	0.966468999595158
609	hsa-miR-455-3p	38.6	44.02	28.34	44.09	41.61	129.24	-0.0645083962654497	0.899896027699724	0.942789904506423
610	hsa-miR-6885-3p	0	0	0.29	0	0	0	-0.0536781811041671	0.970382256669615	0.985015730851249
611	hsa-miR-1273h-3p	1.58	0.92	1.15	0	4.57	0.99	-0.0530716161832565	0.964013110248766	0.981325254950776
612	hsa-miR-136-3p	8.66	6.42	1.72	4.08	19.2	0	-0.050612746896427	0.965088801629166	0.981492577294251
613	hsa-miR-34b-5p	2.76	1.99	1.43	1.63	5.72	5.97	-0.0458181558810968	0.959941245931412	0.979332705811514
614	hsa-miR-941	19.89	19.03	27.49	30.82	43.32	45.48	-0.0438825605128461	0.917088367335993	0.953382405039444
615	hsa-miR-941	19.89	19.03	27.49	30.82	43.32	45.48	-0.0438825605128461	0.917088367335993	0.953382405039444
616	hsa-miR-941	19.89	19.03	27.49	30.82	43.32	45.48	-0.0438825605128461	0.917088367335993	0.953382405039444
617	hsa-miR-941	19.89	19.03	27.49	30.82	43.32	45.48	-0.0438825605128461	0.917088367335993	0.953382405039444
618	hsa-miR-4448	5.12	6.11	6.59	4.9	7.77	26.84	-0.0197215245997886	0.97624628913736	0.986320125141592
619	hsa-miR-126-5p	41.36	20.48	33.21	10.61	22.86	189.89	-0.0167747284634489	0.982206686840372	0.991411997869804
620	hsa-miR-1246	186.3	73.06	161.48	205.33	455.64	57.66	-0.0136208901577829	0.98589723827595	0.99390540588413
621	hsa-miR-101-5p	0.79	0.61	0.29	0	1.83	0.99	-0.0131920711565505	0.994553062543031	0.996403393822181
622	hsa-miR-99b-3p	201.26	442.36	279.72	595.18	534.06	415.57	-0.00456685847441023	0.992961401646485	0.995735036846614
623	hsa-miR-6735-5p	0.39	1.53	1.15	1.63	2.74	1.99	-0.00206103474055209	0.998389995424197	0.999229300687926
624	hsa-miR-3179	0.13	0.61	0.19	0	0.76	0.99	-0.00125662996636275	0.999229300687926	0.999229300687926
625	hsa-miR-3179	0.13	0.61	0.19	0	0.76	0.99	-0.00125662996636275	0.999229300687926	0.999229300687926
626	hsa-miR-3179	0.13	0.61	0.19	0	0.76	0.99	-0.00125662996636275	0.999229300687926	0.999229300687926
627	hsa-miR-3661	1.97	1.83	3.72	8.98	2.29	0.99	0.00929649085568222	0.99206341780061	0.995735036846614
628	hsa-miR-3611	1.58	3.06	1.43	1.63	2.74	8.95	0.0135702584143269	0.987676089548615	0.994137521910148
629	hsa-miR-330-3p	131.94	129.62	161.19	190.23	240.51	391.71	0.0156234239271124	0.96822150009195	0.983749580753802
630	hsa-miR-365b-5p	1.58	4.28	2.29	0.82	0.91	16.9	0.0165082094486639	0.986522635923988	0.99390540588413
631	hsa-miR-548a-3p	0	0.41	0.1	0	0.15	0.99	0.0179380620358958	0.992477058888459	0.995735036846614
632	hsa-miR-548a-3p	0	0.41	0.1	0	0.15	0.99	0.0179380620358958	0.992477058888459	0.995735036846614
633	hsa-miR-548a-3p	0	0.41	0.1	0	0.15	0.99	0.0179380620358958	0.992477058888459	0.995735036846614
634	hsa-miR-4691-3p	0.39	0.31	0.29	1.63	0	0	0.0249600838466594	0.990751477966372	0.995735036846614
635	hsa-miR-6806-3p	0	0.31	0	0	0.46	0	0.0395470456833206	0.972762876605214	0.985051051594153
636	hsa-miR-3129-5p	0.39	0.61	0.57	1.63	0.91	0.99	0.0457450954443352	0.973222071608775	0.985051051594153
637	hsa-miR-4690-3p	0.39	1.22	0.29	1.63	0.46	0	0.0494849750177558	0.974075552412046	0.985051051594153
638	hsa-miR-148b-5p	23.63	39.13	26.63	32.66	64.93	75.56	0.0634912545718802	0.87954907489465	0.924170101133208
639	hsa-miR-3129-3p	1.97	3.67	1.43	2.45	7.77	2.98	0.0680430316047072	0.93775311474182	0.966468999595158
640	hsa-miR-1268b	3.94	15.9	6.44	15.51	20.35	5.97	0.0698358011387885	0.944075009121082	0.969505484632565
641	hsa-miR-3187-3p	2.76	5.81	2.58	4.08	6.86	8.95	0.0727761192470395	0.91355360979025	0.952465864224685
642	hsa-miR-6748-3p	0	0	0	0	0	0	0.0920477423819415	0.960237082021318	0.979332705811514
643	hsa-miR-3064-5p	0.79	0.92	2.58	2.45	3.2	2.98	0.0928013312514172	0.919902581176226	0.955385805136736
644	hsa-miR-1288-3p	0.39	0.31	0.86	1.63	0.46	0.99	0.0979846831300932	0.949219902987498	0.971790926644398
645	hsa-miR-324-3p	27.18	35.16	19.18	32.66	38.41	65.62	0.106349065086095	0.830610643864801	0.886827148137364
646	hsa-miR-4733-3p	0	0.31	0.29	0	0.91	0	0.111875390216183	0.959699767062458	0.979332705811514
647	hsa-miR-3139	1.97	3.97	0.86	3.27	2.74	7.95	0.113262621515884	0.902980574474549	0.945102117307181
648	hsa-miR-1910-3p	0.39	1.53	0	1.63	0.91	0	0.116753240422971	0.949233105691649	0.971790926644398
649	hsa-miR-339-5p	68.53	105.77	62.41	66.95	178.78	272.41	0.117061358804708	0.795807610919129	0.865742219151416
650	hsa-miR-1224-5p	0.39	0	0.57	0	0.46	1.99	0.127519535159145	0.937496602028775	0.966468999595158
651	hsa-miR-6884-5p	0.39	0.31	0.86	0	0.91	1.99	0.133286045638602	0.932536996318764	0.963860215964788
652	hsa-miR-6855-3p	0.39	0	0.29	0	0.46	1.99	0.135222463245222	0.938654559223279	0.96647319338764
653	hsa-miR-4733-5p	0.39	0	0.29	0.82	0.46	0	0.137555289595214	0.944300142413705	0.969505484632565
654	hsa-miR-140-5p	307.6	292.87	282.01	352.7	760.39	654.18	0.138883018770356	0.768040784103047	0.850133529783127
655	hsa-miR-574-5p	79.76	64.5	52.11	131.58	67.21	231.65	0.139579987469837	0.758263390704899	0.844518791922623
656	hsa-miR-6815-5p	1.18	0.92	1.15	1.63	0.91	3.98	0.140338964130909	0.912104010038744	0.95235356272905
657	hsa-miR-1468-5p	4.33	2.14	6.01	8.98	9.14	5.97	0.146708561552145	0.840805963914533	0.894810299541454
658	hsa-miR-423-3p	4420.29	5328.78	4924.19	11105.19	8513.37	8680.28	0.153015474138495	0.741618388492595	0.833740088107019
659	hsa-miR-2355-5p	0.79	3.36	0.86	0.82	3.2	6.96	0.156015642144629	0.881595976638442	0.925417998869008
660	hsa-miR-6515-3p	0	0.31	0	0	0	0	0.16030847625721	0.926276017274112	0.959230067888672
661	hsa-miR-374a-5p	425.83	528.06	543.65	377.6	1144.55	1941.66	0.175866137398901	0.773169928885963	0.853775302046465
662	hsa-miR-3938	1.58	3.67	2.86	5.72	4.57	7.95	0.198969882916563	0.79468773852767	0.865398073199495
663	hsa-miR-598-3p	103.59	101.49	71.29	228.6	170.55	156.09	0.214438672933218	0.71082030752406	0.810109493336945
664	hsa-miR-199a-3p	147.37	104.65	62.27	69.4	216.27	442.42	0.220539406402903	0.724727328562309	0.820747984081606
665	hsa-miR-199a-3p	149.54	105.57	62.41	71.03	220.39	444.4	0.220539406402903	0.724727328562309	0.820747984081606
666	hsa-miR-3200-3p	19.69	6.42	8.59	25.31	12.35	43.74	0.221397385709335	0.71572153028153	0.813972637923134
667	hsa-miR-199b-3p	147.37	104.65	62.27	69.4	216.27	442.42	0.222883489986598	0.721529617275424	0.81884868051173
668	hsa-miR-219a-1-3p	1.18	3.06	1.15	3.27	2.74	5.97	0.233027681736183	0.779498027723496	0.856652424345107
669	hsa-miR-1273d	2.36	4.28	1.72	5.31	4.12	6.46	0.239308133585072	0.754029786036147	0.843185754556264
670	hsa-miR-6733-5p	0.79	0.31	0	0.82	0.46	0.99	0.262882758410649	0.891128280489596	0.934513299013919
671	hsa-miR-1227-3p	0	0	0	1.63	0.46	0.99	0.270985951812478	0.705109596473341	0.806160334821431
672	hsa-miR-3613-5p	41.36	45.86	26.05	57.97	55.78	152.11	0.285870184737782	0.541460131836443	0.673386330240011
673	hsa-miR-493-3p	0	0	0	0	0	0	0.286534728094818	0.915423772349616	0.953382405039444
674	hsa-miR-134-5p	6.7	7.03	2	3.27	18.29	10.94	0.288968707590022	0.690397440767755	0.794399619344949
675	hsa-miR-6755-5p	0	0.61	0.29	0.82	0.91	0	0.289152625995543	0.873861384631364	0.920889149949099
676	hsa-miR-3149	0.39	0.61	0.57	2.45	0.91	0.99	0.294340327225334	0.848236241536414	0.900554083679551
677	hsa-miR-619-5p	9.85	4.28	13.6	16.33	6.63	24.36	0.296008011997716	0.646162325143401	0.765585065103897
678	hsa-miR-6866-5p	4.33	2.45	1.43	3.27	8.69	3.98	0.302234028522158	0.710701821204073	0.810109493336945
679	hsa-miR-139-3p	3.15	2.75	2.58	2.45	8.69	8.95	0.305474434021412	0.683103807131064	0.786961129759083
680	hsa-miR-6515-5p	0.39	1.22	0.57	0.82	0.91	3.98	0.305498757029638	0.803052705776341	0.870108414608772
681	hsa-miR-148b-3p	1014.39	893.89	712.76	1843.93	1993.34	2026.16	0.311893974679157	0.44176296005399	0.58521366294975
682	hsa-miR-5095	0.79	0	1.15	1.63	0	2.49	0.318942505046991	0.858317340153143	0.908062647686576
683	hsa-miR-7641	62.23	33.47	47.38	136.35	33.38	201.82	0.323929867475566	0.643438347111474	0.764100882346156
684	hsa-miR-7641	62.23	33.47	47.38	136.35	33.38	201.82	0.323929867475566	0.643438347111474	0.764100882346156
685	hsa-miR-320d	0.9	0.81	0.7	2.45	2.58	7.31	0.33024902710827	0.715375322790853	0.813972637923134
686	hsa-miR-320d	0.9	0.81	0.7	2.45	2.58	7.31	0.33024902710827	0.715375322790853	0.813972637923134
687	hsa-miR-3607-3p	163.45	46.16	153.46	237.58	277.09	379.78	0.333988883742362	0.618587197024768	0.740242679106306
688	hsa-miR-4636	0.79	0.31	0.86	0	1.37	3.98	0.334160623278909	0.806763348125097	0.871844177679955
689	hsa-miR-892a	0	1.53	0.29	1.63	1.83	0	0.345885745012254	0.829112127044849	0.88674653508173
690	hsa-miR-548q	2.76	1.83	0.57	2.45	2.29	6.96	0.351499367128467	0.702927206553574	0.804519236406162
691	hsa-miR-6777-3p	0	0	0	0	0	0	0.353884786112481	0.873625319106609	0.920889149949099
692	hsa-miR-186-5p	501.78	794.84	319.52	556.81	1156.36	2425.83	0.367311096568826	0.442654951610714	0.58567491754882
693	hsa-miR-3152-5p	0	0	0.86	0	1.37	0.99	0.387732363034665	0.861842385863243	0.910897202722977
694	hsa-miR-6716-3p	1.18	1.83	2.29	2.45	6.86	0.99	0.408467689794603	0.67299116700514	0.779955082142427
695	hsa-miR-95-3p	106.34	58.39	84.75	138.79	278	195.86	0.424841359170501	0.38186056649129	0.525241162338595
696	hsa-miR-4429	0.39	0.92	0.57	0	2.36	0.99	0.426379424238939	0.754717797021577	0.843185754556264
697	hsa-miR-4707-5p	1.18	3.67	2	4.08	2.74	7.95	0.432648809236827	0.583351814586197	0.708308798544909
698	hsa-miR-4804-5p	0	0.61	0.29	0	1.37	2.98	0.446693530859367	0.761348621205969	0.845509045612914
699	hsa-miR-127-3p	57.11	48.61	21.47	21.23	260.17	1.99	0.45171037067865	0.650348986049778	0.768013777692555
700	hsa-miR-5096	12.21	3.67	6.3	19.59	2.74	21.87	0.451764747077143	0.575028038949175	0.701364890088631
701	hsa-miR-135a-3p	1.58	1.22	2	2.45	2.74	5.97	0.454397119335974	0.544046767812906	0.675822801539216
702	hsa-let-7a-3p	7.68	5.71	2.58	4.08	10.29	25.35	0.460818899431044	0.507567282896121	0.64160793859052
703	hsa-let-7a-3p	7.29	5.71	2.58	4.08	10.29	25.35	0.460818899431044	0.507567282896121	0.64160793859052
704	hsa-miR-3911	0	0.61	0	0	0	1.99	0.465871841256906	0.854842141690435	0.905275306391936
705	hsa-miR-451a	0.79	0	0.57	0.82	0.91	1.99	0.467269767031229	0.793244328769509	0.865398073199495
706	hsa-miR-21-5p	81224.13	66609.55	91829.94	171920.61	239190.98	186066.84	0.47459208975741	0.300534098925424	0.437758977104838
707	hsa-miR-3199	0	0.15	0.29	0	0.46	0.5	0.477499678822832	0.807365797400215	0.871844177679955
708	hsa-miR-3199	0	0.15	0.29	0	0.46	0.5	0.477499678822832	0.807365797400215	0.871844177679955
709	hsa-miR-433-3p	4.73	5.81	2	5.72	24.69	0	0.489038219461834	0.650483779590973	0.768013777692555
710	hsa-miR-369-3p	2.76	0.61	0	0	0.91	10.94	0.490098348107117	0.751604678922259	0.841780138883468
711	hsa-miR-3173-5p	0.79	1.83	0	1.63	3.2	2.98	0.500634564001356	0.668267195893083	0.777239492415605
712	hsa-miR-3190-3p	0.39	1.22	0.86	0.82	2.29	4.97	0.504038734515917	0.644200186787659	0.764100882346156
713	hsa-miR-128-3p	1271.58	1916.17	932.5	3693.16	3580.43	3287.29	0.511156680795375	0.226105960623999	0.35446305617474
714	hsa-miR-128-3p	1097.88	1628.19	748.98	2888.15	2523.74	2346.79	0.511156680795375	0.226105960623999	0.35446305617474
715	hsa-miR-744-5p	441.91	978.57	746.97	1243.44	1553.25	3300.71	0.511413194259444	0.313027965097221	0.450108302282653
716	hsa-miR-6818-5p	1.58	0.61	0.57	2.45	0.91	2.98	0.514330292709493	0.667802387369798	0.777239492415605
717	hsa-miR-192-5p	346.99	381.06	398.54	950.74	1066.97	790.88	0.524540144777185	0.237298907658544	0.366971250201776
718	hsa-miR-30c-2-3p	12.6	23.23	11.45	30.21	41.15	53.69	0.544868527288267	0.219098414047045	0.347013223424512
719	hsa-miR-26a-5p	9018.8	9635.01	7566.75	18075.66	21634.97	32354.29	0.557793015138363	0.0667094043277238	0.142269363289027
720	hsa-miR-26a-5p	9026.28	9641.74	7573.9	18085.46	21663.32	32463.65	0.557793015138363	0.0667094043277238	0.142269363289027
721	hsa-miR-3679-5p	2.76	1.83	0.86	3.27	5.03	0.99	0.563775212848725	0.536225039363018	0.66997026379811
722	hsa-miR-495-3p	3.15	2.45	0.57	0	5.49	12.92	0.568751922114985	0.588154764831582	0.710934547389017
723	hsa-miR-320b	19.14	32.75	18.49	60.04	61.32	91.82	0.57028804450767	0.163887854706997	0.274633003385746
724	hsa-miR-320b	11.46	20.22	16.2	41.67	38.46	73.43	0.57028804450767	0.163887854706997	0.274633003385746
725	hsa-miR-411-3p	2.95	3.97	2	2.45	15.55	3.98	0.577570073357004	0.498884922754717	0.632861085755984
726	hsa-miR-98-5p	6.7	8.62	4.01	5.92	33.2	10.69	0.583356540710407	0.497028238719866	0.631994584535178
727	hsa-miR-28-5p	333.21	450.76	403.07	566.61	1091.66	1867.09	0.586591539258583	0.18019685825858	0.295063120485646
728	hsa-miR-450b-5p	37.42	19.57	26.05	103.69	27.43	92.46	0.590130394514704	0.403277122393449	0.548395783860789
729	hsa-miR-4498	0.79	0.61	1.15	0.82	1.37	5.97	0.593815985374642	0.591331114667819	0.713173136055141
730	hsa-miR-6772-3p	0	0	0	0	0	1.99	0.599136369852594	0.730419576041484	0.82632550776962
731	hsa-miR-6511b-5p	0.46	0.56	0.76	1.09	1.98	1.66	0.600487445117032	0.497732314660821	0.632143517558613
732	hsa-miR-6511b-5p	0.46	0.56	0.76	1.09	1.98	1.66	0.600487445117032	0.497732314660821	0.632143517558613
733	hsa-miR-580-3p	0.79	0.31	0.86	1.63	1.83	1.99	0.603485862786573	0.654791010055937	0.768202524869547
734	hsa-miR-1910-5p	0.79	2.14	0.86	1.63	6.4	4.97	0.615167456785158	0.578357257673986	0.704372044009553
735	hsa-miR-5004-5p	0.79	0	0.57	1.63	0.46	1.99	0.621581858626009	0.741472885063635	0.833740088107019
736	hsa-miR-652-5p	2.36	0	0.29	2.45	2.29	1.99	0.626198236616049	0.654317869480842	0.768202524869547
737	hsa-miR-219b-5p	0	1.22	1.15	0	5.94	1.99	0.627888304016804	0.643039823393497	0.764100882346156
738	hsa-miR-320a	695.66	1207.89	956.14	1319.53	2510.46	4623.34	0.629662866069358	0.180270690138863	0.295063120485646
739	hsa-miR-7854-3p	0	0.31	0.29	0	0.91	0	0.629761305836049	0.72356007276719	0.820288629863436
740	hsa-miR-6852-5p	0.39	0.92	0.57	0.82	1.83	2.98	0.632561613794068	0.612261131784689	0.734304274980078
741	hsa-miR-1250-5p	2.36	0.92	2.58	8.16	0.91	7.95	0.63699785974129	0.493868948039578	0.629463736140385
742	hsa-miR-342-3p	61.44	43.1	47.53	90.62	84.13	311.18	0.6466874569863	0.314934183581834	0.452245487623513
743	hsa-miR-4301	0.39	2.14	0.57	1.63	0.91	2.98	0.649356340583312	0.419898286324298	0.562945934808071
744	hsa-miR-30c-1-3p	7.88	14.67	8.59	23.68	28.35	37.78	0.653386382904328	0.192503062191668	0.3117681172638
745	hsa-miR-3928-3p	1.58	1.22	1.43	6.53	0.91	2.98	0.654313826468744	0.452512929469004	0.592170625805732
746	hsa-miR-6770-5p	0	0.31	0.1	0.27	0.3	0.66	0.656552530764313	0.67073285913004	0.779265684231988
747	hsa-miR-6770-5p	0	0.31	0.1	0.27	0.3	0.66	0.656552530764313	0.67073285913004	0.779265684231988
748	hsa-miR-6770-5p	0	0.31	0.1	0.27	0.3	0.66	0.656552530764313	0.67073285913004	0.779265684231988
749	hsa-miR-188-3p	0.79	0.61	1.15	2.45	2.29	0.99	0.667142876518044	0.562496072107195	0.692352308182227
750	hsa-miR-3918	0	1.22	0.29	2.45	0	1.99	0.669225379161742	0.702925219342887	0.804519236406162
751	hsa-miR-95-5p	0.39	0.61	0	0	0.46	2.98	0.670271940243787	0.760218281791931	0.845509045612914
752	hsa-miR-877-5p	22.84	18.65	18.9	42.45	53.95	78.54	0.670787496561178	0.128268015677998	0.227585919086004
753	hsa-miR-652-3p	164.63	137.87	125.97	342.9	357.11	582.6	0.685506959136237	0.0823623967136435	0.166112923708978
754	hsa-miR-5010-3p	6.7	4.59	4.58	10.61	7.77	27.84	0.689835653233509	0.326148438194886	0.464632100444301
755	hsa-miR-1268a	3.54	14.67	5.58	15.51	18.98	4.97	0.693573127671793	0.584983312290919	0.708691819277076
756	hsa-miR-625-5p	3.15	3.06	0.86	8.98	1.83	9.94	0.694534190369453	0.414416842979946	0.561417534452078
757	hsa-miR-424-5p	13.79	25.07	20.33	35.92	23.78	144.16	0.697153147649989	0.25507678711337	0.385298316579382
758	hsa-miR-215-5p	3.94	2.6	3.15	6.12	6.17	2.49	0.719746115613806	0.419756420462592	0.562945934808071
759	hsa-miR-378c	88.22	85.22	60.9	280.12	273.89	153.67	0.736540222786326	0.105652662985561	0.198929926635401
760	hsa-miR-4470	0	0.92	1.72	2.45	3.66	1.99	0.738830835747004	0.503500048310184	0.637964178858904
761	hsa-miR-339-3p	44.9	63.28	50.39	153.49	176.5	155.09	0.752830287333046	0.0769754285837311	0.158210947680684
762	hsa-miR-301a-3p	34.86	26.44	21.9	17.15	61.27	205.3	0.753219529747945	0.229901779388838	0.359367512919853
763	hsa-miR-299-3p	3.15	0.92	0.29	0.82	8.69	3.98	0.76940841720183	0.491284364794385	0.629147753725984
764	hsa-miR-6747-3p	0.79	0.92	0.57	4.08	2.74	1.99	0.777223318393662	0.300865692232966	0.437758977104838
765	hsa-miR-27a-3p	331.43	416.83	311.79	775.21	1023.99	1263.62	0.785444934901233	0.0517379797885345	0.115127694694735
766	hsa-miR-939-5p	0.39	0.31	0.86	0	1.83	3.98	0.789911789072106	0.551363104249943	0.682549498019756
767	hsa-miR-190b	1.18	0.61	0.86	1.63	3.2	4.97	0.791758315024973	0.450986862623701	0.592170625805732
768	hsa-miR-6724-5p	1.58	2.14	3.44	7.35	5.49	8.95	0.808402714981754	0.25834063037628	0.38859337837326
769	hsa-miR-1271-5p	17.72	15.29	18.61	57.15	54.41	48.72	0.808582734455562	0.0940945235293037	0.184926645695365
770	hsa-miR-484	471.06	889.91	310.07	1411.62	1613.6	2050.02	0.810008077495029	0.0724257561713816	0.151167712008872
771	hsa-miR-30a-3p	82.32	85.75	76.3	177.98	229.76	410.6	0.813495278690361	0.0415834759087272	0.0950857824919303
772	hsa-miR-30e-5p	4467.16	4743.96	3663.15	10208.74	14946.52	15961.24	0.815088899999946	0.0335198640944147	0.0795173868495256
773	hsa-let-7f-5p	196.13	166.91	92.19	288.63	692.1	416.3	0.816151305149415	0.104853357660082	0.198815257394204
774	hsa-let-7f-5p	214.13	185.19	101.64	300.55	833.16	418.39	0.816151305149415	0.104853357660082	0.198815257394204
775	hsa-miR-3124-5p	0	0.92	0.29	0.82	1.83	0.99	0.824513174426667	0.624328351898675	0.746283723634709
776	hsa-miR-30a-5p	1762.52	1654.33	1418.08	3093.89	5431.34	7959	0.829052991641341	0.0276548786893092	0.0678457957822005
777	hsa-miR-214-3p	30.33	18.65	10.59	13.06	64.93	123.28	0.852935216058034	0.199426893281334	0.319142294300144
778	hsa-miR-6514-3p	0	0	0	0	0	0.99	0.858923993911177	0.407835709171105	0.553197807024282
779	hsa-miR-1249-3p	NA	NA	NA	NA	NA	NA	0.878028548469006	0.377039301600119	0.519937679671356
780	hsa-miR-548n	0.53	0.95	0.6	0.95	1.13	2.21	0.882925300481706	0.496601513337645	0.631994584535178
781	hsa-miR-149-5p	92.16	166.92	125.4	241.67	336.07	837.11	0.894262739785739	0.0385531449057788	0.0894353771038705
782	hsa-miR-550a-5p	4.46	4.43	4.1	8.74	13.41	21.54	0.896398921429897	0.0761129731324541	0.157037685945695
783	hsa-miR-550a-5p	4.46	4.43	4.1	8.74	13.41	21.54	0.896398921429897	0.0761129731324541	0.157037685945695
784	hsa-miR-7706	15.36	38.52	14.89	58.78	97.85	68.6	0.91071716054853	0.0786217039692956	0.160980180940934
785	hsa-let-7g-5p	188.69	154.28	73.52	241.3	550.96	693.05	0.913946162357651	0.0737582397921084	0.153354486980889
786	hsa-miR-671-3p	9.06	28.13	15.46	60.42	58.07	44.74	0.920519114998225	0.142105539365071	0.248051322360099
787	hsa-miR-6849-3p	0	0	0	0	0	0.99	0.920606116569244	0.614167255702013	0.735771005996739
788	hsa-miR-494-3p	2.36	1.22	0.57	0	5.94	7.95	0.926022251887846	0.419302437408472	0.562945934808071
789	hsa-miR-6818-3p	0	0	0.29	0	0	0.99	0.92789808399868	0.464913981035376	0.603267900692891
790	hsa-miR-500a-5p	5.51	2.45	2.86	7.76	16.23	14.91	0.931583550483559	0.163000252487996	0.273870939047693
791	hsa-miR-766-3p	4.73	2.45	5.44	15.51	9.6	27.84	0.934096736336919	0.160825007733365	0.271061867494263
792	hsa-miR-486-3p	0.79	0.76	0.57	2.86	2.29	0.5	0.943347259600548	0.373241005494669	0.516992713523527
793	hsa-miR-486-3p	0.39	0.76	0.29	2.86	1.83	0.5	0.943347259600548	0.373241005494669	0.516992713523527
794	hsa-miR-1277-5p	38.99	33.93	23.76	70.21	105.17	176.97	0.947199763073814	0.0717770985753519	0.150104728476998
795	hsa-miR-3188	1.97	1.22	1.43	5.72	2.74	6.96	0.947231662079896	0.238175164835933	0.367134690529654
796	hsa-miR-6796-5p	0.39	0.61	0	0.82	1.37	0.99	0.959814130505927	0.563771046243302	0.693129471237484
797	hsa-miR-493-5p	0.39	0.61	0.29	0	1.83	2.98	0.96490621048448	0.434503474067247	0.577728693296821
798	hsa-miR-3175	1.18	0.31	0	0.82	1.37	2.98	0.965466584541677	0.474416131825741	0.612645292537558
799	hsa-miR-378f	8.01	7.24	6.11	23.06	30.75	20.71	0.96678104346758	0.0989320204789492	0.190949437376036
800	hsa-miR-6761-5p	0	0.61	0.29	1.63	0.46	0	0.976349734467642	0.570231317331208	0.696302867081305
801	hsa-miR-365a-3p	9.26	8.87	4.58	12.65	11.43	65.62	0.97727484619128	0.197720806256492	0.317446029454436
802	hsa-miR-365b-3p	9.26	8.87	4.58	12.65	11.43	65.62	0.97727484619128	0.197720806256492	0.317446029454436
803	hsa-miR-320c	4.89	5.39	2.38	11.87	8.36	12.78	0.984223915973489	0.0341049409072709	0.0807275194662214
804	hsa-miR-320c	4.76	5.09	1.96	11.19	8.05	11.79	0.984223915973489	0.0341049409072709	0.0807275194662214
805	hsa-miR-6853-3p	0	0	0	0	0	0	1.0001842957014	0.504219493275212	0.638125022629146
806	hsa-miR-5006-3p	0.79	0.31	0	1.63	0.91	0.99	1.01914702801768	0.558833500062991	0.688631212320185
807	hsa-miR-1273h-5p	0	0	0.86	0	1.37	1.99	1.01959590839235	0.598443084143606	0.719333930382438
808	hsa-miR-1180-3p	200.47	500.14	170.64	949.52	774.11	1381.93	1.0265646078745	0.0689063273484892	0.1457998321303
809	hsa-miR-874-5p	0.39	0.92	0.29	1.63	0.91	3.98	1.04357680432717	0.468969578893844	0.607262114530644
810	hsa-miR-450a-2-3p	2.76	1.53	1.43	5.72	2.74	16.9	1.07118801895322	0.224314470723172	0.352681291925337
811	hsa-miR-1973	1.18	0	0.29	6.53	0.91	3.98	1.07385210047365	0.519438543063621	0.651263458532619
812	hsa-miR-214-5p	9.85	3.97	3.15	0.82	21.03	61.64	1.07448012049293	0.253323242799939	0.384252031445522
813	hsa-miR-4685-3p	1.18	0	0	1.63	0.46	0	1.07544127488145	0.539928609255102	0.672257933141902
814	hsa-miR-6511a-5p	0.13	0.15	0.24	0.27	1.07	0.99	1.08938035890505	0.290985511846142	0.429549943004712
815	hsa-miR-6511a-5p	0.13	0.15	0.24	0.27	1.07	0.99	1.08938035890505	0.290985511846142	0.429549943004712
816	hsa-miR-6511a-5p	0.13	0.15	0.24	0.27	1.07	0.99	1.08938035890505	0.290985511846142	0.429549943004712
817	hsa-miR-6511a-5p	0.13	0.15	0.24	0.27	1.07	0.99	1.08938035890505	0.290985511846142	0.429549943004712
818	hsa-miR-181c-3p	8.27	3.97	8.02	37.56	16.46	21.87	1.08958165975188	0.113461589075557	0.208885694759615
819	hsa-miR-6894-3p	0	0	0	0	0	0.99	1.09228916678284	0.434039844152302	0.577728693296821
820	hsa-miR-6741-3p	0.39	0.61	0.29	0.82	3.2	1.99	1.09507186138268	0.345468904789997	0.485097797208379
821	hsa-miR-378h	0	0.1	0.14	0.82	0.3	1.66	1.09641154442572	0.245552313539446	0.376723421199407
822	hsa-miR-125a-3p	2.76	18.34	5.73	22.04	27.89	63.63	1.09723530736855	0.0833839325319438	0.167858869788605
823	hsa-miR-30d-3p	4.53	14.83	6.01	33.07	29.72	32.81	1.10140291046925	0.0442160255887759	0.100677927186282
824	hsa-miR-409-3p	4.73	7.64	0.86	3.27	18.29	33.8	1.10158657229732	0.145886844944436	0.250590322177284
825	hsa-miR-766-5p	1.58	1.83	1.43	7.35	5.94	3.98	1.1141173164723	0.172320029726947	0.284678873927676
826	hsa-miR-331-3p	53.96	68.48	58.98	177.98	238.68	324.11	1.1184674023639	0.000949345556651584	0.00353313196270606
827	hsa-miR-6826-5p	0	0.61	0	0	0.91	1.99	1.12099386715709	0.592156027575235	0.713369174159427
828	hsa-miR-5587-3p	0	0.31	0	0	0	0.99	1.12155358237295	0.517768064638023	0.650684020554435
829	hsa-miR-3127-3p	1.97	0.31	2.29	8.16	5.49	6.96	1.12438292219094	0.251074136779994	0.382867869434308
830	hsa-miR-543	2.36	2.45	2	2.45	9.14	19.88	1.12976235797469	0.147042000878282	0.251771438705739
831	hsa-miR-127-5p	1.97	1.53	0.86	2.45	10.97	0.99	1.14118613509643	0.306309180966633	0.44281206429673
832	hsa-miR-361-3p	158.73	161.72	165.49	578.85	613.16	742.66	1.1457518956494	0.00319406780840117	0.0102686896407405
833	hsa-miR-370-3p	5.91	4.89	3.15	0	12.8	50.7	1.1505025088221	0.194485567385113	0.314505940050701
834	hsa-miR-378a-5p	57.5	59	32.64	149.41	155.92	326.09	1.16302161589304	0.00260863372205515	0.00865558528743823
835	hsa-miR-1248	45.29	10.7	14.03	78.38	27.43	202.81	1.16333045781124	0.167736043284061	0.279592236077256
836	hsa-miR-550a-3-5p	4.46	4.43	4.1	8.74	13.41	21.54	1.16656348972334	0.0155201567049046	0.0417880219279556
837	hsa-miR-550a-3-5p	4.46	4.43	4.1	8.74	13.41	21.54	1.16656348972334	0.0155201567049046	0.0417880219279556
838	hsa-miR-550a-3-5p	0.92	0.61	0.67	9.14	8.84	17.56	1.16656348972334	0.0155201567049046	0.0417880219279556
839	hsa-miR-1291	15.36	5.5	5.15	26.94	6.86	94.45	1.16760211634276	0.184743708466403	0.301012063567801
840	hsa-miR-378d	18.51	18.6	19.5	101.12	129.36	67.67	1.17104164033951	0.0199605782369343	0.0518013078582607
841	hsa-miR-378d	17.07	18.27	19.1	109.08	131.88	74.88	1.17104164033951	0.0199605782369343	0.0518013078582607
842	hsa-miR-663a	0.79	0	0.57	0	0.46	2.98	1.17329099834319	0.567886491335823	0.695376744572903
843	hsa-miR-129-5p	36.83	9.78	31.21	59.19	186.55	66.11	1.17332370154868	0.0996227113823349	0.191938569157021
844	hsa-miR-129-5p	36.83	9.78	31.21	59.19	186.1	66.11	1.17332370154868	0.0996227113823349	0.191938569157021
845	hsa-miR-1273f	0.39	0	0	1.91	0.46	2.32	1.18436196508501	0.565130069994814	0.694008079115638
846	hsa-miR-136-5p	0.79	0.92	0.29	0.82	5.94	0	1.18782504806289	0.460879795162043	0.600929224442519
847	hsa-miR-6857-3p	0	0	0	0	0	0	1.18893822515476	0.591194253371757	0.713173136055141
848	hsa-miR-22-5p	13.39	21.4	6.87	60.42	51.67	53.69	1.19102440693104	0.0207599192874632	0.0534890743363584
849	hsa-miR-502-5p	1.58	1.53	1.15	4.9	7.32	5.97	1.19455926385083	0.186387981754628	0.302775047284667
850	hsa-miR-500b-5p	0.2	0.46	0.29	2.86	8.69	6.96	1.20124566063421	0.105339646073968	0.198929926635401
851	hsa-miR-550a-3p	0.26	0.61	0.1	1.09	0.61	2.65	1.20155159603946	0.29488874786453	0.43237203878735
852	hsa-miR-550a-3p	0.26	0.61	0.1	1.09	0.61	2.65	1.20155159603946	0.29488874786453	0.43237203878735
853	hsa-miR-550a-3p	0.26	0.61	0.1	1.09	0.61	2.65	1.20155159603946	0.29488874786453	0.43237203878735
854	hsa-miR-7705	1.18	0.31	0	2.45	0	3.98	1.20878104085174	0.437129950149905	0.580504261789701
855	hsa-miR-378e	0.95	1.08	1.75	3.21	3.69	2.32	1.21717381193701	0.217193504158484	0.345520537634693
856	hsa-miR-381-3p	4.73	3.67	2.29	3.27	16.92	31.81	1.2185654012796	0.0707293424931229	0.148490257046966
857	hsa-miR-30e-3p	206.97	242.73	269.56	1034.84	1205.06	926.59	1.24517498871371	0.00667515870481873	0.0200814131985748
858	hsa-miR-4708-3p	0	0	0	0	0	0	1.25341363028905	0.580526259818883	0.705673568651171
859	hsa-miR-7108-3p	0	0	0	0	0	0.99	1.25648537930776	0.666994904834155	0.777239492415605
860	hsa-miR-6770-3p	0	0.1	0	0.27	0.3	0	1.26053786604902	0.420249332948644	0.562945934808071
861	hsa-miR-6770-3p	0	0.1	0	0.27	0.3	0	1.26053786604902	0.420249332948644	0.562945934808071
862	hsa-miR-6770-3p	0	0.1	0	0.27	0.3	0	1.26053786604902	0.420249332948644	0.562945934808071
863	hsa-miR-199a-5p	110.08	88.35	53.92	36.6	359.77	891.13	1.26131485970582	0.112763887894303	0.208065269487262
864	hsa-miR-199a-5p	110.08	88.35	53.92	36.6	360.23	891.13	1.26131485970582	0.112763887894303	0.208065269487262
865	hsa-miR-378i	346.56	279.94	70.15	1131.09	621.95	334.88	1.26342908565053	0.0243001787786194	0.060863471033891
866	hsa-miR-450a-1-3p	1.97	0.61	0.57	5.72	0.91	9.94	1.27242666811145	0.27830386456167	0.412855732965453
867	hsa-miR-1307-3p	502.57	1110.02	817.12	3419.24	3806.53	2994.5	1.27642646489779	0.00880587829012733	0.0255631561144667
868	hsa-miR-3909	9.45	11.31	4.87	38.37	30.18	34.8	1.27995249541182	0.0179380893001513	0.0475845373799579
869	hsa-miR-378b	0.39	0.46	0.05	2.04	1.56	0.75	1.29340760043938	0.0836726509618506	0.168125830384166
870	hsa-miR-6808-3p	0	0	0	0	0	0	1.2946407392099	0.262675429241611	0.392918662907243
871	hsa-miR-10b-5p	78.38	63.13	31.78	53.88	414.72	291.3	1.29599513995768	0.125140436848353	0.224627084142794
872	hsa-miR-181b-3p	0.39	0.31	0.57	0.82	1.83	1.99	1.2970468546488	0.492582367544466	0.629313416186702
873	hsa-miR-664a-3p	2.36	2.14	2.86	11.43	7.32	21.87	1.3002720060838	0.12372521051187	0.222829517928568
874	hsa-miR-3613-3p	0.39	0	0.29	0.82	0	2.98	1.31192353085736	0.558369961285786	0.688631212320185
875	hsa-miR-6780b-3p	0	0	0	0	0	0	1.31365067360533	0.464657120999348	0.603267900692891
876	hsa-miR-874-3p	170.15	185.87	183.24	395.97	997.24	1186.07	1.31558504654059	0.00973668741826563	0.02774183161236
877	hsa-let-7d-5p	41.26	53.42	19.76	37.76	345.9	87.49	1.31634250285413	0.0699207230447532	0.147079333435936
878	hsa-miR-193a-5p	8.27	11.01	9.16	5.72	4.57	166.03	1.32844143490591	0.158704088417234	0.268748904442392
879	hsa-miR-450a-5p	34.66	26.75	25.91	102.87	58.53	288.81	1.34079819612274	0.0187080485511524	0.0492630031530345
880	hsa-miR-450a-5p	34.27	26.75	25.91	102.87	58.53	292.79	1.34079819612274	0.0187080485511524	0.0492630031530345
881	hsa-miR-6877-5p	0.39	0.92	0.29	1.63	2.74	2.98	1.36712873590469	0.248704078978204	0.380474848095917
882	hsa-miR-6804-5p	0	0	0.29	1.63	0.91	0.99	1.36905839690467	0.451999625034878	0.592170625805732
883	hsa-miR-190a-5p	7.88	4.89	5.15	13.06	22.86	58.66	1.38737963470073	0.0209269882328169	0.0537908504218228
884	hsa-miR-361-5p	248.92	311.52	268.84	960.95	906.71	2490.45	1.39232925651462	0.000951354010385103	0.00353313196270606
885	hsa-miR-6859-5p	0.13	0.1	0	0.54	0.15	0.33	1.40304813061582	0.450890587783947	0.592170625805732
886	hsa-miR-6859-5p	0.13	0.1	0	0.54	0.15	0.33	1.40304813061582	0.450890587783947	0.592170625805732
887	hsa-miR-6859-5p	0.13	0.1	0	0.54	0.15	0.33	1.40304813061582	0.450890587783947	0.592170625805732
888	hsa-miR-532-5p	1497.06	987.74	969.43	5150.09	7565.05	2257.81	1.40564972318487	0.0144825987264497	0.0392890650589077
889	hsa-miR-5581-3p	0	0.61	0	0.82	0.46	2.98	1.40994605189882	0.43955411058849	0.58300465160567
890	hsa-miR-378a-3p	3506.99	3149.22	3775.34	15288.9	19007.43	14817.74	1.41628483850054	0.000644654494222917	0.00249745643984922
891	hsa-miR-194-5p	12.8	13.91	15.17	53.88	86.88	118.81	1.41637020630178	0.0068269978433185	0.0204809935299555
892	hsa-miR-194-5p	22.25	24.61	26.91	70.21	123.46	147.64	1.41637020630178	0.0068269978433185	0.0204809935299555
893	hsa-miR-181b-5p	87.44	141.08	98.63	225.34	505.86	944.23	1.41832670479936	0.00194968728386188	0.00666607366577539
894	hsa-miR-181b-5p	100.04	159.88	117.53	265.75	622.46	1261.88	1.41832670479936	0.00194968728386188	0.00666607366577539
895	hsa-miR-485-5p	0.79	0.61	0.29	0	5.03	1.99	1.42199384395277	0.338567065632555	0.477330825922688
896	hsa-miR-887-5p	1.97	1.22	0.57	5.72	6.4	3.98	1.42402268431879	0.108847957169927	0.203281551022501
897	hsa-miR-342-5p	12.21	20.48	16.61	53.88	119.8	97.43	1.42452227204612	0.00278964527727048	0.00913206067969698
898	hsa-miR-3200-5p	0	0.31	0.57	2.45	0.46	2.98	1.42941626661486	0.376341967195382	0.519641408550547
899	hsa-miR-6505-5p	4.33	0.31	6.01	16.33	19.66	20.88	1.45570460995911	0.0970263550435959	0.18862343751255
900	hsa-miR-4443	1.58	0.92	0.29	1.63	2.74	0.99	1.45642796779657	0.455606502406124	0.595495392101208
901	hsa-miR-224-5p	132.73	127.79	191.54	536.4	1263.36	338.02	1.4680938552207	0.0134134488023324	0.0370417547695178
902	hsa-miR-943	0.39	0.92	0.57	4.9	3.66	2.98	1.46944100047611	0.117202213593899	0.213943701763779
903	hsa-miR-1296-5p	23.63	25.37	27.77	76.75	148.15	184.92	1.4695184525038	0.000973230640317251	0.00357736996457911
904	hsa-miR-542-3p	32.69	18.95	40.66	161.65	69.5	263.46	1.47042465243281	0.0140997859741287	0.0387384425870831
905	hsa-miR-4516	1.18	0	0.29	4.08	0	0	1.47938383622363	0.286423982998963	0.424317234786634
906	hsa-miR-194-3p	0.79	1.22	0.57	4.08	4.57	4.97	1.48104837866346	0.160759084456853	0.271061867494263
907	hsa-miR-422a	4.61	5.86	5.02	17.85	34.13	30.89	1.48425970574275	0.00270889305698952	0.00894931847355128
908	hsa-miR-887-3p	11.03	5.2	5.15	17.15	28.81	77.55	1.50788965433103	0.00885613151143633	0.0256399291339165
909	hsa-miR-193b-5p	0.39	2.14	0.57	2.45	5.03	8.95	1.51071460036285	0.123420059519049	0.222829517928568
910	hsa-miR-452-5p	54.75	47.38	75.58	206.56	508.91	166.03	1.51561750391606	0.0182641239823421	0.0483303723070822
911	hsa-miR-4706	0	0.92	0	0.82	2.29	1.99	1.51696882806449	0.397208026471193	0.54115173660313
912	hsa-miR-4449	1.18	0.31	0.57	1.63	0.91	7.95	1.53349144604324	0.199368601046523	0.319142294300144
913	hsa-miR-378g	5.32	7.11	5.37	34.09	35.44	36.04	1.54337604527419	0.00104492065229722	0.00378915670883539
914	hsa-miR-3651	3.54	1.22	1.15	11.43	2.74	13.92	1.54596653964786	0.186327209305629	0.302775047284667
915	hsa-miR-99b-5p	2423.03	5422.63	4390.8	17190.92	21980.95	26696.02	1.55020795569804	0.000225941337107177	0.000946843657838247
916	hsa-miR-4781-3p	0.39	0	0.57	1.63	0.91	0.99	1.57732287611353	0.423836344416914	0.566342112825082
917	hsa-miR-6505-3p	1.18	0.61	0.86	2.45	8.23	12.92	1.58444080060783	0.0210877672503798	0.054075060306331
918	hsa-miR-362-5p	82.32	65.42	67	184.51	566.52	447.39	1.5989158808144	0.000971707983744976	0.00357736996457911
919	hsa-miR-29b-2-5p	0	0	0.86	0	2.74	3.98	1.60021167907308	0.315527829797264	0.452494637405663
920	hsa-miR-30b-5p	136.93	80.5	81.41	414.75	378.44	1003.14	1.60227413710383	0.00625122414323583	0.0189117089951264
921	hsa-miR-1226-5p	1.18	1.22	0.57	0.82	5.03	11.93	1.62873329160169	0.10369208936467	0.197657310169468
922	hsa-miR-151a-5p	127.41	191.53	82.12	270.24	1506.38	529.41	1.63249516399782	0.0105388726476011	0.0296354199516094
923	hsa-miR-664a-5p	3.15	1.22	4.29	8.16	23.78	21.87	1.63362414095999	0.0303438889311318	0.073439030064784
924	hsa-miR-660-5p	108.71	110.67	68.14	409.85	755.82	320.13	1.63607387010739	0.00164849824884178	0.00578316812378697
925	hsa-miR-627-5p	0	0	0.57	0	1.37	2.98	1.63936298546417	0.477430008584472	0.615798945204163
926	hsa-miR-1284	0	1.22	0.57	4.08	1.83	4.97	1.64727270596586	0.155148846548994	0.264810313364923
927	hsa-miR-129-1-3p	0.2	0	0	0	0	0	1.65717048171711	0.350019828831537	0.489573189157877
928	hsa-miR-5695	0.39	0	0	0	0.46	1.99	1.66382796051528	0.422755978356955	0.565600234398063
929	hsa-miR-29c-3p	0.39	1.32	1.15	0.82	5.94	6.96	1.66781688458453	0.156426615395843	0.265851867629317
930	hsa-miR-760	11.03	24.15	9.73	75.93	71.79	101.41	1.67963810427357	0.00597879128218189	0.0181897124601974
931	hsa-miR-7704	11.03	2.45	2.58	22.04	6.86	13.92	1.68015752420003	0.0964806366101841	0.187901709998496
932	hsa-miR-10b-3p	0	0.61	0	0	2.29	0.99	1.69025896659868	0.486811201241033	0.625489279044806
933	hsa-miR-4423-5p	0.79	0	0	0.82	0.91	2.98	1.69078335052391	0.445919410677545	0.588548045710437
934	hsa-miR-4742-3p	0.79	0.31	0.29	1.63	2.74	3.98	1.70448517201025	0.084126650306411	0.16872328189945
935	hsa-miR-3115	0.79	0.31	0	2.45	0.91	2.98	1.7433498291414	0.225734393692079	0.354396416918906
936	hsa-miR-508-3p	4.73	1.83	6.01	26.13	24.23	34.8	1.74950118976875	0.00261194542100039	0.00865558528743823
937	hsa-miR-210-3p	211.9	79.79	145.16	798.48	362.59	2309.51	1.74963352502474	0.0027844290755116	0.00913206067969698
938	hsa-miR-532-3p	4.73	5.81	4.01	36.74	21.95	27.84	1.75336478490878	0.0101121506779986	0.0285847408929252
939	hsa-miR-1228-3p	1.18	0.31	0	0.82	0.46	7.95	1.75509714378299	0.191037135372248	0.309859931921552
940	hsa-miR-409-5p	0.39	0.31	1.15	0.82	5.94	4.97	1.75891093685385	0.146763662909718	0.251695007888163
941	hsa-miR-362-3p	0.79	0	0	0	3.2	0.99	1.76530018826638	0.446794151850615	0.588980785242488
942	hsa-miR-423-5p	407.25	877.38	373.63	1550.42	3777.72	5370.62	1.76791171075744	0.00297577023820954	0.00968249107719539
943	hsa-miR-6870-3p	0	0	0	0	0	0.99	1.77615119156404	0.383356009801715	0.525954678415856
944	hsa-let-7b-5p	12.51	14.29	6.01	12.25	122.31	81.03	1.78776120539765	0.0259276109922015	0.0643410991672834
945	hsa-miR-181a-2-3p	81.53	139.1	125.69	622.13	777.77	762.54	1.79916225275738	4.21579031015043e-05	0.000202264631806556
946	hsa-let-7f-2-3p	0.79	0.51	0	0.82	2.74	2.98	1.80121022104841	0.305882308210569	0.44278930906288
947	hsa-miR-4665-5p	0.79	0.31	0.29	0.82	3.66	3.98	1.80250472223433	0.1147893834479	0.210610163498107
948	hsa-miR-1260b	92.75	256.34	150.31	228.6	173.29	305.71	1.82379002389738	0.000504682217869112	0.00199099907928584
949	hsa-miR-4742-5p	0	0.61	0	0	1.37	2.98	1.82383082829615	0.389187360955811	0.532323027145749
950	hsa-miR-6827-5p	0	0.61	0.29	4.08	0.91	0.99	1.82420209726275	0.238279618087492	0.367134690529654
951	hsa-miR-184	26.78	6.11	17.18	88.18	161.86	53.69	1.8294303220969	0.0199262394959828	0.0518013078582607
952	hsa-miR-22-3p	2084.31	3293.99	1338.77	8563.62	13723.63	22443.86	1.83435798546828	9.62838115304748e-06	5.18488325091607e-05
953	hsa-miR-877-3p	1.58	0.61	0.86	2.45	1.37	11.43	1.83770166789029	0.0504061461181021	0.112863657732216
954	hsa-miR-514a-3p	6.14	1.53	8.04	30.75	24.35	58.66	1.8448229847847	0.00972000923361348	0.02774183161236
955	hsa-miR-514a-3p	6.14	1.53	8.04	30.75	24.35	58.66	1.8448229847847	0.00972000923361348	0.02774183161236
956	hsa-miR-514a-3p	6.14	1.53	8.04	30.75	24.35	58.66	1.8448229847847	0.00972000923361348	0.02774183161236
957	hsa-miR-1262	0.79	1.22	0.29	3.27	8.23	0.99	1.85532606971349	0.0616189760514731	0.132727274414873
958	hsa-miR-1287-5p	13.79	20.79	15.75	100.42	108.82	115.33	1.87116403882413	2.03737536916925e-05	0.000103016585567854
959	hsa-miR-24-2-5p	18.71	22.93	21.76	93.07	190.21	185.91	1.87568834632955	5.72080809260939e-05	0.0002678830572061
960	hsa-miR-6797-3p	0.39	0	0.29	0.82	0	3.98	1.87708031227935	0.292623898662455	0.430540900081235
961	hsa-miR-6798-3p	0.39	0	0	0	0	0.99	1.91142053325073	0.0984138075240298	0.1902902526093
962	hsa-miR-212-3p	0.39	0	0.86	0.82	1.37	2.98	1.92647098468127	0.181636857332995	0.296848096126913
963	hsa-miR-548i	1.31	2.1	0.78	1.28	0.72	0.42	1.93683274308323	0.417000363652993	0.562089351256913
964	hsa-miR-548i	1.31	2.1	0.78	1.28	0.72	0.42	1.93683274308323	0.417000363652993	0.562089351256913
965	hsa-miR-548i	1.31	2.1	0.78	1.28	0.72	0.42	1.93683274308323	0.417000363652993	0.562089351256913
966	hsa-miR-548i	1.31	2.1	0.78	1.28	0.72	0.42	1.93683274308323	0.417000363652993	0.562089351256913
967	hsa-miR-30c-5p	1010.51	1109.82	843.12	4428.36	6563.77	10793.93	1.93818491559723	2.03659311264969e-07	1.38823467235678e-06
968	hsa-miR-30c-5p	1012.09	1114.1	845.7	4436.52	6576.12	10839.67	1.93818491559723	2.03659311264969e-07	1.38823467235678e-06
969	hsa-let-7a-5p	108.64	105.9	71.73	285.13	788.36	1062.21	1.94004447690276	8.62991426988337e-05	0.000387267402861016
970	hsa-let-7a-5p	110.02	106.2	71.3	283.9	771.45	1064.2	1.94004447690276	8.62991426988337e-05	0.000387267402861016
971	hsa-let-7a-5p	110.61	106.2	73.02	284.31	773.28	1080.11	1.94004447690276	8.62991426988337e-05	0.000387267402861016
972	hsa-miR-6796-3p	0	0	0	0	0.46	0	1.96429754816567	0.274424927012018	0.407662960540612
973	hsa-miR-197-3p	36.24	55.33	59.55	297.18	240.97	664.12	1.9687495804356	5.4075377737634e-06	3.04917182321633e-05
974	hsa-miR-505-5p	12.21	37.3	11.74	66.13	150.43	244.57	1.98883858118844	0.0011621803361552	0.00418618134461254
975	hsa-miR-338-5p	11.03	5.5	8.88	68.58	29.26	97.43	1.99158847990709	0.000322793924407879	0.00130695134055371
976	hsa-miR-485-3p	0.79	0.92	0.29	1.63	4.57	4.97	1.99279440715559	0.103566318259525	0.197657310169468
977	hsa-miR-5187-5p	0	0.31	0	0	0.91	1.99	1.99982254963422	0.383264692565621	0.525954678415856
978	hsa-miR-6786-3p	0	0.92	0.29	4.08	1.37	1.99	2.01139153430226	0.158617035076081	0.268748904442392
979	hsa-miR-196a-5p	0.39	1.38	0.29	0.82	12.5	2.49	2.0145588614382	0.060218497872477	0.131020852946783
980	hsa-miR-196a-5p	0.39	1.99	0.57	0.82	15.01	1.49	2.0145588614382	0.060218497872477	0.131020852946783
981	hsa-miR-2467-3p	0	0	0.29	0	0.91	1.99	2.0169149549687	0.322301542455849	0.459759948642317
982	hsa-miR-6516-3p	0.39	0.61	0.29	0.82	2.74	0.99	2.03039021940287	0.216942995979046	0.345520537634693
983	hsa-miR-6511b-3p	0.39	2.29	1.72	5.31	7.85	22.37	2.04383780701834	0.00283606293113338	0.00925587811160804
984	hsa-miR-6511b-3p	0.39	0.15	0.29	1.22	3.28	10.44	2.04383780701834	0.00283606293113338	0.00925587811160804
985	hsa-miR-548ab	3.28	2.92	2.32	20.96	27.79	14.14	2.04638559699479	0.00233448145785104	0.00788161921663186
986	hsa-miR-500b-3p	0.79	1.53	0	5.31	7.32	2.49	2.06562068938143	0.045616562590045	0.103212264515711
987	hsa-miR-500a-3p	55.73	40.96	44.38	413.53	434.15	130.74	2.0714007568548	0.00184880338309621	0.00638192706280327
988	hsa-miR-885-5p	0.39	2.75	0.29	3.27	9.14	15.91	2.08419059112681	0.0284189353342228	0.0694040665645305
989	hsa-miR-4488	3.54	1.53	2	8.16	38.87	16.9	2.0935928387309	0.0126083029491784	0.0349977893718173
990	hsa-miR-379-3p	0.2	0.61	0.29	1.63	3.66	1.99	2.09377855639652	0.195881420027514	0.315987294934305
991	hsa-miR-7113-5p	0	0.31	0	0	0.91	1.99	2.09665632555707	0.306943112083152	0.443133688624069
992	hsa-miR-26b-3p	3.94	7.95	3.72	28.58	46.64	42.75	2.09782914235455	0.000567570617739801	0.00221475925835422
993	hsa-miR-24-3p	676.65	654.21	819.84	4082.6	5440.02	8228.92	2.10689870546567	2.49511809529168e-09	2.25818671313373e-08
994	hsa-miR-24-3p	673.11	646.26	813.25	4062.19	5392.93	8147.4	2.10689870546567	2.49511809529168e-09	2.25818671313373e-08
995	hsa-miR-181a-5p	185.7	275.59	206.57	544.56	1322.57	4355.8	2.11345447928662	0.000116023237262801	0.000501992903031237
996	hsa-miR-181a-5p	185.7	275.29	206.57	544.56	1322.57	4354.81	2.11345447928662	0.000116023237262801	0.000501992903031237
997	hsa-miR-3612	0	0.31	0	0.82	0.91	0.99	2.11797055430582	0.253833719132295	0.384252031445522
998	hsa-miR-1277-3p	2.36	1.53	0.86	7.35	13.72	17.9	2.12249284649337	0.00587935227156837	0.0179378538143885
999	hsa-miR-151b	8.86	11.01	2.96	22.86	85.96	20.38	2.123584817006	0.000421295172870787	0.00166814301905087
1000	hsa-miR-30d-5p	4214.69	3746.59	3322.16	26154.18	30869.71	30845.77	2.12581368902149	5.16757922484979e-09	4.45238626013058e-08
1001	hsa-miR-4726-5p	0	1.22	0.29	1.63	3.66	8.95	2.13860529963326	0.0676077052072271	0.14361636786624
1002	hsa-miR-2110	8.27	17.43	9.16	65.32	115.22	90.47	2.14396457416166	1.00459937103647e-05	5.3828533462999e-05
1003	hsa-miR-1915-5p	0	0.31	0	2.45	0	0	2.1504294083409	0.339383526214094	0.477798768277881
1004	hsa-miR-876-3p	0.79	0.92	0.57	6.53	2.29	10.94	2.15955586987781	0.0312818692521174	0.0753704098087929
1005	hsa-miR-383-5p	1.18	0.92	0	1.63	8.69	4.97	2.16059292811012	0.0578085917227377	0.126544417246725
1006	hsa-miR-1306-5p	2.76	1.83	2	8.16	10.97	37.78	2.16717225788767	0.00503699658596851	0.0155886359858853
1007	hsa-miR-3960	0.98	0.46	0.29	4.08	3.89	7.95	2.17162237566983	0.0528485703237457	0.117115041643362
1008	hsa-miR-23a-3p	34.86	58.39	46.95	332.29	281.2	648.21	2.17300995740281	5.58141994989517e-05	0.000262497348735244
1009	hsa-miR-548ak	0.07	0	0	0	0	0.5	2.17351044368013	0.397447561423469	0.54115173660313
1010	hsa-miR-3180-5p	0	0	0.1	0	0	1.33	2.17520405970929	0.338607939651749	0.477330825922688
1011	hsa-miR-3180-5p	0	0	0.1	0	0	1.33	2.17520405970929	0.338607939651749	0.477330825922688
1012	hsa-miR-3180-5p	0	0	0.1	0	0	1.33	2.17520405970929	0.338607939651749	0.477330825922688
1013	hsa-miR-1908-5p	2.36	9.48	1.43	17.15	44.81	33.8	2.17917418497496	0.00601124071501234	0.0182369190142769
1014	hsa-miR-6738-3p	0	0.31	0.29	0	0.46	6.96	2.20602804169687	0.0805176648275402	0.163617971734454
1015	hsa-miR-27b-5p	6.7	11.31	12.31	85.73	79.1	89.48	2.21649305474806	0.000969599881443521	0.00357736996457911
1016	hsa-miR-410-3p	2.36	0.31	0	0	7.32	18.89	2.21777551471304	0.0916670534143413	0.180815781185432
1017	hsa-miR-3192-5p	0	0.31	0	1.63	0.91	0	2.232114271835	0.317211520185097	0.454304264945943
1018	hsa-miR-3615	13.39	34.85	25.48	146.14	204.84	265.45	2.26634858612527	5.92191183430628e-05	0.000274909441618442
1019	hsa-miR-6511a-3p	0.1	0.23	0.29	2.65	5.11	7.95	2.27644846125114	0.000189783326985461	0.000801555463385653
1020	hsa-miR-6511a-3p	0.1	0.23	0.29	2.65	5.11	7.95	2.27644846125114	0.000189783326985461	0.000801555463385653
1021	hsa-miR-6511a-3p	0.1	0.23	0.29	2.65	5.11	7.95	2.27644846125114	0.000189783326985461	0.000801555463385653
1022	hsa-miR-6511a-3p	0.1	0.23	0.29	2.65	5.11	7.95	2.27644846125114	0.000189783326985461	0.000801555463385653
1023	hsa-miR-1233-3p	0	0	0	0	0.46	0.5	2.28090017437567	0.295072839840949	0.43237203878735
1024	hsa-miR-1233-3p	0	0	0	0	0.46	0.5	2.28090017437567	0.295072839840949	0.43237203878735
1025	hsa-miR-4745-5p	0	0	0	0	0	0.99	2.29047312656133	0.300931744582345	0.437758977104838
1026	hsa-miR-598-5p	1.18	1.22	0.57	8.98	4.57	9.94	2.29243879247895	0.0107726672020914	0.0302139650433656
1027	hsa-miR-129-2-3p	2.95	0.61	1.72	11.43	20.12	20.88	2.29786305489939	0.00468082983486721	0.0146123296584116
1028	hsa-miR-181d-5p	13.79	17.58	9.73	108.99	78.34	201.32	2.2998515764239	2.51384100005323e-06	1.47945724429362e-05
1029	hsa-miR-30b-3p	0.79	4.59	0.86	12.25	16.46	32.81	2.31113325070717	0.00188129161780706	0.00647332610983451
1030	hsa-miR-551b-5p	0.79	5.81	2.29	12.25	15.55	63.63	2.31348830267803	0.0122579786275721	0.0341132893589022
1031	hsa-miR-196b-5p	1.97	0.92	0.86	1.63	10.44	25.85	2.32201782605062	0.0189116583995574	0.0496776977959107
1032	hsa-miR-509-3-5p	7.88	7.34	12.6	84.09	59.44	121.29	2.32642724026623	2.48446308831338e-06	1.47153706651799e-05
1033	hsa-miR-5010-5p	0	0.92	0	0.82	1.83	3.98	2.33071987945308	0.208291174108975	0.332340140022765
1034	hsa-miR-181c-5p	5.12	3.97	3.72	17.96	22.86	57.66	2.33636187046386	0.00332982674842087	0.0106732839525276
1035	hsa-miR-7845-5p	0	0	0	0	1.83	0	2.36537922660949	0.347312553195934	0.486418231198986
1036	hsa-miR-4508	0.39	0.61	0.57	2.45	8.23	7.95	2.36832111485254	0.0891264634251243	0.177525728544493
1037	hsa-miR-509-5p	0.79	0.92	0.86	8.57	4.8	12.92	2.37951634616888	0.000411499542529276	0.00165210741138608
1038	hsa-miR-509-5p	0.79	0.92	0.86	8.57	4.8	12.92	2.37951634616888	0.000411499542529276	0.00165210741138608
1039	hsa-miR-6769b-3p	0	0.31	0	0.82	0	0	2.38963344028117	0.232809645662515	0.362859606915382
1040	hsa-miR-3609	2.76	1.53	1.43	24.49	8.23	21.87	2.39215539976004	0.00252735959772965	0.00845331144954917
1041	hsa-miR-628-5p	9.06	10.09	8.59	74.3	82.3	105.38	2.39687412665001	4.22558422994198e-05	0.000202264631806556
1042	hsa-let-7c-5p	40.65	50.04	23.18	150.57	558.3	388.58	2.41987783955512	5.13612150221656e-06	2.91136992520381e-05
1043	hsa-miR-132-3p	14.57	13.15	5.44	80.83	67.67	203.81	2.42943436098673	4.31686405407185e-07	2.88774073679216e-06
1044	hsa-miR-548ba	0.79	0.31	0.57	4.9	6.86	2.98	2.43745903273617	0.0309121975512439	0.0746467191988558
1045	hsa-miR-3653-5p	NA	NA	NA	NA	NA	NA	2.44186632875639	0.00510749522189636	0.0157164924399497
1046	hsa-miR-4728-3p	0	0.31	0	2.45	4.57	7.95	2.45434102899175	0.031575847419112	0.075729986621212
1047	hsa-miR-323a-3p	0	1.53	0.57	1.63	3.66	20.88	2.45468557185806	0.0224400809491068	0.0571346741895698
1048	hsa-miR-501-5p	15.75	14.67	9.73	73.48	172.84	147.14	2.47180975960487	6.74311048083497e-08	5.00850343990294e-07
1049	hsa-miR-6888-3p	0	0	0	0	0	0	2.4760592226961	0.240080668629703	0.368854322559473
1050	hsa-miR-4286	1.58	0.92	1.43	14.7	2.74	6.96	2.48111082442658	0.0397430239444652	0.0916557532937666
1051	hsa-miR-181a-3p	5.51	0.92	5.44	13.88	56.24	65.62	2.48357099909962	0.00247588790174545	0.008306950997445
1052	hsa-miR-26b-5p	606.54	633.32	424.69	4450.95	3759.59	9536.61	2.49759146174596	7.91426477582032e-09	6.55666397196807e-08
1053	hsa-miR-509-3p	0.79	0.61	0.67	5.17	6.4	11.6	2.51645182981254	4.91606905843371e-05	0.000233242571627009
1054	hsa-miR-509-3p	0.79	0.61	0.67	5.17	6.4	11.6	2.51645182981254	4.91606905843371e-05	0.000233242571627009
1055	hsa-miR-509-3p	0.79	0.61	0.67	5.17	6.4	11.6	2.51645182981254	4.91606905843371e-05	0.000233242571627009
1056	hsa-miR-6720-3p	0	0	0	0	0.91	0.99	2.52440517897729	0.23118062405411	0.360842800154025
1057	hsa-miR-6735-3p	0	0	0	0	0	0.99	2.52560295864658	0.228657085038391	0.357941396201086
1058	hsa-miR-4425	0	0.31	0	0	1.83	1.99	2.55488288176088	0.1447054511545	0.249825206048151
1059	hsa-miR-324-5p	7.48	4.59	3.15	33.47	47.55	75.56	2.55842945748236	1.04157107636289e-05	5.49937496747545e-05
1060	hsa-miR-503-3p	0	0.92	0	0	1.37	10.94	2.56868977422217	0.151707848180859	0.259348178556802
1061	hsa-miR-424-3p	16.15	85.6	30.92	106.95	77.27	1624.51	2.57474022909191	0.00309404384915869	0.00997690187288595
1062	hsa-miR-6862-5p	0	0.15	0	0.82	0	1.99	2.59003907984803	0.237003705538793	0.366971250201776
1063	hsa-miR-6862-5p	0	0.15	0	0.82	0	1.99	2.59003907984803	0.237003705538793	0.366971250201776
1064	hsa-miR-6721-5p	0.39	0	1.15	2.45	8.23	7.95	2.59316491365846	0.0153814067210626	0.0415182331794095
1065	hsa-miR-660-3p	0.39	0.61	0.29	2.45	9.6	1.99	2.60518216544946	0.0506521293480421	0.112944810161162
1066	hsa-miR-1260a	53.37	157.9	83.03	150.22	152.26	245.07	2.60942576929286	9.13581791478304e-06	4.96933125970774e-05
1067	hsa-miR-1273g-3p	8.27	2.06	2.36	86.13	3.66	4.97	2.61077845121974	0.104281023641251	0.198425906040693
1068	hsa-miR-132-5p	4.73	4.28	4.29	31.84	30.18	101.41	2.62631263021042	1.12264264339433e-06	7.07067910488712e-06
1069	hsa-miR-152-5p	1.18	1.22	0.86	8.16	13.72	16.9	2.63905224537818	0.000772155801247011	0.00291793613313344
1070	hsa-miR-4492	0	0	0.29	1.63	5.03	2.98	2.66121025546243	0.219820179608312	0.34713538627295
1071	hsa-miR-508-5p	0.79	0.31	1.43	10.61	5.49	16.9	2.66781462296963	0.00148368953490267	0.00523912665275468
1072	hsa-miR-27b-3p	1191.23	861.02	906.45	12333.52	9899.95	10577.2	2.66787593560452	6.26227797124822e-08	4.71641494757646e-07
1073	hsa-miR-149-3p	0	0.31	0	0	1.83	6.96	2.67745549254025	0.101231044695856	0.194341952116643
1074	hsa-miR-6514-5p	0	0.61	0.57	4.9	5.03	3.98	2.68158952712066	0.0176204593938952	0.0469733533842207
1075	hsa-miR-212-5p	5.91	5.2	3.44	42.45	63.1	51.7	2.68407667490714	8.38504801812074e-08	6.1018221050784e-07
1076	hsa-miR-23a-5p	0	0.92	0	4.08	1.37	2.98	2.68410995644647	0.123678592756313	0.222829517928568
1077	hsa-miR-615-5p	0	0.31	0	0	0.46	3.98	2.69404904472248	0.270483781365563	0.402363304600429
1078	hsa-miR-338-3p	0.39	0.61	0.29	1.63	2.74	13.92	2.71451963053067	0.0372219219569695	0.086956662465629
1079	hsa-miR-502-3p	15.36	17.12	14.03	121.65	227.93	120.3	2.73166706793753	1.73399261788578e-07	1.20484519320192e-06
1080	hsa-miR-584-5p	2.36	3.36	0.86	25.31	38.87	19.88	2.73256237720849	3.13357990779228e-05	0.000154103450259922
1081	hsa-miR-4750-5p	0.39	0.31	0	2.45	3.66	0.99	2.76062498681087	0.0698776145160538	0.147079333435936
1082	hsa-miR-888-5p	0	1.83	0	4.9	8.69	8.95	2.76173525581177	0.0235969429727878	0.0592398778128028
1083	hsa-miR-3910	0.2	0.15	0	0.41	1.14	3.48	2.80016470432464	0.0647017679376929	0.138394235216545
1084	hsa-miR-3910	0.2	0.15	0	0.41	1.14	3.48	2.80016470432464	0.0647017679376929	0.138394235216545
1085	hsa-miR-548w	0	0.36	0	0	1.37	6.46	2.82039386413938	0.184629379520492	0.301012063567801
1086	hsa-miR-1914-3p	0.39	0.31	0	0.82	2.29	3.98	2.82540159501174	0.0959399333405388	0.1875268751502
1087	hsa-miR-504-5p	66.17	109.44	66.71	851.54	1117.95	1182.09	2.85144612774526	2.63065806266923e-14	3.93502601874273e-13
1088	hsa-miR-7110-3p	0	0	0	0.82	1.83	0.99	2.85647044683292	0.105304842134458	0.198929926635401
1089	hsa-miR-501-3p	38.2	46.93	32.35	482.11	670.54	236.62	2.85843753298378	2.09710131590681e-07	1.42048938190669e-06
1090	hsa-miR-3605-5p	0	0.61	0	2.45	5.03	4.97	2.86963832366887	0.0206078428971625	0.0532245726624557
1091	hsa-miR-3195	0.39	0	0	0.82	4.57	1.99	2.87094943240309	0.25778580342528	0.388301133271366
1092	hsa-miR-504-3p	0	1.22	0.29	4.9	7.77	5.97	2.87156963615719	0.0144279573868077	0.0392890650589077
1093	hsa-miR-628-3p	2.76	3.97	2.29	37.56	48.92	65.62	2.9222640448269	3.89923783595578e-09	3.44219602403637e-08
1094	hsa-miR-224-3p	0.39	0.31	0.29	1.63	7.32	3.98	2.94108509585045	0.0142517006552111	0.0389570599128485
1095	hsa-miR-1287-3p	0	0.61	0	2.45	0	1.99	2.99255125589204	0.155680551470167	0.265297395464192
1096	hsa-miR-7111-3p	0	0.31	0	0	0	0.5	2.99697179397178	0.0739259547492954	0.153407039046226
1097	hsa-miR-6789-3p	0	0	0	0	1.37	2.98	3.02981189666062	0.0455923231276085	0.103212264515711
1098	hsa-miR-6895-5p	0	0.31	0	2.45	1.37	0.99	3.03709382046638	0.120173589311785	0.218257935394254
1099	hsa-miR-323b-3p	0	0	0	0	0.46	2.98	3.05178795124389	0.175912553282606	0.289248579977659
1100	hsa-miR-125a-5p	602.61	1107.88	831.15	6503.74	13053.77	22746.1	3.07772671468593	1.95140954496682e-12	2.56300985357227e-11
1101	hsa-miR-574-3p	14.57	16.2	16.32	76.75	91.45	735.7	3.10950001555115	1.61163697575143e-06	9.91847441648163e-06
1102	hsa-miR-376c-3p	0	0	0.29	0	0.46	6.96	3.12585492828893	0.14419090280643	0.249825206048151
1103	hsa-miR-6728-3p	0	0	0	0	0	0	3.16074509207126	0.127076934497094	0.227345279822873
1104	hsa-miR-616-3p	0.39	0	0	1.63	1.37	2.98	3.16323018818285	0.0915506070909807	0.180815781185432
1105	hsa-miR-4738-3p	0	0	0	0.82	0.46	2.98	3.16713480531652	0.170107112761103	0.282288690976437
1106	hsa-miR-506-3p	1.97	0.31	0.86	10.61	14.17	27.84	3.16749507920314	5.81233212510705e-05	0.000270990549729017
1107	hsa-miR-491-5p	0.39	1.53	1.72	13.88	13.72	31.81	3.17001882147452	1.89144695393658e-05	9.65444724829239e-05
1108	hsa-miR-329-3p	0	0.15	0	0	0	3.98	3.1711956720624	0.165085219360543	0.27608195846476
1109	hsa-miR-329-3p	0	0.15	0	0	0	3.98	3.1711956720624	0.165085219360543	0.27608195846476
1110	hsa-miR-6803-3p	0	0	0	0.82	0.91	1.99	3.24547740033795	0.0558756467536888	0.123315720396973
1111	hsa-miR-6791-3p	0	0	0	0	0	0.99	3.26164129749597	0.0955569824205914	0.187117945576322
1112	hsa-miR-1343-3p	0.79	0.92	2	15.51	30.18	21.87	3.26290674289696	0.000252118600878525	0.00104435281979297
1113	hsa-miR-4667-5p	0	0	0.29	1.63	0	5.97	3.30301051907213	0.138540769311111	0.242615298452142
1114	hsa-miR-1236-3p	0	0	0	0	0	0	3.35195728218919	0.126876341462275	0.227345279822873
1115	hsa-miR-146b-3p	0.39	0.61	0.86	6.53	3.66	34.8	3.37398358532934	0.000202880806006379	0.000853525890894025
1116	hsa-miR-654-3p	1.18	0.31	0.29	2.45	5.94	28.83	3.37641450381764	0.000693605618866545	0.00265841014775541
1117	hsa-miR-4485-3p	NA	NA	NA	NA	NA	NA	3.40574945813458	2.14944317887387e-05	0.000107672107146379
1118	hsa-miR-4646-3p	0	0	0	0.82	0	0	3.41382808276729	0.0788076082896579	0.161054637813969
1119	hsa-miR-4649-5p	0	0	0	0.82	0.91	1.99	3.41402205325338	0.156499613813358	0.265851867629317
1120	hsa-miR-4683	0	0.31	0.29	4.08	2.74	5.97	3.42242555403688	0.0195028246307864	0.0508584555141814
1121	hsa-miR-23b-5p	1.97	4.59	0.57	39.19	42.98	39.77	3.4238838567703	1.28167264520727e-05	6.60460018606811e-05
1122	hsa-miR-6787-3p	0	0	0	0	0	0.99	3.42839650536789	0.0327067934011997	0.0777598598081503
1123	hsa-let-7d-3p	2.36	2.75	1.72	9.8	91.91	20.88	3.45310216693071	0.000114205354156893	0.000499996611491765
1124	hsa-miR-4473	0.39	0.92	0.29	13.88	6.4	10.94	3.47112835354447	0.000299613950889682	0.00122967293757085
1125	hsa-miR-765	0.39	0	0.86	1.63	2.29	0.99	3.52821372428181	0.0406105562127439	0.0934563441049682
1126	hsa-miR-6750-3p	0	0	0	0	0	0	3.5508296562703	0.0494730393407337	0.111018778896483
1127	hsa-miR-6749-3p	0	0	0	0	0	0.99	3.55759481950913	0.144642690541241	0.249825206048151
1128	hsa-miR-513a-5p	0	0	0.14	0	0.91	3.48	3.59837356293899	0.0540798202613507	0.119597466984548
1129	hsa-miR-513a-5p	0	0	0.14	0	0.91	3.48	3.59837356293899	0.0540798202613507	0.119597466984548
1130	hsa-miR-3132	0	0.61	0	5.72	3.66	3.98	3.5993328916279	0.0191857542872514	0.0502750787527245
1131	hsa-miR-1301-3p	19.3	31.49	24.05	452.31	529.03	764.53	3.62026941890347	2.18010930463665e-16	3.66871518920887e-15
1132	hsa-miR-1237-3p	0	0	0	0	0	0	3.65896006847663	0.106536929325542	0.200244804334396
1133	hsa-miR-6784-3p	0	0	0	0.82	0	0	3.66235570129158	0.172340413928361	0.284678873927676
1134	hsa-miR-1269b	16.74	31.49	22.48	873.18	150.43	463.79	3.66830115401668	7.61914565894044e-09	6.36110067804562e-08
1135	hsa-miR-4532	0.39	0	0	0	1.83	0	3.76088232998648	0.000624945687661005	0.00242984298054477
1136	hsa-miR-3653-3p	NA	NA	NA	NA	NA	NA	3.77344536813276	0.00102211728073789	0.00371898753836051
1137	hsa-miR-4709-3p	0	0	0	1.63	0.91	0	3.80540797696132	0.144977487260998	0.249825206048151
1138	hsa-miR-23c	0	0	0	1.22	0.46	2.49	3.83014458885229	0.0982423336617823	0.1902902526093
1139	hsa-let-7a-2-3p	0	0.31	0	0	2.29	8.95	3.83172593426483	0.0775453381507674	0.159078722263574
1140	hsa-let-7b-3p	0.39	0	0	0.82	0.46	2.98	3.8356558828304	0.133883870750129	0.235994973482633
1141	hsa-miR-1185-1-3p	0.39	0	0.29	0	0.46	24.85	3.84876365647759	0.0183726699436093	0.0484984449246747
1142	hsa-miR-24-1-5p	2.95	1.53	1.15	31.02	46.18	70.59	3.86256054697986	2.49849392490962e-10	2.58738265108429e-09
1143	hsa-miR-514a-5p	0	0.1	0.19	1.36	1.33	6.96	3.86702462784974	0.00309314915345712	0.00997690187288595
1144	hsa-miR-514a-5p	0	0.1	0.19	1.36	1.33	6.96	3.86702462784974	0.00309314915345712	0.00997690187288595
1145	hsa-miR-514a-5p	0	0.1	0.19	1.36	1.33	6.96	3.86702462784974	0.00309314915345712	0.00997690187288595
1146	hsa-miR-1908-3p	0	0	0	1.63	1.83	0	3.87927776594869	0.0314433287673615	0.0755903238447507
1147	hsa-miR-551b-3p	0.39	0	0.57	8.98	12.8	12.92	3.89152321940035	0.000164103142610963	0.000698573456885404
1148	hsa-let-7c-3p	0	0	0	0.82	2.74	0.99	3.89909132769342	0.127969038142219	0.227585919086004
1149	hsa-miR-1228-5p	0.39	0.31	0	0.82	6.4	16.9	3.91597498832451	0.00910021543701127	0.0262759571733543
1150	hsa-miR-891a-5p	0	0	0	3.27	0.91	0	3.92153712559141	0.0609730208130404	0.132128658783993
1151	hsa-miR-3135b	0	0	0	1.63	1.37	1.99	3.92726434217544	0.0294033401232775	0.0714839668459816
1152	hsa-miR-3194-3p	0	0	0	3.27	0.91	0	3.95700631717597	0.166177695541435	0.277478105578488
1153	hsa-miR-23b-3p	67.15	78.57	57.26	1609.61	1326.46	3172.96	3.96430956882717	8.166121257255e-24	2.14510063269845e-22
1154	hsa-miR-152-3p	48.84	28.43	37.94	1058.92	749.88	1780.6	3.97466348848599	2.75710637176128e-21	5.82235992624882e-20
1155	hsa-miR-1269a	17.92	34.24	23.62	1163.83	230.45	662.63	3.99153101657682	7.3776733001662e-11	8.27682723362395e-10
1156	hsa-miR-758-3p	0	0	0	0	1.37	4.97	4.01443733396401	0.0192883978054944	0.0504213699915472
1157	hsa-miR-4485-5p	NA	NA	NA	NA	NA	NA	4.04657235737998	0.0361257847635436	0.0845814569355139
1158	hsa-miR-670-3p	1.58	0	0	3.27	16.92	24.85	4.06485597323991	0.00115535839519653	0.00417557379740489
1159	hsa-miR-7978	0	0	0	2.45	0.46	1.99	4.06513832861284	0.0891749481360919	0.177525728544493
1160	hsa-miR-4709-5p	0	0	0	1.63	0.91	2.98	4.12982073702412	0.0765094576696945	0.157553892753845
1161	hsa-miR-218-5p	259.16	327.87	113.23	3687.44	9019.31	9271.83	4.14137171541129	2.15397955566926e-19	4.37704902161471e-18
1162	hsa-miR-218-5p	254.04	310.75	112.09	3671.93	8934.72	9230.07	4.14137171541129	2.15397955566926e-19	4.37704902161471e-18
1163	hsa-miR-889-3p	0	0	0	0.82	0.46	5.97	4.15261384179668	0.0283107243942431	0.0692969322104542
1164	hsa-miR-542-5p	0	0	0	0.82	0.46	5.97	4.1549645459645	0.0911212318366199	0.180732167012964
1165	hsa-miR-6726-3p	0.39	0	0	0.82	0	0	4.16345178388007	0.00813880056150348	0.023884164045611
1166	hsa-miR-208b-5p	0	0	0	0.82	2.29	5.97	4.1641288889751	0.123684456676864	0.222829517928568
1167	hsa-miR-1229-3p	0	0.31	0.29	4.9	5.03	15.91	4.22261409001181	0.000244547814168482	0.00102084494519169
1168	hsa-miR-100-3p	0	0	0	4.08	1.83	0	4.44825627133662	0.0820001677139663	0.165692646581504
1169	hsa-miR-3656	0.39	0.31	0	0	2.74	0.99	4.56205958520691	0.0479418802710898	0.10824613218441
1170	hsa-miR-487b-3p	0	0	0	0.82	0.91	7.95	4.57561763798083	0.00938966465735186	0.0269671168959145
1171	hsa-miR-642a-3p	0	0.61	0	7.35	14.17	3.98	4.69952700145525	0.000282859372715837	0.00116720131959753
1172	hsa-miR-1226-3p	0	0.61	0	9.8	19.2	41.76	4.79817443461763	2.46539693132461e-12	3.13643936030505e-11
1173	hsa-miR-654-5p	0	0	0	0	0.46	10.94	4.80541143589704	0.01018400829107	0.028712505051001
1174	hsa-miR-3605-3p	0.39	0.31	0.86	8.98	34.75	22.87	4.83696718191765	5.56652394720174e-07	3.67800385959281e-06
1175	hsa-miR-585-3p	2.76	1.83	2	57.15	197.53	145.15	4.88114451770243	6.75958915073258e-15	1.04001107361986e-13
1176	hsa-miR-1247-3p	0	0	0	1.63	0.46	23.86	4.89919575230783	0.00178588298250397	0.0062407284240863
1177	hsa-miR-6507-5p	0	0	0	0	2.29	9.94	4.89942328991436	0.0356033250270503	0.0837222293758367
1178	hsa-miR-4506	0	0	0	0	3.66	4.97	4.96570940098097	0.0292224776579244	0.0712049964651234
1179	hsa-miR-10a-5p	103.19	78.41	50.96	601.31	987.41	16111.86	4.99661135009298	1.37671279757501e-07	9.75473475650188e-07
1180	hsa-miR-6516-5p	0.39	0	0	4.08	6.86	10.94	5.03104330142359	0.00073585081699117	0.00279053285175877
1181	hsa-miR-122-5p	0.79	2.45	0.86	4.9	12.35	322.12	5.08541200152718	2.48672001955686e-06	1.47153706651799e-05
1182	hsa-miR-615-3p	1.97	2.45	0	8.98	51.67	253.52	5.09443958029076	5.45545906515942e-06	3.06017156936286e-05
1183	hsa-miR-210-5p	0	0.31	0	11.43	0	7.95	5.0999771814698	0.00278547985528475	0.00913206067969698
1184	hsa-miR-145-5p	11.03	7.95	7.16	355.97	300.86	1270.58	5.14360272871377	4.10749216506642e-18	7.76099835399393e-17
1185	hsa-miR-513b-5p	0	0	0	1.63	2.29	9.94	5.17506798103797	0.00219612122456055	0.00746126990174041
1186	hsa-miR-1247-5p	0.79	0	0	0.82	0.91	66.61	5.28924306803843	0.00417438367576799	0.0131073213376155
1187	hsa-let-7e-5p	20.71	27.8	9.35	809.08	1414.83	2499.38	5.34431190919241	4.3310505556065e-31	1.94355893682842e-29
1188	hsa-miR-217	0	0	0.29	1.63	6.86	3.98	5.36263271475346	0.00498022608031934	0.0154573587564955
1189	hsa-miR-125b-1-3p	6.7	18.34	4.87	602.53	744.39	842.08	5.42110276173119	1.70744536087532e-22	3.99764924709288e-21
1190	hsa-miR-216b-5p	0	0	0	1.63	5.49	7.95	5.48155441984611	0.00129144637581382	0.00460558856540226
1191	hsa-miR-125b-5p	124.85	168.44	90.62	5409.72	12737.59	13793.74	5.50739323927747	2.03891298260812e-41	1.29171134251114e-39
1192	hsa-miR-125b-5p	120.91	161.72	87.75	5281.54	12550.12	13630.69	5.50739323927747	2.03891298260812e-41	1.29171134251114e-39
1193	hsa-miR-513c-5p	0	0.31	0	8.98	7.77	13.92	5.51881936088411	8.8743171033939e-05	0.000394943781832861
1194	hsa-miR-145-3p	9.45	18.04	6.59	1001.77	1071.77	999.16	5.63887345640334	3.22634064862324e-35	1.57944039934874e-33
1195	hsa-miR-218-2-3p	0	0	0	1.63	6.86	7.95	5.7180652994792	0.000799317417891644	0.0030100169897528
1196	hsa-miR-206	0.79	0.31	0.29	29.39	33.68	32.15	5.77023398267556	1.39000407682894e-09	1.30176903543024e-08
1197	hsa-miR-1914-5p	0	0	0.29	9.8	10.06	15.91	5.82428784242463	3.60588833318599e-05	0.00017493431238024
1198	hsa-miR-642a-5p	0	0	0	4.08	7.32	9.44	6.06370903904493	6.19744290817452e-05	0.000284027489876764
1199	hsa-miR-99a-3p	0	0	0	5.72	10.06	5.97	6.14945410328685	0.00011472288155879	0.000500228920804925
1200	hsa-miR-328-3p	8.66	13.45	10.02	1032.79	1512.1	1921.77	6.19274600870726	6.4958195335544e-23	1.62697619479955e-21
1201	hsa-miR-7151-3p	0	0	0	7.35	5.49	4.97	6.28067676421121	4.96059830454114e-05	0.000234322998859246
1202	hsa-miR-7151-5p	0	0	0.29	18.78	21.49	10.94	6.40830131936501	8.60468832573812e-06	4.70418747554312e-05
1203	hsa-miR-100-5p	654.79	275.9	584.49	87970.78	98908.08	37292.11	6.46892284816651	3.95353402618361e-27	1.29028974127265e-25
1204	hsa-miR-125b-2-3p	0.39	1.83	1.15	220.44	224.05	82.52	6.47295192739858	3.77941774078456e-18	7.26863019075887e-17
1205	hsa-let-7e-3p	0.39	0	0	7.35	17.38	55.67	6.82164231957892	1.21925449668615e-06	7.59038782041031e-06
1206	hsa-miR-143-3p	965.74	524.29	456.66	158523.68	134667.98	113107.13	6.92658169796175	8.77699765246066e-45	7.27140497823087e-43
1207	hsa-miR-4662a-5p	0	0	0.29	20.41	32.92	22.87	6.95413437413931	2.33497283372177e-07	1.57172858869897e-06
1208	hsa-miR-675-5p	3.15	1.22	1.72	129	39.78	1801.47	6.96130632656125	1.99240535346864e-12	2.58532598275388e-11
1209	hsa-miR-10a-3p	0	0.61	0	2.45	7.32	210.77	7.19117479297324	3.60814513823835e-06	2.05607000734535e-05
1210	hsa-miR-675-3p	0.79	1.53	0.57	47.35	24.69	1175.13	7.46529843812655	2.62346720912446e-10	2.69092779450195e-09
1211	hsa-miR-3591-5p	0	0	0.29	25.31	68.59	20.88	7.57133388950794	2.46974852914194e-08	1.89994226134705e-07
1212	hsa-miR-499a-5p	25.21	29.04	27.2	7327.53	10436.98	11278.1	7.61534722515819	2.25627735223832e-91	2.43001070836067e-88
1213	hsa-miR-499a-3p	0	0	0	7.35	30.18	27.84	7.61864680851852	9.96710089920969e-08	7.20440783117372e-07
1214	hsa-miR-99a-5p	42.73	68.63	30.21	20865.71	20682.15	10214.32	7.836722238789	2.17310001527467e-42	1.56028581096722e-40
1215	hsa-miR-133b	0.92	0.51	0.38	439.79	326.01	341.34	8.50145949658501	1.48212808597262e-25	4.56071985312145e-24
1216	hsa-miR-346	0	0	0	21.23	62.64	37.78	8.54067182976197	3.66114020039065e-10	3.68509158487919e-09
1217	hsa-miR-208a-5p	0	0	0	52.25	42.07	122.29	9.16792408177315	5.57109442206048e-12	6.74165021635858e-11
1218	hsa-miR-1-3p	84.68	36.38	37.94	99603.39	23042.05	24153.71	9.21418918062238	2.84626739385175e-29	1.05704482178563e-27
1219	hsa-miR-133a-3p	5.65	4.18	3.24	3708.81	4214.62	6006.74	9.24785758207655	2.80359967709749e-73	1.006492284078e-70
1220	hsa-miR-133a-3p	5.65	4.18	3.24	3708.81	4214.62	6006.74	9.24785758207655	2.80359967709749e-73	1.006492284078e-70
1221	hsa-miR-133a-5p	0.39	0	0.14	161.65	251.48	204.8	9.39835215884388	1.58502133121923e-21	3.48381219127166e-20
1222	hsa-miR-133a-5p	0.39	0	0.14	161.65	252.85	206.79	9.39835215884388	1.58502133121923e-21	3.48381219127166e-20
1223	hsa-miR-143-5p	0.79	1.22	0.29	1114.44	1406.93	1176.13	9.86950161619461	5.47700507407441e-42	3.68670904048634e-40
1224	hsa-miR-490-3p	1.58	0.61	1.72	1666.35	3777.72	3531.37	10.2401072856467	2.0512417270196e-55	3.15598191428587e-53
1225	hsa-miR-490-5p	0	0	0	116.75	195.7	521.95	11.1386656200019	3.0098436307728e-17	5.14539934974969e-16
1226	hsa-miR-208a-3p	1.18	0.61	1.72	2559.53	6669.77	8186.17	11.3063052519342	9.79814458170199e-58	1.75876695241551e-55
1227	hsa-miR-208b-3p	0	0	0	193.5	494.28	1211.92	12.2711671904282	4.89656249485247e-20	1.01415342441464e-18
