# Supplementary material for: Identification of the miRNAome of early mesoderm progenitor cells and cardiomyocytes derived from human pluripotent stem cells
Source: Sci Rep. 2018 May 23;8:8072. doi: 10.1038/s41598-018-26156-3 (PMC5966391; doi:10.1038/s41598-018-26156-3)
Supplement: Supplementary file 7 — Supplemental file 6 [file 41598_2018_26156_MOESM7_ESM.csv]

	microRNA	MPC1	MPC2	MPC3	CM1	CM2	CM3	log2FoldChange	pvalue	padj
1	hsa-miR-371a-5p	1450.19	935.88	1632.69	2.45	4.12	17.9	-7.64985318398567	1.80209879913752e-33	1.43567204331289e-31
2	hsa-miR-302b-3p	268549.83	322636.49	225103.32	1968.7	1900.56	1363.37	-7.33533824661877	1.1473097587564e-48	1.3710351617139e-46
3	hsa-miR-651-5p	29.66	119.77	70.72	0.82	0.46	0	-7.32931867079144	4.80501119306785e-10	7.29141381043312e-09
4	hsa-miR-2113	12.49	44.19	57.98	0	0.46	0	-7.20042315272014	3.22186251092332e-08	3.54034547177321e-07
5	hsa-miR-373-3p	1671.86	473.72	960.82	1.63	7.77	19.88	-7.15808122770245	1.76635354432072e-20	5.27698121365816e-19
6	hsa-miR-302c-5p	2293.15	2281.89	1316.35	20.41	16	6.96	-7.05536401422947	6.84696781464243e-26	2.97531874127189e-24
7	hsa-miR-372-3p	20729.4	16161.53	29043.79	125.73	209.42	223.69	-6.94944096754174	4.72946629663322e-31	2.82585611223835e-29
8	hsa-miR-302d-3p	57285.57	28582.21	16740.61	376.24	353.03	222.7	-6.91202598917534	4.58174718899438e-28	2.30534226983086e-26
9	hsa-miR-302a-3p	18336.31	18976.54	6684.28	211.05	166.09	130.57	-6.69421831061685	5.18377410535854e-29	2.9151106145428e-27
10	hsa-miR-4664-3p	18.21	12.39	40.78	0	0.46	0	-6.61024898320714	3.03577678041718e-07	2.62541876646192e-06
11	hsa-miR-302a-5p	256595.35	164642.3	193239.93	3357.19	2230.88	835.12	-6.50513518814451	1.73217439282513e-25	7.19982051974273e-24
12	hsa-miR-302c-3p	11707.49	15699.91	7759.57	195.81	117.55	102.24	-6.49709198483653	4.34448916200945e-33	3.19487049144695e-31
13	hsa-miR-520f-3p	8.43	24.78	30.42	0	0	0.99	-6.35973810770596	8.48725187006959e-07	6.81833007377019e-06
14	hsa-miR-302e	130.69	109.59	77.57	2.04	0.91	0.5	-6.20723920918395	1.31312895372096e-17	3.39284129664118e-16
15	hsa-miR-371a-3p	314.81	143.73	249.76	0.82	1.83	11.93	-6.19864745622736	1.56860585367572e-14	3.48741208398602e-13
16	hsa-miR-3934-5p	6.24	9.91	13.06	0	0	0	-6.18778031186328	3.06743692716055e-06	2.20486443786879e-05
17	hsa-miR-653-3p	80.13	216.83	190.19	4.08	0.91	2.98	-6.1313894915568	2.19439586733675e-09	2.87375677969031e-08
18	hsa-miR-518b	17.69	24.37	53.2	0	0.46	0.99	-6.05710926342777	5.12010555828171e-08	5.26324829431969e-07
19	hsa-miR-20b-3p	24.46	29.74	34.72	0	0.46	0.99	-6.03891608580422	4.87635220793945e-08	5.06716598998926e-07
20	hsa-miR-219a-2-3p	49.43	9.91	18.16	0	0.46	0.99	-6.02573063441015	1.33618854457668e-06	1.03853353545959e-05
21	hsa-miR-520a-5p	4.68	6.61	16.62	0	0	0	-6.02365067035043	3.55759764653407e-06	2.53810697767655e-05
22	hsa-miR-525-5p	1.56	3.3	19.11	0	0	0	-5.8060729453782	2.40912881125525e-05	0.000148588847971614
23	hsa-miR-372-5p	7.28	9.5	4.14	0	0	0	-5.79932999043443	6.76923945242945e-05	0.000365615419012574
24	hsa-miR-124-3p	5.9	9.09	10.09	0	0.15	0.33	-5.75830443377726	6.60819581315276e-07	5.359186350936e-06
25	hsa-miR-124-3p	5.9	9.09	10.09	0	0.15	0.33	-5.75830443377726	6.60819581315276e-07	5.359186350936e-06
26	hsa-miR-124-3p	5.9	9.09	10.09	0	0.15	0.33	-5.75830443377726	6.60819581315276e-07	5.359186350936e-06
27	hsa-miR-92a-2-5p	47.35	14.04	93.66	0.82	0.91	0.99	-5.72289650551428	5.23648536886128e-08	5.32447844892276e-07
28	hsa-miR-3937	3.12	6.61	11.15	0	0	0	-5.70792707888139	4.04574055400476e-05	0.000231600477223267
29	hsa-miR-548ah-5p	10.41	4.65	2.87	0	0	0	-5.61822401303544	6.17249186099892e-05	0.000335278535176987
30	hsa-miR-302d-5p	163.91	110.27	72.32	3.27	2.29	1.99	-5.5978728594761	3.20852653573695e-14	6.97125310946484e-13
31	hsa-miR-653-5p	108.75	572.85	152.92	8.16	6.4	2.98	-5.5311746235018	2.25308272846055e-09	2.91073930865984e-08
32	hsa-miR-3144-3p	1.56	23.13	9.88	0	0.46	0	-5.50326659282621	0.000150525979251276	0.000765440617894785
33	hsa-miR-3907	3.64	3.3	11.15	0	0	0	-5.48631526406001	0.000235369684022086	0.00115391496371853
34	hsa-miR-489-3p	70.25	90.04	54.79	3.27	0.91	0.99	-5.39990537355995	1.75814281979016e-07	1.63182964632951e-06
35	hsa-miR-518e-5p	4.27	2.9	9.31	0	0.15	0.33	-5.34394324583818	4.61552623374883e-05	0.000256537388340923
36	hsa-miR-519b-5p	4.27	2.9	9.31	0	0.15	0.33	-5.34394324583818	4.61552623374883e-05	0.000256537388340923
37	hsa-miR-519c-5p	4.27	2.9	9.31	0	0.15	0.33	-5.34394324583818	4.61552623374883e-05	0.000256537388340923
38	hsa-miR-522-5p	4.27	2.9	9.31	0	0.15	0.33	-5.34394324583818	4.61552623374883e-05	0.000256537388340923
39	hsa-miR-523-5p	4.27	2.9	9.31	0	0.15	0.33	-5.34394324583818	4.61552623374883e-05	0.000256537388340923
40	hsa-miR-512-3p	45.53	75.99	106.4	1.22	1.83	2.98	-5.29994919413064	2.03624089282165e-23	7.48710112899039e-22
41	hsa-miR-512-3p	45.53	75.99	106.4	1.22	1.83	2.98	-5.29994919413064	2.03624089282165e-23	7.48710112899039e-22
42	hsa-miR-205-5p	867.41	1701.61	1588.41	18.78	34.29	67.6	-5.2835510481781	7.28599679390165e-29	3.8696738527611e-27
43	hsa-miR-520a-3p	14.05	10.74	26.44	0.82	0.46	0	-5.18131799884538	4.63369334452588e-06	3.11958509673714e-05
44	hsa-miR-373-5p	13.01	2.07	11.15	0	0	0.99	-5.14980257516384	0.000352861625552386	0.00166997878231723
45	hsa-miR-9-5p	1238.33	3346.42	2548.17	68.85	78.65	48.72	-5.11575654687866	2.17514521608891e-23	7.70162528363333e-22
46	hsa-miR-9-5p	1238.33	3346.42	2547.85	68.85	78.65	48.72	-5.11575654687866	2.17514521608891e-23	7.70162528363333e-22
47	hsa-miR-9-5p	1238.59	3346.63	2548.17	68.85	78.65	48.72	-5.11575654687866	2.17514521608891e-23	7.70162528363333e-22
48	hsa-miR-3662	5.2	4.96	1.91	0	0	0	-5.08713280938105	0.000528518305751781	0.00241752870956317
49	hsa-miR-200c-3p	2714.63	1937.02	1643.68	26.13	41.15	194.86	-4.99762608101112	6.16881033861253e-16	1.47434567092839e-14
50	hsa-miR-302b-5p	46.31	55.34	39.82	2.45	0.91	1.99	-4.90015622733442	4.9778732534341e-11	8.49794076836249e-10
51	hsa-miR-367-3p	407.43	944.14	1243.08	13.88	43.9	40.76	-4.87302050048731	4.30497925851687e-22	1.46984291826505e-20
52	hsa-miR-7974	115	71.04	89.84	2.45	1.83	3.98	-4.87114042059094	1.8919976228398e-16	4.63781981393551e-15
53	hsa-miR-182-5p	1162.96	1993.6	1681.44	25.31	45.72	127.26	-4.85167798077533	6.580749325651e-24	2.51647854212894e-22
54	hsa-miR-520d-5p	0.52	5.06	6.37	0	0	0	-4.8380619362369	0.000381741103537001	0.00178894360284987
55	hsa-miR-518c-5p	1.04	3.78	6.37	0	0	0	-4.80217620426251	0.00033857404770395	0.00161033228659192
56	hsa-miR-3916	10.41	0.41	0.64	0	0	0	-4.79213519173642	0.0171948938833054	0.0477658198652529
57	hsa-miR-92a-1-5p	555.21	78.06	341.51	13.88	10.06	13.92	-4.75785084556149	1.32490753954284e-09	1.80944515400422e-08
58	hsa-miR-1293	4.16	2.48	3.19	0	0.46	0	-4.71538585351517	0.00145410061162628	0.00589831501805455
59	hsa-miR-3940-3p	11.97	0	4.14	0	0	0.99	-4.60093538809235	0.00993964375168776	0.0303587841105862
60	hsa-miR-526a	0.91	1.01	2.62	0	0	0	-4.58294936734824	0.000732221754968022	0.00319636528652708
61	hsa-miR-526a	0.91	1.01	2.62	0	0	0	-4.58294936734824	0.000732221754968022	0.00319636528652708
62	hsa-miR-5100	1389.83	99.54	187.64	14.7	37.49	77.55	-4.5660608223093	0.00679353295708858	0.0219412753614077
63	hsa-miR-183-5p	1328.43	2180.7	2182.87	41.64	74.07	169.01	-4.52552003274046	1.21484449229858e-24	4.83913056098933e-23
64	hsa-miR-203b-3p	2.6	3.72	0.96	0	0	0	-4.45138561341278	0.0029466328422679	0.0108345422969543
65	hsa-miR-1323	16.65	37.58	95.89	2.45	2.29	2.98	-4.43131746860355	7.84769954665462e-10	1.13672738887906e-08
66	hsa-miR-106a-5p	2478.56	3952.65	1559.63	139.88	123.46	165.7	-4.41357822821199	2.85338267278112e-17	7.17851009257566e-16
67	hsa-miR-20b-5p	4513.88	6566.94	3527.1	261.53	169.64	356.25	-4.37489297332587	2.31067671259152e-19	6.69396041587119e-18
68	hsa-miR-493-3p	0	4.13	5.73	0	0	0	-4.34314767285498	0.0764922444550919	0.160014410720061
69	hsa-miR-3529-5p	1.04	4.13	1.91	0	0	0	-4.24974801618451	0.0082950946163316	0.026085889648727
70	hsa-miR-18b-3p	10.67	5.78	5.58	0.82	0	0	-4.24378054951852	0.000710958395621081	0.00311778085419153
71	hsa-miR-577	2.6	17.35	19.11	0.82	0.91	0	-4.23072382678572	0.000131900773934957	0.000681606161523346
72	hsa-miR-432-5p	3.64	0.41	2.55	0	0	0	-4.15101068074112	0.0452731092665275	0.10429178905735
73	hsa-miR-124-5p	0.69	0.83	0.53	0	0	0	-4.14795713621589	0.00293864395410195	0.0108345422969543
74	hsa-miR-124-5p	0.95	0.83	0.53	0	0	0	-4.14795713621589	0.00293864395410195	0.0108345422969543
75	hsa-miR-124-5p	0.95	0.83	0.53	0	0	0	-4.14795713621589	0.00293864395410195	0.0108345422969543
76	hsa-miR-517a-3p	22.63	46.46	101.15	2.04	2.74	3.98	-4.14710993100084	3.57407692402083e-10	5.60134022846542e-09
77	hsa-miR-517b-3p	22.63	46.46	101.15	2.04	2.74	3.98	-4.14710993100084	3.57407692402083e-10	5.60134022846542e-09
78	hsa-miR-520g-5p	1.04	2.07	3.82	0	0	0	-4.13612278733372	0.00255442138959694	0.00972941462325573
79	hsa-miR-518e-3p	3.64	1.24	1.59	0	0	0	-4.09696493739607	0.00364965394285639	0.0130676747916506
80	hsa-miR-183-3p	1.56	3.72	1.27	0	0	0	-4.08938111121385	0.00445323743850518	0.0152046249686105
81	hsa-miR-498	3.12	3.72	0.64	0	0	0	-4.08615181422881	0.00382631995706072	0.0135983712972121
82	hsa-miR-942-3p	2.6	2.07	1.59	0	0	0	-4.08432416234955	0.00884825173075211	0.0275535135328958
83	hsa-miR-526b-5p	12.49	26.43	32.81	0	2.29	1.99	-4.07064084433233	2.86195341942618e-08	3.18142728950166e-07
84	hsa-miR-222-5p	12.49	21.89	8.92	0	1.83	0	-4.06382795881806	0.000160485170455136	0.000807493805026895
85	hsa-miR-524-5p	0.52	2.07	3.9	0	0	0	-4.00859490256846	0.00457133795352942	0.0154423995886011
86	hsa-miR-518c-3p	2.08	6.2	15.93	0	0	1.99	-3.99454520410713	0.000760211185771169	0.00330346315271472
87	hsa-miR-523-3p	0	3.72	3.19	0	0	0	-3.9621132376589	0.00472486962018628	0.0157936201290143
88	hsa-miR-520g-3p	6.5	11.36	15.61	0	0.46	0	-3.94692587984016	7.72504830768806e-05	0.000412577999002782
89	hsa-miR-367-5p	1.04	2.48	2.23	0	0	0	-3.94034802375225	0.0043933176546106	0.0151337671274723
90	hsa-miR-5094	1.04	3.72	0.64	0	0	0	-3.91882826607008	0.0196545675179458	0.0530784365738876
91	hsa-miR-9-3p	119.85	298.88	167.94	9.25	14.02	17.07	-3.91544464490918	1.08900342915543e-14	2.47877923398236e-13
92	hsa-miR-9-3p	119.85	298.88	167.94	9.25	14.02	17.07	-3.91544464490918	1.08900342915543e-14	2.47877923398236e-13
93	hsa-miR-9-3p	118.81	296.4	167.78	9.25	14.02	16.57	-3.91544464490918	1.08900342915543e-14	2.47877923398236e-13
94	hsa-miR-519a-5p	5.2	3.64	12.05	0	0.15	2.32	-3.8868199938603	0.000688580386495754	0.00304760578467565
95	hsa-miR-375	986.05	2122.05	3780.84	62.87	306.81	26.84	-3.88626299968311	0.000199111796184122	0.000986273974880934
96	hsa-miR-573	3.12	1.24	0.96	0	0	0	-3.88172303434894	0.0158499442915163	0.0449630467142124
97	hsa-miR-1257	3.12	0.83	0.96	0	0	0	-3.88142329157423	0.0157684481310943	0.0448649893253754
98	hsa-miR-4713-5p	1.56	0.41	7.96	0.82	0	0	-3.87439720055297	0.0294533768972961	0.0727582126971966
99	hsa-miR-3664-3p	1.56	1.24	2.87	0	0	0	-3.83966170605608	0.0172376651187367	0.0477658198652529
100	hsa-miR-96-5p	78.57	126.79	164.38	0.82	5.03	27.84	-3.81626120720762	1.85995013322344e-07	1.70972339169385e-06
101	hsa-miR-629-3p	8.85	5.37	4.78	0.82	0.46	0	-3.79850499403753	0.00510499431182217	0.0170047894149895
102	hsa-miR-516b-5p	67.64	64.64	132.05	4.49	4.34	19.88	-3.75105793023714	4.4252481054359e-14	9.4011937528816e-13
103	hsa-miR-516b-5p	41.11	40.27	84.58	2.04	1.6	3.98	-3.75105793023714	4.4252481054359e-14	9.4011937528816e-13
104	hsa-miR-708-3p	226.87	886.32	606.25	27.76	47.55	57.66	-3.74623391925419	1.04596308974351e-09	1.4924488265594e-08
105	hsa-miR-200a-5p	3.64	2.48	5.1	0	0	0.99	-3.73836512503653	0.00427859878131241	0.0149282497625353
106	hsa-miR-200b-5p	1.04	1.65	7.65	0	0	0.99	-3.72100523352726	0.00953125898322246	0.0294561459408807
107	hsa-miR-25-5p	543.76	127.21	250.08	30.21	18.75	28.83	-3.70904316062405	2.07075142689074e-07	1.85012931225004e-06
108	hsa-miR-4746-5p	15.61	24.37	33.13	1.63	1.83	2.98	-3.7005588043318	3.46122392989857e-07	2.92825670529472e-06
109	hsa-miR-3675-5p	0	0.83	4.78	0	0	0	-3.69003147852138	0.0619572873748982	0.135230974270326
110	hsa-miR-519b-3p	0.52	2.89	1.91	0	0	0	-3.68262926399315	0.00896446869697805	0.0278247794620488
111	hsa-miR-519d-3p	8.33	14.04	23.42	0	0.46	3.98	-3.68172305068587	1.22974729998745e-05	7.89019073012084e-05
112	hsa-miR-195-3p	32.78	21.48	43.01	2.45	3.2	0.99	-3.6686595677584	2.05713290621327e-07	1.85012931225004e-06
113	hsa-miR-548f-3p	17.13	69.28	118.08	0	0.34	0	-3.63858957798788	3.04834187319323e-07	2.62541876646192e-06
114	hsa-miR-548f-3p	2.6	4.99	3	1.91	2.67	3.15	-3.63858957798788	3.04834187319323e-07	2.62541876646192e-06
115	hsa-miR-548f-3p	2.6	4.99	3	1.91	2.67	3.15	-3.63858957798788	3.04834187319323e-07	2.62541876646192e-06
116	hsa-miR-548f-3p	1	2.79	5.47	0	0.34	0	-3.63858957798788	3.04834187319323e-07	2.62541876646192e-06
117	hsa-miR-548f-3p	0.71	0.7	1.43	0	0.23	0	-3.63858957798788	3.04834187319323e-07	2.62541876646192e-06
118	hsa-miR-1304-3p	14.57	50.39	46.03	0.82	4.57	2.98	-3.60411492690265	5.93898812944562e-10	8.8713635183594e-09
119	hsa-miR-548j-5p	33.56	18.38	70.4	4.08	2.97	1.99	-3.59393942996528	4.29390046839445e-08	4.561076497539e-07
120	hsa-miR-518d-5p	0.91	1.01	2.62	0	0	0	-3.5694395970522	0.0137326172495339	0.0397829760319831
121	hsa-miR-520c-5p	0.91	1.01	2.62	0	0	0	-3.5694395970522	0.0137326172495339	0.0397829760319831
122	hsa-miR-1286	0.52	2.48	0.96	0	0	0.99	-3.56662936062594	0.0311333103875511	0.0759271549247419
123	hsa-miR-512-5p	0.26	0.83	0.96	0	0	0	-3.55044942891341	0.011146404205578	0.0334042709107605
124	hsa-miR-512-5p	0.26	0.83	0.96	0	0	0	-3.55044942891341	0.011146404205578	0.0334042709107605
125	hsa-miR-33b-3p	4.68	1.24	4.14	0	0	0.99	-3.54938265399047	0.0167163084614605	0.047280446417622
126	hsa-miR-4517	4.16	2.89	0.96	0	0	0.99	-3.53539328788342	0.0181278786294355	0.0493739372357276
127	hsa-miR-520e	0	2.07	1.91	0	0	0	-3.51353915679898	0.0180116481665658	0.0491975304206769
128	hsa-miR-448	9.37	10.33	16.57	0	1.37	1.99	-3.5006203829825	6.8733196952103e-05	0.000369151327450621
129	hsa-miR-522-3p	14.57	16.93	29.63	0.82	1.37	2.98	-3.46651028602851	2.00408261643941e-07	1.82466950601531e-06
130	hsa-miR-301b-5p	NA	NA	NA	NA	NA	NA	-3.46311430606073	1.53055808266487e-06	1.16128057700605e-05
131	hsa-miR-200a-3p	126.18	104.08	549.86	13.88	12.8	45.73	-3.45974335263468	1.2118644533669e-09	1.67904698176632e-08
132	hsa-miR-1247-3p	124.88	21.48	41.41	1.63	0.46	23.86	-3.45700831195005	0.000864616150487274	0.00372330198137763
133	hsa-miR-6881-3p	3.12	0.83	1.91	0	0	0.99	-3.45029855282713	0.0420728038028817	0.098732914739653
134	hsa-miR-518f-5p	0.52	0.91	2.8	0	0	0	-3.44290322965357	0.0198888892291188	0.0535599383184158
135	hsa-miR-200b-3p	230.51	255.65	453.81	22.04	18.29	52.69	-3.42670896356973	1.53818090032265e-13	3.12872540576266e-12
136	hsa-miR-135b-3p	14.05	34.28	38.55	0.82	1.37	8.95	-3.4155367593029	9.50826412747213e-07	7.57491708821946e-06
137	hsa-miR-1911-3p	2.08	0	1.27	0	0	0	-3.40955788632308	0.0364050463392766	0.0867910830432629
138	hsa-miR-18a-3p	156.88	133.4	225.39	8.16	15.55	28.83	-3.38634208031634	1.02821070019206e-13	2.13689006387741e-12
139	hsa-miR-548az-5p	1.04	0.47	0.74	0	0.46	0	-3.38073818646488	0.0423174613594557	0.0989131859648892
140	hsa-miR-551a	2.6	4.54	5.73	0.82	0.46	0	-3.33514234682778	0.00592997926509993	0.0194145896487518
141	hsa-miR-548ah-3p	3.38	9.64	2.26	0.2	0.38	0.99	-3.32529416881513	0.0084822186406018	0.0265868885915256
142	hsa-miR-182-3p	0	2.48	6.37	0.82	0	0	-3.32034038026454	0.019453084427286	0.0526831408285705
143	hsa-miR-363-3p	5326.22	12637.31	11397.96	1227.11	674.43	1023.02	-3.31573740697192	3.83275634384717e-12	7.32823012943579e-11
144	hsa-miR-363-5p	117.6	29.32	79.64	10.61	8.23	1.99	-3.29193574402524	1.96162918222686e-05	0.000122569771124763
145	hsa-miR-3944-3p	0.52	1.65	1.91	0	0	0	-3.2761815537974	0.0749760924848255	0.157532185528556
146	hsa-miR-548p	3.38	9.22	2.26	0.2	0.38	0.99	-3.27434007140726	0.00968059105606587	0.0297577011241124
147	hsa-miR-371b-5p	1.04	0.83	1.27	0	0	0	-3.27327874005087	0.0628360464235149	0.136836584011117
148	hsa-miR-5579-3p	1.04	1.65	1.59	0	0	0	-3.27215238827981	0.110227333175661	0.217272846424601
149	hsa-miR-548am-3p	1.49	4.9	9.34	1.02	0.61	0.66	-3.25115503455624	0.00983950549183593	0.0301492540070357
150	hsa-miR-4440	2.08	2.07	7.96	0	0.91	0	-3.24417006397769	0.027653686937556	0.0703109699795307
151	hsa-miR-222-3p	2431.04	1995.26	6212.84	99.61	286.69	878.86	-3.24146454394681	1.07585797750196e-08	1.29072084101673e-07
152	hsa-miR-520d-3p	1.04	2.48	3.19	0	0.46	0	-3.23979427072375	0.0170088312910146	0.0475451541351169
153	hsa-miR-141-5p	1.04	1.65	0.32	0	0	0	-3.23425618309472	0.0291725598607801	0.0724388759140409
154	hsa-miR-1272	1.56	1.24	0.64	0	0	0	-3.22575932545391	0.0535094425434853	0.119801000167616
155	hsa-miR-4778-3p	0	0.41	4.78	0	0	0	-3.20240458789112	0.117648152594234	0.225518276746415
156	hsa-miR-708-5p	1322.19	3546.11	2351.72	118.38	206.22	642.25	-3.18968203974422	8.10308496003441e-08	7.7465492217929e-07
157	hsa-miR-4652-5p	3.12	1.24	2.23	0	0	0.99	-3.18173266865237	0.0681117269226867	0.146986029205617
158	hsa-miR-4708-3p	0.52	1.65	2.87	0	0	0	-3.16427589442112	0.108818619772559	0.215384266050861
159	hsa-miR-516a-5p	3.9	8.47	7.81	0.41	0.46	1.99	-3.12043448995769	2.50857368858726e-05	0.000153730541428809
160	hsa-miR-516a-5p	3.9	8.47	7.81	0.41	0.46	1.99	-3.12043448995769	2.50857368858726e-05	0.000153730541428809
161	hsa-miR-187-3p	532.83	297.78	365.09	41.64	57.61	46.73	-3.10214928481547	4.7580759962269e-10	7.29141381043312e-09
162	hsa-miR-3660	1.04	0.41	1.59	0	0	0	-3.06539764123931	0.090552584907709	0.183796754080191
163	hsa-miR-429	42.15	57.82	140.81	8.98	3.2	17.9	-3.05589212843819	4.57003218586115e-08	4.80104480184973e-07
164	hsa-miR-6805-5p	0	1.65	2.23	0	0	0	-3.03882222063279	0.0479231599180899	0.109342579669914
165	hsa-miR-141-3p	13.79	24.78	25.49	1.63	0.46	7.95	-3.02853000714036	8.21034450903996e-06	5.37608859633028e-05
166	hsa-miR-515-5p	1.82	1.03	2.23	0	0.23	0.5	-2.99473694836587	0.0108866390463645	0.0327283865670581
167	hsa-miR-515-5p	1.82	1.03	2.23	0	0.23	0.5	-2.99473694836587	0.0108866390463645	0.0327283865670581
168	hsa-miR-3939	3.12	5.37	5.73	0.82	0	1.99	-2.98173894465091	0.00545044528314771	0.0180924503148931
169	hsa-miR-4687-3p	1.04	0	5.42	0	0.46	0	-2.97013667107835	0.151268022579268	0.270998338849296
170	hsa-miR-933	2.08	2.48	6.05	0.82	0	0.99	-2.96140546333859	0.0292634277688739	0.0724762615208381
171	hsa-miR-518a-3p	0.26	1.24	1.43	0	0.23	0	-2.95894711277686	0.0318490409653005	0.0772783836619981
172	hsa-miR-518a-3p	0.26	1.24	1.43	0	0.23	0	-2.95894711277686	0.0318490409653005	0.0772783836619981
173	hsa-miR-942-5p	41.11	30.98	73.27	5.72	3.2	11.93	-2.94198361794944	3.71487669387231e-08	3.99036193184486e-07
174	hsa-miR-1298-5p	208.66	244.5	342.15	17.15	49.84	38.77	-2.93673973019769	4.3812601691824e-07	3.64216062759858e-06
175	hsa-miR-3684	0.52	0.41	2.55	0	0	0	-2.92018565118224	0.116119603386266	0.224574062872021
176	hsa-miR-511-5p	1.04	3.72	0.64	0	0.46	0	-2.91835554327891	0.121214595044458	0.229467629430696
177	hsa-miR-519c-3p	0.52	1.65	0.64	0	0	0	-2.88563143474062	0.0503986573211482	0.113903348461035
178	hsa-miR-1295a	0.52	0.83	1.27	0	0	0	-2.88148793160265	0.111335433181749	0.218107938774082
179	hsa-miR-31-3p	0.52	2.07	0	0	0	0	-2.88045360500305	0.114175973395118	0.22253238219033
180	hsa-miR-4802-3p	1.04	0.83	0.96	0	0	0	-2.87687327145163	0.0753096750179285	0.157886073063903
181	hsa-miR-1254	16.13	13.22	31.38	3.27	1.83	3.98	-2.87354521200948	2.49868572971694e-07	2.21179959037907e-06
182	hsa-miR-1254	16.13	13.22	31.17	3.27	1.83	3.98	-2.87354521200948	2.49868572971694e-07	2.21179959037907e-06
183	hsa-miR-221-5p	120.72	82.6	50.33	5.72	16	18.89	-2.85885973263851	3.62916950735857e-06	2.5699896659517e-05
184	hsa-miR-1264	4.68	6.61	18.16	0	1.37	2.98	-2.84679009437761	0.000592987003660473	0.00267403573348779
185	hsa-miR-20a-5p	8609.93	16056.91	6920.87	1152.81	1790.78	2088.3	-2.81607230367051	1.04658016626738e-08	1.2827315883995e-07
186	hsa-miR-629-5p	519.3	448.53	1761.72	102.05	120.25	143.16	-2.81364758374306	2.744735612748e-09	3.49862299438278e-08
187	hsa-miR-1283	5.72	10.02	16.88	0.41	0.91	4.47	-2.81268098593388	1.53392087170086e-05	9.71144604864914e-05
188	hsa-miR-1283	5.72	10.02	16.88	0.41	0.91	4.47	-2.81268098593388	1.53392087170086e-05	9.71144604864914e-05
189	hsa-miR-92a-3p	46048.47	22826.64	36593.85	5889.24	4798.36	4972.94	-2.78027179546685	7.22152519240209e-09	9.08391853149526e-08
190	hsa-miR-92a-3p	43036.21	21782.55	34872.27	5445.91	4487.44	4575.27	-2.78027179546685	7.22152519240209e-09	9.08391853149526e-08
191	hsa-miR-3143	0.52	2.89	1.59	0.82	0	0	-2.76020400797245	0.122386195258497	0.230771602893735
192	hsa-miR-1294	7.28	4.54	12.11	1.63	0.46	0.99	-2.73965548450358	0.00317914770771279	0.0116002488876848
193	hsa-miR-2278	1.56	1.24	1.59	0	0.46	0	-2.71759861787286	0.12505440126371	0.234415701192367
194	hsa-miR-497-5p	22.9	47.08	92.07	7.35	8.69	6.96	-2.69814012664982	2.5625626344236e-05	0.000155051258133478
195	hsa-miR-548h-5p	0.31	0.65	0.64	0	0.09	0	-2.6880624824461	0.0647166221326971	0.140292722809203
196	hsa-miR-548h-5p	0.31	0.65	0.64	0	0.09	0	-2.6880624824461	0.0647166221326971	0.140292722809203
197	hsa-miR-548h-5p	0.31	0.65	0.64	0	0.09	0	-2.6880624824461	0.0647166221326971	0.140292722809203
198	hsa-miR-548h-5p	0.31	0.65	0.64	0	0.09	0	-2.6880624824461	0.0647166221326971	0.140292722809203
199	hsa-miR-548h-5p	0.31	0.65	0.64	0	0.09	0	-2.6880624824461	0.0647166221326971	0.140292722809203
200	hsa-miR-365b-5p	47.35	10.33	24.21	0.82	0.91	16.9	-2.67510715547491	0.00429972124082724	0.0149473945681122
201	hsa-miR-2116-3p	1.56	1.65	2.23	0	0	0.99	-2.65214303312335	0.143790733416776	0.260348373383405
202	hsa-miR-3150a-5p	3.12	1.24	3.5	0	0.91	0	-2.64677473789716	0.0701501538555871	0.149695417602547
203	hsa-miR-1266-5p	3.64	2.89	5.1	0	0.46	0.99	-2.61084648907145	0.020830706889893	0.055938639850387
204	hsa-miR-4504	1.04	0.83	0.32	0	0	0	-2.58579758689653	0.172994710657402	0.300445066210387
205	hsa-miR-4661-5p	1.56	3.72	9.56	1.63	0	0.99	-2.55817489227292	0.031012103930754	0.0758249906849127
206	hsa-miR-296-3p	380.37	372.12	1022.94	84.91	91.45	104.39	-2.5535025845982	1.12131989054397e-08	1.32343433995066e-07
207	hsa-miR-767-5p	40.59	67.73	84.74	3.27	8.23	28.83	-2.52261688697877	5.93893579339731e-05	0.000324435578199305
208	hsa-miR-1263	28.62	49.15	108.32	6.53	19.2	2.98	-2.51565514908729	0.141334892327126	0.257750283210259
209	hsa-miR-625-3p	191.49	118.95	168.84	22.04	27.89	38.77	-2.5089604208916	3.37567322123911e-08	3.66720863580067e-07
210	hsa-miR-4521	674.36	246.98	306.15	17.15	30.64	248.55	-2.50309637475882	0.0010890864390359	0.00456652033209789
211	hsa-miR-597-3p	11.97	6.61	14.65	1.63	2.29	1.99	-2.49059094459284	0.0027700519917622	0.0103592227213316
212	hsa-miR-636	3.12	1.65	2.23	1.63	0	0.99	-2.48450906689462	0.102399895210569	0.20310020709814
213	hsa-miR-31-5p	62.44	151.16	141.45	11.43	22.4	32.81	-2.47796908805637	7.37659025967176e-08	7.12325281641031e-07
214	hsa-miR-106a-3p	4.16	21.06	12.74	2.45	1.83	3.98	-2.47020104949225	0.00145606939776242	0.00589831501805455
215	hsa-miR-4741	6.24	3.72	10.19	0	1.83	0.99	-2.46142313040398	0.0179254529686504	0.0491023869284521
216	hsa-miR-1909-5p	1.04	0.41	5.42	0.82	0	0	-2.46014340664008	0.115768553689757	0.224574062872021
217	hsa-miR-7-5p	1345.43	571.06	778.06	168.46	167.05	271.08	-2.36353427759811	3.66109624708698e-06	2.57353530309938e-05
218	hsa-miR-7-5p	1375.09	565.69	767.23	166.83	163.39	266.11	-2.36353427759811	3.66109624708698e-06	2.57353530309938e-05
219	hsa-miR-7-5p	1294.44	542.97	758.31	165.19	160.19	255.18	-2.36353427759811	3.66109624708698e-06	2.57353530309938e-05
220	hsa-miR-93-5p	3100.2	4689.74	1940.76	425.36	629.62	1233.79	-2.35905164953087	2.90907894653281e-06	2.10687838854952e-05
221	hsa-miR-18b-5p	35.38	60.3	86.81	6.94	8	13.92	-2.35804318163359	1.55444861877875e-07	1.45691458779655e-06
222	hsa-miR-17-5p	5517.8	7421.6	4095.7	548.92	1141.5	2491.94	-2.34078934570852	4.28832827309556e-06	2.94406985866654e-05
223	hsa-miR-6783-3p	0	1.65	1.91	0	0	0	-2.33205520090735	0.0178305558706565	0.0489827914147919
224	hsa-miR-3177-5p	1.04	0.41	2.23	0	0.46	0	-2.32449426263379	0.197827546593365	0.334731211580985
225	hsa-miR-142-5p	0.52	1.65	1.59	0	0	0.99	-2.31897022286056	0.148915543400151	0.268104066837183
226	hsa-miR-521	0	0.62	0.48	0	0	0	-2.31728293862323	0.142884293237895	0.259198072742747
227	hsa-miR-521	0	0.62	0.48	0	0	0	-2.31728293862323	0.142884293237895	0.259198072742747
228	hsa-miR-326	9.37	27.26	35.04	3.27	1.83	8.95	-2.31047890127367	0.000180629524519069	0.000899384507501197
229	hsa-miR-520h	0.78	1.45	2.07	0	0.46	1.99	-2.3078139561876	0.0569847755577131	0.126397785227781
230	hsa-miR-3174	4.68	3.3	4.46	0.82	1.37	0	-2.29642284925969	0.0399716753834549	0.0943528930039084
231	hsa-miR-335-3p	738.89	919.78	941.39	68.58	48.01	595.52	-2.26216891268149	0.000622080847969123	0.00279206239745766
232	hsa-miR-3171	0	2.48	0.96	0	0.46	0	-2.2378334226211	0.194525212943077	0.330900540166515
233	hsa-miR-15b-5p	81.69	384.1	86.65	44.09	31.09	58.66	-2.22952061963533	0.00104733420062255	0.0044303163530759
234	hsa-miR-18a-5p	455.3	838	798.83	71.44	136.49	327.09	-2.20136104530334	1.26816295906585e-06	9.9374081054668e-06
235	hsa-miR-5579-5p	0.52	4.54	0.96	0	0	2.98	-2.20082511081685	0.194403142229434	0.330900540166515
236	hsa-miR-582-5p	0	3.3	3.19	0.82	0.46	0	-2.16730933708246	0.210253888854474	0.350178950775047
237	hsa-miR-105-3p	1.04	0.83	1.27	0.41	0	0.5	-2.16726405100749	0.141816578419034	0.257750283210259
238	hsa-miR-105-3p	1.04	0.83	1.27	0.41	0	0.5	-2.16726405100749	0.141816578419034	0.257750283210259
239	hsa-miR-25-3p	3165.24	5418.29	2426.69	1002.59	825.78	680.03	-2.14884930328642	4.76770517575147e-05	0.000261949778621748
240	hsa-miR-106b-3p	867.41	1042.03	788.79	196.76	203.47	240.59	-2.12634827491503	1.38939937651887e-07	1.31511465737825e-06
241	hsa-miR-517c-3p	4.16	4.54	9.24	0	0.91	3.98	-2.10986407289212	0.0129870165980541	0.0380846253611649
242	hsa-miR-1912	3.12	2.48	2.87	0	0.46	0.99	-2.10093578330013	0.0583700339317693	0.128872407479842
243	hsa-miR-6737-3p	0	0.41	0	0	0	0	-2.08501360907569	0.235184922162247	0.383026891971223
244	hsa-miR-4454	8.33	4.96	0.64	2.45	0.46	3.98	-2.0806705597147	0.14162327324251	0.257750283210259
245	hsa-miR-618	14.57	25.19	28.03	5.72	5.94	4.97	-2.07459628031902	0.00155740715739179	0.00625580353977543
246	hsa-miR-1298-3p	11.97	5.37	14.34	1.63	2.74	3.98	-2.07401722559676	0.00251763581814258	0.00966610378371209
247	hsa-miR-518f-3p	0	1.24	0.32	0	0	0	-2.07399903824691	0.254586136286138	0.406317773438311
248	hsa-miR-34c-3p	6.24	5.37	2.87	0.82	0.46	1.99	-2.06532992147347	0.0488059351358217	0.111091604737727
249	hsa-miR-195-5p	22.03	46.67	25.49	10.61	7.47	1.99	-2.06056868003187	0.00583769131865285	0.0191781199334437
250	hsa-miR-26a-1-3p	0.52	2.07	0.32	0	0	0.99	-2.05566724075339	0.278714118558562	0.43896325756505
251	hsa-miR-211-5p	2.08	1.24	4.14	0	0.69	0	-2.04216887983691	0.0870577459126882	0.178216713260235
252	hsa-miR-1273a	0	0.41	1.27	0.82	0	0	-2.03581649493556	0.303943921847757	0.471705177413078
253	hsa-miR-4707-5p	12.49	10.33	34.41	4.08	2.74	7.95	-2.03261050673451	0.00472303085111829	0.0157936201290143
254	hsa-miR-582-3p	14.57	19.82	20.39	0.82	1.83	14.91	-2.01326838771924	0.0122415062048677	0.0362318264144073
255	hsa-miR-548l	3.12	2.89	1.91	0.82	0.46	0.99	-2.00782631546504	0.11842068506977	0.225518276746415
256	hsa-miR-524-3p	0.52	0.41	0.48	0	0	0	-1.99995826297076	0.208163078639974	0.347356529483704
257	hsa-miR-3691-5p	6.24	4.96	7.33	0.82	1.83	1.99	-1.99860330619206	0.0234337996466319	0.0612095968912023
258	hsa-miR-105-5p	22.11	18.79	25.01	2.04	2.74	15.91	-1.99534129799804	0.00450731116551931	0.0153344821147205
259	hsa-miR-105-5p	22.11	18.79	25.01	2.04	2.74	15.91	-1.99534129799804	0.00450731116551931	0.0153344821147205
260	hsa-miR-6857-3p	0.52	0	0.64	0	0	0	-1.99333578016005	0.298616974380705	0.464947601804485
261	hsa-miR-16-1-3p	3.12	8.67	2.87	0.82	1.83	1.99	-1.99319850442426	0.0933473507797679	0.188270184273118
262	hsa-miR-138-5p	5.46	7.85	9.4	0	1.83	0.5	-1.99300666069382	0.0079034109424753	0.0251855362033546
263	hsa-miR-138-5p	2.34	3.72	5.26	0	1.37	1.49	-1.99300666069382	0.0079034109424753	0.0251855362033546
264	hsa-miR-130b-5p	1160.36	529.48	2312.21	275.14	371.28	313.17	-1.97724515243454	0.000123119342830673	0.000639685281228931
265	hsa-miR-493-5p	4.16	4.13	8.92	0	1.83	2.98	-1.94305467780208	0.0578898202743637	0.128108028199749
266	hsa-miR-589-5p	73.89	98.71	152.92	33.47	26.52	18.89	-1.9186295550594	0.000640526328375188	0.00286141668190037
267	hsa-miR-597-5p	0.52	1.24	2.87	0	0.46	0.99	-1.90616477503152	0.191974866037521	0.328314797731431
268	hsa-miR-1304-5p	8.33	5.37	12.11	0.82	1.37	4.97	-1.90508428416731	0.0135073790364832	0.0393690681673108
269	hsa-miR-17-3p	55.16	116.88	186.05	22.04	37.04	33.8	-1.9034227340344	2.00642149951519e-05	0.000124554477502372
270	hsa-miR-135b-5p	188.88	676.93	500.06	43.27	70.87	341.01	-1.90019098754683	0.00205801522914244	0.00809655374098838
271	hsa-miR-3176	1.04	3.3	1.27	0	0.46	0.99	-1.88846257282232	0.203017877346828	0.340694674129639
272	hsa-miR-6842-3p	1.56	4.13	13.7	0	0.46	1.99	-1.86337140337871	0.0459482898354635	0.105592704525729
273	hsa-miR-1911-5p	7.28	10.33	6.69	1.63	2.74	2.98	-1.85311066103816	0.00881520594591336	0.0275403166153372
274	hsa-miR-221-3p	841.91	1357.15	775.41	144.51	240.05	597.51	-1.85022034366207	0.000109390322961895	0.000572348758068667
275	hsa-miR-1292-5p	45.79	17.76	62.12	3.27	16.92	12.92	-1.83894690552892	0.00373919252975962	0.0133383136509336
276	hsa-miR-3140-3p	1.04	0	0.32	0	0	0	-1.83479119310142	0.369034882156079	0.545281835148704
277	hsa-miR-128-1-5p	7.81	7.02	6.05	2.45	1.83	1.99	-1.82714531814701	0.0260553857876415	0.0671400237546772
278	hsa-miR-520c-3p	1.56	4.89	1.86	0	1.37	0	-1.82064339723183	0.154274104154814	0.275160529052243
279	hsa-miR-561-5p	7.28	14.04	14.97	0.82	4.57	6.96	-1.81219495190817	0.00400668995964741	0.0140307531187653
280	hsa-miR-548u	1.56	9.71	3.66	2.45	0.91	0.99	-1.80642073324189	0.061728697852426	0.135040355027275
281	hsa-miR-548k	36.53	33.99	76.63	16.66	11.71	15.11	-1.8000338988608	0.000160263964811167	0.000807493805026895
282	hsa-miR-16-2-3p	429.8	520.39	862.7	168.19	141.74	222.7	-1.78155208303235	5.27919669069184e-06	3.5048000252093e-05
283	hsa-miR-155-5p	124.36	71.45	167.89	17.15	11.89	99.42	-1.77473690975172	0.00222019207537816	0.00869878534451442
284	hsa-miR-7977	234.15	114.4	110.86	6.53	25.61	35.79	-1.76808706612211	0.0126730336782851	0.0373685764012761
285	hsa-miR-130b-3p	95.74	75.17	77.25	23.68	22.4	45.24	-1.74452603638909	0.000330199510424757	0.00157835365983034
286	hsa-miR-6777-3p	0	0	0	0	0	0	-1.71330872045901	0.395451759427606	0.56930256795923
287	hsa-miR-6515-3p	0	0	0	0	0	0	-1.70913670263235	0.276351172690869	0.436680530731357
288	hsa-miR-3145-3p	0	1.24	1.27	0	0	0.99	-1.70523356351382	0.357651533776173	0.531749403250422
289	hsa-miR-139-5p	66.6	74.34	140.17	16.33	32.01	36.79	-1.70330692987699	2.91084766230862e-05	0.000175017004098556
290	hsa-miR-135a-3p	10.41	12.39	19.43	2.45	2.74	5.97	-1.69252261876188	0.0120064347303298	0.0356464335471904
291	hsa-miR-548o-3p	9.02	18.38	15.29	1.63	6.17	5.63	-1.69017114666281	0.0020013395228335	0.00790611811499516
292	hsa-miR-548o-3p	9.02	18.38	15.29	1.63	6.17	5.63	-1.69017114666281	0.0020013395228335	0.00790611811499516
293	hsa-miR-3177-3p	30.7	24.37	108	13.06	16	14.91	-1.66473669108331	0.00434483550697493	0.0150495026980726
294	hsa-miR-4755-5p	3.12	0.41	2.55	0	0	1.99	-1.64998572843738	0.290907249755255	0.455167480795457
295	hsa-miR-520b	0	0.34	0.11	0	0	0	-1.64889430477011	0.203133853822065	0.340694674129639
296	hsa-miR-935	73.37	98.71	302.65	49.8	21.95	75.56	-1.64781695309531	0.0099977629240859	0.030439048902631
297	hsa-miR-4665-5p	4.16	4.13	18.8	0.82	3.66	3.98	-1.6414228272232	0.0715426527236496	0.152326895331423
298	hsa-miR-92b-5p	303.88	100.77	328.45	57.97	95.56	89.48	-1.63250895738796	0.00352426145645359	0.0126661426780813
299	hsa-miR-4707-3p	1.04	0.83	0.32	0	0.46	0	-1.62021086614345	0.381959629219514	0.557486115318863
300	hsa-miR-139-3p	14.57	7.43	36.64	2.45	8.69	8.95	-1.59152034945397	0.0239279186059706	0.062329946014463
301	hsa-miR-6739-3p	0.52	0.41	0.32	0	0.46	0	-1.58134357031036	0.215009580594252	0.356237710655295
302	hsa-miR-93-3p	39.03	100.36	46.19	14.7	20.58	38.77	-1.57813777599702	0.00393425225523012	0.0138787644132841
303	hsa-miR-1270	6.76	5.58	9.08	3.27	1.83	2.49	-1.55828083766541	0.0174679377093688	0.0482640128617241
304	hsa-miR-1270	6.76	5.58	9.08	3.27	1.83	2.49	-1.55828083766541	0.0174679377093688	0.0482640128617241
305	hsa-miR-3929	0	0.41	1.91	0.82	0.46	0	-1.55261448132736	0.240463602888861	0.389632549765681
306	hsa-miR-2467-5p	1.56	3.72	8.28	0	2.74	0.99	-1.55247566475638	0.139833993522601	0.256094440244457
307	hsa-miR-877-3p	13.27	0.41	2.87	2.45	1.37	11.43	-1.55230403433122	0.0843962396708907	0.173511408871767
308	hsa-miR-148a-5p	268.5	299.02	467.35	100.42	145.4	93.45	-1.55162075573813	0.000252591231661306	0.0012195819064051
309	hsa-miR-6847-5p	5.72	1.24	3.5	0	1.37	2.98	-1.52233866432283	0.193322871613046	0.330029759396557
310	hsa-miR-204-5p	656.15	294.89	545.72	78.38	122.77	456.33	-1.52209404850205	0.00600400228031122	0.0195308007671683
311	hsa-miR-142-3p	1.04	4.13	3.19	0	0	3.98	-1.52153499915186	0.185254747009831	0.318038339676004
312	hsa-miR-643	1.04	2.48	4.14	0.82	0.91	0.99	-1.51881811711503	0.184036471065023	0.317006966375066
313	hsa-miR-4482-5p	0.52	0.41	1.27	0	0.46	0	-1.51289352782454	0.380974784898919	0.556898921044902
314	hsa-miR-330-5p	23.94	68.15	77.1	8.16	14.63	48.72	-1.51216699489935	0.00811789294732636	0.0257830752745648
315	hsa-miR-517-5p	0	0.28	0.42	0	0.15	0	-1.50773889006901	0.318012988035726	0.485655617511428
316	hsa-miR-517-5p	0	0.28	0.42	0	0.15	0	-1.50773889006901	0.318012988035726	0.485655617511428
317	hsa-miR-517-5p	0	0.28	0.42	0	0.15	0	-1.50773889006901	0.318012988035726	0.485655617511428
318	hsa-miR-5088-5p	1.56	1.24	1.91	1.63	0	0.99	-1.5041290068419	0.373317175910798	0.548220000262247
319	hsa-miR-1305	0	2.07	0.64	0	0.46	0.99	-1.50346623989248	0.338308516936976	0.510936717522511
320	hsa-miR-3130-5p	0.52	0	1.59	0.41	0	0	-1.50217406231623	0.323665748718938	0.491149929802072
321	hsa-miR-3130-5p	1.04	0	2.87	0.41	0.46	0.99	-1.50217406231623	0.323665748718938	0.491149929802072
322	hsa-miR-4417	1.04	0.41	0.96	0	0	0.99	-1.50142279530417	0.40217220115361	0.570469346645231
323	hsa-miR-3129-5p	3.64	2.89	1.91	1.63	0.91	0.99	-1.50028730499799	0.227475902190556	0.373013657794462
324	hsa-miR-769-5p	644.7	690.55	1946.17	345.35	411.52	316.15	-1.49832241704173	0.000951206233169589	0.00405961231656307
325	hsa-miR-19b-1-5p	2.6	2.07	2.23	0	1.37	0.99	-1.49593844759115	0.200141156392777	0.33685729843573
326	hsa-miR-370-3p	24.98	24.78	97.8	0	12.8	50.7	-1.49571388262568	0.0812935839153135	0.168473931370286
327	hsa-miR-15b-3p	44.75	123.49	128.7	34.29	19.66	51.7	-1.49326660310724	0.00277285729973845	0.0103592227213316
328	hsa-miR-92b-3p	4744.48	1177.22	3354.48	1122.87	1265.49	1338.18	-1.47922301513085	0.00636039577991362	0.0206119944596523
329	hsa-miR-519a-3p	0.26	1.65	2.07	0	0.23	1.49	-1.47199530390507	0.135724059881193	0.250486874993089
330	hsa-miR-519a-3p	0.26	1.65	2.07	0	0.23	1.49	-1.47199530390507	0.135724059881193	0.250486874993089
331	hsa-miR-519d-5p	0	0.52	0.64	0	0	0	-1.43952823608777	0.460243590560953	0.619708271234184
332	hsa-miR-3943	0	0.41	0.64	0	0	0	-1.43736704190673	0.464176192637095	0.623247809214976
333	hsa-miR-548ad-3p	NA	NA	NA	NA	NA	NA	-1.41740791916849	0.435730587832702	0.600329620929332
334	hsa-miR-16-5p	275.69	468.56	271.58	116.75	158.59	124.77	-1.41106488832554	0.00262099741801411	0.00994314893500591
335	hsa-miR-16-5p	273.61	470.63	271.9	115.12	157.21	123.78	-1.41106488832554	0.00262099741801411	0.00994314893500591
336	hsa-miR-548ao-3p	2.34	2.27	2.23	1.63	0.46	1.49	-1.39630062584385	0.226771158456214	0.372496954440104
337	hsa-miR-1468-5p	11.45	12.39	47.15	8.98	9.14	5.97	-1.38913768738949	0.0478681096409765	0.109342579669914
338	hsa-miR-27a-5p	62.96	34.28	58.62	10.61	34.75	16.9	-1.36730261371981	0.0282487527422782	0.0714439355069257
339	hsa-miR-548d-5p	0.17	0.9	0.76	0.82	0.45	0.22	-1.35574763110534	0.308229151611498	0.476807554920053
340	hsa-miR-548d-5p	1.21	1.72	2.14	0.82	0.45	1.22	-1.35574763110534	0.308229151611498	0.476807554920053
341	hsa-miR-330-3p	651.99	461.75	782.42	190.23	240.51	391.71	-1.3235202644756	0.000707389784875665	0.00311642688636468
342	hsa-miR-579-5p	1.56	3.3	3.5	0	0.91	1.99	-1.30757386647373	0.23957733881615	0.388855578791577
343	hsa-miR-20a-3p	8.85	11.98	6.05	2.45	4.57	3.98	-1.29256373012839	0.0730702789706136	0.155233748213126
344	hsa-miR-2277-5p	1.56	16.11	26.44	8.16	3.2	5.97	-1.28958268429573	0.11429225905382	0.22253238219033
345	hsa-miR-3677-3p	0.52	2.48	3.5	0	0.46	2.98	-1.28859175629847	0.31364291482303	0.480033523612934
346	hsa-miR-106b-5p	344.47	879.44	430.39	142.06	224.51	393.7	-1.28708504825923	0.00772069921856403	0.0247684176273396
347	hsa-miR-3659	1.04	1.65	0.96	1.63	0	0	-1.26953173535338	0.39446311544007	0.56930256795923
348	hsa-miR-7641	405.87	103.05	142.72	136.35	33.38	201.82	-1.24752405591257	0.0740793627955367	0.156335255700956
349	hsa-miR-7641	405.87	103.05	142.72	136.35	33.38	201.82	-1.24752405591257	0.0740793627955367	0.156335255700956
350	hsa-miR-3187-3p	13.53	8.26	32.49	4.08	6.86	8.95	-1.24705873773189	0.0511006753665188	0.115217560496208
351	hsa-miR-6882-5p	0.52	1.65	0.64	0	0.91	0	-1.2469848872915	0.449284711642837	0.612719235849575
352	hsa-miR-518d-3p	0	0	0.96	0	0	0	-1.24422250354433	0.546426209528552	0.701509802096872
353	hsa-miR-4999-5p	1.04	2.48	1.59	0.82	0	1.99	-1.23875900848093	0.411136628351509	0.578009730447121
354	hsa-miR-3612	0.52	3.72	2.23	0.82	0.91	0.99	-1.23103851848469	0.406966874018475	0.573835297288587
355	hsa-miR-6873-3p	0.52	1.24	3.82	0	0.46	0.99	-1.21899458863717	0.272193046758171	0.430822107120548
356	hsa-miR-1271-3p	0	0.83	1.27	0	0	0.99	-1.21630528789737	0.520065000814788	0.676438286774064
357	hsa-miR-758-3p	1.56	3.72	7.01	0	1.37	4.97	-1.20385676438684	0.346373986572234	0.519018073923285
358	hsa-miR-5699-3p	1.56	2.07	0.64	0.82	0.91	0	-1.19975187093026	0.404113770206931	0.570654009332092
359	hsa-miR-146b-3p	23.94	20.65	36.95	6.53	3.66	34.8	-1.19277732281242	0.0873457838936745	0.178287226786903
360	hsa-miR-144-5p	0.52	2.07	2.23	0	0.91	0.99	-1.19192698775913	0.403380457754307	0.570469346645231
361	hsa-miR-548j-3p	1.04	2.48	1.59	0.82	0.91	0.99	-1.19058111562256	0.384069752534368	0.559711407656793
362	hsa-miR-3180-3p	0.83	0.99	4.4	0.65	1.01	0.6	-1.18635986747639	0.134826218830984	0.249794312407791
363	hsa-miR-3180	0.83	0.99	4.4	0.65	1.01	0.6	-1.18635986747639	0.134826218830984	0.249794312407791
364	hsa-miR-3180-3p	0.83	0.99	4.4	0.65	1.01	0.6	-1.18635986747639	0.134826218830984	0.249794312407791
365	hsa-miR-3180	0.83	0.99	4.4	0.65	1.01	0.6	-1.18635986747639	0.134826218830984	0.249794312407791
366	hsa-miR-3180-3p	0.83	0.99	4.4	0.65	1.01	0.6	-1.18635986747639	0.134826218830984	0.249794312407791
367	hsa-miR-3180	0.83	0.99	4.4	0.65	1.01	0.6	-1.18635986747639	0.134826218830984	0.249794312407791
368	hsa-miR-3180-3p	0.83	0.99	4.4	0.65	1.01	0.6	-1.18635986747639	0.134826218830984	0.249794312407791
369	hsa-miR-3180	0.83	0.99	4.4	0.65	1.01	0.6	-1.18635986747639	0.134826218830984	0.249794312407791
370	hsa-miR-3180-3p	0.83	0.99	4.4	0.65	1.01	0.6	-1.18635986747639	0.134826218830984	0.249794312407791
371	hsa-miR-3180	0.83	0.99	4.4	0.65	1.01	0.6	-1.18635986747639	0.134826218830984	0.249794312407791
372	hsa-miR-151a-3p	4316.24	7373.49	6948.11	2537.49	2723.33	2985.56	-1.18148490946056	0.00385440068418971	0.0136474335336495
373	hsa-miR-1306-3p	26.54	11.56	40.14	13.88	11.89	2.98	-1.16376664536704	0.0698879819919405	0.149469599070012
374	hsa-miR-6833-3p	0	0.41	0.64	0	0	0	-1.14573796558479	0.354717818140469	0.529033126587033
375	hsa-miR-7976	0.52	3.3	4.14	1.63	1.37	0	-1.13764258197815	0.321059725124066	0.487969947883317
376	hsa-miR-4425	1.56	2.07	4.14	0	1.83	1.99	-1.1279840100497	0.400123698477741	0.570469346645231
377	hsa-miR-1275	6.76	15.28	18.8	4.08	8.23	10.94	-1.12106842204558	0.16202458333441	0.285785058427484
378	hsa-miR-6755-5p	2.6	0.41	0.96	0.82	0.91	0	-1.0989782952568	0.511007594281149	0.671048434248322
379	hsa-miR-1255a	8.33	11.56	9.24	5.72	1.83	7.95	-1.09322417131543	0.117900624377017	0.225518276746415
380	hsa-miR-296-5p	106.67	33.87	67.22	27.76	21.49	62.63	-1.0891137728532	0.0614231836093118	0.13468019158372
381	hsa-miR-3928-3p	8.33	6.61	8.92	6.53	0.91	2.98	-1.08646412192775	0.175085601450668	0.303227961932679
382	hsa-miR-6807-5p	1.04	1.24	4.14	0.82	0.46	1.99	-1.06841404189303	0.393478394116885	0.56930256795923
383	hsa-miR-187-5p	10.93	1.24	10.19	2.45	4.57	3.98	-1.06150657426909	0.233205470706222	0.381101589735296
384	hsa-miR-224-5p	983.97	1611.57	2249.77	536.4	1263.36	338.02	-1.05633712832424	0.0746861526275712	0.157268638572595
385	hsa-miR-219a-1-3p	9.89	6.61	7.01	3.27	2.74	5.97	-1.05310439602204	0.175789965040642	0.303897299419266
386	hsa-miR-3149	2.6	2.07	0.64	2.45	0.91	0.99	-1.03898072630451	0.46307907185742	0.622649216168345
387	hsa-miR-515-3p	0.26	0	0	0	0	0	-1.03806543646291	0.631176024834908	0.767560685195132
388	hsa-miR-515-3p	0.26	0	0	0	0	0	-1.03806543646291	0.631176024834908	0.767560685195132
389	hsa-miR-4792	11.45	16.93	58.94	90.62	19.2	90.47	-1.0319526400678	0.0818888573626679	0.169083688204558
390	hsa-miR-3690	0.26	0.62	0.32	0	0.46	0	-1.02601752239881	0.565909089164924	0.717355287950655
391	hsa-miR-3690	0.26	0.62	0.32	0	0.46	0	-1.02601752239881	0.565909089164924	0.717355287950655
392	hsa-miR-1291	121.24	27.26	29.95	26.94	6.86	94.45	-1.01481161423089	0.242413447301258	0.391464958817572
393	hsa-miR-320d	4.2	3.18	4.36	2.45	2.58	7.31	-1.00790277366295	0.224062689285327	0.368681464641605
394	hsa-miR-320d	4.2	3.18	4.36	2.45	2.58	7.31	-1.00790277366295	0.224062689285327	0.368681464641605
395	hsa-miR-6855-3p	1.04	0.83	2.23	0	0.46	1.99	-1.00770063995544	0.535848103251995	0.689462700819525
396	hsa-miR-526b-3p	0	0.14	0.42	0	0	0	-0.992547510368879	0.603215378776371	0.743136471791509
397	hsa-miR-4802-5p	0	0.41	0	0	0	0	-0.992533372141089	0.634524879240454	0.76882862427614
398	hsa-miR-4787-3p	3.12	1.65	8.6	3.27	1.83	1.99	-0.986388620208151	0.286037912982195	0.448282368542588
399	hsa-miR-191-3p	16.65	23.95	77.1	12.25	17.83	27.84	-0.96354204101087	0.08746517715801	0.178287226786903
400	hsa-miR-3164	3.12	1.24	1.59	2.45	0	0.99	-0.951318125255415	0.47405548462588	0.635619976581123
401	hsa-miR-4482-3p	3.64	1.24	3.19	1.63	2.29	0	-0.947574821829323	0.377279177778247	0.553188487662583
402	hsa-miR-5010-3p	42.15	15.69	16.25	10.61	7.77	27.84	-0.939632581574701	0.166737333441323	0.292478698660376
403	hsa-miR-873-3p	4.68	10.74	14.34	5.72	0.91	7.95	-0.927493121833525	0.247468730516731	0.397613624157975
404	hsa-miR-663a	2.08	0	4.14	0	0.46	2.98	-0.92721472437082	0.614027429888045	0.751613601757965
405	hsa-miR-641	33.82	40.06	45.87	18.78	20.58	27.84	-0.925528097284729	0.0374327352483611	0.0887900091313633
406	hsa-miR-203a-3p	NA	NA	NA	NA	NA	NA	-0.923464347815092	0.169375825188168	0.296562800146316
407	hsa-miR-592	22.9	15.28	16.25	5.72	10.52	17.9	-0.922925710556222	0.0923067327327531	0.186564982013767
408	hsa-miR-4791	0.52	1.65	0.64	2.45	0	0.99	-0.922648770423972	0.562425090229246	0.714997854068031
409	hsa-miR-4498	3.64	2.07	6.05	0.82	1.37	5.97	-0.908034176104961	0.365011103115449	0.541848780401194
410	hsa-miR-3173-5p	4.16	2.48	4.78	1.63	3.2	2.98	-0.903893080029067	0.403178589786722	0.570469346645231
411	hsa-miR-454-3p	177.96	208.57	101.63	65.32	61.27	191.88	-0.89157382613189	0.0916779033979452	0.185686600950075
412	hsa-miR-6741-3p	4.16	0.83	4.14	0.82	3.2	1.99	-0.890439893104814	0.388899217460664	0.56521039886393
413	hsa-miR-19b-3p	290.87	717.47	303.71	109.81	281.58	431.48	-0.890413789209747	0.0973719306676561	0.194743861335312
414	hsa-miR-19b-3p	294.51	720.57	301.64	111.44	281.81	432.47	-0.890413789209747	0.0973719306676561	0.194743861335312
415	hsa-miR-425-3p	109.27	158.6	254.54	72.66	64.47	148.13	-0.890265117487771	0.0177587365097895	0.0489260867531953
416	hsa-miR-1910-5p	0.52	2.07	21.03	1.63	6.4	4.97	-0.883684213024087	0.399891981492731	0.570469346645231
417	hsa-miR-323b-3p	0	2.07	3.5	0	0.46	2.98	-0.873558122306998	0.657802144668124	0.786073562878408
418	hsa-miR-4449	7.81	1.24	5.42	1.63	0.91	7.95	-0.872666860417217	0.400742122362055	0.570469346645231
419	hsa-miR-1243	4.16	4.54	6.37	1.63	2.74	4.97	-0.856434093710333	0.309278402239835	0.477657758548113
420	hsa-miR-1278	11.97	27.67	29.31	16.33	10.06	7.95	-0.855787806566482	0.170295774386753	0.29714924725481
421	hsa-miR-6787-3p	0	0	1.59	0	0	0.99	-0.852952050151259	0.498858199277672	0.659624396278637
422	hsa-miR-204-3p	17.69	5.78	9.24	3.27	4.12	13.92	-0.848233489154717	0.297568623822184	0.464071132747157
423	hsa-miR-193a-5p	111.35	43.37	52.88	5.72	4.57	166.03	-0.839911038900531	0.367553448654949	0.544776894440513
424	hsa-miR-32-3p	31.74	20.24	21.03	13.88	7.32	25.85	-0.835793890058787	0.147353800383041	0.266295336798086
425	hsa-miR-941	61.66	47.29	102.5	30.82	43.32	45.48	-0.823328013865134	0.0499176775638161	0.113352255940637
426	hsa-miR-941	61.66	47.29	102.5	30.82	43.32	45.48	-0.823328013865134	0.0499176775638161	0.113352255940637
427	hsa-miR-941	61.66	47.29	102.5	30.82	43.32	45.48	-0.823328013865134	0.0499176775638161	0.113352255940637
428	hsa-miR-941	61.66	47.29	102.5	30.82	43.32	45.48	-0.823328013865134	0.0499176775638161	0.113352255940637
429	hsa-miR-1273h-5p	2.08	0.41	2.23	0	1.37	1.99	-0.821830273061757	0.63187265611775	0.767560685195132
430	hsa-miR-320b	126.27	64.88	114.34	60.04	61.32	91.82	-0.815397632896747	0.044747028659685	0.103579078447116
431	hsa-miR-320b	76.58	53.32	71.49	41.67	38.46	73.43	-0.815397632896747	0.044747028659685	0.103579078447116
432	hsa-miR-3661	6.24	4.54	14.34	8.98	2.29	0.99	-0.811402153462584	0.371067831227717	0.545755148697997
433	hsa-miR-454-5p	43.71	61.13	81.24	31.02	31.09	53.69	-0.80800076093494	0.0981295800087478	0.19584943316986
434	hsa-miR-6748-3p	0	0	0.32	0	0	0	-0.805737405959037	0.643103859890104	0.772370967405702
435	hsa-miR-744-3p	5.72	13.63	33.13	6.53	9.6	11.93	-0.798579057342393	0.203521887296616	0.340747678205892
436	hsa-miR-7706	86.9	90.04	234.15	58.78	97.85	68.6	-0.797792808221203	0.118255906994781	0.225518276746415
437	hsa-miR-1285-5p	1.3	2.07	3.19	1.63	0	0.99	-0.791926595196036	0.49086728082368	0.651769045762985
438	hsa-miR-1247-5p	66.08	5.37	21.98	0.82	0.91	66.61	-0.788598253341913	0.633853708568025	0.76882862427614
439	hsa-miR-744-5p	1858.66	1740.43	6984.43	1243.44	1553.25	3300.71	-0.787100868356686	0.120323806854434	0.228233252684205
440	hsa-miR-525-3p	0	0	0.48	0	0	0	-0.781138875622234	0.716680991953044	0.827813109670945
441	hsa-miR-6741-5p	1.56	0	1.91	0.82	0	0.99	-0.780427770624888	0.638552701479636	0.771148037608703
442	hsa-miR-423-3p	10919.9	10316.19	32033.93	11105.19	8513.37	8680.28	-0.766069198246974	0.098780168708581	0.19673716934459
443	hsa-miR-610	1.04	0.83	0.96	1.63	0	0	-0.761970493841826	0.684341609285531	0.802751578423248
444	hsa-miR-320a	4983.58	3385.9	3984.17	1319.53	2510.46	4623.34	-0.751102037776362	0.109834139050663	0.216945117628995
445	hsa-miR-191-5p	10038.96	8766.57	9897.47	3918.9	5517.07	10249.12	-0.748744716974165	0.0555601617178367	0.123524452563376
446	hsa-miR-5701	458.68	74.55	136.83	169	136.94	318.64	-0.743485559800134	0.318577152207562	0.485741240048531
447	hsa-miR-5701	458.68	74.55	136.83	169	136.94	318.64	-0.743485559800134	0.318577152207562	0.485741240048531
448	hsa-miR-4717-3p	0.52	2.07	0.96	2.45	0	0	-0.733141870141277	0.620034798795008	0.75702843888637
449	hsa-miR-3074-5p	8.85	6.61	22.94	10.61	4.57	5.97	-0.727572183211294	0.264348740225706	0.41979633829863
450	hsa-miR-15a-5p	28.62	47.5	48.1	19.59	25.61	36.79	-0.714818799509155	0.0885324977787787	0.180078867822367
451	hsa-miR-581	4.16	0.83	2.55	1.63	2.29	0	-0.704265482854017	0.572899745872965	0.720647575071783
452	hsa-miR-548aq-3p	1.1	5.04	4.51	1.77	1.98	2.82	-0.68077609400533	0.389025567418897	0.56521039886393
453	hsa-miR-425-5p	683.21	623.23	702.14	190.23	265.66	1129.4	-0.670001282113957	0.199154275528035	0.33638071979647
454	hsa-miR-339-5p	142.57	219.72	403.63	66.95	178.78	272.41	-0.66807885860176	0.138229667005879	0.254065790300077
455	hsa-miR-576-5p	9.89	31.39	7.01	9.8	6.86	19.88	-0.661943922735238	0.339334139083304	0.511677345368516
456	hsa-miR-4429	1.04	1.29	1.35	0	2.36	0.99	-0.660493079061783	0.608741274735753	0.748016270754987
457	hsa-miR-505-3p	182.12	213.53	516.09	120.83	151.8	329.08	-0.659545423491731	0.117492172688768	0.225518276746415
458	hsa-miR-135a-5p	35.12	102.22	84.79	22.04	25.61	125.77	-0.657150562672957	0.297482850122603	0.464071132747157
459	hsa-miR-135a-5p	35.12	103.87	85.11	22.04	25.61	124.77	-0.657150562672957	0.297482850122603	0.464071132747157
460	hsa-miR-4326	73.37	49.97	92.39	37.56	49.38	51.7	-0.656357848911562	0.116827757868272	0.225176081697718
461	hsa-miR-4794	0	1.24	0.96	0.82	0.46	0	-0.655917574976043	0.71921771879593	0.827813109670945
462	hsa-miR-19a-3p	170.15	476.27	236.97	97.16	241.35	313.17	-0.65333538270871	0.19952740047341	0.336416569404903
463	hsa-miR-5585-3p	2.6	2.07	5.1	2.45	2.06	1.49	-0.647879281070037	0.434488005183625	0.600329620929332
464	hsa-miR-6791-3p	0	0	0	0	0	0.99	-0.644235646096768	0.691475338081048	0.80911924504955
465	hsa-miR-99b-3p	384.01	787.2	1530.43	595.18	534.06	415.57	-0.630420134878993	0.223002012801239	0.367568834893078
466	hsa-miR-654-3p	9.89	10.33	30.58	2.45	5.94	28.83	-0.626220445455626	0.420270827163577	0.586538555866248
467	hsa-miR-3126-5p	1.56	1.24	2.55	0	1.83	0.99	-0.62530998872877	0.667823892306856	0.793092721795472
468	hsa-miR-3651	52.55	1.65	9.56	11.43	2.74	13.92	-0.61761209696952	0.57780581308591	0.724404793317425
469	hsa-miR-576-3p	39.03	47.08	26.12	15.51	31.09	33.8	-0.60563490485915	0.249918639063229	0.399535483184693
470	hsa-miR-5001-3p	2.08	3.72	4.14	3.27	1.37	0.99	-0.594823531590365	0.551410710074206	0.70568760218332
471	hsa-miR-6770-3p	0.35	0.41	0.21	0.27	0.3	0	-0.594661559235325	0.662034333585577	0.790143349447954
472	hsa-miR-6770-3p	0.35	0.41	0.21	0.27	0.3	0	-0.594661559235325	0.662034333585577	0.790143349447954
473	hsa-miR-6770-3p	0.35	0.41	0.21	0.27	0.3	0	-0.594661559235325	0.662034333585577	0.790143349447954
474	hsa-miR-1262	7.81	6.2	6.69	3.27	8.23	0.99	-0.585999729529752	0.490872084675052	0.651769045762985
475	hsa-miR-103a-3p	2576.65	11433.25	2084.8	6051.44	2755.26	1746.79	-0.572325280720543	0.453825115238976	0.616273878080201
476	hsa-miR-103a-3p	2620.62	11516.26	2105.19	6065.32	2777.21	1761.71	-0.572325280720543	0.453825115238976	0.616273878080201
477	hsa-miR-671-3p	71.29	28.5	167.57	60.42	58.07	44.74	-0.556478433856731	0.368881643146787	0.545281835148704
478	hsa-miR-452-5p	191.49	695.51	444.09	206.56	508.91	166.03	-0.547199232950837	0.392354954225467	0.569182604308872
479	hsa-miR-6849-3p	0.52	0	0.96	0	0	0.99	-0.545691612232422	0.745296259226013	0.842470093544109
480	hsa-miR-1251-5p	0.52	0.83	6.69	1.63	1.37	1.99	-0.544027119706447	0.595486173136148	0.738323431195285
481	hsa-miR-374b-5p	2174.42	4507.74	884.68	1511.23	1533.43	3353.41	-0.53010657502195	0.402477051050052	0.570469346645231
482	hsa-miR-6884-5p	1.56	1.24	0.64	0	0.91	1.99	-0.524918858015977	0.723965859746017	0.829869738509822
483	hsa-miR-624-5p	1.56	2.48	1.27	0.82	1.83	0.99	-0.520334383734697	0.638859043709302	0.771148037608703
484	hsa-miR-320c	23.85	10.78	32.57	11.87	8.36	12.78	-0.517549998561428	0.249285773302659	0.399191288571763
485	hsa-miR-320c	19.6	8.71	32.04	11.19	8.05	11.79	-0.517549998561428	0.249285773302659	0.399191288571763
486	hsa-miR-6087	7.28	5.78	6.37	4.9	6.4	8.95	-0.504312429534323	0.514216097101067	0.672684748216265
487	hsa-miR-301b-3p	NA	NA	NA	NA	NA	NA	-0.498680064753637	0.319118798715533	0.485792311420461
488	hsa-miR-769-3p	11.97	5.37	11.79	3.27	5.49	17.9	-0.497257422290852	0.454504824431307	0.616321435682737
489	hsa-miR-365a-5p	8.33	2.07	6.69	0.82	5.03	7.95	-0.493266212124615	0.57497694286581	0.722310062259808
490	hsa-miR-3175	2.08	1.65	2.23	0.82	1.37	2.98	-0.490860732489958	0.684354117588857	0.802751578423248
491	hsa-miR-676-3p	6.76	7.43	6.37	4.08	4.12	7.95	-0.487791713321706	0.455391996231693	0.616649785265579
492	hsa-miR-374b-3p	41.11	72.28	49.38	37.56	36.12	52.69	-0.482740123472913	0.304487412741483	0.471782765933319
493	hsa-miR-3065-3p	1.56	14.87	13.06	5.72	5.94	9.94	-0.47949421231699	0.510625503013632	0.671048434248322
494	hsa-miR-1285-3p	4.42	5.92	10.83	6.94	4.8	4.81	-0.470753899121435	0.395272631638395	0.56930256795923
495	hsa-miR-1285-3p	4.42	4.68	11.15	5.31	3.89	4.81	-0.470753899121435	0.395272631638395	0.56930256795923
496	hsa-miR-574-5p	172.06	165.41	166.93	131.58	67.21	231.65	-0.455246826751174	0.313573114778483	0.480033523612934
497	hsa-miR-7854-3p	0	0.41	1.59	0	0.91	0	-0.452186955915324	0.783088537383248	0.870380992963991
498	hsa-miR-6808-3p	0.52	0	0.32	0	0	0	-0.45017727327868	0.674196582163378	0.796702017982929
499	hsa-miR-301a-5p	64	94.99	194.65	90.62	74.07	76.55	-0.449772136594861	0.331555641616312	0.502325187615204
500	hsa-miR-548b-5p	1.04	0	0.48	0.82	0.46	1.99	-0.447454443223554	0.721602255127077	0.828153368429154
501	hsa-miR-3913-5p	1.82	2.07	5.26	1.22	2.29	2.98	-0.446497607009296	0.570567574780193	0.71960765368056
502	hsa-miR-3913-5p	1.82	2.07	5.26	1.22	2.29	2.98	-0.446497607009296	0.570567574780193	0.71960765368056
503	hsa-miR-33a-5p	14.05	34.28	82.83	23.68	42.98	22.87	-0.444552259424774	0.438952220439244	0.602063590731589
504	hsa-miR-1227-3p	1.56	0	0.96	1.63	0.46	0.99	-0.440384111609914	0.522432894067091	0.676755889875527
505	hsa-miR-6735-5p	4.16	2.07	2.23	1.63	2.74	1.99	-0.436406957851078	0.657016746680643	0.786073562878408
506	hsa-miR-1273h-3p	3.12	2.07	2.23	0	4.57	0.99	-0.430581433248873	0.706398301899416	0.822553930104557
507	hsa-miR-28-3p	637.94	806.61	941.71	527.42	598.07	704.88	-0.428495524129588	0.228642632504594	0.374284857319164
508	hsa-miR-374a-3p	103.03	282.91	169.16	140.43	144.03	130.24	-0.428116713537399	0.396729408427962	0.569479451136834
509	hsa-miR-6747-3p	1.56	4.13	7.33	4.08	2.74	1.99	-0.425564870762301	0.566530588287389	0.717355287950655
510	hsa-miR-939-5p	0.52	1.65	4.46	0	1.83	3.98	-0.42297616665328	0.72815222781982	0.83267168635855
511	hsa-miR-1908-3p	2.08	0.41	3.19	1.63	1.83	0	-0.420666327491944	0.766748959244515	0.859334120794556
512	hsa-miR-449c-5p	4.68	2.89	6.37	0.82	5.03	4.97	-0.420518077662974	0.606763718426948	0.746545836314237
513	hsa-miR-4659a-3p	0	2.89	1.27	0.82	1.37	0.99	-0.397167677708858	0.791266259534525	0.87450929955492
514	hsa-miR-3130-3p	0.26	0.21	0.48	0	0	0.99	-0.395384398932265	0.836813837232924	0.907022707930471
515	hsa-miR-3130-3p	0.26	0.21	0.48	0	0	0.99	-0.395384398932265	0.836813837232924	0.907022707930471
516	hsa-miR-4470	4.16	1.65	4.78	2.45	3.66	1.99	-0.395095544706076	0.701885102068732	0.820137951729552
517	hsa-miR-3129-3p	2.6	6.2	10.19	2.45	7.77	2.98	-0.393450547640129	0.642221442733625	0.77228138270861
518	hsa-miR-543	11.45	4.96	18.48	2.45	9.14	19.88	-0.389519358249318	0.594070089343634	0.738323431195285
519	hsa-miR-943	5.2	5.78	4.46	4.9	3.66	2.98	-0.382898347844443	0.641069723025851	0.77228138270861
520	hsa-miR-345-5p	97.3	172.23	356.8	104.5	80.02	320.13	-0.372735986078858	0.437030069338005	0.601152152931126
521	hsa-miR-3158-3p	3.38	7.85	9.88	5.72	3.66	5.47	-0.371295264149154	0.531970097129113	0.685395435115138
522	hsa-miR-3158-3p	3.38	7.85	9.88	5.72	3.66	5.47	-0.371295264149154	0.531970097129113	0.685395435115138
523	hsa-miR-423-5p	3608.05	1194.43	8625.72	1550.42	3777.72	5370.62	-0.351106884633035	0.555069714970108	0.708762338817982
524	hsa-miR-6804-5p	1.04	1.24	0.64	1.63	0.91	0.99	-0.346698178967736	0.827324820622217	0.903865067366306
525	hsa-miR-1273c	2.08	0.83	1.27	1.63	1.37	0	-0.340491453306342	0.797844303211981	0.8777205453057
526	hsa-miR-6516-3p	3.64	1.24	0.64	0.82	2.74	0.99	-0.336966256568976	0.804305321727444	0.881784274737885
527	hsa-miR-873-5p	6.76	13.63	26.12	10.61	10.52	15.91	-0.335956471601461	0.519704485291336	0.676438286774064
528	hsa-miR-150-5p	1.56	1.65	1.91	0	2.29	1.99	-0.334019219000029	0.764428065728315	0.857923150506576
529	hsa-miR-877-5p	73.89	61.54	64.67	42.45	53.95	78.54	-0.331637237176923	0.444215276632456	0.606671149229469
530	hsa-miR-125a-3p	32.26	30.56	73.27	22.04	27.89	63.63	-0.32984766305615	0.594026930975413	0.738323431195285
531	hsa-miR-3064-5p	3.64	3.72	3.82	2.45	3.2	2.98	-0.321786132919323	0.717605838956793	0.827813109670945
532	hsa-miR-6724-5p	10.41	7.02	9.24	7.35	5.49	8.95	-0.316473459604043	0.636943569205748	0.770782344507209
533	hsa-miR-937-3p	11.45	3.72	8.92	4.9	9.14	1.99	-0.310014347592507	0.718505975303273	0.827813109670945
534	hsa-miR-6772-3p	0	0.83	1.27	0	0	1.99	-0.305012919907302	0.849823593875182	0.914900175388147
535	hsa-miR-5581-3p	1.56	0.83	0.96	0.82	0.46	2.98	-0.301705437853063	0.847579712184593	0.913513195996021
536	hsa-miR-29b-2-5p	3.64	1.65	1.27	0	2.74	3.98	-0.301068845285168	0.831394695513838	0.904262182329443
537	hsa-miR-6511b-3p	14.31	6.61	29.47	5.31	7.85	22.37	-0.284061046688862	0.642061999101106	0.77228138270861
538	hsa-miR-6511b-3p	2.34	1.65	3.98	1.22	3.28	10.44	-0.284061046688862	0.642061999101106	0.77228138270861
539	hsa-miR-671-5p	55.16	124.73	251.99	58.78	82.76	243.58	-0.273117358706399	0.59894411431005	0.740738128435197
540	hsa-miR-34c-5p	215.94	322.15	403.32	66.13	581.38	82.52	-0.266117375854748	0.720021670773206	0.827813109670945
541	hsa-miR-3188	7.28	3.3	8.28	5.72	2.74	6.96	-0.265657642109423	0.719194893930711	0.827813109670945
542	hsa-miR-1249-3p	NA	NA	NA	NA	NA	NA	-0.265340246735989	0.773654520692643	0.864034721708139
543	hsa-miR-193b-3p	10.41	35.52	18.48	22.04	11.89	24.85	-0.239269681985195	0.681370652568578	0.802204856964976
544	hsa-miR-149-3p	4.16	1.24	1.59	0	1.83	6.96	-0.239056455795551	0.853182818160415	0.91645255523748
545	hsa-miR-940	2.6	7.85	4.78	4.9	2.74	4.97	-0.233936028096282	0.778433915070974	0.868358019612428
546	hsa-miR-1180-3p	1362.78	394.43	1741.01	949.52	774.11	1381.93	-0.22996552572975	0.683388779453192	0.802751578423248
547	hsa-miR-2355-3p	4.16	5.37	8.6	3.27	5.49	4.97	-0.229540801079571	0.745533158094473	0.842470093544109
548	hsa-miR-153-3p	0.78	0.83	0.64	0	0.23	3.48	-0.209768501601986	0.881832490107313	0.936846686733965
549	hsa-miR-153-3p	0.78	0.83	0.64	0	0.23	3.48	-0.209768501601986	0.881832490107313	0.936846686733965
550	hsa-miR-7110-3p	0.52	0.41	0.64	0.82	1.83	0.99	-0.200838456641336	0.884177271573071	0.938150356963214
551	hsa-miR-126-3p	867.41	1331.96	791.66	374.75	487.88	2541.15	-0.199981490934315	0.738172263857891	0.840110338390647
552	hsa-miR-486-5p	50.73	23.13	54.64	37.96	43.21	31.32	-0.197424780722571	0.732381763889952	0.835509506299277
553	hsa-miR-486-5p	55.42	24.37	69.93	45.31	49.15	32.31	-0.197424780722571	0.732381763889952	0.835509506299277
554	hsa-miR-455-5p	304.4	480.33	896.47	341.27	405.57	771.49	-0.18926844432392	0.624317145742922	0.761284682819175
555	hsa-miR-148a-3p	21223.72	35896.85	44293.95	29373.4	31631.24	24943.26	-0.184907444458572	0.674010540837224	0.796702017982929
556	hsa-miR-3615	182.12	90.04	485.83	146.14	204.84	265.45	-0.182291960392038	0.743715805809326	0.842470093544109
557	hsa-miR-4448	7.28	5.37	14.65	4.9	7.77	26.84	-0.169540158608502	0.795266652428671	0.876463977068825
558	hsa-miR-556-3p	1.56	2.89	0.64	1.63	1.37	1.99	-0.168555630030412	0.870279259577311	0.929594382297105
559	hsa-miR-6511b-5p	1.82	1.24	2.87	1.09	1.98	1.66	-0.163746233934389	0.843472080895352	0.911140462526504
560	hsa-miR-6511b-5p	1.82	1.24	2.87	1.09	1.98	1.66	-0.163746233934389	0.843472080895352	0.911140462526504
561	hsa-miR-4431	1.04	2.48	1.91	1.63	2.29	0	-0.159940225428224	0.894056096341835	0.943415802303383
562	hsa-miR-491-3p	0.52	1.65	1.27	0	1.37	2.98	-0.156280599890249	0.905024121394379	0.950694843930322
563	hsa-miR-6815-3p	0	0.41	0.32	0	0	0	-0.141599836563119	0.914262326323949	0.955159453029459
564	hsa-miR-484	1052.65	1412.5	3369.24	1411.62	1613.6	2050.02	-0.122312074204636	0.786062761604951	0.870380992963991
565	hsa-miR-34b-3p	4.16	19.41	11.15	0.82	25.61	2.98	-0.121240036734873	0.898892309418249	0.946410845598949
566	hsa-miR-6758-3p	0	0	0.32	0.82	0.46	0	-0.119410397453017	0.933776701521382	0.966669968487651
567	hsa-miR-342-5p	78.05	60.3	145.91	53.88	119.8	97.43	-0.118890280848415	0.79933806913877	0.878353096662832
568	hsa-miR-1303	60.36	47.5	110.86	72.66	55.33	79.54	-0.1131908906626	0.771849249865862	0.863026763592707
569	hsa-miR-421	1032.88	1647.09	1829.57	1024.63	1109.72	2475.54	-0.106149694832577	0.770766315791362	0.862825056084944
570	hsa-miR-1276	5.72	2.89	6.05	4.08	2.74	6.96	-0.106142468008167	0.891389456336388	0.943415802303383
571	hsa-miR-6894-3p	0.52	0	0.64	0	0	0.99	-0.104359307716929	0.934312814730742	0.966669968487651
572	hsa-miR-140-3p	783.12	1564.9	1443.46	850.73	1835.37	800.32	-0.0856744020833744	0.869324049121264	0.929594382297105
573	hsa-miR-6515-5p	1.04	2.07	1.91	0.82	0.91	3.98	-0.0841139905032681	0.942683140735982	0.96903772316516
574	hsa-miR-1908-5p	22.37	9.09	80.6	17.15	44.81	33.8	-0.0811318305564415	0.91519462235877	0.955159453029459
575	hsa-miR-589-3p	0.52	0.83	1.59	0	0.91	0.99	-0.0801661620198195	0.954218522122966	0.974607806783713
576	hsa-miR-3909	42.67	19	52.56	38.37	30.18	34.8	-0.0776288363865855	0.88196863813867	0.936846686733965
577	hsa-miR-1322	0.26	0.21	0.32	0.41	0	0.99	-0.0651186738953233	0.974655521875472	0.987457918987383
578	hsa-miR-6868-3p	0	0.41	0.96	3.27	1.37	0	-0.060147230376866	0.940971235368935	0.968319161477612
579	hsa-miR-3679-5p	2.08	6.61	4.46	3.27	5.03	0.99	-0.0582408701709909	0.946757466889152	0.969403251892878
580	hsa-miR-6812-3p	0	0	0	0	0.46	0	-0.0568553417983831	0.975063049711391	0.987457918987383
581	hsa-miR-409-3p	16.65	7.43	28.03	3.27	18.29	33.8	-0.0477837770101973	0.94810882899565	0.969403251892878
582	hsa-miR-3139	0.52	5.37	7.33	3.27	2.74	7.95	-0.0425129922866272	0.962792763073673	0.980571232382821
583	hsa-miR-188-5p	6.24	17.76	24.21	6.53	23.78	14.91	-0.0415918689656728	0.947462030214671	0.969403251892878
584	hsa-miR-6859-5p	0.52	0	0.53	0.54	0.15	0.33	-0.0386887073702751	0.981246337585033	0.988346859318164
585	hsa-miR-6859-5p	0.52	0	0.53	0.54	0.15	0.33	-0.0386887073702751	0.981246337585033	0.988346859318164
586	hsa-miR-6859-5p	0.52	0	0.53	0.54	0.15	0.33	-0.0386887073702751	0.981246337585033	0.988346859318164
587	hsa-miR-185-5p	152.46	541.87	180.63	366.58	256.51	261.47	-0.0190070289597333	0.974618051844859	0.987457918987383
588	hsa-miR-4461	3.12	1.65	1.91	2.45	1.37	6.96	-0.0153645680129258	0.985080122616038	0.98921911472787
589	hsa-miR-1273f	0.52	0.55	0.9	1.91	0.46	2.32	-0.0129877647900408	0.994538934291635	0.996623921575265
590	hsa-miR-107	121.15	279.47	185.3	431.08	410.75	378.79	0.000648430948221619	0.998979808166188	0.998979808166188
591	hsa-miR-1288-3p	1.04	0.41	1.59	1.63	0.46	0.99	0.00538621011695462	0.997128667502989	0.99817278129095
592	hsa-miR-7-1-3p	2.6	9.91	1.59	4.08	3.2	8.95	0.0178069524092009	0.983177681183655	0.988346859318164
593	hsa-miR-6761-5p	0.52	0.83	0.96	1.63	0.46	0	0.0190810247409133	0.990388936819761	0.993506635466623
594	hsa-miR-1248	159.75	37.17	26.76	78.38	27.43	202.81	0.0202032571032217	0.980798127906617	0.988346859318164
595	hsa-miR-3605-5p	4.16	1.24	7.01	2.45	5.03	4.97	0.0232970029442777	0.980348054089007	0.988346859318164
596	hsa-miR-6750-3p	0	0	0	0	0	0	0.0314919931661473	0.982278532930378	0.988346859318164
597	hsa-miR-4685-3p	0.52	1.24	3.19	1.63	0.46	0	0.0381565796560366	0.981403403993888	0.988346859318164
598	hsa-miR-6827-5p	0	1.24	4.46	4.08	0.91	0.99	0.0390895594154296	0.976907207316928	0.988278613962946
599	hsa-miR-340-3p	180.56	271.35	339.92	229.42	292.63	312.18	0.0481178612375856	0.892764397833431	0.943415802303383
600	hsa-miR-6511a-5p	0.69	0.41	1.27	0.27	1.07	0.99	0.0505524190192185	0.9574750006038	0.976890182046139
601	hsa-miR-6511a-5p	0.69	0.41	1.27	0.27	1.07	0.99	0.0505524190192185	0.9574750006038	0.976890182046139
602	hsa-miR-6511a-5p	0.69	0.41	1.27	0.27	1.07	0.99	0.0505524190192185	0.9574750006038	0.976890182046139
603	hsa-miR-6511a-5p	0.69	0.41	1.27	0.27	1.07	0.99	0.0505524190192185	0.9574750006038	0.976890182046139
604	hsa-miR-3179	0.52	0.14	0.64	0	0.76	0.99	0.0541163035585907	0.966287921911073	0.982735375901049
605	hsa-miR-3179	0.52	0.14	0.64	0	0.76	0.99	0.0541163035585907	0.966287921911073	0.982735375901049
606	hsa-miR-3179	0.52	0.14	0.64	0	0.76	0.99	0.0541163035585907	0.966287921911073	0.982735375901049
607	hsa-miR-5004-3p	0.52	1.24	0.64	0.82	0.46	0.99	0.0554538935018597	0.971581461668794	0.987068945117287
608	hsa-miR-3138	1.56	1.24	1.27	0	2.74	3.98	0.0575364398610414	0.963134296242122	0.980571232382821
609	hsa-miR-642a-3p	4.68	8.26	15.61	7.35	14.17	3.98	0.060995903106773	0.938743960131789	0.968111354785318
610	hsa-miR-1252-5p	1.04	1.65	2.23	2.45	0.46	2.98	0.0703835337200979	0.943999764286277	0.969348844959915
611	hsa-miR-340-5p	957.95	3491.18	2507.18	2619.13	2087.76	2619.69	0.0742165582295743	0.88141555645756	0.936846686733965
612	hsa-miR-6511a-3p	3.25	1.86	5.5	2.65	5.11	7.95	0.0742858721817341	0.895965530741303	0.944369401751583
613	hsa-miR-6511a-3p	3.25	1.86	5.5	2.65	5.11	7.95	0.0742858721817341	0.895965530741303	0.944369401751583
614	hsa-miR-6511a-3p	3.25	1.86	5.5	2.65	5.11	7.95	0.0742858721817341	0.895965530741303	0.944369401751583
615	hsa-miR-6511a-3p	3.25	1.86	5.5	2.65	5.11	7.95	0.0742858721817341	0.895965530741303	0.944369401751583
616	hsa-miR-4677-3p	1.56	3.3	8.92	7.35	2.74	1.99	0.075329400145021	0.931126837280612	0.966511679088236
617	hsa-miR-126-5p	40.07	70.62	42.69	10.61	22.86	189.89	0.0776986073081137	0.917638096890901	0.956665235144713
618	hsa-miR-6877-5p	2.6	1.24	2.23	1.63	2.74	2.98	0.0872075824269638	0.933991635320882	0.966669968487651
619	hsa-miR-224-3p	2.6	3.3	7.01	1.63	7.32	3.98	0.087516214273119	0.923012360653554	0.960173902921433
620	hsa-miR-548q	3.3	2.07	4.14	2.45	2.29	6.96	0.0906188746976113	0.918813350698112	0.956847018809799
621	hsa-miR-3065-5p	5.2	34.69	70.4	22.86	26.06	73.57	0.100184667751404	0.879869703092524	0.936846686733965
622	hsa-miR-6780b-3p	0	0	0	0	0	0	0.109366320167291	0.947257915905239	0.969403251892878
623	hsa-miR-30c-2-3p	29.66	31.39	46.51	30.21	41.15	53.69	0.109613996840047	0.80149855383364	0.879715978719816
624	hsa-miR-374c-5p	1.73	4.47	0.96	3.67	2.82	4.97	0.114558542822072	0.909258776353219	0.952082574144224
625	hsa-miR-1307-5p	5.2	68.97	74.86	35.92	54.87	42.75	0.122285091179656	0.872472066933189	0.930896535701037
626	hsa-miR-548y	1.56	6.2	7.33	1.63	2.29	18.89	0.122363352695641	0.887224542696818	0.940339980951395
627	hsa-miR-659-5p	1.56	0.41	1.59	2.45	0.46	0.99	0.128688593651284	0.926356612473519	0.962605349483352
628	hsa-miR-6786-3p	1.04	0	3.5	4.08	1.37	1.99	0.141391843799138	0.90686739125654	0.950694843930322
629	hsa-miR-4636	2.08	1.24	0.96	0	1.37	3.98	0.141591682217645	0.914784559221882	0.955159453029459
630	hsa-miR-3074-3p	0	0.41	0.96	0	1.83	0	0.143738506784931	0.940604882892905	0.968319161477612
631	hsa-miR-548t-3p	0.17	0.96	0.19	0.27	0.61	1.24	0.143970197024314	0.93835914429848	0.968111354785318
632	hsa-miR-455-3p	37.46	80.54	40.78	44.09	41.61	129.24	0.153393559968303	0.764592598568622	0.857923150506576
633	hsa-miR-548n	0	1.58	3.15	0.95	1.13	2.21	0.160733353895377	0.89407397163898	0.943415802303383
634	hsa-miR-146a-3p	0	0	0.64	0	0	0.99	0.163296081232397	0.935961047233972	0.96732839043857
635	hsa-miR-101-3p	653.03	3362.32	1591.76	2054.57	2796.03	1429.65	0.16837546774711	0.784937268405439	0.870380992963991
636	hsa-miR-101-3p	687.37	3516.38	1648.14	2110.08	2884.73	1490.29	0.16837546774711	0.784937268405439	0.870380992963991
637	hsa-miR-642a-5p	9.89	4.34	1.59	4.08	7.32	9.44	0.169491453396199	0.862219829690359	0.923962870198852
638	hsa-miR-6716-3p	1.56	3.72	5.73	2.45	6.86	0.99	0.175658878783329	0.852297780098392	0.91645255523748
639	hsa-miR-342-3p	132.69	160.25	37.91	90.62	84.13	311.18	0.177090485551473	0.782662288483167	0.870380992963991
640	hsa-miR-324-3p	10.93	44.19	84.74	32.66	38.41	65.62	0.178169047101344	0.719399872260908	0.827813109670945
641	hsa-miR-1306-5p	21.33	5.78	12.11	8.16	10.97	37.78	0.184076879925443	0.795785284618975	0.876463977068825
642	hsa-miR-3617-5p	0.52	2.48	2.87	0	1.83	6.96	0.190997008331235	0.861080178120539	0.92389747506536
643	hsa-miR-3613-5p	34.34	88.38	88.25	57.97	55.78	152.11	0.198820915881828	0.669875596226291	0.793990128639943
644	hsa-miR-1273g-3p	84.95	8.26	3.03	86.13	3.66	4.97	0.199196000047536	0.900724686738185	0.947296810254901
645	hsa-miR-6789-3p	0	0	1.27	0	1.37	2.98	0.200085359392706	0.863074103648091	0.923962870198852
646	hsa-miR-550a-5p	9.8	7.37	22.63	8.74	13.41	21.54	0.205757463494789	0.675228045943175	0.796734369423733
647	hsa-miR-550a-5p	9.8	7.37	22.63	8.74	13.41	21.54	0.205757463494789	0.675228045943175	0.796734369423733
648	hsa-miR-1307-3p	2709.42	1709.04	4841.06	3419.24	3806.53	2994.5	0.210577829468984	0.665516017591245	0.793092721795472
649	hsa-miR-4435	0.26	0	0.32	0	0.23	0.5	0.223719809157315	0.906939014293361	0.950694843930322
650	hsa-miR-4435	0.26	0	0.32	0	0.23	0.5	0.223719809157315	0.906939014293361	0.950694843930322
651	hsa-miR-485-3p	3.12	0.41	6.05	1.63	4.57	4.97	0.227646187285862	0.833206378771918	0.904940213457235
652	hsa-miR-130a-3p	190.97	211.05	191.94	81.64	255.14	509.52	0.230747722868525	0.650001760345204	0.779675888193244
653	hsa-miR-149-5p	320.53	263.09	499.52	241.67	336.07	837.11	0.238352968908177	0.580433129373586	0.724404793317425
654	hsa-miR-4466	3.12	0.41	3.5	2.45	2.74	3.98	0.243301113613236	0.828227823235234	0.903865067366306
655	hsa-miR-3127-5p	2.08	1.65	1.27	0	4.12	0.99	0.245123474792277	0.840111482680145	0.909517741831613
656	hsa-miR-323a-3p	6.76	2.48	8.28	1.63	3.66	20.88	0.247042092632592	0.793642324268077	0.876122473441434
657	hsa-miR-6738-3p	0	0.41	1.27	0	0.46	6.96	0.25155231753012	0.816679585707808	0.894324952962961
658	hsa-miR-128-3p	2155.78	2098.3	4582.85	3693.16	3580.43	3287.29	0.253224141984323	0.548704172562255	0.703165132666911
659	hsa-miR-128-3p	1739.5	1710.07	4068.04	2888.15	2523.74	2346.79	0.253224141984323	0.548704172562255	0.703165132666911
660	hsa-miR-361-3p	558.85	423.34	556.55	578.85	613.16	742.66	0.253867627491638	0.512416278711161	0.671975257130138
661	hsa-miR-3677-5p	0	1.65	1.59	0.82	0.91	1.99	0.283592309519823	0.833945949849188	0.904940213457235
662	hsa-miR-885-5p	9.89	2.89	7.01	3.27	9.14	15.91	0.286140760674095	0.740272786214759	0.841499148182294
663	hsa-miR-7851-3p	2.6	0.83	0.32	0.82	0.46	2.98	0.292163705584794	0.786620478996745	0.870380992963991
664	hsa-miR-6770-5p	0.17	0.41	0.32	0.27	0.3	0.66	0.294274053196644	0.84101849767693	0.909517741831613
665	hsa-miR-6770-5p	0.17	0.41	0.32	0.27	0.3	0.66	0.294274053196644	0.84101849767693	0.909517741831613
666	hsa-miR-6770-5p	0.17	0.41	0.32	0.27	0.3	0.66	0.294274053196644	0.84101849767693	0.909517741831613
667	hsa-miR-6866-5p	5.2	3.3	4.78	3.27	8.69	3.98	0.295024836961751	0.712778227785378	0.827813109670945
668	hsa-miR-545-3p	3.12	1.24	4.46	3.27	2.74	6.96	0.297223736131556	0.727466058421298	0.83267168635855
669	hsa-miR-6797-3p	0.52	0.41	1.59	0.82	0	3.98	0.304638260213718	0.845343000894333	0.912130822635421
670	hsa-miR-26a-2-3p	3.64	5.37	2.87	2.45	5.03	8.95	0.312779996532572	0.670240621142714	0.793990128639943
671	hsa-miR-1244	0.35	0.55	0.11	1.36	0	0.33	0.316854660494544	0.831429349652281	0.904262182329443
672	hsa-miR-1244	0.35	0.55	0.11	1.36	0	0.33	0.316854660494544	0.831429349652281	0.904262182329443
673	hsa-miR-1244	0.35	0.55	0.11	1.36	0	0.33	0.316854660494544	0.831429349652281	0.904262182329443
674	hsa-miR-6852-5p	0.52	1.24	2.55	0.82	1.83	2.98	0.324227925775491	0.785294240704406	0.870380992963991
675	hsa-miR-6798-3p	1.04	0	0	0	0	0.99	0.324686471629264	0.754669698569018	0.850783292254694
676	hsa-miR-4488	9.89	5.37	59.57	8.16	38.87	16.9	0.344081000004483	0.666454466756931	0.793092721795472
677	hsa-miR-760	77.01	18.17	105.77	75.93	71.79	101.41	0.347997070285283	0.563809932298458	0.715806501032305
678	hsa-miR-590-3p	9.37	37.17	20.71	19.59	20.58	56.67	0.35062160100185	0.556686565386869	0.709589808679795
679	hsa-miR-1296-5p	49.95	93.34	179.99	76.75	148.15	184.92	0.350999392638376	0.424342924453204	0.590497577550602
680	hsa-miR-4728-3p	3.64	0	1.27	2.45	4.57	7.95	0.35780199133974	0.72043986113622	0.827813109670945
681	hsa-miR-3687	2.08	0.41	2.23	0.82	2.29	2.98	0.360002234313926	0.730489563089481	0.834346502166718
682	hsa-miR-219b-5p	0	3.3	3.19	0	5.94	1.99	0.363891573767186	0.783155068462919	0.870380992963991
683	hsa-miR-32-5p	80.13	488.18	297.55	251.46	342.02	628.33	0.369854313866639	0.523323773692872	0.676992594926097
684	hsa-miR-1260b	2542.13	571.81	365.88	228.6	173.29	305.71	0.374771239425166	0.459131579476697	0.619708271234184
685	hsa-miR-532-3p	25.5	26.43	7.65	36.74	21.95	27.84	0.381283393558102	0.561704371095757	0.714997854068031
686	hsa-miR-1273d	1.04	5.37	6.05	5.31	4.12	6.46	0.38363799627652	0.61144097323955	0.750369153295263
687	hsa-miR-1910-3p	0.52	0	1.91	1.63	0.91	0	0.390147720040256	0.83053489587358	0.904262182329443
688	hsa-miR-4654	0.52	0	0.64	0	1.37	0	0.404076495563235	0.826701986244415	0.903865067366306
689	hsa-miR-652-5p	1.04	3.3	0.32	2.45	2.29	1.99	0.410931399047746	0.763333068623455	0.857923150506576
690	hsa-miR-625-5p	2.08	4.54	8.28	8.98	1.83	9.94	0.418099238866041	0.613945269648144	0.751613601757965
691	hsa-miR-652-3p	316.37	272.59	266.97	342.9	357.11	582.6	0.421267991186682	0.284875558127175	0.447193815385188
692	hsa-miR-1260a	1938.01	384.72	244.82	150.22	152.26	245.07	0.428978113902202	0.430632167153028	0.596918357203565
693	hsa-miR-550a-3-5p	9.8	7.37	22.15	8.74	13.41	21.54	0.437361857048654	0.350824485288675	0.524044074899958
694	hsa-miR-550a-3-5p	9.8	7.37	22.15	8.74	13.41	21.54	0.437361857048654	0.350824485288675	0.524044074899958
695	hsa-miR-550a-3-5p	1.73	0.96	8.77	9.14	8.84	17.56	0.437361857048654	0.350824485288675	0.524044074899958
696	hsa-miR-766-5p	1.56	3.72	9.24	7.35	5.94	3.98	0.439637169897901	0.567978685070898	0.717463608943158
697	hsa-miR-500b-3p	4.16	2.89	5.1	5.31	7.32	2.49	0.45741911326309	0.616721780991982	0.753946320496592
698	hsa-miR-381-3p	7.28	8.67	15.29	3.27	16.92	31.81	0.460749944916611	0.476643155130922	0.637301896930296
699	hsa-miR-3135b	0	0.83	0.96	1.63	1.37	1.99	0.475686984285787	0.744203886896995	0.842470093544109
700	hsa-miR-27b-5p	100.43	32.21	28.99	85.73	79.1	89.48	0.486829871560997	0.460116719343078	0.619708271234184
701	hsa-miR-5587-3p	0	0	0.32	0	0	0.99	0.490887134146693	0.762073737972393	0.857923150506576
702	hsa-miR-4690-3p	0	0.83	0.64	1.63	0.46	0	0.493044194381262	0.746481624675902	0.842545965986024
703	hsa-miR-148b-5p	30.7	40.89	46.83	32.66	64.93	75.56	0.493183935675548	0.239560540809549	0.388855578791577
704	hsa-miR-185-3p	11.45	14.87	47.47	26.13	28.81	44.74	0.502866261668049	0.309967687628227	0.477950176407395
705	hsa-miR-3910	1.3	0.83	0.48	0.41	1.14	3.48	0.511578920112354	0.667125809218259	0.793092721795472
706	hsa-miR-3910	1.3	0.83	0.48	0.41	1.14	3.48	0.511578920112354	0.667125809218259	0.793092721795472
707	hsa-miR-3190-3p	1.56	1.24	2.23	0.82	2.29	4.97	0.514024898263261	0.629067012533972	0.766099444563665
708	hsa-miR-1343-3p	10.93	1.65	40.14	15.51	30.18	21.87	0.515219663620801	0.519922838951368	0.676438286774064
709	hsa-miR-2110	55.16	40.89	95.57	65.32	115.22	90.47	0.521381101833265	0.267165929899654	0.423566548895637
710	hsa-miR-6806-3p	0.52	0.83	0.32	0	0.46	0	0.52178708205096	0.653452990867125	0.782833407605227
711	hsa-miR-500a-5p	9.63	9.91	5.73	7.76	16.23	14.91	0.530305002081468	0.413592089185611	0.580607984231195
712	hsa-miR-339-3p	61.4	114.82	179.99	153.49	176.5	155.09	0.53367160340353	0.20819591150017	0.347356529483704
713	hsa-miR-503-5p	14.57	72.28	87.93	37.56	31.09	265.45	0.535648302005576	0.417207907335025	0.583115145339597
714	hsa-miR-4804-5p	1.04	0.41	0	0	1.37	2.98	0.543702987974535	0.705883403729736	0.822553930104557
715	hsa-miR-26a-5p	11723.92	12744.69	23064.15	18075.66	21634.97	32354.29	0.553834297784567	0.0686613033998596	0.147838301915013
716	hsa-miR-26a-5p	11736.41	12758.32	23081.67	18085.46	21663.32	32463.65	0.553834297784567	0.0686613033998596	0.147838301915013
717	hsa-miR-197-3p	208.14	177.59	360.94	297.18	240.97	664.12	0.555806787567221	0.195342282328512	0.331700216529409
718	hsa-miR-508-5p	5.72	5.78	8.6	10.61	5.49	16.9	0.559510734980593	0.425988195684015	0.591925457956277
719	hsa-miR-30a-3p	185.5	143.73	154.03	177.98	229.76	410.6	0.561720283943147	0.158140341343369	0.281007744097138
720	hsa-miR-508-3p	14.57	15.69	24.85	26.13	24.23	34.8	0.568548576605944	0.301997340515427	0.469446272410973
721	hsa-miR-766-3p	8.33	4.13	18.16	15.51	9.6	27.84	0.582677423224668	0.370503120195485	0.545755148697997
722	hsa-miR-365a-3p	11.19	28.7	5.73	12.65	11.43	65.62	0.584502517373857	0.435804139042842	0.600329620929332
723	hsa-miR-365b-3p	11.19	28.7	5.73	12.65	11.43	65.62	0.584502517373857	0.435804139042842	0.600329620929332
724	hsa-miR-331-5p	10.93	21.89	30.9	17.15	32.01	45.73	0.587925556361306	0.243287097254529	0.392213263027537
725	hsa-miR-664a-3p	3.64	14.46	2.55	11.43	7.32	21.87	0.605836027485092	0.458451055438713	0.619708271234184
726	hsa-miR-548b-3p	0	0.83	0.96	1.63	0	1.99	0.612840749123267	0.68885257643656	0.807038067491852
727	hsa-miR-3127-3p	0.52	4.13	8.6	8.16	5.49	6.96	0.614908300373606	0.516509481441914	0.674567027675505
728	hsa-miR-1287-3p	1.56	1.24	0	2.45	0	1.99	0.620175471161017	0.734452880349162	0.836873603830511
729	hsa-miR-99b-5p	9578.46	14565.25	17469.67	17190.92	21980.95	26696.02	0.622677289631411	0.138460540529644	0.254065790300077
730	hsa-miR-654-5p	1.56	1.65	2.87	0	0.46	10.94	0.63005299284183	0.675890767366786	0.796734369423733
731	hsa-miR-1228-3p	2.6	2.07	1.59	0.82	0.46	7.95	0.648589647144481	0.600782324528283	0.741569570093113
732	hsa-miR-26b-3p	16.65	10.74	53.84	28.58	46.64	42.75	0.652318892809391	0.262381672144645	0.417365854526258
733	hsa-miR-3200-3p	11.45	20.24	14.02	25.31	12.35	43.74	0.654898416209435	0.281871318994394	0.443205560787238
734	hsa-miR-4726-5p	2.08	1.24	4.78	1.63	3.66	8.95	0.667156285041149	0.514364593039843	0.672684748216265
735	hsa-miR-148b-3p	676.97	1481.06	1514.18	1843.93	1993.34	2026.16	0.668280373132756	0.0993178873725346	0.197396882179092
736	hsa-miR-210-3p	234.67	507.18	1100.67	798.48	362.59	2309.51	0.675135279678477	0.24811130489875	0.397977193763767
737	hsa-miR-548aa	0.17	0.96	0.22	0.27	0.61	1.24	0.678479590602497	0.571769973120043	0.720174037289541
738	hsa-miR-548aa	0.17	0.96	0.22	0.27	0.61	1.24	0.678479590602497	0.571769973120043	0.720174037289541
739	hsa-miR-5095	1.04	0.41	0.32	1.63	0	2.49	0.680168051119662	0.702607722245296	0.820137951729552
740	hsa-miR-6803-3p	0	0.41	0.32	0.82	0.91	1.99	0.700867397467162	0.595627775924805	0.738323431195285
741	hsa-miR-5699-5p	1.56	2.07	5.42	3.27	1.83	9.94	0.705884915314267	0.422072527671678	0.588194368008927
742	hsa-miR-3115	0.52	1.24	1.91	2.45	0.91	2.98	0.711064929563907	0.578737776886033	0.724404793317425
743	hsa-miR-1250-5p	3.12	2.07	3.82	8.16	0.91	7.95	0.712784518957727	0.437977905375139	0.60159034129114
744	hsa-miR-532-5p	2322.81	2254.21	5872.28	5150.09	7565.05	2257.81	0.718017129767277	0.211608975592853	0.351324501878988
745	hsa-miR-487b-3p	2.08	1.24	0.96	0.82	0.91	7.95	0.733481032169269	0.596219339835523	0.738323431195285
746	hsa-miR-502-5p	3.12	4.54	1.59	4.9	7.32	5.97	0.736053354607731	0.393784126652415	0.56930256795923
747	hsa-miR-140-5p	171.19	473.31	387.71	352.7	760.39	654.18	0.740470432156048	0.115954407919211	0.224574062872021
748	hsa-miR-495-3p	4.68	1.24	3.19	0	5.49	12.92	0.743926241416029	0.475525710828488	0.636698290689123
749	hsa-miR-200c-5p	0	0	0	0	0	0	0.748306678815784	0.716918457121157	0.827813109670945
750	hsa-miR-519e-5p	0	0	0	0	0	0	0.748307044829652	0.717391415140498	0.827813109670945
751	hsa-miR-519e-3p	0	0	0	0	0	0	0.748307477097813	0.743458434889786	0.842470093544109
752	hsa-miR-7111-3p	0.26	0	0.32	0	0	0.5	0.756306895020466	0.586682619398755	0.731249783761681
753	hsa-miR-6818-5p	0.52	0.83	2.23	2.45	0.91	2.98	0.760128619865196	0.520803081579257	0.676477915746969
754	hsa-miR-500b-5p	1.56	2.07	0.64	2.86	8.69	6.96	0.774983984264655	0.278672572610218	0.43896325756505
755	hsa-miR-449a	1.56	0	1.43	0.82	2.74	0.99	0.775943607238323	0.555296016500699	0.708762338817982
756	hsa-miR-4750-5p	0.52	0.83	2.87	2.45	3.66	0.99	0.776580005447321	0.522356685117312	0.676755889875527
757	hsa-miR-6514-3p	0.52	0	0.32	0	0	0.99	0.792680881361569	0.430830195052782	0.596918357203565
758	hsa-miR-4742-3p	0.52	0.83	0.96	1.63	2.74	3.98	0.79332487364846	0.379457189945939	0.555529974867255
759	hsa-miR-4516	0	0	0.64	4.08	0	0	0.810435922254846	0.529576997792667	0.683232941821579
760	hsa-miR-3611	1.56	2.07	3.19	1.63	2.74	8.95	0.826209522538962	0.357552840375192	0.531749403250422
761	hsa-miR-4508	0	0.41	8.28	2.45	8.23	7.95	0.831211342453102	0.506514307725167	0.666980272982451
762	hsa-miR-196a-5p	0.78	2.48	7.65	0.82	12.5	2.49	0.836102985064066	0.416058721878964	0.582360377915504
763	hsa-miR-196a-5p	0.78	2.68	7.96	0.82	15.01	1.49	0.836102985064066	0.416058721878964	0.582360377915504
764	hsa-miR-186-5p	360.6	620.34	1140.82	556.81	1156.36	2425.83	0.841963409429745	0.078467856749808	0.163076676201775
765	hsa-miR-4286	22.9	12.8	4.14	14.7	2.74	6.96	0.842030277840642	0.415405455821587	0.582298556840817
766	hsa-miR-619-5p	7.54	10.53	14.02	16.33	6.63	24.36	0.853137754991893	0.187850034310736	0.321836259500114
767	hsa-miR-494-3p	3.64	0.83	0.96	0	5.94	7.95	0.867674727214135	0.440450832101223	0.602390551486079
768	hsa-miR-6514-5p	1.56	2.07	4.46	4.9	5.03	3.98	0.874732797913282	0.344887439839048	0.517601872034741
769	hsa-miR-6818-3p	0.52	0	0.96	0	0	0.99	0.87514539722884	0.478620664225597	0.638160885634129
770	hsa-miR-1284	1.56	2.89	1.27	4.08	1.83	4.97	0.879219168025073	0.409837915386222	0.577032469969409
771	hsa-miR-301a-3p	25.5	48.94	57.5	17.15	61.27	205.3	0.880221766092593	0.159874999999889	0.283037962962767
772	hsa-miR-144-3p	0	0.41	4.14	1.63	0.91	6.96	0.880262364742389	0.492806052333917	0.652524357383968
773	hsa-miR-369-5p	1.56	0.83	0.96	0	3.2	1.99	0.880448313521987	0.490127808385022	0.651769045762985
774	hsa-miR-3605-3p	7.28	8.26	22.3	8.98	34.75	22.87	0.881921266249091	0.183971016343143	0.317006966375066
775	hsa-miR-361-5p	458.42	892.52	703.73	960.95	906.71	2490.45	0.886732642350623	0.0351366036833556	0.0841869501786666
776	hsa-miR-1287-5p	54.12	34.69	83.47	100.42	108.82	115.33	0.910581300217091	0.0339349919753487	0.0815121917799832
777	hsa-miR-1268b	19.25	13.01	13.22	15.51	20.35	5.97	0.911975895682885	0.370010783668089	0.545755148697997
778	hsa-miR-6721-5p	3.12	1.65	4.78	2.45	8.23	7.95	0.921924497130558	0.313260460618384	0.480033523612934
779	hsa-miR-362-5p	217.5	139.6	236.7	184.51	566.52	447.39	0.929128818047675	0.0544102483468653	0.121533171541129
780	hsa-miR-3607-3p	226.35	53.28	128.39	237.58	277.09	379.78	0.930092271686902	0.165783976214267	0.291877497717937
781	hsa-miR-369-3p	0.52	3.3	0.32	0	0.91	10.94	0.934821624097518	0.54667866376796	0.701509802096872
782	hsa-miR-7705	1.04	0.83	0.96	2.45	0	3.98	0.945451351850823	0.527050019415369	0.68089164670418
783	hsa-miR-548ar-3p	0	0.41	0.32	0.82	0	0.99	0.948043819606175	0.601167800023183	0.741569570093113
784	hsa-miR-548e-3p	3.12	11.98	7.96	13.88	16.92	14.91	0.955669043578588	0.130339510624297	0.242893902839821
785	hsa-miR-30d-3p	13.01	18.17	18.16	33.07	29.72	32.81	0.964551574483751	0.0740394802177259	0.156335255700956
786	hsa-miR-345-3p	0.52	0.41	1.27	0	1.37	0	0.969764906879802	0.492147499314331	0.652524357383968
787	hsa-miR-331-3p	85.86	116.47	171.71	177.98	238.68	324.11	0.970836517161761	0.00395386905667723	0.0138966868315567
788	hsa-miR-192-5p	303.1	580.9	591.75	950.74	1066.97	790.88	0.979923771145075	0.0272801701315237	0.0695548414446581
789	hsa-miR-34a-5p	116.56	51.63	35.36	116.75	162.78	219.72	0.984390890032863	0.0954267272897885	0.191489042623447
790	hsa-miR-509-3p	3.3	3.58	2.97	5.17	6.4	11.6	1.00052423667725	0.0696307109203544	0.149253272735109
791	hsa-miR-509-3p	3.3	3.58	2.97	5.17	6.4	11.6	1.00052423667725	0.0696307109203544	0.149253272735109
792	hsa-miR-509-3p	3.3	3.58	2.97	5.17	6.4	11.6	1.00052423667725	0.0696307109203544	0.149253272735109
793	hsa-miR-6815-5p	0.52	0	2.87	1.63	0.91	3.98	1.00652541997684	0.43999656811142	0.602390551486079
794	hsa-miR-605-3p	0	0.41	0.64	0.82	0.46	0.99	1.02431074002686	0.580202967128634	0.724404793317425
795	hsa-miR-215-5p	2.86	2.68	3.66	6.12	6.17	2.49	1.03037824068774	0.245179014768948	0.394597875621405
796	hsa-miR-30a-5p	1400.76	2483.85	3845.19	3093.89	5431.34	7959	1.03428850367785	0.0060063341271417	0.0195308007671683
797	hsa-miR-23b-5p	32.78	4.54	19.11	39.19	42.98	39.77	1.03975738922307	0.151909647153866	0.271449762017001
798	hsa-miR-190b	2.08	1.24	0.96	1.63	3.2	4.97	1.04552712896034	0.313829447968707	0.480033523612934
799	hsa-miR-181c-3p	4.68	12.39	26.44	37.56	16.46	21.87	1.04824981250888	0.124497154014285	0.233829625221329
800	hsa-miR-598-3p	37.98	154.47	65.94	228.6	170.55	156.09	1.05197952821467	0.0693459806110637	0.148976983065566
801	hsa-miR-887-5p	1.56	2.48	4.14	5.72	6.4	3.98	1.09080464992141	0.196350021096743	0.332820248525685
802	hsa-miR-556-5p	1.04	4.96	2.87	6.53	8.69	3.98	1.09534549381691	0.16625206239116	0.292163550819759
803	hsa-miR-6853-3p	0	0	0.32	0	0	0	1.0981258970543	0.452513334573251	0.615366639903312
804	hsa-miR-892a	0.52	0.41	1.27	1.63	1.83	0	1.09974947804241	0.500617091053666	0.661035827413405
805	hsa-miR-1185-1-3p	2.08	1.45	4.46	0	0.46	24.85	1.12626863344954	0.398525899094794	0.570469346645231
806	hsa-miR-889-3p	0.52	0.83	1.91	0.82	0.46	5.97	1.13180003197357	0.478479635368153	0.638160885634129
807	hsa-miR-1246	257.05	193.7	105.61	205.33	455.64	57.66	1.13422711088299	0.141335474541834	0.257750283210259
808	hsa-miR-509-3-5p	30.18	43.78	40.46	84.09	59.44	121.29	1.14050386173495	0.0169315286125332	0.0474678632069846
809	hsa-miR-181d-5p	31.48	30.49	111.34	108.99	78.34	201.32	1.15746086105058	0.0154054341271067	0.0441098762793613
810	hsa-miR-1271-5p	15.09	29.74	28.03	57.15	54.41	48.72	1.16969769051336	0.015410772675007	0.0441098762793613
811	hsa-miR-329-3p	0	0.41	0.96	0	0	3.98	1.17025756586059	0.568117104571099	0.717463608943158
812	hsa-miR-329-3p	0	0.41	0.96	0	0	3.98	1.17025756586059	0.568117104571099	0.717463608943158
813	hsa-miR-23a-5p	0	0	5.42	4.08	1.37	2.98	1.1864893907114	0.451041421264173	0.614238744627563
814	hsa-miR-30d-5p	9894.05	9429.45	19539.6	26154.18	30869.71	30845.77	1.21009227765611	0.000881796016606867	0.00378025556895141
815	hsa-miR-1268a	19.25	12.18	11.95	15.51	18.98	4.97	1.21354973860388	0.342038075611386	0.51413270484982
816	hsa-miR-3938	1.04	2.89	3.5	5.72	4.57	7.95	1.2303811009297	0.119850946331093	0.227788279706808
817	hsa-miR-362-3p	0	1.65	0	0	3.2	0.99	1.23289992929306	0.578996222815224	0.724404793317425
818	hsa-miR-514a-3p	5.03	25.68	12.96	30.75	24.35	58.66	1.23482900017085	0.0814173182981926	0.168473931370286
819	hsa-miR-514a-3p	5.03	25.68	12.96	30.75	24.35	58.66	1.23482900017085	0.0814173182981926	0.168473931370286
820	hsa-miR-514a-3p	5.03	25.68	12.96	30.75	24.35	58.66	1.23482900017085	0.0814173182981926	0.168473931370286
821	hsa-miR-210-5p	5.2	1.24	2.55	11.43	0	7.95	1.23572607591198	0.332177406725359	0.502470887388359
822	hsa-miR-219a-5p	0.52	1.24	0.64	1.63	4.8	4.97	1.24820783436025	0.170332413698364	0.29714924725481
823	hsa-miR-219a-5p	0.52	0.83	1.27	0	0.23	0	1.24820783436025	0.170332413698364	0.29714924725481
824	hsa-miR-4301	2.08	0.83	0.64	1.63	0.91	2.98	1.2483721341854	0.124381724912918	0.233829625221329
825	hsa-miR-194-3p	3.12	1.65	0.64	4.08	4.57	4.97	1.2624029972069	0.211676687324578	0.351324501878988
826	hsa-miR-628-3p	20.29	16.52	22.3	37.56	48.92	65.62	1.27075710311267	0.00441665379556985	0.0151337671274723
827	hsa-miR-6885-3p	0	0	0.32	0	0	0	1.27797599392995	0.403386274406042	0.570469346645231
828	hsa-miR-548ab	3.12	9.08	14.03	20.96	27.79	14.14	1.29034053502013	0.0449627346283715	0.103826991074211
829	hsa-miR-505-5p	37.98	26.43	118.83	66.13	150.43	244.57	1.32612674681598	0.0290233782303166	0.0724388759140409
830	hsa-miR-132-3p	31.22	45.43	40.14	80.83	67.67	203.81	1.32628925584354	0.00454575024949664	0.0154104157394283
831	hsa-miR-501-5p	34.34	45.84	78.69	73.48	172.84	147.14	1.33327638854856	0.0027515446298671	0.0103592227213316
832	hsa-miR-3960	1.56	0.21	2.87	4.08	3.89	7.95	1.33853635373716	0.185300580752651	0.318038339676004
833	hsa-miR-3912-3p	2.08	6.2	8.6	14.7	9.14	19.88	1.34689646008429	0.0407364150212435	0.0959212136953417
834	hsa-miR-134-5p	4.16	2.89	6.05	3.27	18.29	10.94	1.36053160089789	0.0668239901399452	0.144533336139791
835	hsa-miR-5096	2.6	5.78	5.73	19.59	2.74	21.87	1.36390321136511	0.0947518646321763	0.190700594922864
836	hsa-miR-1269a	192.79	254.41	382.93	1163.83	230.45	662.63	1.38246923298837	0.022681803397969	0.0597349973786733
837	hsa-miR-34b-5p	1.04	1.65	0.96	1.63	5.72	5.97	1.39285110096948	0.151086833233469	0.270998338849296
838	hsa-miR-374a-5p	177.35	659.92	245.62	377.6	1144.55	1941.66	1.40252028102034	0.0215945618965069	0.0570287325222668
839	hsa-miR-27a-3p	202.15	529.07	507.17	775.21	1023.99	1263.62	1.40298341620077	0.000513606700068176	0.00236061540992873
840	hsa-miR-509-5p	2.86	3.3	3.5	8.57	4.8	12.92	1.40829512185795	0.0211415022205583	0.0562988192837152
841	hsa-miR-509-5p	2.86	3.3	3.5	8.57	4.8	12.92	1.40829512185795	0.0211415022205583	0.0562988192837152
842	hsa-miR-30c-1-3p	10.93	7.02	13.7	23.68	28.35	37.78	1.4100520047481	0.00549006626031827	0.018160911227904
843	hsa-miR-500a-3p	70.77	225.92	81.87	413.53	434.15	130.74	1.41052702087888	0.0335189170629609	0.0807155786201275
844	hsa-miR-5091	0.52	0	0.32	1.63	1.37	1.99	1.4184830815485	0.505782458129268	0.666935213753904
845	hsa-miR-431-5p	0	0.41	0.64	0	2.29	0	1.42010447870628	0.396010677503021	0.56930256795923
846	hsa-miR-28-5p	234.41	494.37	433.42	566.61	1091.66	1867.09	1.4271821050761	0.0011194092085987	0.00467316682716312
847	hsa-miR-574-3p	66.08	73.93	139.22	76.75	91.45	735.7	1.42952555663983	0.0254522600488313	0.0657631367748182
848	hsa-miR-29c-5p	0	1.65	0.64	2.45	1.37	2.98	1.43351537055506	0.241120032160726	0.390035111244761
849	hsa-miR-664a-5p	6.76	7.43	3.19	8.16	23.78	21.87	1.43891564904312	0.0512988015366783	0.115392127691916
850	hsa-miR-874-5p	0	1.24	0.32	1.63	0.91	3.98	1.44900868045074	0.31373457070353	0.480033523612934
851	hsa-miR-486-3p	1.3	0.21	1.27	2.86	2.29	0.5	1.45054893366201	0.173164468077325	0.300445066210387
852	hsa-miR-486-3p	0.78	0.21	0.64	2.86	1.83	0.5	1.45054893366201	0.173164468077325	0.300445066210387
853	hsa-miR-506-3p	4.68	7.43	5.1	10.61	14.17	27.84	1.4658386348629	0.028740682882575	0.0723584977749723
854	hsa-miR-30e-3p	301.02	407.23	316.5	1034.84	1205.06	926.59	1.46835527239993	0.00137713096437554	0.00567472931871989
855	hsa-miR-24-3p	1497.28	1907.08	2578.7	4082.6	5440.02	8228.92	1.48805702161938	2.53139092913982e-05	0.000154140747022782
856	hsa-miR-24-3p	1478.55	1894.69	2553.85	4062.19	5392.93	8147.4	1.48805702161938	2.53139092913982e-05	0.000154140747022782
857	hsa-miR-27b-3p	3751.93	4652.16	2489.98	12333.52	9899.95	10577.2	1.49391671445207	0.00243744754737989	0.00939596715844829
858	hsa-miR-3918	0	0.83	0.64	2.45	0	1.99	1.50281165223604	0.402974994461053	0.570469346645231
859	hsa-miR-3117-3p	0.52	0.41	1.91	3.27	2.29	7.95	1.50508568030526	0.159153911980001	0.282284118465456
860	hsa-miR-887-3p	6.24	15.28	15.93	17.15	28.81	77.55	1.50642671072421	0.00818417092148846	0.0258220046235742
861	hsa-miR-1302	0	0.08	0.03	0.07	0.08	0.18	1.51488362834695	0.341928806328353	0.51413270484982
862	hsa-miR-1302	0	0.08	0.03	0.07	0.08	0.18	1.51488362834695	0.341928806328353	0.51413270484982
863	hsa-miR-1302	0	0.08	0.03	0.07	0.08	0.18	1.51488362834695	0.341928806328353	0.51413270484982
864	hsa-miR-1302	0	0.08	0.03	0.07	0.08	0.18	1.51488362834695	0.341928806328353	0.51413270484982
865	hsa-miR-1302	0	0.08	0.03	0.07	0.08	0.18	1.51488362834695	0.341928806328353	0.51413270484982
866	hsa-miR-1302	0	0.08	0.03	0.07	0.08	0.18	1.51488362834695	0.341928806328353	0.51413270484982
867	hsa-miR-1302	0	0.08	0.03	0.07	0.08	0.18	1.51488362834695	0.341928806328353	0.51413270484982
868	hsa-miR-1302	0	0.08	0.03	0.07	0.08	0.18	1.51488362834695	0.341928806328353	0.51413270484982
869	hsa-miR-1302	0	0.08	0.03	0.07	0.08	0.18	1.51488362834695	0.341928806328353	0.51413270484982
870	hsa-miR-1302	0	0.08	0.03	0.07	0.08	0.18	1.51488362834695	0.341928806328353	0.51413270484982
871	hsa-miR-1302	0	0.08	0.03	0.07	0.08	0.18	1.51488362834695	0.341928806328353	0.51413270484982
872	hsa-miR-29a-3p	49.95	140.01	119.47	151.04	479.34	254.51	1.52044183688872	0.00563037258670992	0.0185608144582575
873	hsa-miR-129-5p	49.69	16.11	41.73	59.19	186.55	66.11	1.52642696543415	0.0321714226498531	0.0778629874766065
874	hsa-miR-129-5p	49.69	15.69	41.73	59.19	186.1	66.11	1.52642696543415	0.0321714226498531	0.0778629874766065
875	hsa-miR-1914-5p	3.64	0.83	7.01	9.8	10.06	15.91	1.54296124464334	0.0605499996689851	0.133377418625691
876	hsa-miR-660-5p	92.62	208.98	242.12	409.85	755.82	320.13	1.54884538716748	0.00285427506432725	0.0105763060523134
877	hsa-miR-30e-5p	2446.91	4078.07	7822.44	10208.74	14946.52	15961.24	1.56139147062454	4.66172972346936e-05	0.000257607723447208
878	hsa-miR-132-5p	14.05	11.98	20.07	31.84	30.18	101.41	1.58632581285461	0.0017750432773048	0.00704125051080244
879	hsa-miR-1301-3p	100.43	129.27	366.04	452.31	529.03	764.53	1.58814949926077	0.000243237947841277	0.00118640550069521
880	hsa-miR-1269b	107.97	189.57	214.4	873.18	150.43	463.79	1.59184279125652	0.0113649972923715	0.0338471570451937
881	hsa-miR-193b-5p	1.56	0.83	2.87	2.45	5.03	8.95	1.59450405385468	0.0955442189658832	0.191489042623447
882	hsa-miR-3609	8.85	3.3	2.87	24.49	8.23	21.87	1.60100569902112	0.0330251793185603	0.079727453102383
883	hsa-miR-584-5p	8.33	9.09	7.33	25.31	38.87	19.88	1.63574419094869	0.00763405447944837	0.0245729161021975
884	hsa-miR-501-3p	160.53	133.82	172.99	482.11	670.54	236.62	1.63574862575377	0.00279261296240891	0.0103880855722292
885	hsa-miR-23a-3p	69.73	198.04	80.44	332.29	281.2	648.21	1.63580014939954	0.00232377243755375	0.00906745489918934
886	hsa-miR-194-5p	15.35	30.36	16.25	53.88	86.88	118.81	1.65895195212634	0.00151839799009161	0.00612484590096026
887	hsa-miR-194-5p	20.55	62.16	22.62	70.21	123.46	147.64	1.65895195212634	0.00151839799009161	0.00612484590096026
888	hsa-miR-1290	23.42	18.17	16.41	43.68	81.62	7.95	1.66738412448539	0.0147072118271445	0.0424776269086106
889	hsa-miR-450b-5p	5.2	41.3	22.62	103.69	27.43	92.46	1.66824930461302	0.0187614861761556	0.0509544908647863
890	hsa-miR-4473	2.6	2.48	4.78	13.88	6.4	10.94	1.67681721512458	0.0287617459774994	0.0723584977749723
891	hsa-miR-30b-3p	7.28	4.13	5.1	12.25	16.46	32.81	1.68237882174989	0.0168969593573834	0.0474678632069846
892	hsa-miR-874-3p	107.19	176.36	538.07	395.97	997.24	1186.07	1.69979461301023	0.000838283871262304	0.00362624154265503
893	hsa-miR-550a-3p	0.35	0.55	0.21	1.09	0.61	2.65	1.71467567725427	0.137201290776914	0.252725306325106
894	hsa-miR-550a-3p	0.35	0.55	0.21	1.09	0.61	2.65	1.71467567725427	0.137201290776914	0.252725306325106
895	hsa-miR-550a-3p	0.35	0.55	0.21	1.09	0.61	2.65	1.71467567725427	0.137201290776914	0.252725306325106
896	hsa-miR-6505-3p	1.04	1.24	1.91	2.45	8.23	12.92	1.72872513947607	0.0108508075275628	0.0327235709664039
897	hsa-miR-6769b-3p	0	0	0.64	0.82	0	0	1.72911343678897	0.349138050031902	0.522341120235522
898	hsa-miR-127-3p	35.38	18.59	78.69	21.23	260.17	1.99	1.73115410233903	0.0828733164777487	0.170747608949844
899	hsa-miR-181c-5p	1.56	4.96	26.76	17.96	22.86	57.66	1.74071511573064	0.0234168392194124	0.0612095968912023
900	hsa-miR-1226-5p	2.08	0.83	1.91	0.82	5.03	11.93	1.74792458139268	0.0739721278705781	0.156335255700956
901	hsa-miR-6726-3p	0.52	0	0.32	0.82	0	0	1.7736761910205	0.128705138354169	0.240316625520675
902	hsa-miR-6505-5p	1.04	4.54	12.42	16.33	19.66	20.88	1.77991102000005	0.0421370598470485	0.098732914739653
903	hsa-miR-382-5p	1.04	0.41	0.32	0.82	3.2	1.99	1.79275117554348	0.17193235008719	0.299394037674598
904	hsa-miR-29c-3p	0.52	2.07	1.27	0.82	5.94	6.96	1.79901664304339	0.118400604304755	0.225518276746415
905	hsa-miR-2355-5p	0.52	1.24	0.96	0.82	3.2	6.96	1.80027654380737	0.111182966127274	0.218107938774082
906	hsa-miR-598-5p	1.56	1.24	3.82	8.98	4.57	9.94	1.80945921351359	0.0289710103830208	0.0724388759140409
907	hsa-miR-383-5p	1.56	0.83	1.59	1.63	8.69	4.97	1.84496622264867	0.0863934229642126	0.177236292604694
908	hsa-miR-4683	0	1.24	1.91	4.08	2.74	5.97	1.84825378390553	0.111644782195186	0.21826669075378
909	hsa-miR-328-3p	310.12	85.08	971.65	1032.79	1512.1	1921.77	1.84893989346761	0.00255448019920208	0.00972941462325573
910	hsa-miR-513c-5p	1.56	1.24	5.42	8.98	7.77	13.92	1.86935491211792	0.0266523031755758	0.0684935533221788
911	hsa-miR-151a-5p	115.52	218.28	247.85	270.24	1506.38	529.41	1.87762013280724	0.00325819304681605	0.0118434697823428
912	hsa-miR-190a-5p	6.24	9.09	5.73	13.06	22.86	58.66	1.88918719678721	0.00173689765225315	0.00691864231480837
913	hsa-miR-450a-2-3p	0.52	1.24	4.14	5.72	2.74	16.9	1.90174567775789	0.035280091492584	0.0843194186672758
914	hsa-let-7a-5p	205.6	114.68	151.91	285.13	788.36	1062.21	1.93243026948223	9.1423548403797e-05	0.000482877968364806
915	hsa-let-7a-5p	205.6	114.68	151.43	283.9	771.45	1064.2	1.93243026948223	9.1423548403797e-05	0.000482877968364806
916	hsa-let-7a-5p	208.73	115.51	153.82	284.31	773.28	1080.11	1.93243026948223	9.1423548403797e-05	0.000482877968364806
917	hsa-miR-7704	5.72	2.48	26.12	22.04	6.86	13.92	1.97015616187848	0.0502009567678765	0.113725390213483
918	hsa-miR-450a-5p	14.31	23.75	73.43	102.87	58.53	288.81	1.97352262461132	0.000547456034480427	0.00249222842363471
919	hsa-miR-450a-5p	14.31	24.16	73.43	102.87	58.53	292.79	1.97352262461132	0.000547456034480427	0.00249222842363471
920	hsa-miR-34a-3p	0.52	0	0.32	0	1.37	1.99	1.97608539277948	0.235180351218922	0.383026891971223
921	hsa-miR-3653-3p	NA	NA	NA	NA	NA	NA	1.98517660043614	0.037522137750074	0.0887900091313633
922	hsa-miR-125a-5p	2754.17	3290.05	3102.28	6503.74	13053.77	22746.1	2.00533549836546	4.48141465173234e-06	3.0384627000398e-05
923	hsa-miR-514a-5p	0.52	1.1	0.11	1.36	1.33	6.96	2.01001858929864	0.0611409662145481	0.134369571726685
924	hsa-miR-514a-5p	0.52	1.1	0.11	1.36	1.33	6.96	2.01001858929864	0.0611409662145481	0.134369571726685
925	hsa-miR-514a-5p	0.52	1.1	0.11	1.36	1.33	6.96	2.01001858929864	0.0611409662145481	0.134369571726685
926	hsa-miR-504-5p	219.58	201.55	350.43	851.54	1117.95	1182.09	2.01011951922959	6.6650698659703e-08	6.50184366517103e-07
927	hsa-miR-1229-3p	1.04	0	2.23	4.9	5.03	15.91	2.0197856536937	0.0316641267998844	0.0770252041238919
928	hsa-miR-585-3p	34.34	30.98	24.85	57.15	197.53	145.15	2.035864658686	0.000392941517848697	0.00183244922469929
929	hsa-miR-3653-5p	NA	NA	NA	NA	NA	NA	2.04086826189853	0.0169047654168081	0.0474678632069846
930	hsa-miR-95-3p	27.58	46.67	82.19	138.79	278	195.86	2.04433342492841	2.99053720295504e-05	0.000177574755653728
931	hsa-miR-551b-5p	11.45	0.83	4.14	12.25	15.55	63.63	2.05043812392837	0.0240072267916336	0.0623666000347874
932	hsa-miR-765	0.52	0.83	0.32	1.63	2.29	0.99	2.05412710248357	0.155900165534255	0.277542939014428
933	hsa-miR-196b-5p	4.68	1.03	1.27	1.63	10.44	25.85	2.06313837837469	0.0306041758782308	0.0750194670245864
934	hsa-miR-181b-5p	95.22	90.38	210.02	225.34	505.86	944.23	2.06849119801108	6.31680131377099e-06	4.1647324523897e-05
935	hsa-miR-181b-5p	102.25	102.15	240.44	265.75	622.46	1261.88	2.06849119801108	6.31680131377099e-06	4.1647324523897e-05
936	hsa-miR-3116	0	0.21	0.16	0.41	0.46	0.5	2.07501017475236	0.215926490854181	0.357137932969891
937	hsa-miR-3116	0	0.21	0.16	0.41	0.46	0.5	2.07501017475236	0.215926490854181	0.357137932969891
938	hsa-miR-491-5p	2.08	5.37	5.1	13.88	13.72	31.81	2.07913159839828	0.00140811106702491	0.00575279564134963
939	hsa-miR-411-3p	1.04	1.24	3.5	2.45	15.55	3.98	2.07974545239761	0.0211269151778017	0.0562988192837152
940	hsa-miR-212-5p	9.37	11.15	17.52	42.45	63.1	51.7	2.08830516188928	1.15435846447343e-05	7.45653170294999e-05
941	hsa-miR-212-3p	0.52	0.41	0.64	0.82	1.37	2.98	2.11613237008819	0.131393663765235	0.244381989415496
942	hsa-miR-424-5p	4.68	17.76	16.25	35.92	23.78	144.16	2.12027197096948	0.000659778079629386	0.0029337109029102
943	hsa-miR-29b-3p	0.52	2.89	0.8	2.45	9.3	8.95	2.14782910220003	0.00955167912308891	0.0294561459408807
944	hsa-miR-29b-3p	0.52	2.89	0.8	2.45	9.3	8.95	2.14782910220003	0.00955167912308891	0.0294561459408807
945	hsa-miR-181b-2-3p	NA	NA	NA	NA	NA	NA	2.14966159192913	0.0132626905215195	0.0387741043993047
946	hsa-miR-30b-5p	66.43	204.99	64.78	414.75	378.44	1003.14	2.15014178496779	0.00024491548703035	0.00118852388629957
947	hsa-miR-24-2-5p	16.65	40.89	48.26	93.07	190.21	185.91	2.18071123511857	2.82690796512605e-06	2.06299543103855e-05
948	hsa-miR-485-5p	0.52	0	1.27	0	5.03	1.99	2.18189645573317	0.151373549106197	0.270998338849296
949	hsa-miR-628-5p	5.72	33.87	15.93	74.3	82.3	105.38	2.19831228936089	0.000143871436061824	0.000735513865642268
950	hsa-miR-26b-5p	640.89	1628.09	1222.37	4450.95	3759.59	9536.61	2.20428168061146	3.49293628167328e-07	2.92916410989443e-06
951	hsa-miR-876-3p	0.52	1.65	1.59	6.53	2.29	10.94	2.23140025229716	0.0212027402302357	0.0563050546114038
952	hsa-miR-23b-3p	373.09	391.74	347.88	1609.61	1326.46	3172.96	2.23425177178311	1.08010112218973e-08	1.29072084101673e-07
953	hsa-miR-424-3p	101.47	36.76	153.23	106.95	77.27	1624.51	2.2369729546529	0.0100630639080249	0.0305406003049897
954	hsa-miR-188-3p	0.52	0.41	0.64	2.45	2.29	0.99	2.24171901961066	0.0783858062419638	0.163076676201775
955	hsa-miR-376c-3p	0.52	0	0.64	0	0.46	6.96	2.26866163579857	0.256172637188847	0.408168401920896
956	hsa-miR-378h	0.26	0.48	0.21	0.82	0.3	1.66	2.27073510258696	0.0234245641857719	0.0612095968912023
957	hsa-miR-378f	3.73	3.51	5.47	23.06	30.75	20.71	2.28517961711408	0.000171349147862246	0.000857642855268624
958	hsa-miR-30c-5p	837.58	1668.5	1543.6	4428.36	6563.77	10793.93	2.30137703982572	6.84575342976839e-10	1.00685235059363e-08
959	hsa-miR-30c-5p	839.14	1672.21	1546.47	4436.52	6576.12	10839.67	2.30137703982572	6.84575342976839e-10	1.00685235059363e-08
960	hsa-miR-1226-3p	3.12	1.24	8.6	9.8	19.2	41.76	2.30322454470866	0.000230156239688759	0.00113417198527038
961	hsa-miR-184	36.42	10.33	10.83	88.18	161.86	53.69	2.30618442250059	0.00336999419034583	0.0122034638104948
962	hsa-miR-542-3p	14.57	46.26	29.31	161.65	69.5	263.46	2.32687564507644	0.000109560484023605	0.000572348758068667
963	hsa-miR-378c	37.07	48.8	53.39	280.12	273.89	153.67	2.33396609398735	3.16821737027296e-07	2.7042998267687e-06
964	hsa-miR-324-5p	2.6	11.56	15.93	33.47	47.55	75.56	2.34156890931094	3.46883597991686e-05	0.000203488928269066
965	hsa-miR-378e	0.1	0.83	1.8	3.21	3.69	2.32	2.34570228804285	0.0250616862920355	0.0649294636725906
966	hsa-miR-502-3p	24.98	43.99	27.88	121.65	227.93	120.3	2.37365049490236	4.27805536831451e-06	2.94406985866654e-05
967	hsa-miR-548ba	0.52	1.24	1.27	4.9	6.86	2.98	2.37969229993677	0.0268780918712489	0.0688886215252383
968	hsa-miR-378g	4.42	5.58	6.91	34.09	35.44	36.04	2.39240668551292	6.61489528672017e-07	5.359186350936e-06
969	hsa-miR-152-5p	2.08	1.65	3.5	8.16	13.72	16.9	2.40776808378485	0.00102945528196328	0.00437404110914176
970	hsa-miR-129-2-3p	3.64	2.89	0.96	11.43	20.12	20.88	2.42374696714243	0.00237116562892315	0.00918653583418808
971	hsa-miR-378d	9.92	14.08	18	101.12	129.36	67.67	2.43059812798486	1.77394470599939e-06	1.3249149522933e-05
972	hsa-miR-378d	11.14	13.46	19.73	109.08	131.88	74.88	2.43059812798486	1.77394470599939e-06	1.3249149522933e-05
973	hsa-miR-422a	4.68	5.44	4.04	17.85	34.13	30.89	2.45102497033531	1.48490446164077e-06	1.13565493226286e-05
974	hsa-miR-433-3p	1.04	0.41	4.46	5.72	24.69	0	2.48112012633418	0.0272835413616598	0.0695548414446581
975	hsa-miR-1228-5p	0.52	0.41	1.91	0.82	6.4	16.9	2.48387849301893	0.0424445440427157	0.0989682539142346
976	hsa-miR-21-5p	20626.37	45113.61	40773.7	171920.61	239190.98	186066.84	2.49273763862631	5.3988149424016e-08	5.32447844892276e-07
977	hsa-miR-409-5p	1.04	0.41	0.64	0.82	5.94	4.97	2.49885171525705	0.0444520051270219	0.103145914809303
978	hsa-miR-1273e	0.52	0	0	0.82	0	1.99	2.49886589805969	0.221954099345159	0.366473435188208
979	hsa-miR-378i	185.76	61.95	345.02	1131.09	621.95	334.88	2.5064326784334	1.6260351005976e-05	0.000102269049748113
980	hsa-miR-151b	4.42	9.29	16.73	22.86	85.96	20.38	2.51563145514386	2.95995131965019e-05	0.000176857091349099
981	hsa-miR-10a-5p	1422.62	158.8	390.57	601.31	987.41	16111.86	2.51769884833564	0.0078500914406808	0.0250992890210396
982	hsa-miR-3591-5p	5.72	6.61	8.28	25.31	68.59	20.88	2.51869383872803	0.000375336614135699	0.00176759508923019
983	hsa-miR-217	0	2.07	0	1.63	6.86	3.98	2.51895747442846	0.122223082488835	0.230771602893735
984	hsa-miR-378a-3p	2614.06	2345.04	3359.88	15288.9	19007.43	14817.74	2.52624945943598	1.16182176250614e-09	1.6333847131704e-08
985	hsa-let-7a-3p	0	2.68	3.56	4.08	10.29	25.35	2.54307421726657	0.000488584571194645	0.00226741189350525
986	hsa-let-7a-3p	0	2.68	3.56	4.08	10.29	25.35	2.54307421726657	0.000488584571194645	0.00226741189350525
987	hsa-miR-21-3p	8.33	21.48	32.49	115.12	125.28	87.49	2.54345150754619	1.00445199991675e-06	7.93600092496209e-06
988	hsa-miR-3607-5p	0.52	0.83	0	0.82	2.29	12.92	2.55547486777273	0.0289499170079068	0.0724388759140409
989	hsa-miR-513a-5p	0.26	0.21	0.16	0	0.91	3.48	2.55630845839597	0.126326251573723	0.236336392376671
990	hsa-miR-513a-5p	0.26	0.21	0.16	0	0.91	3.48	2.55630845839597	0.126326251573723	0.236336392376671
991	hsa-miR-3200-5p	0.52	0	0.32	2.45	0.46	2.98	2.55891869586683	0.13518071477812	0.24996666020867
992	hsa-miR-338-5p	7.81	8.26	14.97	68.58	29.26	97.43	2.55979608718725	4.31139937461627e-06	2.94406985866654e-05
993	hsa-miR-127-5p	0	1.24	1.59	2.45	10.97	0.99	2.56765737053029	0.0301483741023802	0.0740921481796286
994	hsa-miR-10b-5p	79.09	11.77	11.79	53.88	414.72	291.3	2.57489029316641	0.00237350873540215	0.00918653583418808
995	hsa-miR-199b-3p	11.62	58.37	36.21	69.4	216.27	442.42	2.59373859316091	3.9151131756064e-05	0.00022547278288432
996	hsa-miR-199a-3p	11.62	58.37	36.21	69.4	216.27	442.42	2.6022107359642	3.5163275504191e-05	0.000204976166963455
997	hsa-miR-199a-3p	11.62	59.61	36.21	71.03	220.39	444.4	2.6022107359642	3.5163275504191e-05	0.000204976166963455
998	hsa-miR-410-3p	0.52	1.24	1.59	0	7.32	18.89	2.60722114135823	0.0471219563916004	0.108030192590815
999	hsa-miR-378b	0	0.79	0.48	2.04	1.56	0.75	2.61606781538386	0.00116640052776489	0.00484816915018798
1000	hsa-miR-378a-5p	30.7	22.72	36.64	149.41	155.92	326.09	2.62606146442875	2.39383621618916e-11	4.16092258668516e-10
1001	hsa-miR-411-5p	3.12	6.2	8.92	9.8	76.82	19.88	2.63843341631499	0.000496534675378373	0.00229317463604698
1002	hsa-miR-181a-2-3p	68.69	88.8	203.25	622.13	777.77	762.54	2.64340853266094	1.91699892022953e-09	2.54534856630477e-08
1003	hsa-miR-136-3p	0	0.83	3.82	4.08	19.2	0	2.68226868232779	0.0291449051885491	0.0724388759140409
1004	hsa-let-7i-5p	69.21	33.87	83.15	129.81	762.91	296.27	2.69916735543673	3.74449267257712e-05	0.00021695363605962
1005	hsa-miR-136-5p	0	0	1.27	0.82	5.94	0	2.71701790411373	0.116280503265325	0.224574062872021
1006	hsa-miR-513b-5p	0.52	0.83	0.32	1.63	2.29	9.94	2.74077209659045	0.0515528484379957	0.115691368795126
1007	hsa-miR-22-5p	5.2	7.43	11.79	60.42	51.67	53.69	2.74190075055603	2.9550257353266e-07	2.59174734217636e-06
1008	hsa-miR-379-5p	4.68	14.87	15.29	8.98	181.98	32.81	2.76131729023905	0.00139363154171191	0.00571807619689523
1009	hsa-miR-580-3p	0	0.41	0.32	1.63	1.83	1.99	2.80111310345495	0.076882943692732	0.160480554956882
1010	hsa-miR-503-3p	0	0.41	1.27	0	1.37	10.94	2.81451733390784	0.110967840344643	0.218107938774082
1011	hsa-miR-660-3p	0	1.24	0.64	2.45	9.6	1.99	2.82982117895411	0.0300411362463238	0.0740188820914576
1012	hsa-miR-488-3p	0	0.41	0	0	1.37	0.99	2.86476479806627	0.148606130219668	0.268051812245288
1013	hsa-miR-4532	0	0.41	0	0	1.83	0	2.90846414402226	0.00307160830337153	0.0112507951648398
1014	hsa-miR-218-5p	684.77	976.98	977.55	3687.44	9019.31	9271.83	2.97315642810774	9.79735161134440e-11	1.61487381731815e-09
1015	hsa-miR-218-5p	647.83	961.28	961.62	3671.93	8934.72	9230.07	2.97315642810774	9.79735161134440e-11	1.61487381731815e-09
1016	hsa-miR-450a-1-3p	0	1.65	0.32	5.72	0.91	9.94	2.99918663964021	0.0210466347769435	0.0562988192837152
1017	hsa-miR-1277-5p	3.12	19	17.84	70.21	105.17	176.97	3.02998846559729	2.22302690991399e-08	2.53001634033068e-07
1018	hsa-miR-181a-5p	120.98	170.16	356.09	544.56	1322.57	4355.8	3.06339544800683	2.34560576267428e-08	2.63811659896072e-07
1019	hsa-miR-181a-5p	120.98	170.16	355.77	544.56	1322.57	4354.81	3.06339544800683	2.34560576267428e-08	2.63811659896072e-07
1020	hsa-miR-10a-3p	11.45	1.65	4.78	2.45	7.32	210.77	3.06969754915101	0.00816785277250606	0.0258220046235742
1021	hsa-miR-888-5p	0	1.24	1.27	4.9	8.69	8.95	3.07548220138569	0.0108364667981395	0.0327235709664039
1022	hsa-miR-3656	0	0	1.27	0	2.74	0.99	3.10975896038682	0.160674923415279	0.283928330471362
1023	hsa-miR-24-1-5p	3.12	6.2	6.53	31.02	46.18	70.59	3.15036557592216	1.02218673575023e-08	1.26910457061977e-07
1024	hsa-miR-98-5p	3.23	2.56	0.4	5.92	33.2	10.69	3.22349086602005	0.000557135005523772	0.00252427045156742
1025	hsa-miR-181a-3p	0.52	4.13	9.56	13.88	56.24	65.62	3.25469099101713	8.92823995166355e-05	0.000474188744099464
1026	hsa-miR-615-3p	17.17	0.83	5.1	8.98	51.67	253.52	3.35931953436433	0.0016248083942794	0.00649923357711758
1027	hsa-miR-382-3p	0	0.41	0	0.82	0.91	3.98	3.37963482191483	0.0434489176398478	0.101063662442079
1028	hsa-let-7f-5p	38.52	46.44	41.45	288.63	692.1	416.3	3.42078601690478	1.3844855922576e-11	2.45105227073753e-10
1029	hsa-let-7f-5p	41.54	51.14	44.12	300.55	833.16	418.39	3.42078601690478	1.3844855922576e-11	2.45105227073753e-10
1030	hsa-miR-1973	1.04	0	0	6.53	0.91	3.98	3.49308013367486	0.0643575937691947	0.139831499189432
1031	hsa-miR-504-3p	0	0	0.96	4.9	7.77	5.97	3.49927218299566	0.00342948176773213	0.0123720172451016
1032	hsa-miR-1277-3p	0.52	1.24	1.27	7.35	13.72	17.9	3.53023360406723	3.46952879789308e-05	0.000203488928269066
1033	hsa-miR-3132	1.04	0	0.32	5.72	3.66	3.98	3.54356029341599	0.0127037524376723	0.0373685764012761
1034	hsa-miR-22-3p	689.45	1032.11	1941.07	8563.62	13723.63	22443.86	3.55754002191124	9.62836251086798e-18	2.55686515566383e-16
1035	hsa-let-7g-5p	40.66	39.11	27.05	241.3	550.96	693.05	3.57518696256786	4.98609345648584e-12	9.34648106745188e-11
1036	hsa-miR-152-3p	74.93	96.23	96.53	1058.92	749.88	1780.6	3.58180617191975	8.6809847521577e-18	2.37114897801793e-16
1037	hsa-miR-1914-3p	0	0	0.64	0.82	2.29	3.98	3.58364879315685	0.0369175926847569	0.0877940761358896
1038	hsa-let-7b-5p	8.59	3.2	2.95	12.25	122.31	81.03	3.64386232558355	9.91897304407877e-06	6.45070627900633e-05
1039	hsa-miR-379-3p	0	0.41	0	1.63	3.66	1.99	3.90869993120327	0.0278096745769269	0.0705200235956024
1040	hsa-miR-216b-5p	0.52	0.41	0	1.63	5.49	7.95	3.94603001394999	0.0113528714572851	0.0338471570451937
1041	hsa-miR-6516-5p	0.52	0.41	0.32	4.08	6.86	10.94	4.04697724119391	0.00105744168971449	0.00445336676373149
1042	hsa-miR-4485-3p	NA	NA	NA	NA	NA	NA	4.05096347989282	5.0618469828009e-07	4.17166009961868e-06
1043	hsa-miR-125b-2-3p	6.76	12.39	14.97	220.44	224.05	82.52	4.11771446491502	8.94898055175353e-11	1.50091673815375e-09
1044	hsa-let-7d-3p	1.04	0.83	5.73	9.8	91.91	20.88	4.14629052922337	4.94145612045248e-06	3.30351891688991e-05
1045	hsa-let-7e-3p	0	1.65	1.59	7.35	17.38	55.67	4.29433150904336	2.5968185075857e-06	1.90966037942456e-05
1046	hsa-miR-299-3p	0.52	0	0	0.82	8.69	3.98	4.3682912233984	0.0027740177998545	0.0103592227213316
1047	hsa-miR-4662a-5p	0.52	0.83	2.23	20.41	32.92	22.87	4.43387247982054	5.4024519826936e-08	5.32447844892276e-07
1048	hsa-miR-675-5p	30.7	6.2	21.66	129	39.78	1801.47	4.55852446112544	1.4286226105854e-06	1.101421948161e-05
1049	hsa-miR-145-5p	34.86	14.04	15.29	355.97	300.86	1270.58	4.56011262355796	4.77593756921591e-15	1.11360885760254e-13
1050	hsa-miR-218-2-3p	0	0	0.64	1.63	6.86	7.95	4.61775765454033	0.00441474351452761	0.0151337671274723
1051	hsa-let-7f-2-3p	0	0	0.21	0.82	2.74	2.98	4.74343865479071	0.0150261086569396	0.0432679514338381
1052	hsa-miR-551b-3p	0.52	0.41	0.32	8.98	12.8	12.92	4.82631608204192	1.47542099696284e-05	9.40334982064313e-05
1053	hsa-miR-100-3p	0	0	0	4.08	1.83	0	4.91003536658543	0.0548901277305627	0.122319258998643
1054	hsa-let-7d-5p	4.55	3.51	7.41	37.76	345.9	87.49	4.91873264282535	1.09816219923171e-10	1.77939502112799e-09
1055	hsa-miR-338-3p	0	0.41	0	1.63	2.74	13.92	5.01210400532876	0.00133471325318668	0.00552374835517949
1056	hsa-miR-346	1.04	0.41	1.91	21.23	62.64	37.78	5.16473606663394	1.56977982136163e-09	2.11367536510101e-08
1057	hsa-miR-145-3p	21.33	24.78	41.73	1001.77	1071.77	999.16	5.21892147373093	1.33936283788797e-31	8.53620582013935e-30
1058	hsa-miR-675-3p	14.57	0.41	7.96	47.35	24.69	1175.13	5.25132306355175	1.55540142538684e-06	1.17083760840143e-05
1059	hsa-let-7a-2-3p	0	0	0	0	2.29	8.95	5.25529928406036	0.015482644714177	0.0441833084977709
1060	hsa-miR-6507-5p	0	0	0	0	2.29	9.94	5.36120262696205	0.0214769941897292	0.056875364114629
1061	hsa-let-7e-5p	36.27	33.19	34.6	809.08	1414.83	2499.38	5.36784864281609	1.05932694075678e-31	7.23368968116775e-30
1062	hsa-miR-4506	0	0	0	0	3.66	4.97	5.4274887939564	0.0171608975828475	0.0477658198652529
1063	hsa-miR-199a-5p	3.04	3.1	21.82	36.6	359.77	891.13	5.4557298932264	1.36077445156224e-11	2.45105227073753e-10
1064	hsa-miR-199a-5p	3.04	3.1	21.82	36.6	360.23	891.13	5.4557298932264	1.36077445156224e-11	2.45105227073753e-10
1065	hsa-miR-4485-5p	NA	NA	NA	NA	NA	NA	5.47014639007036	0.00461561638022075	0.0155370748573628
1066	hsa-miR-214-5p	0	0.41	0.96	0.82	21.03	61.64	5.59174124789165	3.80416220998083e-06	2.65458326477495e-05
1067	hsa-miR-99a-3p	0	0	0	5.72	10.06	5.97	5.68244885131223	0.000281516114710756	0.00135240907368584
1068	hsa-miR-214-3p	1.04	0	1.91	13.06	64.93	123.28	5.72591345963089	2.72704609672172e-12	5.32052258870605e-11
1069	hsa-miR-7151-3p	0	0.41	0	7.35	5.49	4.97	5.75587965015191	0.000139681152492826	0.000717931084855603
1070	hsa-miR-99a-5p	106.41	303.98	480.41	20865.71	20682.15	10214.32	6.05119249946524	3.04311340890767e-26	1.45460820945787e-24
1071	hsa-let-7c-5p	8.03	4.64	13.75	150.57	558.3	388.58	6.14231528276384	4.57953696158671e-26	2.08477968346519e-24
1072	hsa-miR-122-5p	1.04	0.41	1.59	4.9	12.35	322.12	6.48300311040185	1.80838426004618e-08	2.0829100633785e-07
1073	hsa-miR-125b-1-3p	5.2	1.65	7.33	602.53	744.39	842.08	7.26643060037738	7.12092446976585e-35	6.80760379309616e-33
1074	hsa-miR-100-5p	394.16	584.82	489.33	87970.78	98908.08	37292.11	7.32424084130306	2.73508537109778e-34	2.37703783160862e-32
1075	hsa-miR-670-3p	0	0	0	3.27	16.92	24.85	7.49001451420219	1.86693200392571e-06	1.38355581066123e-05
1076	hsa-miR-125b-5p	43.97	51.42	58.14	5409.72	12737.59	13793.74	7.57962985523854	6.53987353708704e-76	2.08403970048507e-73
1077	hsa-miR-125b-5p	42.93	50.59	57.18	5281.54	12550.12	13630.69	7.57962985523854	6.53987353708704e-76	2.08403970048507e-73
1078	hsa-miR-499a-5p	29.66	44.19	50.02	7327.53	10436.98	11278.1	7.81149781149347	1.05164757681958e-96	1.00537508343952e-93
1079	hsa-miR-7151-5p	0	0	0	18.78	21.49	10.94	7.83187644534185	5.38795246587864e-08	5.32447844892276e-07
1080	hsa-miR-143-3p	330.42	545.59	1015.62	158523.68	134667.98	113107.13	7.8676519023448	3.20023221891583e-57	5.09903666880589e-55
1081	hsa-miR-499a-3p	0	0	0	7.35	30.18	27.84	8.08042689711975	1.60241297986294e-08	1.86817903505972e-07
1082	hsa-miR-143-5p	2.08	2.07	5.42	1114.44	1406.93	1176.13	8.73933365012742	1.31564404841758e-52	1.79679387183886e-50
1083	hsa-miR-206	0	0	0	29.39	33.68	32.15	9.09791230528899	9.1464470864316e-12	1.68153911819781e-10
1084	hsa-miR-208a-5p	0	0	0	52.25	42.07	122.29	9.62970423013295	4.57835136760884e-13	9.11854980715427e-12
1085	hsa-miR-490-3p	1.56	2.48	5.73	1666.35	3777.72	3531.37	9.81448395720805	6.79286290135289e-62	1.62349423342334e-59
1086	hsa-miR-133b	0	0.14	0.21	439.79	326.01	341.34	10.3807856278859	8.96512911692671e-21	2.76473014057482e-19
1087	hsa-miR-133a-5p	0	0.41	0	161.65	251.48	204.8	10.5192888526326	6.03335721898025e-21	1.92262983378171e-19
1088	hsa-miR-133a-5p	0	0.41	0	161.65	252.85	206.79	10.5192888526326	6.03335721898025e-21	1.92262983378171e-19
1089	hsa-miR-1-3p	11.45	42.13	7.33	99603.39	23042.05	24153.71	11.2709014603942	1.18287903363718e-42	1.25648039573016e-40
1090	hsa-miR-490-5p	0	0	0	116.75	195.7	521.95	11.6004457741454	1.41352427588099e-18	3.97449766983008e-17
1091	hsa-miR-133a-3p	0	2.62	1.81	3708.81	4214.62	6006.74	11.6318313952443	6.12000166577752e-89	2.92536079624166e-86
1092	hsa-miR-133a-3p	0	2.62	1.81	3708.81	4214.62	6006.74	11.6318313952443	6.12000166577752e-89	2.92536079624166e-86
1093	hsa-miR-208a-3p	0.52	0.83	2.87	2559.53	6669.77	8186.17	11.9433699956126	2.1632582491136e-61	4.13614977230521e-59
1094	hsa-miR-208b-3p	0	0	0	193.5	494.28	1211.92	12.732947332064	1.8845428590159e-21	6.21249301110069e-20
