# Supplementary material for: Identification of the miRNAome of early mesoderm progenitor cells and cardiomyocytes derived from human pluripotent stem cells
Source: Sci Rep. 2018 May 23;8:8072. doi: 10.1038/s41598-018-26156-3 (PMC5966391; doi:10.1038/s41598-018-26156-3)
Supplement: Supplementary file 9 — Supplemental file 8 [file 41598_2018_26156_MOESM9_ESM.csv]

	CM1	CM2	CM3	MPC1	MPC2	MPC3	PSC1	PSC2	PSC3
hsa-let-7a-2-3p.iso.t5:0.t3:c	0	4	7	0	0	0	0	0	0
hsa-let-7a-3p.iso.t5:0.t3:0	0	2	0	0	0	0	0	0	0
hsa-let-7a-3p.iso.t5:TAA.t3:tc	0	0	2	0	0	0	0	0	0
hsa-let-7a-3p.iso.t5:c.t3:C	0	0	3	0	2	4	0	5	0
hsa-let-7a-3p.iso.t5:ct.t3:C	0	0	0	0	0	0	0	2	0
hsa-let-7a-3p.ref.t5:0.t3:0	8	39	43	0	8	17	31	30	16
hsa-let-7a-5p.iso.t5:0.t3:0	2	14	2	0	0	0	0	0	2
hsa-let-7a-5p.iso.t5:0.t3:T	0	9	0	0	0	2	0	0	0
hsa-let-7a-5p.iso.t5:0.t3:gtt	5	38	5	0	2	4	0	5	5
hsa-let-7a-5p.iso.t5:0.t3:t	824	3807	2880	1009	682	1171	660	822	589
hsa-let-7a-5p.iso.t5:0.t3:tt	66	525	109	66	39	100	55	77	60
hsa-let-7a-5p.iso.t5:G.t3:t	0	7	13	5	0	4	4	3	5
hsa-let-7a-5p.iso.t5:G.t3:tt	0	2	5	0	2	4	0	0	0
hsa-let-7a-5p.iso.t5:T.t3:tt	0	2	0	0	0	0	0	0	0
hsa-let-7a-5p.iso.t5:t.t3:t	0	5	0	0	0	0	0	0	0
hsa-let-7a-5p.iso.t5:tga.t3:t	3	6	6	0	3	2	2	3	0
hsa-let-7a-5p.ref.t5:0.t3:0	32	261	28	27	29	29	43	52	29
hsa-let-7b-3p.iso.t5:0.t3:c	0	0	3	0	0	0	0	0	0
hsa-let-7b-5p.iso.t5:0.t3:0	2	27	0	0	0	0	2	0	0
hsa-let-7b-5p.iso.t5:0.t3:T	0	12	0	0	0	0	0	2	0
hsa-let-7b-5p.iso.t5:0.t3:gtt	0	20	0	0	0	0	0	0	0
hsa-let-7b-5p.iso.t5:0.t3:t	6	112	59	13	4	4	19	33	7
hsa-let-7b-5p.iso.t5:0.t3:tt	0	32	3	0	0	2	7	3	4
hsa-let-7b-5p.ref.t5:0.t3:0	0	68	0	0	0	0	3	5	6
hsa-let-7c-3p.iso.t5:0.t3:c	0	5	0	0	0	0	0	0	0
hsa-let-7c-5p.iso.t5:0.t3:0	0	11	0	0	0	0	3	2	0
hsa-let-7c-5p.iso.t5:0.t3:T	2	23	0	0	0	0	0	0	0
hsa-let-7c-5p.iso.t5:0.t3:gtt	0	26	0	0	0	0	0	0	0
hsa-let-7c-5p.iso.t5:0.t3:t	141	863	341	5	4	12	78	110	52
hsa-let-7c-5p.iso.t5:0.t3:tt	8	106	5	0	0	0	8	15	2
hsa-let-7c-5p.iso.t5:T.t3:t	0	3	2	0	0	0	0	0	0
hsa-let-7c-5p.iso.t5:T.t3:tt	0	2	0	0	0	0	0	0	0
hsa-let-7c-5p.iso.t5:t.t3:t	0	4	0	0	0	0	0	0	0
hsa-let-7c-5p.ref.t5:0.t3:0	8	106	0	0	0	0	9	21	11
hsa-let-7d-3p.iso.t5:0.t3:0	0	3	0	0	0	0	0	0	0
hsa-let-7d-3p.iso.t5:0.t3:T	0	2	0	0	0	0	0	0	0
hsa-let-7d-3p.iso.t5:0.t3:ct	4	28	0	0	0	2	0	0	0
hsa-let-7d-3p.iso.t5:0.t3:t	5	132	17	0	0	15	5	8	4
hsa-let-7d-3p.iso.t5:0.t3:tct	0	5	0	0	0	0	0	0	0
hsa-let-7d-3p.iso.t5:c.t3:ct	0	2	0	0	0	0	0	0	0
hsa-let-7d-3p.iso.t5:c.t3:t	0	6	0	0	0	0	0	0	0
hsa-let-7d-3p.ref.t5:0.t3:0	0	7	0	0	0	0	0	0	0
hsa-let-7d-5p.iso.t5:0.t3:0	0	8	0	0	0	0	0	0	0
hsa-let-7d-5p.iso.t5:0.t3:T	0	11	0	0	0	0	0	0	0
hsa-let-7d-5p.iso.t5:0.t3:gtt	0	17	0	0	0	0	0	0	0
hsa-let-7d-5p.iso.t5:0.t3:t	23	403	74	5	5	14	61	111	45
hsa-let-7d-5p.iso.t5:0.t3:tt	10	146	4	0	0	4	14	30	12
hsa-let-7d-5p.iso.t5:A.t3:t	0	6	0	0	0	0	0	0	0
hsa-let-7d-5p.iso.t5:A.t3:tt	0	5	0	0	0	0	0	0	0
hsa-let-7d-5p.ref.t5:0.t3:0	5	100	0	0	0	2	11	17	3
hsa-let-7e-3p.iso.t5:0.t3:c	7	27	44	0	2	0	0	0	0
hsa-let-7e-3p.iso.t5:TCA.t3:c	0	2	0	0	0	0	0	0	0
hsa-let-7e-3p.iso.t5:c.t3:0	0	0	0	0	0	2	0	0	0
hsa-let-7e-3p.ref.t5:0.t3:0	0	7	11	0	2	3	0	0	0
hsa-let-7e-5p.iso.t5:0.t3:0	4	31	5	0	0	0	0	3	0
hsa-let-7e-5p.iso.t5:0.t3:G	6	42	14	0	0	5	0	0	3
hsa-let-7e-5p.iso.t5:0.t3:gtt	2	40	5	0	0	0	0	0	0
hsa-let-7e-5p.iso.t5:0.t3:t	755	2171	2081	47	54	54	39	59	19
hsa-let-7e-5p.iso.t5:0.t3:tt	87	375	132	7	4	10	7	12	2
hsa-let-7e-5p.iso.t5:C.t3:t	0	0	2	0	0	0	0	0	0
hsa-let-7e-5p.iso.t5:t.t3:gtt	0	2	0	0	0	0	0	0	0
hsa-let-7e-5p.iso.t5:tg.t3:t	0	2	0	0	0	0	0	0	0
hsa-let-7e-5p.iso.t5:tga.t3:t	0	6	5	0	0	0	0	0	0
hsa-let-7e-5p.ref.t5:0.t3:0	69	388	153	4	13	28	9	14	7
hsa-let-7f-2-3p.iso.t5:0.t3:c	0	6	0	0	0	0	2	0	0
hsa-let-7f-5p.iso.t5:0.t3:0	0	5	0	0	0	0	3	2	2
hsa-let-7f-5p.iso.t5:0.t3:T	0	10	0	0	0	0	4	0	0
hsa-let-7f-5p.iso.t5:0.t3:gtt	7	66	0	0	2	0	2	3	7
hsa-let-7f-5p.iso.t5:0.t3:t	543	2121	722	118	179	207	784	836	499
hsa-let-7f-5p.iso.t5:0.t3:tt	76	448	39	18	13	19	94	135	63
hsa-let-7f-5p.iso.t5:A.t3:t	3	3	0	0	2	3	0	2	2
hsa-let-7f-5p.iso.t5:t.t3:t	0	0	3	0	0	0	0	0	0
hsa-let-7f-5p.iso.t5:tga.t3:t	0	0	0	0	0	0	2	0	0
hsa-let-7f-5p.ref.t5:0.t3:0	28	414	7	4	12	12	77	80	51
hsa-let-7g-5p.iso.t5:0.t3:0	0	5	0	0	0	0	3	2	0
hsa-let-7g-5p.iso.t5:0.t3:gtt	0	13	0	0	0	0	0	0	0
hsa-let-7g-5p.iso.t5:0.t3:t	206	619	614	63	80	55	388	371	182
hsa-let-7g-5p.iso.t5:0.t3:tt	47	285	17	4	5	15	35	54	28
hsa-let-7g-5p.iso.t5:C.t3:0	0	2	0	0	0	0	0	0	0
hsa-let-7g-5p.iso.t5:C.t3:t	2	10	6	0	0	0	0	0	0
hsa-let-7g-5p.iso.t5:C.t3:tt	0	4	0	0	0	0	2	0	0
hsa-let-7g-5p.ref.t5:0.t3:0	8	173	11	2	3	5	29	39	25
hsa-let-7i-3p.iso.t5:0.t3:t	0	2	0	0	0	0	0	2	0
hsa-let-7i-3p.iso.t5:TAA.t3:ct	0	0	0	0	0	0	0	0	2
hsa-let-7i-5p.iso.t5:0.t3:0	4	54	0	0	0	0	44	32	16
hsa-let-7i-5p.iso.t5:0.t3:gtt	0	21	0	2	0	0	6	6	6
hsa-let-7i-5p.iso.t5:0.t3:t	98	1047	259	101	53	198	984	993	462
hsa-let-7i-5p.iso.t5:0.t3:tt	16	137	9	24	16	32	95	110	38
hsa-let-7i-5p.ref.t5:0.t3:0	37	413	6	4	8	12	257	266	154
hsa-miR-1-3p.iso.t5:0.t3:0	38	19	11	0	0	0	0	0	0
hsa-miR-1-3p.iso.t5:0.t3:CT	14	4	0	0	0	0	0	0	0
hsa-miR-1-3p.iso.t5:0.t3:T	42	44	8	0	0	0	0	0	0
hsa-miR-1-3p.iso.t5:0.t3:TT	0	5	0	0	0	0	0	0	0
hsa-miR-1-3p.iso.t5:0.t3:TTT	0	2	0	0	0	0	0	0	0
hsa-miR-1-3p.iso.t5:0.t3:at	3984	2796	672	0	7	0	10	6	5
hsa-miR-1-3p.iso.t5:0.t3:t	219332	85960	43355	43	175	39	370	212	235
hsa-miR-1-3p.iso.t5:0.t3:tat	10321	6772	2091	0	5	2	15	5	5
hsa-miR-1-3p.iso.t5:A.t3:0	0	2	0	0	0	0	0	0	0
hsa-miR-1-3p.iso.t5:A.t3:at	3	0	0	0	0	0	0	0	0
hsa-miR-1-3p.iso.t5:A.t3:t	33	19	9	0	0	0	0	0	0
hsa-miR-1-3p.iso.t5:A.t3:tat	6	0	0	0	0	0	0	0	0
hsa-miR-1-3p.iso.t5:CTA.t3:t	2	2	0	0	0	0	0	0	0
hsa-miR-1-3p.iso.t5:CTA.t3:tat	0	2	0	0	0	0	0	0	0
hsa-miR-1-3p.iso.t5:TA.t3:t	4	4	0	0	0	0	0	0	0
hsa-miR-1-3p.iso.t5:t.t3:0	4	0	0	0	0	0	0	0	0
hsa-miR-1-3p.iso.t5:t.t3:at	5	0	0	0	0	0	0	0	0
hsa-miR-1-3p.iso.t5:t.t3:t	87	39	13	0	0	0	0	0	0
hsa-miR-1-3p.iso.t5:t.t3:tat	6	2	2	0	0	0	0	0	0
hsa-miR-1-3p.iso.t5:tg.t3:0	0	2	0	0	0	0	0	0	0
hsa-miR-1-3p.iso.t5:tg.t3:t	73	16	9	0	0	0	0	0	0
hsa-miR-1-3p.iso.t5:tgg.t3:t	546	47	25	0	0	0	0	0	0
hsa-miR-1-3p.ref.t5:0.t3:0	2076	2803	702	0	7	0	7	7	2
hsa-miR-100-3p.iso.t5:0.t3:tg	2	0	0	0	0	0	0	0	0
hsa-miR-100-3p.ref.t5:0.t3:0	0	2	0	0	0	0	0	0	0
hsa-miR-100-5p.iso.t5:0.t3:0	241	776	191	3	2	8	4	2	6
hsa-miR-100-5p.iso.t5:0.t3:G	9	24	5	0	0	0	0	0	0
hsa-miR-100-5p.iso.t5:0.t3:g	72756	161644	26363	552	1058	1096	1228	661	1627
hsa-miR-100-5p.iso.t5:0.t3:gtg	5116	10682	927	30	40	72	56	28	71
hsa-miR-100-5p.iso.t5:0.t3:tg	16046	19726	4188	68	119	144	172	120	114
hsa-miR-100-5p.iso.t5:A.t3:0	3	5	0	0	0	0	0	0	0
hsa-miR-100-5p.iso.t5:A.t3:g	20	58	12	0	0	2	0	0	0
hsa-miR-100-5p.iso.t5:A.t3:gtg	0	2	0	0	0	0	0	0	0
hsa-miR-100-5p.iso.t5:A.t3:tg	4	7	0	0	0	0	0	0	0
hsa-miR-100-5p.iso.t5:a.t3:0	26	36	12	0	0	0	0	0	0
hsa-miR-100-5p.iso.t5:a.t3:G	0	3	0	0	0	0	0	0	0
hsa-miR-100-5p.iso.t5:a.t3:g	103	263	52	2	5	7	3	4	3
hsa-miR-100-5p.iso.t5:a.t3:gtg	9	19	0	0	0	3	0	0	0
hsa-miR-100-5p.iso.t5:a.t3:tg	18	40	9	0	0	0	0	0	0
hsa-miR-100-5p.iso.t5:aa.t3:g	4	38	8	0	0	0	0	0	0
hsa-miR-100-5p.iso.t5:aa.t3:tg	2	9	0	0	0	0	0	0	0
hsa-miR-100-5p.iso.t5:aac.t3:0	8	4	7	0	0	0	0	0	0
hsa-miR-100-5p.iso.t5:aac.t3:g	39	117	8	0	0	0	0	0	2
hsa-miR-100-5p.ref.t5:0.t3:0	11131	18975	4640	69	99	140	100	50	102
hsa-miR-101-3p.iso.t5:0.t3:0	8	27	6	9	50	34	24	33	35
hsa-miR-101-3p.iso.t5:0.t3:G	141	322	133	326	899	719	810	648	874
hsa-miR-101-3p.iso.t5:0.t3:GA	0	0	0	0	2	0	3	3	5
hsa-miR-101-3p.iso.t5:0.t3:GG	0	0	0	0	2	0	0	0	0
hsa-miR-101-3p.iso.t5:0.t3:a	511	1192	232	166	1741	910	1354	1184	1226
hsa-miR-101-3p.iso.t5:0.t3:aa	349	715	121	64	617	377	713	449	481
hsa-miR-101-3p.iso.t5:0.t3:gaa	33	77	13	7	63	40	49	53	57
hsa-miR-101-3p.iso.t5:G.t3:0	194	657	175	139	755	396	415	431	539
hsa-miR-101-3p.iso.t5:G.t3:G	2	3	0	0	4	5	0	2	0
hsa-miR-101-3p.iso.t5:G.t3:a	1283	3258	831	763	4741	2970	3384	4171	3731
hsa-miR-101-3p.iso.t5:G.t3:aa	796	1697	361	151	1204	759	892	819	826
hsa-miR-101-3p.iso.t5:G.t3:gaa	208	428	85	31	272	168	136	172	157
hsa-miR-101-3p.iso.t5:GG.t3:a	0	0	0	0	0	0	0	0	2
hsa-miR-101-3p.iso.t5:t.t3:0	2	4	0	2	7	2	2	8	9
hsa-miR-101-3p.iso.t5:t.t3:G	0	2	0	0	11	7	14	8	5
hsa-miR-101-3p.iso.t5:t.t3:a	0	2	0	0	2	0	0	0	7
hsa-miR-101-3p.iso.t5:t.t3:aa	0	3	0	0	0	0	0	0	4
hsa-miR-101-3p.iso.t5:ta.t3:0	0	3	0	0	0	3	2	0	5
hsa-miR-101-3p.iso.t5:ta.t3:G	0	3	0	11	15	32	12	21	13
hsa-miR-101-3p.iso.t5:ta.t3:a	0	6	0	0	0	4	2	4	5
hsa-miR-101-3p.iso.t5:tac.t3:0	3	4	2	0	4	6	2	0	5
hsa-miR-101-3p.iso.t5:tac.t3:G	0	0	0	0	0	0	0	0	2
hsa-miR-101-3p.ref.t5:0.t3:0	1300	3616	807	827	5654	3347	3885	3065	4801
hsa-miR-103a-2-5p.iso.t5:0.t3:g	0	0	0	2	0	0	0	0	0
hsa-miR-103a-3p.iso.t5:0.t3:0	62	190	56	160	212	241	111	162	150
hsa-miR-103a-3p.iso.t5:0.t3:A	33	52	20	99	223	58	164	90	150
hsa-miR-103a-3p.iso.t5:0.t3:AA	2	2	2	3	15	0	2	5	0
hsa-miR-103a-3p.iso.t5:0.t3:AAG	0	0	0	0	3	0	0	0	0
hsa-miR-103a-3p.iso.t5:0.t3:a	11188	6892	2086	6001	42334	6464	14421	16018	21475
hsa-miR-103a-3p.iso.t5:0.t3:ga	1622	3453	883	2201	5873	4468	3156	4368	4982
hsa-miR-103a-3p.iso.t5:0.t3:tga	123	230	57	99	150	252	183	302	142
hsa-miR-103a-3p.iso.t5:A.t3:0	0	0	0	0	0	2	0	0	2
hsa-miR-103a-3p.iso.t5:A.t3:a	0	0	0	0	2	0	0	0	0
hsa-miR-103a-3p.iso.t5:a.t3:a	6	4	3	2	20	3	9	5	21
hsa-miR-103a-3p.iso.t5:a.t3:ga	0	0	0	0	3	0	0	2	3
hsa-miR-103a-3p.iso.t5:ag.t3:0	10	14	4	15	41	34	8	32	27
hsa-miR-103a-3p.iso.t5:ag.t3:A	0	0	0	3	0	2	5	3	0
hsa-miR-103a-3p.iso.t5:ag.t3:a	78	41	15	20	290	38	58	222	113
hsa-miR-103a-3p.iso.t5:ag.t3:ga	10	14	9	2	11	31	7	22	26
hsa-miR-103a-3p.iso.t5:ag.t3:tga	0	0	0	0	2	5	0	0	0
hsa-miR-103a-3p.iso.t5:agc.t3:0	9	9	0	5	20	30	11	12	12
hsa-miR-103a-3p.iso.t5:agc.t3:A	0	0	0	0	0	3	2	0	2
hsa-miR-103a-3p.iso.t5:agc.t3:a	65	28	4	8	123	35	65	55	83
hsa-miR-103a-3p.iso.t5:agc.t3:ga	14	17	0	7	11	31	11	18	18
hsa-miR-103a-3p.ref.t5:0.t3:0	761	1013	334	947	2231	1041	1195	1169	1191
hsa-miR-105-3p.iso.t5:0.t3:a	0	0	0	0	0	2	0	2	0
hsa-miR-105-3p.iso.t5:CC.t3:cta	0	0	0	0	2	5	2	0	0
hsa-miR-105-5p.iso.t5:0.t3:G	0	0	4	2	3	4	0	0	5
hsa-miR-105-5p.iso.t5:0.t3:gt	2	4	8	32	33	55	13	9	35
hsa-miR-105-5p.iso.t5:0.t3:t	0	2	7	11	16	21	10	0	8
hsa-miR-105-5p.iso.t5:t.t3:0	0	0	0	0	0	2	0	0	0
hsa-miR-105-5p.iso.t5:tc.t3:0	0	2	6	17	16	36	10	6	22
hsa-miR-105-5p.iso.t5:tc.t3:G	0	0	0	2	2	3	0	0	4
hsa-miR-105-5p.iso.t5:tc.t3:gt	0	0	0	2	0	2	2	0	0
hsa-miR-105-5p.iso.t5:tc.t3:t	0	0	2	2	0	6	0	0	2
hsa-miR-105-5p.ref.t5:0.t3:0	0	0	2	3	6	11	8	3	3
hsa-miR-106a-3p.iso.t5:0.t3:c	0	0	3	0	10	13	14	8	13
hsa-miR-106a-3p.iso.t5:A.t3:ac	0	0	0	2	4	0	4	4	2
hsa-miR-106a-3p.iso.t5:A.t3:c	0	2	0	4	12	16	17	23	11
hsa-miR-106a-3p.iso.t5:TA.t3:ac	0	0	0	0	0	0	2	6	0
hsa-miR-106a-3p.iso.t5:TA.t3:c	0	0	0	0	3	0	0	0	0
hsa-miR-106a-3p.iso.t5:TA.t3:tac	0	0	0	0	14	4	11	13	5
hsa-miR-106a-5p.iso.t5:0.t3:0	0	0	0	7	13	2	8	6	11
hsa-miR-106a-5p.iso.t5:0.t3:ag	0	2	0	40	87	34	49	57	77
hsa-miR-106a-5p.iso.t5:0.t3:g	114	196	110	3787	7685	3774	5209	5356	7170
hsa-miR-106a-5p.iso.t5:0.t3:tag	6	2	5	145	164	161	239	207	130
hsa-miR-106a-5p.iso.t5:T.t3:g	0	0	0	0	2	0	2	3	0
hsa-miR-106a-5p.iso.t5:a.t3:0	7	8	6	86	140	85	56	78	105
hsa-miR-106a-5p.iso.t5:a.t3:ag	0	0	0	6	7	3	3	7	3
hsa-miR-106a-5p.iso.t5:a.t3:g	34	47	27	276	665	424	354	559	557
hsa-miR-106a-5p.iso.t5:a.t3:tag	0	0	0	8	21	19	16	18	4
hsa-miR-106a-5p.iso.t5:aa.t3:0	0	0	0	0	2	0	0	0	3
hsa-miR-106a-5p.iso.t5:aa.t3:g	0	0	0	2	0	2	2	0	6
hsa-miR-106a-5p.iso.t5:aaa.t3:g	0	0	0	0	4	2	2	0	3
hsa-miR-106a-5p.ref.t5:0.t3:0	9	12	12	382	673	360	459	358	718
hsa-miR-106b-3p.iso.t5:0.t3:0	19	35	4	57	56	167	18	42	37
hsa-miR-106b-3p.iso.t5:0.t3:T	0	4	4	8	10	33	2	4	5
hsa-miR-106b-3p.iso.t5:0.t3:c	35	152	88	336	291	270	180	180	139
hsa-miR-106b-3p.iso.t5:0.t3:gc	90	120	69	654	1338	929	536	877	768
hsa-miR-106b-3p.iso.t5:0.t3:tgc	51	36	13	185	241	291	197	295	128
hsa-miR-106b-3p.iso.t5:A.t3:0	0	0	0	3	2	4	0	0	0
hsa-miR-106b-3p.iso.t5:A.t3:c	0	0	0	23	19	15	6	17	13
hsa-miR-106b-3p.iso.t5:A.t3:gc	0	2	2	7	23	21	10	15	7
hsa-miR-106b-3p.iso.t5:A.t3:tgc	0	0	0	3	2	7	4	6	5
hsa-miR-106b-3p.iso.t5:TA.t3:0	0	0	0	0	0	2	0	0	0
hsa-miR-106b-3p.iso.t5:TA.t3:c	0	10	2	18	22	59	5	18	12
hsa-miR-106b-3p.iso.t5:TA.t3:gc	0	2	0	3	7	4	3	5	3
hsa-miR-106b-3p.iso.t5:TA.t3:tgc	0	3	2	39	66	41	51	82	48
hsa-miR-106b-3p.iso.t5:c.t3:gc	0	0	0	0	2	0	0	0	4
hsa-miR-106b-3p.iso.t5:cc.t3:0	0	0	0	0	0	0	2	0	0
hsa-miR-106b-3p.iso.t5:cc.t3:c	0	0	0	5	11	34	5	0	4
hsa-miR-106b-3p.iso.t5:cc.t3:gc	0	0	0	0	0	2	0	0	0
hsa-miR-106b-3p.iso.t5:ccg.t3:c	0	0	0	0	0	2	0	0	0
hsa-miR-106b-3p.ref.t5:0.t3:0	40	73	47	275	327	630	125	178	189
hsa-miR-106b-5p.iso.t5:0.t3:A	4	11	10	19	65	22	24	38	33
hsa-miR-106b-5p.iso.t5:0.t3:AG	0	3	2	7	14	16	4	22	16
hsa-miR-106b-5p.iso.t5:0.t3:AGT	0	0	0	7	2	3	0	2	4
hsa-miR-106b-5p.iso.t5:0.t3:at	21	70	42	13	96	52	45	71	70
hsa-miR-106b-5p.iso.t5:0.t3:gat	0	6	4	0	7	0	4	7	8
hsa-miR-106b-5p.iso.t5:0.t3:t	76	164	132	198	500	527	456	682	302
hsa-miR-106b-5p.iso.t5:t.t3:0	0	0	0	0	2	0	0	0	2
hsa-miR-106b-5p.iso.t5:ta.t3:t	0	0	0	0	0	3	0	0	0
hsa-miR-106b-5p.iso.t5:taa.t3:0	0	0	0	0	0	0	0	0	2
hsa-miR-106b-5p.ref.t5:0.t3:0	60	210	190	348	1335	656	710	1014	1030
hsa-miR-107.iso.t5:0.t3:0	0	8	3	0	0	0	0	0	0
hsa-miR-107.iso.t5:0.t3:A	2	7	0	2	4	0	3	0	0
hsa-miR-107.iso.t5:0.t3:a	211	335	147	53	224	97	163	173	135
hsa-miR-107.iso.t5:0.t3:ca	1622	3453	883	2201	5873	4468	3156	4368	4982
hsa-miR-107.iso.t5:0.t3:tca	123	230	57	99	150	252	183	302	142
hsa-miR-107.iso.t5:a.t3:ca	0	0	0	0	3	0	0	2	3
hsa-miR-107.iso.t5:ag.t3:ca	10	14	9	2	11	31	7	22	26
hsa-miR-107.iso.t5:ag.t3:tca	0	0	0	0	2	5	0	0	0
hsa-miR-107.iso.t5:agc.t3:a	0	0	0	0	0	0	0	2	0
hsa-miR-107.iso.t5:agc.t3:ca	14	17	0	7	11	31	11	18	18
hsa-miR-107.ref.t5:0.t3:0	11	18	21	7	7	3	18	5	9
hsa-miR-10a-3p.iso.t5:0.t3:a	0	0	5	0	0	0	0	0	0
hsa-miR-10a-3p.iso.t5:0.t3:ata	0	0	12	0	0	0	0	0	0
hsa-miR-10a-3p.iso.t5:0.t3:ta	2	13	139	18	3	12	0	0	0
hsa-miR-10a-3p.iso.t5:A.t3:a	0	0	2	0	0	0	0	0	0
hsa-miR-10a-3p.iso.t5:A.t3:ta	0	0	10	0	0	0	0	0	0
hsa-miR-10a-3p.iso.t5:CA.t3:ta	0	0	3	0	0	0	0	0	0
hsa-miR-10a-3p.iso.t5:c.t3:0	0	0	2	0	0	0	0	0	0
hsa-miR-10a-3p.iso.t5:c.t3:ta	0	0	12	0	0	0	0	0	0
hsa-miR-10a-3p.ref.t5:0.t3:0	0	0	6	0	0	0	0	0	0
hsa-miR-10a-5p.iso.t5:0.t3:0	0	0	9	0	0	0	0	0	0
hsa-miR-10a-5p.iso.t5:0.t3:T	0	0	6	0	0	0	0	0	0
hsa-miR-10a-5p.iso.t5:0.t3:g	105	295	1653	644	128	290	34	19	21
hsa-miR-10a-5p.iso.t5:0.t3:gtg	9	30	177	29	4	21	0	0	4
hsa-miR-10a-5p.iso.t5:0.t3:tg	371	1015	8512	1170	128	553	131	145	73
hsa-miR-10a-5p.iso.t5:A.t3:0	0	0	6	0	0	0	0	0	0
hsa-miR-10a-5p.iso.t5:A.t3:g	0	3	3	0	0	0	0	0	0
hsa-miR-10a-5p.iso.t5:A.t3:gtg	2	2	8	0	0	0	0	0	0
hsa-miR-10a-5p.iso.t5:A.t3:tg	0	11	57	5	0	0	0	3	0
hsa-miR-10a-5p.iso.t5:t.t3:0	27	141	1220	73	5	12	16	18	13
hsa-miR-10a-5p.iso.t5:t.t3:T	0	3	6	0	0	0	0	0	0
hsa-miR-10a-5p.iso.t5:t.t3:g	83	257	1201	429	78	178	26	24	23
hsa-miR-10a-5p.iso.t5:t.t3:gtg	8	18	47	15	0	6	0	0	0
hsa-miR-10a-5p.iso.t5:t.t3:tg	63	208	1399	151	6	74	21	24	18
hsa-miR-10a-5p.iso.t5:ta.t3:0	0	2	12	0	0	0	0	0	0
hsa-miR-10a-5p.iso.t5:ta.t3:g	0	0	8	5	0	0	0	0	0
hsa-miR-10a-5p.iso.t5:ta.t3:tg	0	0	16	0	0	0	0	0	0
hsa-miR-10a-5p.iso.t5:tac.t3:tg	0	0	5	0	0	0	0	0	0
hsa-miR-10a-5p.ref.t5:0.t3:0	20	86	1223	88	9	20	11	8	12
hsa-miR-10b-3p.iso.t5:0.t3:t	0	3	0	0	0	0	0	0	0
hsa-miR-10b-3p.iso.t5:ac.t3:t	0	2	0	0	0	0	0	0	0
hsa-miR-10b-5p.iso.t5:0.t3:g	4	130	29	36	8	6	33	24	30
hsa-miR-10b-5p.iso.t5:0.t3:gtg	0	25	0	0	0	3	5	5	0
hsa-miR-10b-5p.iso.t5:0.t3:tg	44	491	189	84	11	20	98	123	55
hsa-miR-10b-5p.iso.t5:t.t3:0	2	74	16	15	2	0	13	17	11
hsa-miR-10b-5p.iso.t5:t.t3:g	2	52	14	6	2	3	10	5	5
hsa-miR-10b-5p.iso.t5:t.t3:gtg	0	7	0	0	0	0	0	0	0
hsa-miR-10b-5p.iso.t5:t.t3:tg	5	32	7	0	0	0	8	4	0
hsa-miR-10b-5p.ref.t5:0.t3:0	5	58	13	0	2	0	13	15	2
hsa-miR-1178-3p.ref.t5:0.t3:0	0	0	0	0	0	0	0	0	2
hsa-miR-1179.ref.t5:0.t3:0	0	0	0	2	0	0	0	0	0
hsa-miR-1180-3p.iso.t5:0.t3:0	15	43	52	86	20	137	12	32	13
hsa-miR-1180-3p.iso.t5:0.t3:gt	23	77	36	64	32	143	6	28	23
hsa-miR-1180-3p.iso.t5:0.t3:t	854	1224	946	1996	651	3801	377	1250	430
hsa-miR-1180-3p.iso.t5:0.t3:tgt	198	251	258	360	157	1125	70	205	73
hsa-miR-1180-3p.iso.t5:G.t3:t	0	0	0	0	0	0	2	0	0
hsa-miR-1180-3p.iso.t5:t.t3:t	0	0	0	0	0	2	0	0	2
hsa-miR-1180-3p.iso.t5:ttt.t3:t	2	0	0	0	0	0	0	0	0
hsa-miR-1180-3p.ref.t5:0.t3:0	30	60	61	105	39	155	14	58	21
hsa-miR-1185-1-3p.iso.t5:0.t3:t	0	0	22	3	3	14	0	0	0
hsa-miR-122-3p.iso.t5:0.t3:ta	0	0	3	0	0	0	0	0	0
hsa-miR-122-5p.iso.t5:0.t3:g	0	9	165	2	0	2	2	2	2
hsa-miR-122-5p.iso.t5:0.t3:tg	0	4	58	0	0	0	0	0	0
hsa-miR-122-5p.iso.t5:0.t3:ttg	0	0	10	0	0	0	0	0	0
hsa-miR-122-5p.ref.t5:0.t3:0	2	11	66	0	0	0	0	5	0
hsa-miR-1224-5p.iso.t5:0.t3:A	0	0	0	0	0	2	0	0	0
hsa-miR-1224-5p.iso.t5:0.t3:AG	0	0	0	0	2	0	0	0	0
hsa-miR-1226-3p.iso.t5:0.t3:0	0	2	0	2	0	3	0	0	0
hsa-miR-1226-3p.iso.t5:0.t3:g	5	29	31	0	0	9	0	0	0
hsa-miR-1226-3p.iso.t5:0.t3:tag	4	10	5	5	0	16	0	0	0
hsa-miR-1226-3p.iso.t5:t.t3:0	0	4	4	0	0	0	0	0	0
hsa-miR-1226-3p.ref.t5:0.t3:0	62	141	230	45	15	81	5	10	5
hsa-miR-1226-5p.iso.t5:0.t3:C	0	0	2	0	0	0	0	0	0
hsa-miR-1226-5p.iso.t5:0.t3:g	0	3	0	0	0	0	0	0	0
hsa-miR-1226-5p.iso.t5:g.t3:0	0	0	3	0	0	0	0	0	0
hsa-miR-1226-5p.iso.t5:g.t3:g	0	4	0	0	0	2	0	0	0
hsa-miR-1226-5p.iso.t5:g.t3:gg	0	2	0	0	0	2	0	0	0
hsa-miR-1227-3p.iso.t5:0.t3:0	0	2	4	8	5	8	0	6	0
hsa-miR-1227-3p.iso.t5:0.t3:g	0	0	0	2	0	4	0	0	0
hsa-miR-1227-3p.ref.t5:0.t3:0	3	9	10	19	7	35	7	9	10
hsa-miR-1228-3p.iso.t5:0.t3:0	0	0	2	0	0	0	0	0	0
hsa-miR-1228-3p.iso.t5:0.t3:c	0	0	2	0	0	0	0	0	0
hsa-miR-1228-3p.iso.t5:CC.t3:c	0	0	2	2	0	0	2	0	0
hsa-miR-1228-3p.ref.t5:0.t3:0	0	0	0	0	2	2	0	0	0
hsa-miR-1228-5p.iso.t5:0.t3:g	0	8	6	0	0	3	0	0	0
hsa-miR-1228-5p.iso.t5:0.t3:tg	0	3	2	0	0	0	0	0	0
hsa-miR-1228-5p.ref.t5:0.t3:0	0	3	4	0	0	0	0	0	0
hsa-miR-1229-3p.iso.t5:0.t3:ag	0	2	5	0	0	0	0	0	0
hsa-miR-1229-3p.iso.t5:0.t3:cag	2	3	6	0	0	2	0	0	0
hsa-miR-1229-3p.iso.t5:0.t3:g	2	3	2	0	0	0	0	0	0
hsa-miR-1229-3p.iso.t5:C.t3:cag	0	0	2	0	0	0	0	0	0
hsa-miR-1229-3p.ref.t5:0.t3:0	3	8	16	7	0	10	0	0	0
hsa-miR-1233-3p.ref.t5:0.t3:0	0	0	0	0	0	2	0	0	0
hsa-miR-1234-3p.iso.t5:0.t3:A	0	2	0	0	0	0	0	0	0
hsa-miR-1234-3p.iso.t5:0.t3:c	0	0	0	0	0	2	0	0	0
hsa-miR-1236-3p.ref.t5:0.t3:0	0	0	2	0	0	0	0	0	0
hsa-miR-1237-3p.ref.t5:0.t3:0	0	4	0	0	0	3	0	0	0
hsa-miR-124-3p.iso.t5:0.t3:A	0	0	0	0	3	0	11	6	8
hsa-miR-124-3p.iso.t5:0.t3:AA	0	0	0	0	5	5	15	3	5
hsa-miR-124-3p.iso.t5:0.t3:c	0	0	0	15	23	53	60	29	30
hsa-miR-124-3p.iso.t5:0.t3:cc	0	0	0	5	4	10	12	6	7
hsa-miR-124-3p.iso.t5:T.t3:0	0	0	0	0	4	0	0	0	4
hsa-miR-124-3p.iso.t5:T.t3:A	0	0	0	0	0	0	0	0	4
hsa-miR-124-3p.iso.t5:T.t3:c	0	0	0	2	9	8	16	5	5
hsa-miR-124-3p.iso.t5:T.t3:cc	0	0	0	2	2	4	0	4	3
hsa-miR-124-3p.iso.t5:t.t3:0	0	0	0	0	0	0	0	0	2
hsa-miR-124-3p.ref.t5:0.t3:0	0	0	0	2	7	6	11	3	12
hsa-miR-124-5p.iso.t5:0.t3:at	0	0	0	0	2	0	3	2	2
hsa-miR-124-5p.iso.t5:0.t3:t	0	0	0	0	2	3	25	17	33
hsa-miR-124-5p.ref.t5:0.t3:0	0	0	0	4	2	0	42	14	31
hsa-miR-1243.iso.t5:0.t3:g	0	0	0	0	0	2	0	2	0
hsa-miR-1243.iso.t5:0.t3:tg	2	0	2	3	3	3	0	4	0
hsa-miR-1243.iso.t5:A.t3:tg	0	2	2	3	0	6	2	8	0
hsa-miR-1243.iso.t5:a.t3:0	0	2	0	0	4	7	0	0	3
hsa-miR-1244.iso.t5:AT.t3:t	0	0	0	0	2	0	0	2	0
hsa-miR-1246.iso.t5:0.t3:g	25	43	2	22	50	25	56	27	58
hsa-miR-1246.iso.t5:0.t3:gg	0	0	0	0	2	0	0	0	0
hsa-miR-1246.iso.t5:G.t3:0	22	82	13	57	69	41	100	51	223
hsa-miR-1246.iso.t5:G.t3:A	0	0	0	0	0	0	2	0	0
hsa-miR-1246.iso.t5:G.t3:agg	2	0	0	0	2	0	0	0	0
hsa-miR-1246.iso.t5:G.t3:g	21	65	6	41	61	50	80	63	120
hsa-miR-1246.iso.t5:G.t3:gg	4	3	0	9	8	3	14	10	25
hsa-miR-1246.iso.t5:TG.t3:0	2	2	0	12	11	9	0	0	6
hsa-miR-1246.iso.t5:TG.t3:agg	0	0	0	20	6	4	0	0	5
hsa-miR-1246.iso.t5:TG.t3:g	0	7	0	3	7	16	6	2	8
hsa-miR-1246.iso.t5:TG.t3:gg	2	0	0	4	5	2	2	0	3
hsa-miR-1246.iso.t5:TTG.t3:0	2	3	0	7	13	4	6	4	6
hsa-miR-1246.iso.t5:TTG.t3:agg	3	2	2	39	24	0	6	4	11
hsa-miR-1246.iso.t5:TTG.t3:g	3	5	5	5	10	3	10	0	8
hsa-miR-1246.iso.t5:TTG.t3:gg	2	0	0	2	5	0	4	0	2
hsa-miR-1246.iso.t5:a.t3:0	93	557	13	38	43	50	57	35	104
hsa-miR-1246.iso.t5:aa.t3:g	0	0	0	0	0	0	0	2	2
hsa-miR-1246.ref.t5:0.t3:0	27	123	12	47	40	43	67	43	66
hsa-miR-1247-3p.iso.t5:ccc.t3:0	0	0	0	6	0	0	0	0	0
hsa-miR-1247-3p.iso.t5:ccc.t3:c	2	0	22	187	42	107	0	0	0
hsa-miR-1247-3p.iso.t5:ccc.t3:gc	0	0	0	20	5	10	0	0	0
hsa-miR-1247-5p.iso.t5:0.t3:0	0	2	29	12	0	20	0	0	0
hsa-miR-1247-5p.iso.t5:0.t3:a	0	0	22	65	11	31	2	0	0
hsa-miR-1247-5p.iso.t5:0.t3:ga	0	0	8	24	2	10	0	0	0
hsa-miR-1247-5p.iso.t5:0.t3:gga	0	0	3	3	0	3	0	0	0
hsa-miR-1247-5p.iso.t5:C.t3:0	0	0	2	0	0	3	0	0	0
hsa-miR-1247-5p.iso.t5:C.t3:a	0	0	0	0	0	2	0	0	0
hsa-miR-1247-5p.iso.t5:C.t3:ga	0	0	0	2	0	0	0	0	0
hsa-miR-1247-5p.ref.t5:0.t3:0	0	0	22	21	0	13	0	0	0
hsa-miR-1248.iso.t5:0.t3:A	0	0	2	2	0	0	2	0	0
hsa-miR-1248.iso.t5:0.t3:AT	0	6	19	11	0	3	3	0	0
hsa-miR-1248.iso.t5:0.t3:a	0	3	2	7	14	4	0	0	2
hsa-miR-1248.iso.t5:0.t3:aa	0	0	0	3	5	10	0	0	0
hsa-miR-1248.iso.t5:0.t3:aaa	2	3	2	4	0	0	3	0	2
hsa-miR-1248.ref.t5:0.t3:0	0	0	0	16	18	5	7	4	20
hsa-miR-1249-3p.iso.t5:0.t3:0	0	0	0	2	0	0	0	0	0
hsa-miR-1249-3p.iso.t5:0.t3:a	0	7	3	6	6	4	0	2	3
hsa-miR-1249-3p.iso.t5:0.t3:ca	0	2	0	3	0	0	0	0	0
hsa-miR-1249-3p.iso.t5:0.t3:tca	0	0	0	0	0	2	0	0	2
hsa-miR-1250-5p.iso.t5:0.t3:0	0	0	0	0	3	2	0	0	0
hsa-miR-1250-5p.iso.t5:0.t3:t	8	2	7	4	0	10	6	3	3
hsa-miR-1250-5p.iso.t5:0.t3:tt	0	0	0	0	0	0	0	0	3
hsa-miR-1250-5p.ref.t5:0.t3:0	2	0	0	2	0	0	0	0	2
hsa-miR-1251-3p.iso.t5:0.t3:g	0	0	0	0	0	0	0	0	2
hsa-miR-1251-5p.iso.t5:0.t3:T	0	0	0	0	0	0	2	0	0
hsa-miR-1251-5p.iso.t5:0.t3:ct	0	0	0	0	0	2	0	0	0
hsa-miR-1251-5p.iso.t5:0.t3:t	2	3	2	0	2	18	112	26	33
hsa-miR-1251-5p.ref.t5:0.t3:0	0	0	0	0	0	0	6	6	3
hsa-miR-1252-3p.iso.t5:ca.t3:T	0	0	0	0	0	0	0	2	0
hsa-miR-1252-5p.iso.t5:0.t3:a	0	0	0	0	3	4	3	10	7
hsa-miR-1252-5p.iso.t5:0.t3:ta	2	0	0	0	0	2	2	8	0
hsa-miR-1252-5p.iso.t5:ag.t3:0	0	0	0	0	0	0	2	0	0
hsa-miR-1253.iso.t5:0.t3:a	0	0	0	0	0	0	0	2	0
hsa-miR-1254.iso.t5:0.t3:G	0	0	2	8	10	7	9	10	4
hsa-miR-1254.iso.t5:0.t3:agt	0	0	0	0	0	4	0	0	0
hsa-miR-1254.iso.t5:0.t3:gt	0	0	0	4	12	8	0	8	8
hsa-miR-1254.iso.t5:0.t3:t	4	5	2	15	12	72	8	26	14
hsa-miR-1254.iso.t5:G.t3:0	0	0	0	0	0	2	0	2	0
hsa-miR-1254.iso.t5:G.t3:G	0	0	0	6	0	2	0	4	2
hsa-miR-1254.iso.t5:G.t3:agt	0	0	0	2	2	5	0	0	0
hsa-miR-1254.iso.t5:G.t3:gt	0	0	0	5	6	14	5	3	4
hsa-miR-1254.iso.t5:G.t3:t	0	2	2	10	7	43	0	4	7
hsa-miR-1254.ref.t5:0.t3:0	0	0	0	7	5	10	2	8	6
hsa-miR-1255a.iso.t5:0.t3:att	0	0	0	0	2	0	0	0	0
hsa-miR-1255a.iso.t5:0.t3:t	5	4	7	12	23	26	17	16	9
hsa-miR-1255a.iso.t5:0.t3:tt	0	0	0	4	0	3	0	0	0
hsa-miR-1255a.ref.t5:0.t3:0	2	0	0	0	0	0	0	0	0
hsa-miR-1255b-5p.iso.t5:0.t3:t	0	0	0	0	0	0	0	2	0
hsa-miR-1256.iso.t5:CC.t3:gct	0	0	0	0	2	0	0	0	0
hsa-miR-1257.iso.t5:0.t3:c	0	0	0	3	0	0	0	4	3
hsa-miR-1257.iso.t5:a.t3:c	0	0	0	3	0	2	2	4	2
hsa-miR-125a-3p.iso.t5:0.t3:0	0	0	0	2	0	0	0	0	0
hsa-miR-125a-3p.iso.t5:0.t3:c	5	13	26	14	17	42	0	14	2
hsa-miR-125a-3p.iso.t5:0.t3:cc	18	37	26	32	42	149	6	33	13
hsa-miR-125a-3p.iso.t5:0.t3:gcc	0	4	0	0	4	4	0	4	0
hsa-miR-125a-3p.iso.t5:a.t3:c	0	0	0	3	2	5	0	7	0
hsa-miR-125a-3p.iso.t5:a.t3:cc	0	3	2	0	0	3	0	0	0
hsa-miR-125a-3p.ref.t5:0.t3:0	0	0	3	0	0	0	0	0	0
hsa-miR-125a-5p.iso.t5:0.t3:0	5	26	25	16	9	24	7	2	3
hsa-miR-125a-5p.iso.t5:0.t3:G	0	4	2	0	0	0	0	0	0
hsa-miR-125a-5p.iso.t5:0.t3:a	1365	7051	7777	1728	2016	4017	417	1219	833
hsa-miR-125a-5p.iso.t5:0.t3:ga	2805	12284	8406	2207	4201	2592	741	1550	1559
hsa-miR-125a-5p.iso.t5:0.t3:tga	3111	7525	5408	1001	1075	2317	223	623	261
hsa-miR-125a-5p.iso.t5:G.t3:a	0	5	6	0	0	2	0	0	0
hsa-miR-125a-5p.iso.t5:G.t3:ga	0	9	5	0	2	0	0	0	0
hsa-miR-125a-5p.iso.t5:G.t3:tga	3	0	8	0	0	0	0	0	0
hsa-miR-125a-5p.iso.t5:GG.t3:tga	0	0	0	0	2	0	0	0	0
hsa-miR-125a-5p.iso.t5:t.t3:a	0	0	4	3	3	3	0	0	0
hsa-miR-125a-5p.iso.t5:t.t3:ga	4	9	3	2	0	0	0	2	0
hsa-miR-125a-5p.iso.t5:t.t3:tga	2	2	2	3	0	2	0	0	0
hsa-miR-125a-5p.iso.t5:tc.t3:a	2	4	9	2	0	2	0	0	0
hsa-miR-125a-5p.iso.t5:tc.t3:ga	4	18	10	0	3	2	0	0	0
hsa-miR-125a-5p.iso.t5:tc.t3:tga	3	8	4	0	2	2	0	0	0
hsa-miR-125a-5p.iso.t5:tcc.t3:a	8	19	3	0	4	21	2	0	2
hsa-miR-125a-5p.iso.t5:tcc.t3:ga	11	22	7	0	2	0	2	0	7
hsa-miR-125a-5p.iso.t5:tcc.t3:tga	6	8	3	0	2	2	2	0	0
hsa-miR-125a-5p.ref.t5:0.t3:0	28	120	99	62	54	120	15	29	19
hsa-miR-125b-1-3p.iso.t5:0.t3:0	12	25	36	0	0	0	0	0	0
hsa-miR-125b-1-3p.iso.t5:0.t3:ct	430	997	362	3	3	12	6	12	4
hsa-miR-125b-1-3p.iso.t5:0.t3:gct	13	40	10	0	0	0	0	0	0
hsa-miR-125b-1-3p.iso.t5:0.t3:t	213	415	371	6	0	9	6	43	6
hsa-miR-125b-1-3p.iso.t5:C.t3:ct	40	120	39	0	0	0	0	0	0
hsa-miR-125b-1-3p.iso.t5:C.t3:gct	2	3	2	0	0	0	0	0	0
hsa-miR-125b-1-3p.iso.t5:C.t3:t	2	0	2	0	0	0	0	0	0
hsa-miR-125b-1-3p.iso.t5:TCC.t3:ct	0	7	3	0	0	0	0	0	0
hsa-miR-125b-1-3p.iso.t5:TCC.t3:gct	3	5	6	0	0	0	0	0	0
hsa-miR-125b-1-3p.iso.t5:a.t3:t	0	2	0	0	0	0	0	0	0
hsa-miR-125b-1-3p.ref.t5:0.t3:0	16	36	45	0	0	0	3	0	0
hsa-miR-125b-2-3p.iso.t5:0.t3:c	29	57	10	0	0	8	0	0	2
hsa-miR-125b-2-3p.iso.t5:A.t3:0	0	2	0	0	0	0	0	0	0
hsa-miR-125b-2-3p.iso.t5:A.t3:ac	0	5	0	0	0	0	0	0	0
hsa-miR-125b-2-3p.iso.t5:A.t3:c	15	53	9	0	4	0	0	0	0
hsa-miR-125b-2-3p.iso.t5:tc.t3:0	40	75	9	0	8	7	0	0	0
hsa-miR-125b-2-3p.iso.t5:tc.t3:C	141	200	38	9	15	28	0	4	0
hsa-miR-125b-2-3p.iso.t5:tc.t3:CT	24	39	3	0	0	0	0	0	0
hsa-miR-125b-2-3p.iso.t5:tc.t3:CTA	8	12	2	0	0	0	0	0	0
hsa-miR-125b-2-3p.iso.t5:tc.t3:c	5	11	0	0	0	0	0	0	0
hsa-miR-125b-2-3p.iso.t5:tca.t3:0	0	3	0	0	0	0	0	0	0
hsa-miR-125b-2-3p.iso.t5:tca.t3:C	4	8	0	0	0	0	0	0	0
hsa-miR-125b-2-3p.iso.t5:tca.t3:c	3	0	0	0	0	0	0	0	0
hsa-miR-125b-2-3p.ref.t5:0.t3:0	2	13	5	0	0	0	0	0	0
hsa-miR-125b-5p.iso.t5:0.t3:0	357	2028	689	12	8	7	12	23	32
hsa-miR-125b-5p.iso.t5:0.t3:G	12	19	13	0	0	0	0	0	0
hsa-miR-125b-5p.iso.t5:0.t3:TG	0	3	0	0	0	0	0	0	0
hsa-miR-125b-5p.iso.t5:0.t3:TGT	0	2	2	0	0	0	0	0	0
hsa-miR-125b-5p.iso.t5:0.t3:a	6118	35569	19524	85	142	208	323	646	362
hsa-miR-125b-5p.iso.t5:0.t3:ga	2559	8494	3890	25	48	52	154	160	134
hsa-miR-125b-5p.iso.t5:0.t3:tga	1560	2524	896	5	7	29	56	75	28
hsa-miR-125b-5p.iso.t5:AG.t3:a	0	3	0	0	0	0	0	0	0
hsa-miR-125b-5p.iso.t5:G.t3:a	4	16	17	0	0	0	0	0	0
hsa-miR-125b-5p.iso.t5:G.t3:ga	0	7	4	0	0	0	0	0	0
hsa-miR-125b-5p.iso.t5:G.t3:tga	3	0	2	0	0	0	0	0	0
hsa-miR-125b-5p.iso.t5:t.t3:0	7	34	4	0	0	0	0	0	0
hsa-miR-125b-5p.iso.t5:t.t3:a	26	67	31	0	0	0	4	5	0
hsa-miR-125b-5p.iso.t5:t.t3:ga	6	15	6	0	0	0	2	2	0
hsa-miR-125b-5p.iso.t5:t.t3:tga	0	5	3	0	0	0	0	0	0
hsa-miR-125b-5p.iso.t5:tc.t3:0	2	11	8	0	0	0	0	0	0
hsa-miR-125b-5p.iso.t5:tc.t3:a	14	38	16	0	0	0	0	0	0
hsa-miR-125b-5p.iso.t5:tc.t3:ga	3	13	6	0	0	0	0	0	0
hsa-miR-125b-5p.iso.t5:tcc.t3:0	3	16	0	0	0	0	0	0	0
hsa-miR-125b-5p.iso.t5:tcc.t3:a	59	191	28	0	0	0	0	7	2
hsa-miR-125b-5p.ref.t5:0.t3:0	1401	5445	1885	29	25	35	37	81	45
hsa-miR-126-3p.iso.t5:0.t3:cg	49	97	190	179	281	200	153	122	156
hsa-miR-126-3p.iso.t5:0.t3:g	257	713	1781	1127	2171	1671	1023	1009	1598
hsa-miR-126-3p.iso.t5:0.t3:gcg	23	31	50	39	70	50	18	22	52
hsa-miR-126-3p.iso.t5:C.t3:0	0	0	0	0	2	0	0	0	2
hsa-miR-126-3p.iso.t5:C.t3:cg	5	2	9	7	12	3	4	4	12
hsa-miR-126-3p.iso.t5:C.t3:g	9	31	72	59	147	61	53	62	115
hsa-miR-126-3p.iso.t5:t.t3:0	15	16	53	46	40	48	20	35	31
hsa-miR-126-3p.iso.t5:t.t3:cg	26	28	75	44	106	98	69	60	83
hsa-miR-126-3p.iso.t5:t.t3:g	17	52	137	88	178	172	128	89	191
hsa-miR-126-3p.iso.t5:t.t3:gcg	6	13	7	9	33	31	11	9	22
hsa-miR-126-3p.iso.t5:tc.t3:cg	0	0	0	0	0	0	0	0	2
hsa-miR-126-3p.ref.t5:0.t3:0	21	34	77	11	20	29	15	16	15
hsa-miR-126-5p.iso.t5:0.t3:0	0	0	4	0	2	0	0	0	2
hsa-miR-126-5p.iso.t5:0.t3:C	0	0	0	2	0	0	0	0	0
hsa-miR-126-5p.iso.t5:0.t3:cg	0	0	7	0	6	3	4	0	4
hsa-miR-126-5p.iso.t5:0.t3:g	8	40	117	53	122	98	74	42	85
hsa-miR-126-5p.iso.t5:0.t3:gcg	0	0	2	0	2	0	0	0	0
hsa-miR-126-5p.iso.t5:c.t3:C	0	0	3	2	3	2	0	0	2
hsa-miR-126-5p.iso.t5:ca.t3:C	0	0	2	0	0	0	0	0	0
hsa-miR-126-5p.ref.t5:0.t3:0	3	7	48	14	23	24	20	21	19
hsa-miR-1260a.iso.t5:0.t3:A	4	2	0	4	0	0	0	0	0
hsa-miR-1260a.iso.t5:0.t3:AA	4	9	3	3	0	6	0	0	0
hsa-miR-1260a.iso.t5:0.t3:AAA	0	2	0	2	0	0	0	0	0
hsa-miR-1260a.iso.t5:C.t3:a	0	3	0	2	0	0	0	0	0
hsa-miR-1260b.iso.t5:0.t3:0	0	0	2	0	0	2	0	0	0
hsa-miR-1260b.iso.t5:0.t3:T	0	5	11	3	2	0	2	0	0
hsa-miR-1260b.iso.t5:0.t3:t	2	3	0	16	23	21	3	8	13
hsa-miR-1260b.iso.t5:T.t3:at	0	0	0	6	4	0	0	3	0
hsa-miR-1260b.iso.t5:a.t3:0	0	0	0	0	0	4	0	0	0
hsa-miR-1260b.iso.t5:a.t3:T	0	0	2	0	0	0	0	2	0
hsa-miR-1260b.ref.t5:0.t3:0	0	2	0	5	5	12	0	2	2
hsa-miR-1261.iso.t5:a.t3:0	0	0	0	2	2	0	0	0	0
hsa-miR-1262.iso.t5:0.t3:t	3	7	0	8	4	14	2	2	0
hsa-miR-1262.iso.t5:G.t3:at	0	0	0	3	2	0	0	0	0
hsa-miR-1262.iso.t5:TG.t3:at	0	3	0	3	2	3	0	0	0
hsa-miR-1262.iso.t5:TG.t3:gat	0	3	0	0	3	0	0	0	0
hsa-miR-1263.iso.t5:0.t3:A	0	0	0	0	3	0	0	2	0
hsa-miR-1263.iso.t5:0.t3:gt	0	0	0	2	4	11	0	6	0
hsa-miR-1263.iso.t5:0.t3:t	6	33	3	48	92	293	0	78	0
hsa-miR-1263.iso.t5:a.t3:t	0	0	0	0	0	5	0	0	0
hsa-miR-1263.ref.t5:0.t3:0	0	0	0	2	10	7	0	7	0
hsa-miR-1264.iso.t5:0.t3:gtt	0	0	0	0	0	2	3	2	6
hsa-miR-1264.iso.t5:0.t3:t	0	0	0	0	0	5	6	2	6
hsa-miR-1264.iso.t5:0.t3:tt	0	0	3	8	15	48	94	72	66
hsa-miR-1264.iso.t5:A.t3:t	0	0	0	0	0	0	2	0	0
hsa-miR-1264.iso.t5:A.t3:tt	0	0	0	0	0	0	3	0	0
hsa-miR-1265.iso.t5:0.t3:t	0	0	0	0	0	3	0	2	0
hsa-miR-1265.iso.t5:0.t3:tt	0	0	0	0	0	2	0	0	0
hsa-miR-1266-3p.iso.t5:0.t3:gga	0	0	0	0	0	2	0	0	0
hsa-miR-1266-5p.iso.t5:0.t3:0	0	0	0	2	0	0	2	0	2
hsa-miR-1266-5p.iso.t5:0.t3:t	0	0	0	4	5	13	8	6	7
hsa-miR-1266-5p.ref.t5:0.t3:0	0	0	0	3	0	3	3	2	9
hsa-miR-1267.iso.t5:0.t3:a	0	0	0	0	2	0	0	0	0
hsa-miR-1267.iso.t5:0.t3:ca	0	0	0	0	0	2	0	0	0
hsa-miR-1268a.ref.t5:0.t3:0	0	0	0	0	0	0	0	3	0
hsa-miR-1268b.iso.t5:0.t3:tg	0	0	0	0	0	0	0	3	0
hsa-miR-1268b.iso.t5:C.t3:G	0	0	0	0	0	4	0	0	0
hsa-miR-1269a.iso.t5:0.t3:0	70	26	54	29	28	91	0	2	4
hsa-miR-1269a.iso.t5:0.t3:C	0	0	2	0	0	2	0	0	0
hsa-miR-1269a.iso.t5:0.t3:g	391	154	204	108	216	203	13	24	21
hsa-miR-1269a.iso.t5:0.t3:gg	302	114	116	62	154	233	14	25	27
hsa-miR-1269a.iso.t5:0.t3:tgg	159	24	57	29	48	105	7	15	7
hsa-miR-1269a.iso.t5:C.t3:0	0	4	0	0	0	5	0	0	0
hsa-miR-1269a.iso.t5:C.t3:g	20	5	6	5	6	12	0	2	0
hsa-miR-1269a.iso.t5:C.t3:gg	6	2	2	2	0	0	0	0	0
hsa-miR-1269a.iso.t5:C.t3:tgg	2	2	0	0	0	0	0	0	0
hsa-miR-1269a.iso.t5:c.t3:0	4	3	0	3	2	10	0	0	0
hsa-miR-1269a.iso.t5:c.t3:tgg	0	2	0	0	0	0	0	0	0
hsa-miR-1269a.ref.t5:0.t3:0	450	154	225	143	147	538	8	39	19
hsa-miR-1269b.iso.t5:0.t3:0	72	31	42	15	32	50	0	4	5
hsa-miR-1269b.iso.t5:0.t3:g	176	86	85	43	120	102	13	17	18
hsa-miR-1269b.iso.t5:0.t3:gg	322	103	119	54	120	111	12	17	24
hsa-miR-1269b.iso.t5:0.t3:tgg	164	22	41	9	34	47	7	12	4
hsa-miR-1269b.iso.t5:c.t3:0	9	0	0	4	2	2	0	0	2
hsa-miR-1269b.iso.t5:c.t3:g	2	0	0	0	0	0	0	0	0
hsa-miR-1269b.ref.t5:0.t3:0	300	90	165	83	133	322	6	24	26
hsa-miR-127-3p.iso.t5:0.t3:0	3	321	3	5	6	23	82	82	60
hsa-miR-127-3p.iso.t5:0.t3:G	0	0	0	0	0	0	2	0	0
hsa-miR-127-3p.iso.t5:0.t3:ct	0	56	0	2	0	8	7	9	2
hsa-miR-127-3p.iso.t5:0.t3:gct	4	75	0	0	0	0	15	15	6
hsa-miR-127-3p.iso.t5:0.t3:t	14	248	0	45	32	183	70	70	28
hsa-miR-127-3p.iso.t5:A.t3:ct	0	4	0	0	0	0	0	2	0
hsa-miR-127-3p.iso.t5:A.t3:gct	0	3	0	0	0	0	0	0	0
hsa-miR-127-3p.iso.t5:t.t3:0	0	7	0	0	0	0	0	0	0
hsa-miR-127-3p.ref.t5:0.t3:0	3	163	0	17	8	40	44	54	26
hsa-miR-127-5p.iso.t5:0.t3:at	0	2	0	0	0	0	0	0	0
hsa-miR-127-5p.iso.t5:ct.t3:0	0	10	0	0	0	0	2	0	0
hsa-miR-127-5p.iso.t5:ct.t3:T	0	6	0	0	0	2	0	2	3
hsa-miR-127-5p.ref.t5:0.t3:0	0	4	0	0	0	2	3	0	0
hsa-miR-1270.iso.t5:0.t3:T	0	0	0	2	0	0	0	0	0
hsa-miR-1270.iso.t5:0.t3:gt	0	2	0	0	0	0	0	2	0
hsa-miR-1270.iso.t5:0.t3:t	6	5	3	17	18	42	9	34	15
hsa-miR-1270.iso.t5:0.t3:tgt	0	0	0	0	2	0	0	2	0
hsa-miR-1270.iso.t5:A.t3:gt	0	0	0	0	0	0	0	0	2
hsa-miR-1270.iso.t5:A.t3:t	0	0	2	2	2	6	4	5	0
hsa-miR-1270.ref.t5:0.t3:0	0	0	0	0	0	2	0	0	0
hsa-miR-1271-3p.iso.t5:0.t3:ca	0	0	0	0	0	2	0	2	0
hsa-miR-1271-3p.iso.t5:0.t3:gca	0	0	0	0	0	0	0	2	0
hsa-miR-1271-5p.iso.t5:0.t3:a	38	89	31	20	46	58	22	27	43
hsa-miR-1271-5p.iso.t5:0.t3:ca	24	15	8	4	19	21	17	11	18
hsa-miR-1271-5p.iso.t5:0.t3:tca	0	6	3	0	0	2	4	5	0
hsa-miR-1271-5p.iso.t5:c.t3:a	0	0	0	0	0	0	0	0	2
hsa-miR-1271-5p.ref.t5:0.t3:0	0	0	3	0	0	0	0	0	0
hsa-miR-1272.iso.t5:0.t3:a	0	0	0	0	3	0	3	0	2
hsa-miR-1272.iso.t5:C.t3:a	0	0	0	0	0	0	0	2	2
hsa-miR-1272.iso.t5:TGC.t3:a	0	0	0	2	4	0	4	2	5
hsa-miR-1272.iso.t5:TGC.t3:aa	0	0	0	0	0	0	2	0	0
hsa-miR-1272.iso.t5:TGC.t3:aaa	0	0	0	0	0	0	0	0	2
hsa-miR-1273c.iso.t5:0.t3:c	0	0	0	2	2	0	0	0	0
hsa-miR-1273c.iso.t5:0.t3:tc	2	0	0	0	0	2	0	2	0
hsa-miR-1273c.ref.t5:0.t3:0	0	0	0	0	0	0	0	2	0
hsa-miR-1273d.iso.t5:0.t3:gt	0	5	2	0	5	9	0	2	0
hsa-miR-1273d.iso.t5:0.t3:t	2	4	0	0	3	6	2	9	0
hsa-miR-1273g-3p.iso.t5:a.t3:0	2	0	0	17	3	2	2	0	0
hsa-miR-1273g-3p.iso.t5:ac.t3:0	16	0	0	36	4	0	2	3	0
hsa-miR-1273g-3p.iso.t5:acc.t3:0	137	8	5	138	23	3	17	6	7
hsa-miR-1273h-3p.iso.t5:0.t3:c	0	6	0	6	0	5	0	0	2
hsa-miR-1273h-3p.iso.t5:0.t3:gc	0	0	0	0	2	0	0	0	0
hsa-miR-1273h-3p.iso.t5:c.t3:0	0	0	0	0	0	2	3	0	2
hsa-miR-1273h-3p.ref.t5:0.t3:0	0	2	0	0	2	0	0	0	0
hsa-miR-1273h-5p.iso.t5:0.t3:G	0	0	0	0	0	3	0	0	0
hsa-miR-1273h-5p.ref.t5:0.t3:0	0	3	0	2	0	0	0	0	0
hsa-miR-1275.iso.t5:0.t3:0	0	0	0	0	0	2	0	0	2
hsa-miR-1275.iso.t5:0.t3:TT	0	0	0	0	0	2	0	0	0
hsa-miR-1275.iso.t5:0.t3:c	3	6	0	2	4	18	3	13	18
hsa-miR-1275.iso.t5:GT.t3:0	0	0	0	0	0	3	2	0	2
hsa-miR-1275.iso.t5:GT.t3:c	0	3	0	0	0	0	0	0	0
hsa-miR-1275.iso.t5:T.t3:c	0	2	0	0	0	0	0	0	0
hsa-miR-1276.iso.t5:0.t3:C	2	3	0	4	2	5	0	7	6
hsa-miR-1276.iso.t5:0.t3:CC	0	0	0	0	2	0	0	0	0
hsa-miR-1276.iso.t5:0.t3:a	2	3	3	5	0	9	2	4	2
hsa-miR-1276.ref.t5:0.t3:0	0	0	2	2	2	3	0	0	2
hsa-miR-1277-3p.iso.t5:0.t3:t	2	13	7	0	0	0	2	0	2
hsa-miR-1277-3p.iso.t5:0.t3:tt	4	11	9	0	0	2	3	3	0
hsa-miR-1277-5p.iso.t5:a.t3:0	0	2	0	0	0	0	2	0	0
hsa-miR-1277-5p.iso.t5:aaa.t3:0	31	120	86	3	31	28	48	62	62
hsa-miR-1277-5p.iso.t5:aaa.t3:G	7	16	22	0	2	5	3	10	6
hsa-miR-1277-5p.iso.t5:aaa.t3:at	2	0	2	0	2	4	0	0	0
hsa-miR-1277-5p.iso.t5:aaa.t3:t	33	55	33	0	4	12	22	19	8
hsa-miR-1277-5p.iso.t5:aaa.t3:tat	5	6	9	0	0	2	5	2	0
hsa-miR-1278.iso.t5:0.t3:t	16	20	7	20	52	78	87	64	39
hsa-miR-1278.iso.t5:0.t3:tat	0	0	0	0	3	6	3	5	0
hsa-miR-1278.iso.t5:G.t3:tat	2	0	0	0	4	2	0	0	3
hsa-miR-1278.ref.t5:0.t3:0	0	0	0	0	0	0	2	0	0
hsa-miR-128-1-5p.iso.t5:0.t3:a	0	0	0	6	3	2	4	2	8
hsa-miR-128-1-5p.iso.t5:0.t3:aga	2	0	0	3	7	6	4	4	2
hsa-miR-128-1-5p.iso.t5:0.t3:ga	0	0	0	2	3	0	0	0	0
hsa-miR-128-3p.iso.t5:0.t3:0	434	1151	492	536	694	1027	346	378	476
hsa-miR-128-3p.iso.t5:0.t3:C	7	24	17	2	0	6	0	0	2
hsa-miR-128-3p.iso.t5:0.t3:T	14	22	15	13	13	16	3	8	4
hsa-miR-128-3p.iso.t5:0.t3:TT	7	17	10	2	3	2	3	0	2
hsa-miR-128-3p.iso.t5:0.t3:t	6070	9089	3903	5630	6877	22048	4767	9273	4437
hsa-miR-128-3p.iso.t5:0.t3:tt	255	382	147	172	254	769	170	365	124
hsa-miR-128-3p.iso.t5:0.t3:ttt	19	35	24	17	37	101	23	55	23
hsa-miR-128-3p.iso.t5:C.t3:0	0	0	0	0	0	2	0	2	0
hsa-miR-128-3p.iso.t5:C.t3:t	0	0	5	2	0	8	2	4	5
hsa-miR-128-3p.iso.t5:C.t3:tt	0	0	0	0	0	0	0	2	0
hsa-miR-128-3p.iso.t5:TC.t3:t	0	0	0	0	0	2	0	0	0
hsa-miR-128-3p.iso.t5:t.t3:0	0	0	2	0	0	2	0	0	4
hsa-miR-128-3p.iso.t5:t.t3:t	2	3	4	0	4	7	4	3	8
hsa-miR-128-3p.iso.t5:tc.t3:0	0	0	0	0	0	3	0	0	2
hsa-miR-128-3p.iso.t5:tc.t3:t	0	9	0	0	4	0	2	2	0
hsa-miR-128-3p.ref.t5:0.t3:0	1305	2927	1149	1334	1506	3355	795	1529	1003
hsa-miR-1283.iso.t5:0.t3:G	0	0	0	0	0	2	0	0	0
hsa-miR-1283.iso.t5:0.t3:t	0	0	0	3	0	0	10	21	14
hsa-miR-1283.iso.t5:t.t3:0	0	0	0	0	4	3	13	37	50
hsa-miR-1283.iso.t5:t.t3:G	0	0	5	16	37	84	356	263	297
hsa-miR-1283.iso.t5:t.t3:t	0	0	3	0	3	8	14	15	9
hsa-miR-1283.iso.t5:tc.t3:G	0	0	0	0	0	0	2	0	0
hsa-miR-1283.ref.t5:0.t3:0	0	0	0	0	0	0	0	2	0
hsa-miR-1284.iso.t5:0.t3:c	3	0	3	2	6	2	0	3	0
hsa-miR-1284.iso.t5:0.t3:tc	0	0	2	0	0	0	0	0	2
hsa-miR-1285-3p.iso.t5:0.t3:0	0	0	2	0	0	2	2	0	0
hsa-miR-1285-3p.iso.t5:0.t3:cct	0	4	0	3	3	4	2	3	2
hsa-miR-1285-3p.iso.t5:0.t3:ct	0	0	0	6	2	5	0	3	2
hsa-miR-1285-3p.iso.t5:0.t3:t	6	12	5	6	14	48	20	55	19
hsa-miR-1285-3p.iso.t5:t.t3:ct	2	0	0	0	0	0	0	0	0
hsa-miR-1285-3p.iso.t5:t.t3:t	2	0	0	0	0	0	0	0	0
hsa-miR-1285-3p.ref.t5:0.t3:0	0	2	0	0	0	4	3	5	0
hsa-miR-1285-5p.iso.t5:g.t3:0	0	0	0	0	0	2	0	0	0
hsa-miR-1285-5p.iso.t5:g.t3:C	0	0	0	0	3	5	0	3	0
hsa-miR-1285-5p.iso.t5:ga.t3:CTG	0	0	0	0	0	0	0	2	0
hsa-miR-1286.iso.t5:0.t3:cct	0	0	0	0	0	0	2	4	2
hsa-miR-1286.iso.t5:0.t3:ct	0	0	0	0	0	0	0	2	0
hsa-miR-1286.iso.t5:0.t3:t	0	0	0	0	3	3	0	9	2
hsa-miR-1287-3p.iso.t5:0.t3:t	0	0	2	0	0	0	0	0	0
hsa-miR-1287-3p.ref.t5:0.t3:0	2	0	0	0	0	0	0	0	0
hsa-miR-1287-5p.iso.t5:0.t3:0	0	0	2	0	0	0	0	0	0
hsa-miR-1287-5p.iso.t5:0.t3:c	62	132	63	64	54	166	25	39	35
hsa-miR-1287-5p.iso.t5:0.t3:gtc	0	6	0	2	4	5	0	3	0
hsa-miR-1287-5p.iso.t5:0.t3:tc	33	50	28	18	10	57	4	8	8
hsa-miR-1287-5p.ref.t5:0.t3:0	13	30	14	11	5	16	0	10	4
hsa-miR-1288-3p.iso.t5:0.t3:a	0	0	0	2	0	5	0	0	2
hsa-miR-1288-3p.iso.t5:0.t3:ga	2	0	0	0	0	0	0	0	0
hsa-miR-1289.iso.t5:0.t3:t	0	0	0	0	0	2	0	0	0
hsa-miR-1289.iso.t5:0.t3:tt	0	0	0	0	2	0	0	0	0
hsa-miR-129-1-3p.iso.t5:0.t3:tat	2	7	0	0	0	0	0	0	2
hsa-miR-129-2-3p.iso.t5:0.t3:at	0	8	4	0	0	0	0	0	0
hsa-miR-129-2-3p.iso.t5:0.t3:cat	2	7	0	0	0	0	0	0	2
hsa-miR-129-2-3p.iso.t5:0.t3:t	9	24	12	6	4	0	4	2	4
hsa-miR-129-2-3p.ref.t5:0.t3:0	0	0	0	0	0	2	2	0	0
hsa-miR-129-5p.iso.t5:0.t3:0	3	18	2	0	2	10	5	0	5
hsa-miR-129-5p.iso.t5:0.t3:T	0	12	2	0	0	2	0	0	0
hsa-miR-129-5p.iso.t5:0.t3:c	124	705	110	161	59	224	164	53	181
hsa-miR-129-5p.iso.t5:0.t3:gc	6	25	2	7	0	7	4	0	2
hsa-miR-129-5p.iso.t5:0.t3:tgc	0	0	0	0	0	4	0	0	0
hsa-miR-129-5p.ref.t5:0.t3:0	7	39	7	16	7	11	7	5	16
hsa-miR-1291.iso.t5:0.t3:agt	0	2	0	6	2	0	0	2	0
hsa-miR-1291.iso.t5:0.t3:gt	0	0	0	3	0	0	0	0	0
hsa-miR-1291.iso.t5:0.t3:t	0	0	5	22	2	3	0	0	0
hsa-miR-1291.iso.t5:G.t3:0	7	3	32	44	7	22	9	3	2
hsa-miR-1291.iso.t5:G.t3:T	0	2	0	0	0	4	0	2	0
hsa-miR-1291.iso.t5:G.t3:TG	0	0	0	0	0	3	0	2	0
hsa-miR-1291.iso.t5:G.t3:agt	0	0	3	6	13	5	0	0	2
hsa-miR-1291.iso.t5:G.t3:gt	2	0	0	0	0	2	0	0	0
hsa-miR-1291.iso.t5:G.t3:t	2	0	3	8	0	0	0	0	0
hsa-miR-1291.ref.t5:0.t3:0	9	0	29	95	18	27	11	2	3
hsa-miR-1292-5p.iso.t5:0.t3:ctg	0	0	0	0	3	9	0	0	2
hsa-miR-1292-5p.iso.t5:0.t3:g	0	6	0	14	5	34	0	13	7
hsa-miR-1292-5p.iso.t5:0.t3:tg	0	5	2	5	2	24	0	4	4
hsa-miR-1292-5p.iso.t5:C.t3:AGG	0	0	0	2	0	0	0	0	0
hsa-miR-1292-5p.iso.t5:t.t3:0	0	3	0	9	2	10	0	2	2
hsa-miR-1292-5p.iso.t5:t.t3:A	0	0	0	2	0	0	0	2	0
hsa-miR-1292-5p.iso.t5:t.t3:g	0	6	0	9	5	31	0	8	6
hsa-miR-1292-5p.iso.t5:tg.t3:0	0	0	0	0	0	0	0	0	2
hsa-miR-1292-5p.iso.t5:tg.t3:g	0	0	0	0	0	2	0	0	0
hsa-miR-1292-5p.iso.t5:tg.t3:tg	0	0	0	0	0	0	2	0	0
hsa-miR-1292-5p.iso.t5:tgg.t3:0	0	0	0	9	5	18	0	6	3
hsa-miR-1292-5p.iso.t5:tgg.t3:A	0	0	0	0	0	2	0	0	2
hsa-miR-1292-5p.iso.t5:tgg.t3:g	0	2	0	0	0	0	0	2	2
hsa-miR-1292-5p.iso.t5:tgg.t3:tg	0	0	0	2	0	4	0	0	0
hsa-miR-1292-5p.ref.t5:0.t3:0	0	6	3	19	9	25	8	15	8
hsa-miR-1293.iso.t5:C.t3:gc	0	0	0	0	0	2	0	2	0
hsa-miR-1293.iso.t5:TC.t3:gc	0	0	0	0	0	0	0	2	3
hsa-miR-1293.iso.t5:TC.t3:tgc	0	0	0	6	3	4	2	0	2
hsa-miR-1293.iso.t5:TTC.t3:gc	0	0	0	2	0	0	0	0	2
hsa-miR-1293.iso.t5:TTC.t3:tgc	0	0	0	2	0	0	0	2	3
hsa-miR-1293.iso.t5:tgg.t3:A	0	0	0	0	0	0	0	2	0
hsa-miR-1293.ref.t5:0.t3:0	0	0	0	0	0	0	0	0	2
hsa-miR-1294.iso.t5:0.t3:t	2	0	0	14	9	33	6	9	5
hsa-miR-1294.iso.t5:C.t3:ct	0	0	0	0	0	0	0	0	2
hsa-miR-1295a.iso.t5:0.t3:A	0	0	0	0	0	0	0	0	2
hsa-miR-1295a.iso.t5:0.t3:a	0	0	0	0	0	0	0	0	4
hsa-miR-1295a.iso.t5:0.t3:ga	0	0	0	0	0	2	0	0	0
hsa-miR-1295a.ref.t5:0.t3:0	0	0	0	0	0	0	0	0	2
hsa-miR-1296-5p.iso.t5:0.t3:0	3	14	8	3	16	15	2	2	7
hsa-miR-1296-5p.iso.t5:0.t3:T	5	5	0	0	4	2	0	0	0
hsa-miR-1296-5p.iso.t5:0.t3:TT	0	2	0	0	0	0	0	0	0
hsa-miR-1296-5p.iso.t5:0.t3:c	70	231	133	66	144	414	42	53	73
hsa-miR-1296-5p.iso.t5:0.t3:cc	0	7	3	5	10	9	2	2	5
hsa-miR-1296-5p.iso.t5:0.t3:tcc	0	3	5	0	4	7	0	6	0
hsa-miR-1296-5p.iso.t5:t.t3:0	0	0	0	2	0	0	0	0	0
hsa-miR-1296-5p.iso.t5:t.t3:T	0	0	2	0	2	0	0	0	0
hsa-miR-1296-5p.ref.t5:0.t3:0	12	30	14	9	20	45	4	3	8
hsa-miR-1298-3p.iso.t5:0.t3:T	0	2	0	0	0	0	0	0	0
hsa-miR-1298-3p.iso.t5:0.t3:c	0	3	0	4	2	6	3	5	5
hsa-miR-1298-3p.ref.t5:0.t3:0	2	0	4	17	10	35	89	71	77
hsa-miR-1298-5p.iso.t5:0.t3:0	0	0	0	0	0	5	5	9	6
hsa-miR-1298-5p.iso.t5:0.t3:T	0	2	0	0	0	2	0	2	0
hsa-miR-1298-5p.iso.t5:0.t3:a	11	81	29	291	411	633	4405	1372	5283
hsa-miR-1298-5p.iso.t5:0.t3:gta	0	2	0	9	5	19	31	13	37
hsa-miR-1298-5p.iso.t5:0.t3:ta	5	12	6	63	101	309	824	316	341
hsa-miR-1298-5p.iso.t5:t.t3:a	0	0	0	0	0	0	0	0	3
hsa-miR-1298-5p.iso.t5:tt.t3:a	0	0	0	0	0	2	0	0	2
hsa-miR-1298-5p.iso.t5:ttc.t3:a	0	0	0	0	0	0	4	0	2
hsa-miR-1298-5p.ref.t5:0.t3:0	2	6	0	14	32	57	99	44	70
hsa-miR-1301-3p.iso.t5:0.t3:0	3	20	13	5	3	19	0	0	0
hsa-miR-1301-3p.iso.t5:0.t3:A	14	34	44	8	17	36	2	3	4
hsa-miR-1301-3p.iso.t5:0.t3:c	136	284	179	33	96	176	5	15	21
hsa-miR-1301-3p.iso.t5:0.t3:tc	88	135	64	13	29	135	6	8	2
hsa-miR-1301-3p.iso.t5:0.t3:ttc	80	101	76	24	33	171	10	13	8
hsa-miR-1301-3p.iso.t5:t.t3:0	12	73	20	8	6	47	0	3	4
hsa-miR-1301-3p.iso.t5:t.t3:A	10	18	14	3	6	4	0	0	2
hsa-miR-1301-3p.iso.t5:t.t3:c	29	44	28	4	5	24	0	3	2
hsa-miR-1301-3p.iso.t5:t.t3:tc	3	4	2	0	0	2	0	0	0
hsa-miR-1301-3p.iso.t5:t.t3:ttc	2	3	2	0	0	9	0	2	0
hsa-miR-1301-3p.iso.t5:ttg.t3:0	5	6	5	2	5	4	0	2	3
hsa-miR-1301-3p.iso.t5:ttg.t3:A	9	28	13	2	9	14	0	0	0
hsa-miR-1301-3p.iso.t5:ttg.t3:ttc	0	0	2	0	0	0	0	0	0
hsa-miR-1301-3p.ref.t5:0.t3:0	106	380	257	81	83	470	16	41	30
hsa-miR-1302.ref.t5:0.t3:0	0	0	0	0	0	0	2	0	3
hsa-miR-1303.iso.t5:0.t3:0	0	0	0	0	5	2	3	3	0
hsa-miR-1303.iso.t5:0.t3:ct	0	2	3	2	0	13	11	15	5
hsa-miR-1303.iso.t5:0.t3:t	35	48	31	29	24	96	123	134	114
hsa-miR-1303.iso.t5:0.t3:tct	0	0	2	0	0	7	5	3	0
hsa-miR-1303.iso.t5:AT.t3:0	0	0	0	2	0	0	0	0	0
hsa-miR-1303.iso.t5:AT.t3:ct	2	11	2	5	5	8	20	22	28
hsa-miR-1303.iso.t5:AT.t3:t	2	2	3	10	6	9	21	25	35
hsa-miR-1303.iso.t5:AT.t3:tct	0	2	0	0	0	0	4	4	0
hsa-miR-1303.iso.t5:T.t3:0	2	2	0	6	3	13	3	12	5
hsa-miR-1303.iso.t5:T.t3:GT	0	0	0	0	0	0	2	0	0
hsa-miR-1303.iso.t5:T.t3:ct	3	10	3	4	13	46	28	34	35
hsa-miR-1303.iso.t5:T.t3:t	35	35	28	47	51	131	151	182	145
hsa-miR-1303.iso.t5:T.t3:tct	0	0	0	0	0	12	11	17	5
hsa-miR-1303.iso.t5:t.t3:0	0	0	0	0	0	3	0	0	0
hsa-miR-1303.iso.t5:t.t3:G	0	0	0	0	0	0	0	0	2
hsa-miR-1303.iso.t5:t.t3:t	0	0	0	0	0	0	0	6	4
hsa-miR-1303.ref.t5:0.t3:0	2	0	0	3	5	2	3	4	5
hsa-miR-1304-3p.iso.t5:0.t3:0	0	0	0	4	9	21	19	13	3
hsa-miR-1304-3p.iso.t5:0.t3:c	2	6	3	27	80	106	65	95	84
hsa-miR-1304-3p.iso.t5:0.t3:cc	0	0	0	7	16	28	24	27	24
hsa-miR-1304-3p.iso.t5:0.t3:ccc	0	2	0	0	7	10	15	14	15
hsa-miR-1304-3p.iso.t5:A.t3:c	0	0	0	0	0	0	0	2	3
hsa-miR-1304-3p.iso.t5:t.t3:0	0	0	0	4	13	31	12	21	13
hsa-miR-1304-3p.iso.t5:t.t3:T	0	0	0	0	0	2	0	0	0
hsa-miR-1304-3p.iso.t5:t.t3:c	0	0	0	0	2	2	0	0	0
hsa-miR-1304-3p.iso.t5:t.t3:ccc	0	0	0	0	2	0	0	0	0
hsa-miR-1304-3p.iso.t5:tc.t3:0	0	0	0	0	0	0	2	0	0
hsa-miR-1304-5p.iso.t5:0.t3:A	0	0	0	0	0	2	0	0	0
hsa-miR-1304-5p.iso.t5:0.t3:g	0	0	0	5	5	14	7	12	7
hsa-miR-1304-5p.iso.t5:0.t3:tg	0	0	2	0	0	0	3	5	0
hsa-miR-1304-5p.iso.t5:CGG.t3:gtg	0	0	0	2	2	6	3	4	2
hsa-miR-1304-5p.ref.t5:0.t3:0	0	2	0	7	4	20	8	3	3
hsa-miR-1305.iso.t5:0.t3:a	0	0	0	0	0	0	5	2	0
hsa-miR-1305.iso.t5:t.t3:C	0	0	0	0	0	0	2	2	2
hsa-miR-1306-3p.iso.t5:0.t3:A	0	2	0	0	0	4	2	2	0
hsa-miR-1306-3p.iso.t5:0.t3:AT	5	12	2	5	3	19	2	5	5
hsa-miR-1306-3p.iso.t5:0.t3:ATG	8	4	3	26	18	87	19	23	31
hsa-miR-1306-3p.iso.t5:G.t3:A	0	0	0	3	2	0	0	3	0
hsa-miR-1306-3p.iso.t5:G.t3:AT	2	3	0	7	3	13	5	3	6
hsa-miR-1306-3p.iso.t5:G.t3:ATG	0	0	0	6	0	5	0	0	3
hsa-miR-1306-5p.iso.t5:0.t3:a	3	4	12	22	9	10	2	0	4
hsa-miR-1306-5p.iso.t5:0.t3:ca	3	14	14	14	3	21	4	2	2
hsa-miR-1306-5p.ref.t5:0.t3:0	0	3	5	3	0	5	0	0	0
hsa-miR-1307-3p.iso.t5:0.t3:0	13	20	15	23	25	61	11	17	9
hsa-miR-1307-3p.iso.t5:0.t3:G	456	853	398	617	473	2018	148	334	225
hsa-miR-1307-3p.iso.t5:0.t3:GT	30	54	22	19	22	83	12	4	9
hsa-miR-1307-3p.iso.t5:0.t3:GTA	8	12	13	15	18	64	0	6	4
hsa-miR-1307-3p.iso.t5:0.t3:g	200	555	198	275	259	1188	113	242	195
hsa-miR-1307-3p.iso.t5:0.t3:gtg	11	25	9	12	23	39	7	29	24
hsa-miR-1307-3p.iso.t5:0.t3:tg	122	231	110	112	66	701	63	175	62
hsa-miR-1307-3p.iso.t5:G.t3:0	0	0	0	0	2	2	0	0	0
hsa-miR-1307-3p.iso.t5:a.t3:0	948	1734	549	1052	733	2539	204	730	508
hsa-miR-1307-3p.iso.t5:a.t3:G	276	545	166	279	137	845	47	131	79
hsa-miR-1307-3p.iso.t5:a.t3:GT	25	40	22	15	9	58	0	12	7
hsa-miR-1307-3p.iso.t5:a.t3:GTA	13	16	2	10	2	31	0	0	2
hsa-miR-1307-3p.iso.t5:a.t3:g	74	207	83	90	73	333	39	79	42
hsa-miR-1307-3p.iso.t5:a.t3:gtg	3	8	3	5	5	21	2	13	9
hsa-miR-1307-3p.iso.t5:a.t3:tg	55	116	26	54	38	263	16	45	19
hsa-miR-1307-3p.iso.t5:ac.t3:0	3	2	0	0	0	3	0	2	0
hsa-miR-1307-3p.iso.t5:ac.t3:G	2	0	0	0	0	5	0	0	0
hsa-miR-1307-3p.iso.t5:act.t3:0	0	0	0	0	0	2	0	0	0
hsa-miR-1307-3p.ref.t5:0.t3:0	1899	3833	1336	2618	2153	6948	571	1753	1567
hsa-miR-1307-5p.iso.t5:0.t3:0	0	0	0	0	0	2	0	0	0
hsa-miR-1307-5p.iso.t5:0.t3:C	14	38	16	2	31	63	39	46	29
hsa-miR-1307-5p.iso.t5:0.t3:ct	0	2	0	0	7	4	13	11	2
hsa-miR-1307-5p.iso.t5:0.t3:gct	0	0	3	0	10	5	8	5	7
hsa-miR-1307-5p.iso.t5:0.t3:t	24	50	15	2	60	104	144	115	30
hsa-miR-1307-5p.iso.t5:tcg.t3:C	0	0	0	0	2	0	0	0	0
hsa-miR-1307-5p.ref.t5:0.t3:0	4	20	3	0	15	20	24	19	9
hsa-miR-130a-3p.iso.t5:0.t3:T	0	2	0	0	0	0	0	0	0
hsa-miR-130a-3p.iso.t5:0.t3:at	22	126	142	131	178	170	121	198	187
hsa-miR-130a-3p.iso.t5:0.t3:cat	20	76	63	69	111	120	64	126	83
hsa-miR-130a-3p.iso.t5:0.t3:t	25	157	171	61	71	112	112	111	66
hsa-miR-130a-3p.iso.t5:G.t3:t	0	0	0	0	0	0	2	3	0
hsa-miR-130a-3p.ref.t5:0.t3:0	21	149	90	70	91	135	123	138	116
hsa-miR-130b-3p.iso.t5:0.t3:0	0	0	0	0	0	0	4	0	0
hsa-miR-130b-3p.iso.t5:0.t3:at	2	12	10	45	43	69	42	41	56
hsa-miR-130b-3p.iso.t5:0.t3:cat	7	8	9	49	41	71	37	37	35
hsa-miR-130b-3p.iso.t5:0.t3:t	9	5	10	37	36	23	36	15	28
hsa-miR-130b-3p.iso.t5:c.t3:cat	0	0	0	0	2	0	0	0	0
hsa-miR-130b-3p.iso.t5:c.t3:t	0	0	0	0	0	0	0	2	0
hsa-miR-130b-3p.ref.t5:0.t3:0	2	6	5	33	26	26	38	27	34
hsa-miR-130b-5p.iso.t5:0.t3:0	0	0	0	2	0	3	0	0	0
hsa-miR-130b-5p.iso.t5:0.t3:T	2	7	4	15	9	32	0	14	6
hsa-miR-130b-5p.iso.t5:0.t3:TA	0	0	0	11	2	14	0	6	0
hsa-miR-130b-5p.iso.t5:0.t3:ac	4	6	2	2	3	8	0	7	0
hsa-miR-130b-5p.iso.t5:0.t3:c	65	164	78	306	242	756	114	291	237
hsa-miR-130b-5p.iso.t5:0.t3:tac	9	10	3	22	10	160	10	26	13
hsa-miR-130b-5p.iso.t5:AC.t3:c	0	0	0	0	2	4	0	0	0
hsa-miR-130b-5p.iso.t5:C.t3:0	0	0	0	0	0	2	0	0	0
hsa-miR-130b-5p.iso.t5:a.t3:0	0	0	0	0	0	0	0	0	4
hsa-miR-130b-5p.iso.t5:ac.t3:0	0	0	0	2	0	0	0	0	0
hsa-miR-130b-5p.iso.t5:act.t3:0	5	6	0	8	9	79	2	20	4
hsa-miR-130b-5p.ref.t5:0.t3:0	234	590	212	1804	945	6046	647	1740	840
hsa-miR-132-3p.iso.t5:0.t3:0	0	0	0	2	0	0	0	0	0
hsa-miR-132-3p.iso.t5:0.t3:cg	0	4	4	0	3	6	0	0	0
hsa-miR-132-3p.iso.t5:0.t3:g	44	38	80	17	47	16	8	6	11
hsa-miR-132-3p.iso.t5:0.t3:tcg	6	2	2	0	0	0	0	0	0
hsa-miR-132-3p.iso.t5:t.t3:0	0	7	5	2	2	0	0	0	0
hsa-miR-132-3p.iso.t5:t.t3:g	0	0	4	0	0	0	0	0	0
hsa-miR-132-3p.iso.t5:ta.t3:0	3	7	4	4	12	27	0	3	2
hsa-miR-132-3p.ref.t5:0.t3:0	41	89	99	37	47	91	25	32	5
hsa-miR-132-5p.iso.t5:0.t3:act	5	2	4	2	2	2	0	0	0
hsa-miR-132-5p.iso.t5:0.t3:ct	2	6	6	2	0	3	0	2	0
hsa-miR-132-5p.iso.t5:0.t3:t	22	36	64	16	13	44	7	7	5
hsa-miR-132-5p.iso.t5:A.t3:act	3	6	8	2	6	9	2	0	4
hsa-miR-132-5p.iso.t5:A.t3:ct	3	4	6	0	3	2	0	0	2
hsa-miR-132-5p.iso.t5:A.t3:t	0	0	0	0	3	0	0	0	0
hsa-miR-132-5p.ref.t5:0.t3:0	0	2	3	0	0	0	0	0	0
hsa-miR-1322.iso.t5:0.t3:g	0	0	0	0	0	0	3	0	8
hsa-miR-1322.iso.t5:T.t3:g	0	0	2	0	0	0	3	0	4
hsa-miR-1323.iso.t5:0.t3:G	0	0	0	0	0	0	4	5	4
hsa-miR-1323.iso.t5:0.t3:ct	2	0	0	2	13	37	21	21	23
hsa-miR-1323.iso.t5:0.t3:t	0	3	2	26	69	230	572	694	397
hsa-miR-1323.iso.t5:0.t3:tct	0	0	0	0	0	3	5	5	3
hsa-miR-1323.ref.t5:0.t3:0	0	0	0	0	0	5	9	10	14
hsa-miR-133a-3p.iso.t5:0.t3:0	14	42	21	0	0	0	0	0	0
hsa-miR-133a-3p.iso.t5:0.t3:T	78	139	92	0	0	0	0	0	0
hsa-miR-133a-3p.iso.t5:0.t3:TA	4	18	14	0	0	0	0	0	0
hsa-miR-133a-3p.iso.t5:0.t3:TAG	3	4	2	0	0	0	0	0	0
hsa-miR-133a-3p.iso.t5:0.t3:ctg	20	37	10	0	0	0	0	0	0
hsa-miR-133a-3p.iso.t5:0.t3:g	731	1643	836	0	0	2	0	5	5
hsa-miR-133a-3p.iso.t5:0.t3:tg	50	80	44	0	0	0	0	0	0
hsa-miR-133a-3p.iso.t5:A.t3:0	3	3	0	0	0	0	0	0	0
hsa-miR-133a-3p.iso.t5:t.t3:0	3249	6204	4285	0	4	3	12	9	4
hsa-miR-133a-3p.iso.t5:t.t3:T	110	195	109	0	0	0	0	0	0
hsa-miR-133a-3p.iso.t5:t.t3:TA	23	54	48	0	0	0	0	0	0
hsa-miR-133a-3p.iso.t5:t.t3:TAG	4	8	2	0	0	0	0	0	0
hsa-miR-133a-3p.iso.t5:t.t3:ctg	15	23	4	0	0	0	0	0	0
hsa-miR-133a-3p.iso.t5:t.t3:g	218	392	144	0	2	0	0	0	3
hsa-miR-133a-3p.iso.t5:t.t3:tg	6	7	3	0	0	0	0	0	0
hsa-miR-133a-3p.iso.t5:tt.t3:0	136	192	132	0	0	0	0	0	0
hsa-miR-133a-3p.iso.t5:tt.t3:T	4	8	4	0	0	0	0	0	0
hsa-miR-133a-3p.iso.t5:tt.t3:TA	2	3	0	0	0	0	0	0	0
hsa-miR-133a-3p.iso.t5:tt.t3:g	13	14	4	0	0	0	0	0	0
hsa-miR-133a-3p.iso.t5:tt.t3:tg	2	0	0	0	0	0	0	0	0
hsa-miR-133a-3p.iso.t5:ttt.t3:0	2	3	0	0	0	0	0	0	0
hsa-miR-133a-3p.ref.t5:0.t3:0	4290	8765	5758	0	6	5	15	13	10
hsa-miR-133a-5p.iso.t5:0.t3:aat	18	32	11	0	0	0	0	0	0
hsa-miR-133a-5p.iso.t5:0.t3:at	65	303	84	0	0	0	0	0	0
hsa-miR-133a-5p.iso.t5:0.t3:t	211	434	193	0	0	0	2	0	0
hsa-miR-133a-5p.iso.t5:G.t3:0	0	0	2	0	0	0	0	0	0
hsa-miR-133a-5p.iso.t5:G.t3:aat	0	4	0	0	0	0	0	0	0
hsa-miR-133a-5p.iso.t5:G.t3:at	3	17	5	0	0	0	0	0	0
hsa-miR-133a-5p.iso.t5:G.t3:t	4	4	2	0	0	0	0	0	0
hsa-miR-133a-5p.iso.t5:a.t3:0	15	58	18	0	0	0	0	0	0
hsa-miR-133a-5p.iso.t5:a.t3:aat	0	2	0	0	0	0	0	0	0
hsa-miR-133a-5p.iso.t5:a.t3:at	0	5	0	0	0	0	0	0	0
hsa-miR-133a-5p.iso.t5:a.t3:t	5	9	9	0	0	0	0	0	0
hsa-miR-133a-5p.iso.t5:agc.t3:CG	0	3	0	0	0	0	0	0	0
hsa-miR-133a-5p.ref.t5:0.t3:0	27	109	46	0	0	0	0	0	0
hsa-miR-133b.iso.t5:0.t3:a	731	1640	834	0	0	2	0	5	5
hsa-miR-133b.iso.t5:0.t3:cta	20	37	10	0	0	0	0	0	0
hsa-miR-133b.iso.t5:0.t3:ta	50	80	44	0	0	0	0	0	0
hsa-miR-133b.iso.t5:t.t3:0	9	4	2	0	0	0	0	0	0
hsa-miR-133b.iso.t5:t.t3:a	209	388	142	0	2	0	0	0	3
hsa-miR-133b.iso.t5:t.t3:cta	15	23	4	0	0	0	0	0	0
hsa-miR-133b.iso.t5:t.t3:ta	6	7	3	0	0	0	0	0	0
hsa-miR-133b.iso.t5:tt.t3:a	13	14	4	0	0	0	0	0	0
hsa-miR-133b.iso.t5:tt.t3:ta	2	0	0	0	0	0	0	0	0
hsa-miR-133b.ref.t5:0.t3:0	0	3	2	0	0	0	0	0	0
hsa-miR-134-5p.iso.t5:0.t3:g	2	20	5	5	6	11	10	12	4
hsa-miR-134-5p.iso.t5:0.t3:gg	0	4	2	0	0	4	2	3	0
hsa-miR-134-5p.iso.t5:0.t3:ggg	0	6	2	0	0	0	2	3	0
hsa-miR-134-5p.ref.t5:0.t3:0	0	3	0	3	0	3	2	0	0
hsa-miR-1343-3p.iso.t5:0.t3:T	0	0	0	0	0	2	0	0	0
hsa-miR-1343-3p.iso.t5:0.t3:c	16	46	13	13	3	76	0	0	3
hsa-miR-1343-3p.iso.t5:0.t3:gc	0	8	3	0	0	11	0	0	4
hsa-miR-1343-3p.iso.t5:C.t3:0	0	0	0	0	0	2	0	0	0
hsa-miR-1343-3p.iso.t5:C.t3:gc	0	2	0	0	0	0	0	0	0
hsa-miR-1343-3p.ref.t5:0.t3:0	0	6	4	5	0	24	0	2	0
hsa-miR-135a-3p.iso.t5:0.t3:cg	0	0	0	3	4	6	0	0	0
hsa-miR-135a-3p.iso.t5:0.t3:g	0	0	0	0	2	2	0	0	0
hsa-miR-135a-3p.iso.t5:A.t3:cg	0	3	0	10	11	37	3	2	4
hsa-miR-135a-3p.iso.t5:A.t3:g	0	0	2	3	4	5	0	0	0
hsa-miR-135a-3p.iso.t5:A.t3:gcg	0	0	0	0	4	0	0	0	0
hsa-miR-135a-5p.iso.t5:0.t3:0	0	0	0	0	2	2	10	4	14
hsa-miR-135a-5p.iso.t5:0.t3:T	0	0	2	0	0	0	0	0	0
hsa-miR-135a-5p.iso.t5:0.t3:a	33	54	131	50	197	198	741	281	675
hsa-miR-135a-5p.iso.t5:0.t3:ga	17	47	94	70	243	279	639	289	595
hsa-miR-135a-5p.iso.t5:0.t3:tga	0	3	4	0	14	12	16	11	7
hsa-miR-135a-5p.ref.t5:0.t3:0	0	2	3	3	10	8	34	18	40
hsa-miR-135b-3p.iso.t5:0.t3:0	0	0	0	0	14	3	0	5	2
hsa-miR-135b-3p.iso.t5:0.t3:C	0	0	0	0	0	6	0	0	0
hsa-miR-135b-3p.iso.t5:0.t3:CTA	0	0	0	0	0	0	0	2	0
hsa-miR-135b-3p.iso.t5:0.t3:g	0	0	2	3	12	21	23	47	35
hsa-miR-135b-3p.iso.t5:0.t3:gg	0	0	0	3	3	6	0	7	9
hsa-miR-135b-3p.iso.t5:0.t3:ggg	0	0	0	0	0	0	0	2	0
hsa-miR-135b-3p.iso.t5:a.t3:0	0	0	4	11	20	39	15	30	14
hsa-miR-135b-3p.iso.t5:a.t3:C	0	0	0	0	0	0	0	6	2
hsa-miR-135b-3p.iso.t5:a.t3:CT	0	0	0	2	0	2	0	2	0
hsa-miR-135b-3p.iso.t5:a.t3:g	0	0	0	0	0	0	0	2	0
hsa-miR-135b-3p.iso.t5:a.t3:ggg	0	0	0	2	0	0	0	3	0
hsa-miR-135b-3p.iso.t5:at.t3:C	0	0	0	0	0	0	0	3	0
hsa-miR-135b-3p.iso.t5:at.t3:CT	0	0	0	0	0	2	0	0	0
hsa-miR-135b-3p.iso.t5:atg.t3:C	0	0	0	0	0	6	0	2	0
hsa-miR-135b-3p.iso.t5:atg.t3:CT	0	0	0	0	2	0	0	3	0
hsa-miR-135b-3p.iso.t5:atg.t3:CTA	0	0	0	0	0	2	0	0	0
hsa-miR-135b-3p.ref.t5:0.t3:0	0	0	3	6	32	27	15	55	20
hsa-miR-135b-5p.iso.t5:0.t3:0	0	0	0	0	4	0	0	0	2
hsa-miR-135b-5p.iso.t5:0.t3:a	41	119	249	266	1282	1317	795	1539	1307
hsa-miR-135b-5p.iso.t5:0.t3:ga	10	22	55	64	242	166	129	197	128
hsa-miR-135b-5p.iso.t5:0.t3:tga	0	3	0	3	7	10	6	17	4
hsa-miR-135b-5p.ref.t5:0.t3:0	0	3	10	10	31	21	15	37	30
hsa-miR-136-3p.iso.t5:0.t3:ct	0	2	0	0	0	0	0	0	0
hsa-miR-136-3p.iso.t5:0.t3:t	4	30	0	0	0	8	11	12	6
hsa-miR-136-3p.iso.t5:c.t3:t	0	7	0	0	0	3	7	5	0
hsa-miR-136-5p.iso.t5:0.t3:ga	0	8	0	0	0	4	2	3	0
hsa-miR-136-5p.iso.t5:0.t3:gga	0	2	0	0	0	0	0	0	0
hsa-miR-137.iso.t5:0.t3:g	0	0	0	0	0	0	0	3	0
hsa-miR-138-1-3p.iso.t5:CG.t3:cc	0	0	0	0	0	0	2	0	0
hsa-miR-138-5p.iso.t5:0.t3:0	0	2	0	2	2	0	0	0	0
hsa-miR-138-5p.iso.t5:0.t3:A	0	2	0	0	0	0	0	0	0
hsa-miR-138-5p.iso.t5:0.t3:T	0	0	0	0	0	0	2	0	0
hsa-miR-138-5p.iso.t5:0.t3:ccg	0	0	0	2	3	10	9	7	5
hsa-miR-138-5p.iso.t5:0.t3:cg	0	0	0	0	0	2	2	0	0
hsa-miR-138-5p.iso.t5:0.t3:g	0	0	0	3	8	9	17	6	9
hsa-miR-138-5p.ref.t5:0.t3:0	0	3	0	6	10	16	15	15	13
hsa-miR-139-3p.iso.t5:0.t3:agt	0	2	0	0	2	0	0	0	2
hsa-miR-139-3p.iso.t5:0.t3:gt	0	2	0	0	3	17	0	0	0
hsa-miR-139-3p.iso.t5:0.t3:t	0	11	7	20	11	77	7	6	6
hsa-miR-139-3p.iso.t5:t.t3:t	0	0	0	0	0	6	0	2	0
hsa-miR-139-3p.iso.t5:tgg.t3:0	0	0	0	0	0	5	0	0	0
hsa-miR-139-3p.iso.t5:tgg.t3:A	0	0	0	0	0	2	0	0	0
hsa-miR-139-3p.ref.t5:0.t3:0	0	0	0	0	0	6	0	0	0
hsa-miR-139-5p.iso.t5:0.t3:0	0	2	0	3	3	3	2	2	0
hsa-miR-139-5p.iso.t5:0.t3:agt	0	4	3	0	6	17	0	6	2
hsa-miR-139-5p.iso.t5:0.t3:gt	4	20	8	20	38	75	13	25	21
hsa-miR-139-5p.iso.t5:0.t3:t	11	36	20	104	105	277	79	100	96
hsa-miR-139-5p.ref.t5:0.t3:0	0	2	0	0	10	20	3	6	0
hsa-miR-140-3p.iso.t5:0.t3:A	80	397	55	84	230	148	130	103	143
hsa-miR-140-3p.iso.t5:0.t3:AC	135	566	162	202	363	373	122	187	225
hsa-miR-140-3p.iso.t5:0.t3:ACA	0	4	0	0	3	0	0	0	0
hsa-miR-140-3p.iso.t5:0.t3:cgg	4	3	0	2	2	5	0	0	2
hsa-miR-140-3p.iso.t5:0.t3:g	51	273	39	31	142	111	40	81	76
hsa-miR-140-3p.iso.t5:0.t3:gg	3	27	0	0	6	6	0	8	4
hsa-miR-140-3p.iso.t5:t.t3:0	54	208	33	86	307	287	194	174	209
hsa-miR-140-3p.iso.t5:t.t3:A	351	1343	253	657	1497	2385	946	942	1222
hsa-miR-140-3p.iso.t5:t.t3:AC	143	490	103	183	492	332	229	157	313
hsa-miR-140-3p.iso.t5:t.t3:ACA	0	3	0	7	6	7	2	2	3
hsa-miR-140-3p.iso.t5:t.t3:g	29	58	18	35	131	134	101	112	99
hsa-miR-140-3p.iso.t5:t.t3:gg	2	5	4	2	17	7	8	12	13
hsa-miR-140-3p.iso.t5:ta.t3:0	0	9	0	0	15	14	3	3	8
hsa-miR-140-3p.iso.t5:ta.t3:A	22	94	13	50	96	236	73	46	84
hsa-miR-140-3p.iso.t5:ta.t3:AC	12	51	3	27	37	138	31	35	38
hsa-miR-140-3p.iso.t5:ta.t3:g	0	0	0	0	2	7	3	0	2
hsa-miR-140-3p.iso.t5:tac.t3:A	0	3	0	0	0	2	0	0	0
hsa-miR-140-3p.iso.t5:tac.t3:AC	3	3	0	4	6	8	4	6	10
hsa-miR-140-3p.ref.t5:0.t3:0	70	325	69	63	216	131	87	122	152
hsa-miR-140-5p.iso.t5:0.t3:0	0	0	0	0	0	0	2	0	0
hsa-miR-140-5p.iso.t5:0.t3:G	0	0	0	0	3	0	0	0	0
hsa-miR-140-5p.iso.t5:0.t3:ag	20	50	29	12	40	32	17	27	28
hsa-miR-140-5p.iso.t5:0.t3:g	352	1442	508	254	960	1002	617	769	855
hsa-miR-140-5p.iso.t5:0.t3:tag	33	80	55	22	47	105	74	70	34
hsa-miR-140-5p.ref.t5:0.t3:0	14	43	32	27	36	28	25	36	29
hsa-miR-141-3p.iso.t5:0.t3:C	0	0	0	0	0	2	6	10	4
hsa-miR-141-3p.iso.t5:0.t3:CTC	0	0	0	0	0	0	2	0	0
hsa-miR-141-3p.iso.t5:0.t3:g	0	0	2	3	11	14	21	32	26
hsa-miR-141-3p.iso.t5:0.t3:gg	0	0	4	7	22	8	20	40	33
hsa-miR-141-3p.iso.t5:0.t3:tgg	0	0	0	6	2	9	16	12	12
hsa-miR-141-3p.iso.t5:C.t3:gg	0	0	0	0	0	0	0	2	0
hsa-miR-141-3p.ref.t5:0.t3:0	0	0	0	9	19	34	53	106	91
hsa-miR-141-5p.iso.t5:0.t3:a	0	0	0	0	3	0	18	24	25
hsa-miR-141-5p.iso.t5:0.t3:ga	0	0	0	0	0	0	3	3	5
hsa-miR-141-5p.ref.t5:0.t3:0	0	0	0	0	0	0	2	0	0
hsa-miR-142-3p.iso.t5:0.t3:a	0	0	0	0	4	5	6	7	8
hsa-miR-142-3p.iso.t5:0.t3:ga	0	0	2	0	3	3	5	2	5
hsa-miR-142-3p.iso.t5:t.t3:a	0	0	0	0	2	2	0	2	4
hsa-miR-142-5p.iso.t5:0.t3:t	0	0	0	0	0	3	5	0	0
hsa-miR-142-5p.iso.t5:CC.t3:ct	0	0	0	0	0	0	2	0	8
hsa-miR-143-3p.iso.t5:0.t3:0	3208	5383	1691	10	14	80	56	53	31
hsa-miR-143-3p.iso.t5:0.t3:A	387	697	278	0	6	30	4	3	2
hsa-miR-143-3p.iso.t5:0.t3:AG	3	29	15	0	0	0	2	0	0
hsa-miR-143-3p.iso.t5:0.t3:c	120146	189728	77354	337	603	1282	1371	817	922
hsa-miR-143-3p.iso.t5:0.t3:ctc	711	768	278	0	2	6	17	11	8
hsa-miR-143-3p.iso.t5:0.t3:tc	10519	10772	6296	17	20	65	247	229	108
hsa-miR-143-3p.iso.t5:C.t3:0	296	490	133	0	0	0	0	0	2
hsa-miR-143-3p.iso.t5:C.t3:A	2	4	0	0	0	0	0	0	0
hsa-miR-143-3p.iso.t5:C.t3:c	898	1516	541	0	5	5	5	2	4
hsa-miR-143-3p.iso.t5:C.t3:ctc	11	18	10	0	0	0	0	0	2
hsa-miR-143-3p.iso.t5:C.t3:tc	107	119	76	0	0	0	0	0	0
hsa-miR-143-3p.iso.t5:GTC.t3:0	0	0	2	0	0	0	0	0	0
hsa-miR-143-3p.iso.t5:TC.t3:0	0	2	0	0	0	0	0	0	0
hsa-miR-143-3p.iso.t5:TC.t3:c	14	36	19	0	0	0	0	0	0
hsa-miR-143-3p.iso.t5:t.t3:0	20	37	9	0	0	0	0	0	0
hsa-miR-143-3p.iso.t5:t.t3:c	35	70	25	0	0	0	0	0	0
hsa-miR-143-3p.iso.t5:t.t3:tc	4	4	0	0	0	0	0	0	0
hsa-miR-143-3p.iso.t5:tg.t3:0	16	37	8	0	0	0	0	0	0
hsa-miR-143-3p.iso.t5:tg.t3:c	13	25	10	0	0	0	0	0	0
hsa-miR-143-3p.iso.t5:tga.t3:0	60	50	5	0	0	0	0	0	0
hsa-miR-143-3p.ref.t5:0.t3:0	60521	88884	26654	259	627	1786	765	631	487
hsa-miR-143-5p.iso.t5:0.t3:0	12	11	10	0	0	0	0	0	0
hsa-miR-143-5p.iso.t5:0.t3:C	25	31	34	0	0	0	0	0	0
hsa-miR-143-5p.iso.t5:0.t3:CA	5	4	0	0	0	0	0	0	0
hsa-miR-143-5p.iso.t5:0.t3:ggt	15	34	2	0	0	0	0	0	0
hsa-miR-143-5p.iso.t5:0.t3:gt	724	2034	454	4	3	11	0	0	0
hsa-miR-143-5p.iso.t5:0.t3:t	413	708	508	0	0	3	0	2	0
hsa-miR-143-5p.iso.t5:A.t3:ggt	0	0	2	0	0	0	0	0	0
hsa-miR-143-5p.iso.t5:A.t3:gt	5	8	6	0	0	0	0	0	0
hsa-miR-143-5p.iso.t5:A.t3:t	0	6	2	0	0	0	0	0	0
hsa-miR-143-5p.iso.t5:ggt.t3:0	2	0	0	0	0	0	0	0	0
hsa-miR-143-5p.ref.t5:0.t3:0	122	174	119	0	0	0	0	0	0
hsa-miR-144-3p.iso.t5:0.t3:t	2	0	5	0	0	12	7	0	3
hsa-miR-144-3p.iso.t5:C.t3:t	0	0	2	0	0	0	3	0	0
hsa-miR-144-5p.iso.t5:0.t3:aag	0	2	0	0	0	2	0	0	0
hsa-miR-144-5p.ref.t5:0.t3:0	0	0	0	0	3	4	2	0	3
hsa-miR-145-3p.iso.t5:0.t3:ct	13	32	21	2	5	2	0	0	0
hsa-miR-145-3p.iso.t5:0.t3:t	398	827	432	27	19	70	6	24	7
hsa-miR-145-3p.iso.t5:0.t3:tct	7	0	0	0	0	0	0	0	0
hsa-miR-145-3p.iso.t5:g.t3:0	78	196	56	0	9	16	3	4	2
hsa-miR-145-3p.iso.t5:g.t3:T	8	16	0	0	0	0	0	0	0
hsa-miR-145-3p.iso.t5:g.t3:ct	2	2	0	0	0	0	0	0	0
hsa-miR-145-3p.iso.t5:g.t3:t	64	110	53	0	0	6	2	0	0
hsa-miR-145-3p.iso.t5:g.t3:tct	2	0	0	0	0	0	0	0	0
hsa-miR-145-3p.iso.t5:gg.t3:0	330	627	178	7	16	16	9	22	6
hsa-miR-145-3p.iso.t5:gg.t3:T	24	56	19	0	2	3	0	0	0
hsa-miR-145-3p.iso.t5:gg.t3:TG	0	4	3	0	0	0	0	0	0
hsa-miR-145-3p.iso.t5:gg.t3:ct	11	11	6	0	0	0	0	0	0
hsa-miR-145-3p.iso.t5:gg.t3:t	218	382	188	0	0	6	3	5	4
hsa-miR-145-3p.iso.t5:gga.t3:0	0	5	0	0	0	0	0	0	0
hsa-miR-145-3p.iso.t5:gga.t3:T	0	2	0	0	0	0	0	0	0
hsa-miR-145-3p.iso.t5:gga.t3:TG	2	0	0	0	0	0	0	0	0
hsa-miR-145-3p.iso.t5:gga.t3:t	0	3	0	0	0	0	0	0	0
hsa-miR-145-3p.ref.t5:0.t3:0	7	22	9	0	0	2	0	0	0
hsa-miR-145-5p.iso.t5:0.t3:0	2	2	0	0	0	0	0	0	0
hsa-miR-145-5p.iso.t5:0.t3:T	4	5	19	0	0	0	2	0	0
hsa-miR-145-5p.iso.t5:0.t3:cct	0	9	11	0	0	0	0	0	0
hsa-miR-145-5p.iso.t5:0.t3:ct	11	19	25	2	0	0	5	0	0
hsa-miR-145-5p.iso.t5:0.t3:t	384	562	1106	60	27	44	18	24	18
hsa-miR-145-5p.iso.t5:g.t3:t	0	2	5	0	0	0	0	0	0
hsa-miR-145-5p.iso.t5:gtc.t3:t	0	0	2	0	0	0	0	0	0
hsa-miR-145-5p.ref.t5:0.t3:0	20	23	57	0	4	0	0	0	3
hsa-miR-1468-5p.iso.t5:0.t3:A	0	0	0	0	0	2	0	0	0
hsa-miR-1468-5p.iso.t5:0.t3:ctg	0	0	0	0	0	4	0	0	0
hsa-miR-1468-5p.iso.t5:0.t3:g	2	5	0	3	4	19	0	0	3
hsa-miR-1468-5p.iso.t5:0.t3:tg	2	3	0	0	0	3	2	0	0
hsa-miR-1468-5p.iso.t5:c.t3:A	0	0	0	0	0	3	0	0	0
hsa-miR-1468-5p.ref.t5:0.t3:0	5	9	2	12	23	109	6	6	17
hsa-miR-146a-3p.iso.t5:0.t3:ag	0	0	0	0	0	0	3	0	0
hsa-miR-146a-3p.iso.t5:0.t3:cag	0	0	0	0	0	0	2	0	0
hsa-miR-146a-3p.iso.t5:0.t3:g	0	0	0	0	0	0	5	0	0
hsa-miR-146a-3p.iso.t5:A.t3:ag	0	0	0	0	0	0	5	0	0
hsa-miR-146a-3p.iso.t5:A.t3:cag	0	0	0	0	0	0	3	0	0
hsa-miR-146a-3p.iso.t5:GA.t3:cag	0	0	0	0	0	0	3	0	0
hsa-miR-146a-5p.iso.t5:0.t3:0	0	4	2	0	2	9	16	2	2
hsa-miR-146a-5p.iso.t5:0.t3:G	0	2	2	0	0	19	30	3	5
hsa-miR-146a-5p.iso.t5:0.t3:GTG	0	0	0	0	0	0	2	0	0
hsa-miR-146a-5p.iso.t5:0.t3:gtt	0	4	2	0	2	8	26	0	2
hsa-miR-146a-5p.iso.t5:0.t3:t	6	78	55	0	34	379	3345	27	50
hsa-miR-146a-5p.iso.t5:0.t3:tt	2	37	6	0	6	153	238	2	7
hsa-miR-146a-5p.iso.t5:T.t3:0	0	2	0	0	0	0	2	0	2
hsa-miR-146a-5p.iso.t5:T.t3:gtt	0	0	0	0	0	0	2	0	0
hsa-miR-146a-5p.iso.t5:T.t3:t	0	0	0	0	2	0	31	0	0
hsa-miR-146a-5p.iso.t5:T.t3:tt	0	2	0	0	0	0	9	2	0
hsa-miR-146a-5p.iso.t5:t.t3:t	0	0	0	0	0	2	5	0	4
hsa-miR-146a-5p.iso.t5:t.t3:tt	0	0	0	0	0	0	4	0	0
hsa-miR-146a-5p.iso.t5:tg.t3:G	0	0	0	0	0	0	2	0	0
hsa-miR-146a-5p.ref.t5:0.t3:0	0	40	23	0	20	124	279	8	21
hsa-miR-146b-3p.iso.t5:0.t3:T	0	0	0	0	3	3	0	0	0
hsa-miR-146b-3p.iso.t5:0.t3:g	0	0	2	0	0	0	0	0	2
hsa-miR-146b-3p.iso.t5:t.t3:0	2	5	19	27	24	67	0	2	0
hsa-miR-146b-3p.iso.t5:t.t3:T	2	0	3	3	4	9	0	0	0
hsa-miR-146b-3p.iso.t5:t.t3:g	0	0	0	0	2	2	0	0	0
hsa-miR-146b-3p.iso.t5:t.t3:tgg	0	0	0	0	0	3	0	0	0
hsa-miR-146b-3p.iso.t5:tgc.t3:T	0	0	0	0	0	2	0	0	0
hsa-miR-146b-3p.ref.t5:0.t3:0	3	0	7	8	12	19	0	0	0
hsa-miR-146b-5p.iso.t5:0.t3:0	0	14	18	14	13	4	4	0	0
hsa-miR-146b-5p.iso.t5:0.t3:G	383	889	4848	4250	5267	7188	359	299	526
hsa-miR-146b-5p.iso.t5:0.t3:GT	5	18	109	43	64	35	3	3	4
hsa-miR-146b-5p.iso.t5:0.t3:GTG	0	0	4	0	3	4	0	0	0
hsa-miR-146b-5p.iso.t5:0.t3:ct	7	42	38	8	15	24	6	0	2
hsa-miR-146b-5p.iso.t5:0.t3:gct	0	5	4	0	0	0	0	0	0
hsa-miR-146b-5p.iso.t5:0.t3:t	68	188	610	84	141	189	17	19	14
hsa-miR-146b-5p.iso.t5:C.t3:G	0	0	0	5	3	7	0	0	0
hsa-miR-146b-5p.iso.t5:C.t3:t	0	0	2	0	0	0	0	0	0
hsa-miR-146b-5p.iso.t5:tg.t3:G	0	0	2	0	0	2	0	0	0
hsa-miR-146b-5p.iso.t5:tga.t3:G	0	0	0	0	0	2	0	0	0
hsa-miR-146b-5p.ref.t5:0.t3:0	188	606	2075	772	1575	1277	93	46	135
hsa-miR-147b.iso.t5:A.t3:ta	0	0	0	0	0	2	0	0	0
hsa-miR-148a-3p.iso.t5:0.t3:0	15	68	25	48	78	96	94	110	120
hsa-miR-148a-3p.iso.t5:0.t3:C	231	620	176	392	460	824	518	839	683
hsa-miR-148a-3p.iso.t5:0.t3:CT	3	15	4	5	6	13	10	22	7
hsa-miR-148a-3p.iso.t5:0.t3:gt	122	267	80	96	286	276	325	248	272
hsa-miR-148a-3p.iso.t5:0.t3:t	34030	63673	23026	38190	78964	130423	112454	90078	113645
hsa-miR-148a-3p.iso.t5:0.t3:tgt	10	28	6	4	9	21	26	13	16
hsa-miR-148a-3p.iso.t5:AG.t3:t	0	0	0	0	0	5	2	0	3
hsa-miR-148a-3p.iso.t5:G.t3:0	0	0	0	0	2	0	2	0	0
hsa-miR-148a-3p.iso.t5:G.t3:gt	0	0	0	0	0	3	0	0	0
hsa-miR-148a-3p.iso.t5:G.t3:t	13	27	11	11	29	23	20	32	31
hsa-miR-148a-3p.iso.t5:t.t3:0	0	6	0	0	7	6	6	0	3
hsa-miR-148a-3p.iso.t5:t.t3:C	0	4	0	0	0	0	0	2	0
hsa-miR-148a-3p.iso.t5:t.t3:t	19	29	11	15	29	78	47	33	144
hsa-miR-148a-3p.iso.t5:tc.t3:0	0	0	0	2	4	4	3	0	12
hsa-miR-148a-3p.iso.t5:tc.t3:C	0	0	0	0	0	0	2	0	2
hsa-miR-148a-3p.iso.t5:tc.t3:gt	0	0	0	0	4	0	7	2	3
hsa-miR-148a-3p.iso.t5:tc.t3:t	24	43	19	18	37	82	60	41	126
hsa-miR-148a-3p.iso.t5:tca.t3:0	0	0	0	3	2	8	8	4	14
hsa-miR-148a-3p.iso.t5:tca.t3:t	15	42	10	11	27	91	32	57	68
hsa-miR-148a-3p.ref.t5:0.t3:0	943	2941	981	1413	4006	4267	3518	3280	5683
hsa-miR-148a-5p.iso.t5:0.t3:0	0	0	0	0	0	3	2	0	3
hsa-miR-148a-5p.iso.t5:0.t3:C	0	0	0	0	0	0	0	4	3
hsa-miR-148a-5p.iso.t5:0.t3:act	7	7	6	24	62	21	44	48	79
hsa-miR-148a-5p.iso.t5:0.t3:ct	0	6	2	22	41	51	24	73	48
hsa-miR-148a-5p.iso.t5:0.t3:t	103	271	79	428	541	1281	787	1301	1121
hsa-miR-148a-5p.iso.t5:C.t3:act	0	0	0	0	4	3	2	0	7
hsa-miR-148a-5p.iso.t5:C.t3:ct	0	0	0	2	3	0	0	5	3
hsa-miR-148a-5p.iso.t5:C.t3:t	3	14	0	18	24	49	14	49	41
hsa-miR-148a-5p.iso.t5:a.t3:t	0	0	0	0	0	0	0	2	0
hsa-miR-148a-5p.iso.t5:aa.t3:ct	0	0	0	0	0	2	0	0	0
hsa-miR-148a-5p.iso.t5:aa.t3:t	0	0	0	0	0	2	0	0	0
hsa-miR-148b-3p.iso.t5:0.t3:0	77	232	74	101	156	172	84	238	116
hsa-miR-148b-3p.iso.t5:0.t3:C	2	3	0	0	0	2	0	3	3
hsa-miR-148b-3p.iso.t5:0.t3:gt	79	184	49	23	152	166	52	76	93
hsa-miR-148b-3p.iso.t5:0.t3:t	1489	2828	1392	708	1993	2845	1391	1487	1311
hsa-miR-148b-3p.iso.t5:0.t3:tgt	7	4	2	0	2	0	2	6	3
hsa-miR-148b-3p.iso.t5:G.t3:t	0	0	0	0	0	3	0	0	0
hsa-miR-148b-3p.iso.t5:t.t3:0	0	0	0	0	0	2	0	0	0
hsa-miR-148b-3p.iso.t5:t.t3:t	0	5	0	0	0	2	0	0	5
hsa-miR-148b-3p.iso.t5:tc.t3:0	0	0	0	0	0	5	0	0	2
hsa-miR-148b-3p.iso.t5:tc.t3:gt	0	2	0	0	0	0	0	0	0
hsa-miR-148b-3p.iso.t5:tc.t3:t	0	3	3	2	4	8	2	0	9
hsa-miR-148b-3p.iso.t5:tca.t3:0	0	3	0	0	0	4	0	0	0
hsa-miR-148b-3p.iso.t5:tca.t3:t	0	10	6	0	2	12	2	0	0
hsa-miR-148b-3p.ref.t5:0.t3:0	562	983	417	443	1138	1339	914	1088	838
hsa-miR-148b-5p.iso.t5:0.t3:c	0	3	0	0	0	3	4	7	4
hsa-miR-148b-5p.iso.t5:0.t3:gc	0	0	0	0	0	0	0	2	0
hsa-miR-148b-5p.iso.t5:G.t3:0	2	36	25	17	16	38	21	42	21
hsa-miR-148b-5p.iso.t5:G.t3:c	27	51	38	26	53	74	24	48	38
hsa-miR-148b-5p.iso.t5:G.t3:gc	7	22	5	6	15	8	0	7	10
hsa-miR-148b-5p.iso.t5:G.t3:ggc	0	4	0	0	0	0	0	0	3
hsa-miR-148b-5p.iso.t5:TG.t3:gc	0	2	0	0	0	0	0	0	0
hsa-miR-148b-5p.ref.t5:0.t3:0	0	7	0	0	4	6	3	5	2
hsa-miR-149-3p.iso.t5:G.t3:c	0	3	6	8	2	5	0	0	0
hsa-miR-149-5p.iso.t5:0.t3:0	22	40	87	17	22	49	9	9	13
hsa-miR-149-5p.iso.t5:0.t3:G	0	2	0	0	0	0	0	0	0
hsa-miR-149-5p.iso.t5:0.t3:GT	0	0	0	0	2	0	0	0	0
hsa-miR-149-5p.iso.t5:0.t3:GTG	0	0	2	0	0	0	0	0	0
hsa-miR-149-5p.iso.t5:0.t3:c	132	300	391	303	268	701	80	144	160
hsa-miR-149-5p.iso.t5:0.t3:cc	66	191	204	148	175	379	72	167	135
hsa-miR-149-5p.iso.t5:0.t3:ccc	37	127	63	90	107	274	39	141	75
hsa-miR-149-5p.ref.t5:0.t3:0	24	50	91	31	29	92	8	22	17
hsa-miR-150-5p.iso.t5:0.t3:g	0	3	2	2	2	2	6	4	23
hsa-miR-150-5p.iso.t5:0.t3:gtg	0	0	0	0	0	3	0	0	0
hsa-miR-150-5p.iso.t5:0.t3:tg	0	0	0	0	0	0	3	0	0
hsa-miR-151a-3p.iso.t5:0.t3:0	109	209	191	189	286	457	103	121	222
hsa-miR-151a-3p.iso.t5:0.t3:A	318	713	446	1112	1763	2268	701	1043	1557
hsa-miR-151a-3p.iso.t5:0.t3:AC	4	0	6	4	12	25	11	11	11
hsa-miR-151a-3p.iso.t5:0.t3:ACA	0	0	0	6	2	0	0	0	0
hsa-miR-151a-3p.iso.t5:0.t3:agg	22	46	34	45	122	157	80	73	99
hsa-miR-151a-3p.iso.t5:0.t3:g	1376	2487	1172	3432	8489	9348	4456	4257	7086
hsa-miR-151a-3p.iso.t5:0.t3:gg	86	201	73	139	458	485	216	278	340
hsa-miR-151a-3p.iso.t5:A.t3:0	21	27	28	43	56	76	43	33	44
hsa-miR-151a-3p.iso.t5:A.t3:A	0	4	2	8	4	3	3	6	4
hsa-miR-151a-3p.iso.t5:A.t3:agg	0	4	4	2	6	2	3	4	4
hsa-miR-151a-3p.iso.t5:A.t3:g	57	155	84	131	256	294	148	131	175
hsa-miR-151a-3p.iso.t5:A.t3:gg	19	25	12	9	29	40	27	19	20
hsa-miR-151a-3p.iso.t5:CTA.t3:agg	0	0	0	0	0	2	0	0	0
hsa-miR-151a-3p.iso.t5:TA.t3:0	33	73	41	105	125	206	60	109	77
hsa-miR-151a-3p.iso.t5:TA.t3:A	0	0	0	6	6	7	0	2	10
hsa-miR-151a-3p.iso.t5:TA.t3:agg	10	27	10	18	48	49	24	39	33
hsa-miR-151a-3p.iso.t5:TA.t3:g	241	541	215	515	961	1050	350	564	700
hsa-miR-151a-3p.iso.t5:TA.t3:gg	90	215	89	183	421	409	170	256	321
hsa-miR-151a-3p.iso.t5:c.t3:0	0	7	3	10	28	22	13	14	15
hsa-miR-151a-3p.iso.t5:c.t3:A	2	0	5	2	8	14	7	10	11
hsa-miR-151a-3p.iso.t5:c.t3:AC	0	0	0	0	0	3	0	0	0
hsa-miR-151a-3p.iso.t5:c.t3:g	2	5	2	3	10	11	7	5	16
hsa-miR-151a-3p.iso.t5:c.t3:gg	0	0	0	0	0	2	0	0	0
hsa-miR-151a-3p.iso.t5:ct.t3:0	0	0	0	0	2	2	0	0	6
hsa-miR-151a-3p.iso.t5:ct.t3:A	0	4	0	0	10	8	5	9	7
hsa-miR-151a-3p.iso.t5:ct.t3:AC	0	6	0	4	9	18	6	7	5
hsa-miR-151a-3p.iso.t5:ct.t3:g	0	2	0	2	4	2	0	0	3
hsa-miR-151a-3p.ref.t5:0.t3:0	799	1452	754	2590	4548	7227	2226	2940	3536
hsa-miR-151a-5p.iso.t5:0.t3:A	23	281	34	23	56	76	22	53	23
hsa-miR-151a-5p.iso.t5:0.t3:AT	0	6	3	3	2	0	0	4	0
hsa-miR-151a-5p.iso.t5:0.t3:gt	8	92	6	0	6	7	0	2	7
hsa-miR-151a-5p.iso.t5:0.t3:t	228	1615	319	72	191	348	152	251	90
hsa-miR-151a-5p.iso.t5:C.t3:0	3	16	5	3	5	14	3	7	2
hsa-miR-151a-5p.iso.t5:C.t3:A	0	7	0	0	0	0	0	0	0
hsa-miR-151a-5p.iso.t5:C.t3:gt	0	2	0	0	0	0	0	0	0
hsa-miR-151a-5p.iso.t5:C.t3:t	12	72	14	9	3	18	9	17	2
hsa-miR-151a-5p.iso.t5:t.t3:AT	0	0	0	4	4	0	0	2	0
hsa-miR-151a-5p.iso.t5:tc.t3:gt	0	2	0	0	0	0	0	0	0
hsa-miR-151a-5p.ref.t5:0.t3:0	58	1100	122	96	218	296	117	256	143
hsa-miR-151b.iso.t5:0.t3:A	8	92	6	0	6	7	0	2	7
hsa-miR-151b.iso.t5:0.t3:AG	286	2715	441	168	409	644	269	507	233
hsa-miR-151b.iso.t5:C.t3:A	0	2	0	0	0	0	0	0	0
hsa-miR-151b.iso.t5:C.t3:AG	15	88	19	12	8	32	12	24	4
hsa-miR-151b.iso.t5:tc.t3:A	0	2	0	0	0	0	0	0	0
hsa-miR-152-3p.iso.t5:0.t3:0	29	30	16	3	6	10	2	7	3
hsa-miR-152-3p.iso.t5:0.t3:G	241	254	338	24	47	32	16	9	21
hsa-miR-152-3p.iso.t5:0.t3:g	216	345	326	10	41	28	30	20	33
hsa-miR-152-3p.iso.t5:0.t3:gg	18	22	31	4	6	5	0	2	0
hsa-miR-152-3p.iso.t5:0.t3:tgg	31	15	17	6	0	3	2	0	5
hsa-miR-152-3p.iso.t5:G.t3:0	0	0	4	0	0	0	0	0	0
hsa-miR-152-3p.iso.t5:G.t3:g	4	9	14	0	0	0	0	0	0
hsa-miR-152-3p.iso.t5:G.t3:gg	0	2	0	0	0	0	0	0	0
hsa-miR-152-3p.iso.t5:tca.t3:0	4	0	0	0	0	2	0	0	0
hsa-miR-152-3p.ref.t5:0.t3:0	767	988	1055	94	126	222	74	58	64
hsa-miR-152-5p.iso.t5:0.t3:C	0	4	0	0	0	0	0	0	0
hsa-miR-152-5p.iso.t5:0.t3:t	4	13	10	0	2	2	2	0	0
hsa-miR-152-5p.iso.t5:C.t3:t	2	4	5	0	0	7	0	2	2
hsa-miR-152-5p.ref.t5:0.t3:0	0	3	0	0	0	0	0	0	0
hsa-miR-153-3p.iso.t5:0.t3:A	0	0	2	0	0	2	2	0	0
hsa-miR-153-3p.iso.t5:0.t3:c	0	0	3	3	3	2	2	0	0
hsa-miR-153-3p.ref.t5:0.t3:0	0	0	0	0	0	0	4	0	0
hsa-miR-155-5p.iso.t5:0.t3:0	0	4	0	0	2	0	0	0	0
hsa-miR-155-5p.iso.t5:0.t3:T	0	0	15	10	9	60	21	25	24
hsa-miR-155-5p.iso.t5:0.t3:TT	0	0	2	0	0	4	6	0	2
hsa-miR-155-5p.iso.t5:0.t3:ggt	0	0	2	0	3	3	2	4	2
hsa-miR-155-5p.iso.t5:0.t3:gt	3	4	3	6	12	7	6	10	13
hsa-miR-155-5p.iso.t5:0.t3:t	11	16	33	117	95	273	88	216	144
hsa-miR-155-5p.iso.t5:t.t3:T	0	0	0	0	0	5	0	0	0
hsa-miR-155-5p.ref.t5:0.t3:0	3	0	30	87	36	143	125	195	71
hsa-miR-15a-5p.iso.t5:0.t3:G	6	12	12	27	44	49	27	39	29
hsa-miR-15a-5p.iso.t5:0.t3:GA	0	0	0	2	0	0	2	0	0
hsa-miR-15a-5p.iso.t5:0.t3:g	5	11	10	10	39	52	16	33	30
hsa-miR-15a-5p.iso.t5:0.t3:gtg	0	0	0	0	0	2	0	0	0
hsa-miR-15a-5p.iso.t5:0.t3:tg	4	20	4	4	4	7	3	8	4
hsa-miR-15a-5p.ref.t5:0.t3:0	4	13	9	8	7	26	10	21	10
hsa-miR-15b-3p.iso.t5:0.t3:0	0	0	0	3	2	2	4	4	0
hsa-miR-15b-3p.iso.t5:0.t3:a	6	13	14	11	72	37	34	61	49
hsa-miR-15b-3p.iso.t5:0.t3:cta	0	3	0	4	4	12	2	10	0
hsa-miR-15b-3p.iso.t5:0.t3:ta	27	23	28	57	169	332	138	309	105
hsa-miR-15b-3p.ref.t5:0.t3:0	3	4	6	7	27	10	20	14	20
hsa-miR-15b-5p.iso.t5:0.t3:0	0	0	0	0	3	0	0	0	0
hsa-miR-15b-5p.iso.t5:0.t3:a	23	22	39	120	685	189	229	280	535
hsa-miR-15b-5p.iso.t5:0.t3:aca	0	0	0	0	2	0	2	0	2
hsa-miR-15b-5p.iso.t5:0.t3:ca	20	33	12	21	151	35	56	65	73
hsa-miR-15b-5p.iso.t5:t.t3:a	0	0	0	0	0	0	0	0	3
hsa-miR-15b-5p.ref.t5:0.t3:0	0	3	2	4	17	15	0	11	0
hsa-miR-16-1-3p.iso.t5:0.t3:a	0	0	0	0	0	0	0	0	2
hsa-miR-16-1-3p.ref.t5:0.t3:0	0	2	2	4	16	8	0	20	6
hsa-miR-16-2-3p.iso.t5:0.t3:a	13	31	10	145	137	273	81	396	228
hsa-miR-16-2-3p.iso.t5:0.t3:ta	11	8	3	44	58	137	38	121	54
hsa-miR-16-2-3p.iso.t5:0.t3:tta	0	3	0	0	2	7	2	0	0
hsa-miR-16-2-3p.iso.t5:A.t3:0	0	0	2	4	4	18	4	8	9
hsa-miR-16-2-3p.iso.t5:A.t3:a	16	41	37	139	164	331	135	279	249
hsa-miR-16-2-3p.iso.t5:A.t3:ta	139	187	141	409	749	1705	544	1202	526
hsa-miR-16-2-3p.iso.t5:A.t3:tta	8	20	15	24	42	88	28	84	35
hsa-miR-16-2-3p.iso.t5:CA.t3:ta	2	0	0	8	3	5	3	11	5
hsa-miR-16-2-3p.iso.t5:CA.t3:tta	0	2	2	0	0	2	0	0	0
hsa-miR-16-2-3p.iso.t5:c.t3:a	0	0	0	0	0	3	0	2	0
hsa-miR-16-2-3p.iso.t5:c.t3:ta	0	0	0	0	0	3	0	0	0
hsa-miR-16-2-3p.iso.t5:cc.t3:a	0	0	0	0	0	3	0	0	2
hsa-miR-16-2-3p.iso.t5:cc.t3:ta	2	0	2	0	3	4	2	4	2
hsa-miR-16-2-3p.ref.t5:0.t3:0	0	2	0	7	7	18	0	19	8
hsa-miR-16-5p.iso.t5:0.t3:0	0	0	0	0	3	0	0	0	0
hsa-miR-16-5p.iso.t5:0.t3:T	3	3	2	4	15	2	8	10	6
hsa-miR-16-5p.iso.t5:0.t3:TA	0	0	0	0	3	0	0	0	0
hsa-miR-16-5p.iso.t5:0.t3:TAG	0	0	0	0	0	0	3	0	2
hsa-miR-16-5p.iso.t5:0.t3:cg	82	244	62	212	433	351	186	306	273
hsa-miR-16-5p.iso.t5:0.t3:g	50	118	62	238	734	274	346	333	486
hsa-miR-16-5p.iso.t5:0.t3:gcg	30	50	11	74	181	127	47	85	81
hsa-miR-16-5p.iso.t5:t.t3:0	0	0	4	0	4	6	4	2	6
hsa-miR-16-5p.iso.t5:t.t3:cg	0	0	0	0	0	0	0	2	0
hsa-miR-16-5p.iso.t5:t.t3:g	0	0	0	0	0	0	0	0	4
hsa-miR-16-5p.ref.t5:0.t3:0	101	252	93	472	765	882	908	903	624
hsa-miR-17-3p.iso.t5:0.t3:0	0	0	0	5	13	11	10	5	13
hsa-miR-17-3p.iso.t5:0.t3:C	0	3	0	2	10	32	14	28	15
hsa-miR-17-3p.iso.t5:0.t3:ag	0	4	0	0	17	14	11	18	14
hsa-miR-17-3p.iso.t5:0.t3:g	2	7	3	7	16	22	15	24	19
hsa-miR-17-3p.iso.t5:0.t3:tag	2	6	4	5	9	35	15	36	7
hsa-miR-17-3p.iso.t5:a.t3:0	4	9	12	17	35	90	38	41	46
hsa-miR-17-3p.iso.t5:a.t3:C	10	18	3	28	44	152	40	85	63
hsa-miR-17-3p.iso.t5:a.t3:CA	0	0	0	2	0	3	0	0	2
hsa-miR-17-3p.iso.t5:a.t3:ag	0	0	0	0	0	3	0	0	5
hsa-miR-17-3p.iso.t5:a.t3:tag	0	2	0	0	2	4	0	7	0
hsa-miR-17-3p.iso.t5:ac.t3:0	0	0	0	2	0	4	2	0	2
hsa-miR-17-3p.iso.t5:act.t3:0	2	2	0	0	5	17	10	12	7
hsa-miR-17-3p.iso.t5:act.t3:C	0	0	0	0	0	2	0	0	2
hsa-miR-17-3p.iso.t5:act.t3:g	0	2	0	0	0	0	0	0	0
hsa-miR-17-3p.ref.t5:0.t3:0	6	15	6	27	96	156	81	143	96
hsa-miR-17-5p.iso.t5:0.t3:0	0	2	4	61	80	34	60	68	86
hsa-miR-17-5p.iso.t5:0.t3:T	0	2	3	9	14	13	14	11	18
hsa-miR-17-5p.iso.t5:0.t3:TG	0	0	0	0	0	0	2	0	0
hsa-miR-17-5p.iso.t5:0.t3:ag	5	35	42	210	330	203	232	345	280
hsa-miR-17-5p.iso.t5:0.t3:g	420	1850	1776	6678	11628	7381	8493	9736	11937
hsa-miR-17-5p.iso.t5:0.t3:tag	31	62	91	463	438	650	611	657	408
hsa-miR-17-5p.iso.t5:T.t3:0	0	0	0	12	20	24	18	20	33
hsa-miR-17-5p.iso.t5:T.t3:ag	0	2	3	4	21	11	14	14	25
hsa-miR-17-5p.iso.t5:T.t3:g	4	26	11	128	192	198	124	218	237
hsa-miR-17-5p.iso.t5:T.t3:tag	4	3	3	12	12	25	15	26	15
hsa-miR-17-5p.iso.t5:c.t3:0	7	8	6	86	140	85	56	78	105
hsa-miR-17-5p.iso.t5:c.t3:ag	0	0	0	6	7	3	3	7	3
hsa-miR-17-5p.iso.t5:c.t3:g	34	47	27	276	665	424	354	559	557
hsa-miR-17-5p.iso.t5:c.t3:tag	0	0	0	8	21	19	16	18	4
hsa-miR-17-5p.iso.t5:ca.t3:0	0	0	0	0	2	0	0	0	3
hsa-miR-17-5p.iso.t5:ca.t3:g	0	0	0	2	0	2	2	0	6
hsa-miR-17-5p.iso.t5:caa.t3:g	0	0	0	0	4	2	2	0	3
hsa-miR-17-5p.ref.t5:0.t3:0	159	411	454	2645	4171	3821	3303	2936	4516
hsa-miR-181a-2-3p.iso.t5:0.t3:acc	3	8	5	0	3	0	0	3	2
hsa-miR-181a-2-3p.iso.t5:0.t3:c	590	1340	563	104	153	504	145	339	329
hsa-miR-181a-2-3p.iso.t5:0.t3:cc	89	236	129	12	44	82	33	72	68
hsa-miR-181a-2-3p.iso.t5:A.t3:0	0	2	0	0	0	0	0	0	0
hsa-miR-181a-2-3p.iso.t5:A.t3:acc	0	0	0	0	0	0	0	0	2
hsa-miR-181a-2-3p.iso.t5:A.t3:c	5	12	5	0	0	0	2	2	3
hsa-miR-181a-2-3p.iso.t5:A.t3:cc	13	18	11	2	3	5	3	3	6
hsa-miR-181a-2-3p.iso.t5:a.t3:0	0	2	0	0	0	0	0	0	0
hsa-miR-181a-2-3p.iso.t5:acc.t3:c	2	2	0	2	0	0	0	0	2
hsa-miR-181a-2-3p.ref.t5:0.t3:0	19	28	15	4	0	14	2	15	2
hsa-miR-181a-3p.iso.t5:0.t3:acc	0	0	2	0	0	0	0	0	0
hsa-miR-181a-3p.iso.t5:0.t3:c	15	94	52	0	7	22	13	2	13
hsa-miR-181a-3p.iso.t5:0.t3:cc	0	23	7	0	0	4	0	0	3
hsa-miR-181a-5p.iso.t5:0.t3:0	0	0	3	0	0	2	0	0	0
hsa-miR-181a-5p.iso.t5:0.t3:T	86	603	775	30	45	168	151	156	131
hsa-miR-181a-5p.iso.t5:0.t3:TT	4	58	122	3	5	14	10	8	10
hsa-miR-181a-5p.iso.t5:0.t3:TTG	0	2	0	0	0	0	0	0	0
hsa-miR-181a-5p.iso.t5:0.t3:agt	66	242	250	14	45	61	33	92	116
hsa-miR-181a-5p.iso.t5:0.t3:gt	56	248	275	23	89	68	28	79	109
hsa-miR-181a-5p.iso.t5:0.t3:t	833	3621	6077	321	499	1532	530	1178	830
hsa-miR-181a-5p.iso.t5:G.t3:agt	0	10	4	0	0	0	3	0	5
hsa-miR-181a-5p.iso.t5:G.t3:gt	2	2	8	0	0	0	0	0	2
hsa-miR-181a-5p.iso.t5:G.t3:t	8	18	21	0	4	8	0	8	7
hsa-miR-181a-5p.iso.t5:a.t3:t	0	6	0	0	0	0	0	0	0
hsa-miR-181a-5p.iso.t5:aac.t3:t	0	0	2	0	0	0	0	0	0
hsa-miR-181a-5p.ref.t5:0.t3:0	72	506	717	24	35	190	96	121	87
hsa-miR-181b-2-3p.iso.t5:0.t3:A	2	5	2	0	2	0	2	10	5
hsa-miR-181b-2-3p.iso.t5:0.t3:AA	0	0	0	0	0	2	0	0	2
hsa-miR-181b-2-3p.iso.t5:0.t3:a	3	3	0	0	0	0	0	3	4
hsa-miR-181b-2-3p.iso.t5:A.t3:0	0	3	0	0	0	0	0	0	0
hsa-miR-181b-2-3p.ref.t5:0.t3:0	0	2	3	0	0	0	0	2	2
hsa-miR-181b-3p.iso.t5:0.t3:a	0	0	0	0	0	0	0	0	2
hsa-miR-181b-3p.ref.t5:0.t3:0	0	3	0	0	0	0	0	0	0
hsa-miR-181b-5p.iso.t5:0.t3:0	0	6	27	0	0	14	5	8	8
hsa-miR-181b-5p.iso.t5:0.t3:T	47	206	271	14	34	70	38	59	54
hsa-miR-181b-5p.iso.t5:0.t3:TT	11	54	83	2	6	21	10	11	14
hsa-miR-181b-5p.iso.t5:0.t3:ggt	27	78	70	22	71	87	26	102	111
hsa-miR-181b-5p.iso.t5:0.t3:gt	32	125	77	17	30	79	12	40	43
hsa-miR-181b-5p.iso.t5:0.t3:t	232	904	835	180	146	570	159	377	239
hsa-miR-181b-5p.iso.t5:C.t3:0	0	7	10	0	0	0	0	0	0
hsa-miR-181b-5p.iso.t5:C.t3:ggt	0	2	0	0	0	0	0	0	0
hsa-miR-181b-5p.iso.t5:C.t3:gt	0	6	6	0	0	0	0	0	0
hsa-miR-181b-5p.iso.t5:C.t3:t	3	27	26	0	0	2	0	0	2
hsa-miR-181b-5p.iso.t5:a.t3:0	4	7	8	0	0	6	0	2	2
hsa-miR-181b-5p.iso.t5:a.t3:T	2	25	13	0	4	12	7	13	3
hsa-miR-181b-5p.iso.t5:a.t3:TT	0	2	2	0	2	0	0	0	2
hsa-miR-181b-5p.iso.t5:a.t3:ggt	0	0	0	3	5	4	0	4	0
hsa-miR-181b-5p.iso.t5:a.t3:gt	0	0	0	3	0	3	0	2	0
hsa-miR-181b-5p.iso.t5:a.t3:t	3	10	6	0	5	2	0	2	0
hsa-miR-181b-5p.iso.t5:aa.t3:0	0	2	0	0	0	0	0	0	0
hsa-miR-181b-5p.iso.t5:aa.t3:t	0	0	2	0	0	0	0	0	0
hsa-miR-181b-5p.iso.t5:aac.t3:T	0	2	0	0	0	0	0	0	0
hsa-miR-181b-5p.ref.t5:0.t3:0	149	845	710	97	87	382	157	232	160
hsa-miR-181c-3p.iso.t5:0.t3:c	0	2	0	0	0	0	0	0	0
hsa-miR-181c-3p.iso.t5:a.t3:0	25	21	10	5	14	49	9	7	11
hsa-miR-181c-3p.iso.t5:a.t3:C	0	0	0	0	2	2	0	0	0
hsa-miR-181c-3p.iso.t5:a.t3:c	19	12	8	3	8	25	11	3	16
hsa-miR-181c-5p.iso.t5:0.t3:T	3	20	21	2	5	39	7	3	2
hsa-miR-181c-5p.iso.t5:0.t3:TT	0	0	2	0	0	0	0	0	0
hsa-miR-181c-5p.iso.t5:0.t3:agt	0	2	2	0	0	4	0	0	0
hsa-miR-181c-5p.iso.t5:0.t3:t	6	8	9	0	2	5	3	2	2
hsa-miR-181c-5p.ref.t5:0.t3:0	2	4	4	0	0	2	0	0	0
hsa-miR-181d-5p.iso.t5:0.t3:0	0	0	0	2	0	0	0	0	0
hsa-miR-181d-5p.iso.t5:0.t3:T	13	19	34	5	11	41	2	2	3
hsa-miR-181d-5p.iso.t5:0.t3:TG	0	0	2	0	0	3	0	0	0
hsa-miR-181d-5p.iso.t5:0.t3:ggt	4	5	2	0	3	14	0	2	2
hsa-miR-181d-5p.iso.t5:0.t3:gt	3	3	5	2	3	9	0	0	0
hsa-miR-181d-5p.iso.t5:0.t3:t	46	39	53	24	24	81	16	9	13
hsa-miR-181d-5p.ref.t5:0.t3:0	55	90	93	17	22	189	10	30	15
hsa-miR-182-3p.iso.t5:0.t3:a	0	0	0	0	0	2	8	8	12
hsa-miR-182-3p.iso.t5:0.t3:cta	0	0	0	0	0	3	2	0	2
hsa-miR-182-3p.iso.t5:0.t3:ta	0	0	0	0	0	10	24	24	5
hsa-miR-182-3p.iso.t5:G.t3:a	0	0	0	0	0	0	0	0	6
hsa-miR-182-3p.iso.t5:G.t3:ta	0	0	0	0	0	0	5	14	6
hsa-miR-182-3p.iso.t5:GG.t3:cta	0	0	0	0	0	0	0	2	0
hsa-miR-182-5p.iso.t5:0.t3:0	0	0	0	0	2	0	4	2	6
hsa-miR-182-5p.iso.t5:0.t3:G	0	3	7	86	156	49	1368	990	2587
hsa-miR-182-5p.iso.t5:0.t3:GG	0	0	2	9	12	4	108	67	112
hsa-miR-182-5p.iso.t5:0.t3:GGT	0	0	0	0	0	0	18	24	27
hsa-miR-182-5p.iso.t5:0.t3:act	0	2	6	44	187	66	246	255	367
hsa-miR-182-5p.iso.t5:0.t3:ct	0	9	0	110	450	204	323	393	541
hsa-miR-182-5p.iso.t5:0.t3:t	16	51	86	1683	3030	4501	6578	7862	7153
hsa-miR-182-5p.iso.t5:t.t3:0	0	0	0	0	0	0	3	3	9
hsa-miR-182-5p.iso.t5:t.t3:G	0	0	0	0	0	0	0	2	5
hsa-miR-182-5p.iso.t5:t.t3:GG	0	0	0	0	0	0	0	2	0
hsa-miR-182-5p.iso.t5:t.t3:t	0	0	0	5	2	5	4	12	7
hsa-miR-182-5p.iso.t5:tt.t3:G	0	0	0	0	0	0	0	2	4
hsa-miR-182-5p.iso.t5:tt.t3:t	0	0	0	0	3	0	5	9	3
hsa-miR-182-5p.iso.t5:ttt.t3:0	0	0	0	0	0	0	0	3	3
hsa-miR-182-5p.iso.t5:ttt.t3:G	0	0	0	0	0	0	0	0	8
hsa-miR-182-5p.iso.t5:ttt.t3:ct	0	0	0	0	2	0	0	3	0
hsa-miR-182-5p.iso.t5:ttt.t3:t	0	0	0	0	3	3	0	3	5
hsa-miR-182-5p.ref.t5:0.t3:0	6	12	19	215	618	272	2172	2330	4634
hsa-miR-183-3p.iso.t5:0.t3:aa	0	0	0	0	0	0	2	0	0
hsa-miR-183-3p.iso.t5:g.t3:0	0	0	0	0	4	0	10	14	8
hsa-miR-183-3p.iso.t5:g.t3:A	0	0	0	0	0	0	4	4	4
hsa-miR-183-3p.iso.t5:g.t3:AC	0	0	0	0	0	0	0	0	2
hsa-miR-183-3p.iso.t5:g.t3:a	0	0	0	0	0	0	3	7	5
hsa-miR-183-3p.iso.t5:g.t3:aa	0	0	0	0	0	0	0	5	5
hsa-miR-183-3p.iso.t5:g.t3:taa	0	0	0	0	0	2	0	2	0
hsa-miR-183-3p.ref.t5:0.t3:0	0	0	0	0	2	0	0	0	0
hsa-miR-183-5p.iso.t5:0.t3:G	0	11	2	67	127	165	292	286	327
hsa-miR-183-5p.iso.t5:0.t3:GT	0	0	0	2	6	8	10	13	16
hsa-miR-183-5p.iso.t5:0.t3:act	0	0	0	0	5	2	12	6	17
hsa-miR-183-5p.iso.t5:0.t3:ct	0	3	2	14	60	42	73	130	125
hsa-miR-183-5p.iso.t5:0.t3:t	23	64	78	1373	1911	3677	8240	9301	7830
hsa-miR-183-5p.iso.t5:G.t3:0	0	0	0	0	2	0	0	0	3
hsa-miR-183-5p.iso.t5:G.t3:ct	0	0	0	0	0	0	0	2	2
hsa-miR-183-5p.iso.t5:G.t3:t	0	0	0	6	0	7	25	30	23
hsa-miR-183-5p.iso.t5:TG.t3:act	0	0	0	0	0	0	0	0	2
hsa-miR-183-5p.iso.t5:TG.t3:ct	0	0	0	0	3	3	7	4	8
hsa-miR-183-5p.iso.t5:TG.t3:t	0	0	0	7	7	20	38	46	52
hsa-miR-183-5p.iso.t5:t.t3:0	6	21	22	317	1095	816	2843	3109	7473
hsa-miR-183-5p.iso.t5:t.t3:G	3	11	10	62	199	161	380	407	435
hsa-miR-183-5p.iso.t5:t.t3:GT	0	0	0	6	5	11	9	30	18
hsa-miR-183-5p.iso.t5:t.t3:act	0	0	0	0	3	0	3	3	6
hsa-miR-183-5p.iso.t5:t.t3:ct	0	0	0	8	20	24	43	49	79
hsa-miR-183-5p.iso.t5:t.t3:t	7	19	28	222	487	944	1309	1387	1340
hsa-miR-183-5p.iso.t5:ta.t3:0	0	0	0	0	0	0	2	0	9
hsa-miR-183-5p.iso.t5:ta.t3:G	0	0	0	0	0	0	0	0	3
hsa-miR-183-5p.iso.t5:ta.t3:t	0	0	0	0	0	0	2	2	4
hsa-miR-183-5p.iso.t5:tat.t3:0	0	0	0	0	0	0	0	0	3
hsa-miR-183-5p.ref.t5:0.t3:0	3	23	15	358	1025	741	2851	3024	5750
hsa-miR-184.iso.t5:0.t3:0	0	0	0	2	0	0	0	0	2
hsa-miR-184.iso.t5:0.t3:A	0	0	3	0	0	0	0	0	0
hsa-miR-184.iso.t5:0.t3:ggt	5	19	4	0	0	0	2	0	3
hsa-miR-184.iso.t5:0.t3:gt	8	31	6	8	0	5	2	0	8
hsa-miR-184.iso.t5:0.t3:t	82	254	34	54	21	20	55	12	41
hsa-miR-184.ref.t5:0.t3:0	5	28	3	6	0	6	3	7	3
hsa-miR-185-3p.iso.t5:0.t3:c	8	13	3	2	5	11	7	9	4
hsa-miR-185-3p.iso.t5:0.t3:gtc	4	7	0	0	3	15	5	0	4
hsa-miR-185-3p.iso.t5:0.t3:tc	16	25	27	15	18	103	41	46	33
hsa-miR-185-3p.iso.t5:C.t3:tc	5	18	11	4	7	15	3	7	6
hsa-miR-185-5p.iso.t5:0.t3:0	20	11	12	24	58	8	36	41	42
hsa-miR-185-5p.iso.t5:0.t3:T	11	22	6	5	10	7	8	6	9
hsa-miR-185-5p.iso.t5:0.t3:a	254	325	154	166	906	387	542	693	857
hsa-miR-185-5p.iso.t5:0.t3:ga	48	92	41	27	116	93	72	98	79
hsa-miR-185-5p.iso.t5:0.t3:tga	0	0	0	3	2	2	5	0	0
hsa-miR-185-5p.iso.t5:tg.t3:a	0	0	0	0	0	2	0	0	0
hsa-miR-185-5p.ref.t5:0.t3:0	113	92	49	75	199	45	126	124	154
hsa-miR-186-5p.iso.t5:0.t3:0	4	30	37	8	24	51	24	33	19
hsa-miR-186-5p.iso.t5:0.t3:T	16	59	133	28	72	97	44	81	48
hsa-miR-186-5p.iso.t5:0.t3:TT	0	2	4	0	0	0	0	0	0
hsa-miR-186-5p.iso.t5:0.t3:ct	68	233	127	56	167	326	100	219	125
hsa-miR-186-5p.iso.t5:0.t3:gct	13	55	56	22	90	105	79	74	74
hsa-miR-186-5p.iso.t5:0.t3:t	363	1332	1190	376	680	2034	589	1407	505
hsa-miR-186-5p.iso.t5:C.t3:ct	0	9	9	0	5	8	0	3	4
hsa-miR-186-5p.iso.t5:C.t3:t	0	2	0	0	0	0	0	0	0
hsa-miR-186-5p.iso.t5:c.t3:0	2	7	16	0	5	21	2	4	4
hsa-miR-186-5p.iso.t5:c.t3:ct	0	3	2	0	2	3	0	0	0
hsa-miR-186-5p.iso.t5:c.t3:gct	0	0	0	0	0	0	0	2	2
hsa-miR-186-5p.iso.t5:c.t3:t	0	6	7	0	2	11	4	4	4
hsa-miR-186-5p.ref.t5:0.t3:0	174	695	760	163	373	811	361	689	277
hsa-miR-187-3p.iso.t5:0.t3:0	2	8	3	63	31	43	60	66	48
hsa-miR-187-3p.iso.t5:0.t3:A	6	10	11	150	96	134	157	198	163
hsa-miR-187-3p.iso.t5:0.t3:AG	0	0	0	10	2	2	10	3	3
hsa-miR-187-3p.iso.t5:0.t3:cgg	4	3	2	95	58	139	65	161	47
hsa-miR-187-3p.iso.t5:0.t3:g	4	20	3	123	89	173	143	206	184
hsa-miR-187-3p.iso.t5:0.t3:gg	3	10	0	66	53	94	37	71	47
hsa-miR-187-3p.iso.t5:C.t3:0	2	0	0	3	0	2	2	0	5
hsa-miR-187-3p.iso.t5:C.t3:cgg	0	0	0	9	2	14	4	8	0
hsa-miR-187-3p.iso.t5:C.t3:g	4	5	0	11	11	18	7	34	10
hsa-miR-187-3p.iso.t5:C.t3:gg	2	0	0	7	7	12	6	10	8
hsa-miR-187-3p.iso.t5:CC.t3:cgg	0	0	0	2	0	0	0	0	0
hsa-miR-187-3p.iso.t5:CCC.t3:cgg	0	0	0	0	0	2	0	0	0
hsa-miR-187-3p.iso.t5:t.t3:0	2	3	0	47	27	44	44	66	73
hsa-miR-187-3p.iso.t5:t.t3:A	0	0	0	3	0	2	0	7	2
hsa-miR-187-3p.iso.t5:t.t3:g	0	0	0	4	4	5	7	7	4
hsa-miR-187-3p.iso.t5:tc.t3:0	0	0	0	0	0	0	0	2	0
hsa-miR-187-3p.ref.t5:0.t3:0	27	74	26	531	326	502	324	554	409
hsa-miR-187-5p.iso.t5:0.t3:c	0	0	0	0	0	6	0	4	3
hsa-miR-187-5p.iso.t5:g.t3:0	0	2	0	2	0	0	0	4	0
hsa-miR-187-5p.iso.t5:g.t3:G	0	6	0	8	0	7	0	9	0
hsa-miR-187-5p.iso.t5:g.t3:c	0	0	0	4	0	4	4	12	8
hsa-miR-187-5p.iso.t5:g.t3:gc	0	0	0	0	0	2	0	0	0
hsa-miR-187-5p.iso.t5:gg.t3:G	0	0	0	4	0	4	0	0	0
hsa-miR-187-5p.iso.t5:ggc.t3:G	0	0	2	0	0	3	0	0	0
hsa-miR-188-3p.iso.t5:0.t3:a	2	0	2	0	0	0	2	0	2
hsa-miR-188-3p.iso.t5:0.t3:ca	0	0	0	0	0	2	0	2	2
hsa-miR-188-3p.ref.t5:0.t3:0	0	2	0	0	0	0	0	0	0
hsa-miR-188-5p.iso.t5:0.t3:T	0	3	2	2	0	0	0	0	0
hsa-miR-188-5p.iso.t5:0.t3:g	5	39	12	10	34	62	23	17	24
hsa-miR-188-5p.iso.t5:0.t3:gg	0	5	0	0	3	2	3	2	3
hsa-miR-188-5p.iso.t5:0.t3:ggg	0	0	0	0	2	0	0	0	0
hsa-miR-188-5p.ref.t5:0.t3:0	2	3	0	0	3	5	2	2	0
hsa-miR-18a-3p.iso.t5:0.t3:0	0	0	2	10	7	35	13	9	12
hsa-miR-18a-3p.iso.t5:0.t3:g	6	26	23	167	196	392	109	254	162
hsa-miR-18a-3p.iso.t5:0.t3:gg	2	4	7	72	63	166	31	108	45
hsa-miR-18a-3p.iso.t5:0.t3:tgg	2	2	0	31	31	58	26	55	13
hsa-miR-18a-3p.iso.t5:T.t3:g	0	0	0	4	0	4	2	5	2
hsa-miR-18a-3p.iso.t5:T.t3:gg	0	0	0	0	2	2	0	0	0
hsa-miR-18a-3p.iso.t5:T.t3:tgg	0	0	0	3	2	9	2	5	4
hsa-miR-18a-3p.iso.t5:a.t3:0	0	0	0	0	0	0	0	2	0
hsa-miR-18a-3p.iso.t5:a.t3:g	0	0	0	0	0	2	0	2	0
hsa-miR-18a-3p.ref.t5:0.t3:0	0	3	0	16	18	32	17	14	18
hsa-miR-18a-5p.iso.t5:0.t3:0	0	0	0	0	0	6	2	4	2
hsa-miR-18a-5p.iso.t5:0.t3:ag	4	20	13	22	90	51	60	80	80
hsa-miR-18a-5p.iso.t5:0.t3:g	57	223	237	710	1658	2081	1478	2517	2479
hsa-miR-18a-5p.iso.t5:0.t3:tag	13	24	20	54	82	164	111	181	73
hsa-miR-18a-5p.iso.t5:t.t3:g	0	0	0	0	0	0	0	3	3
hsa-miR-18a-5p.ref.t5:0.t3:0	3	9	23	41	76	88	85	102	101
hsa-miR-18b-3p.iso.t5:0.t3:c	0	0	0	0	0	0	3	0	0
hsa-miR-18b-3p.iso.t5:AC.t3:c	0	0	0	5	7	6	3	5	7
hsa-miR-18b-3p.iso.t5:AC.t3:gc	0	0	0	13	4	4	2	4	5
hsa-miR-18b-3p.iso.t5:AC.t3:ggc	0	0	0	0	0	2	0	0	0
hsa-miR-18b-3p.iso.t5:TAC.t3:c	0	0	0	17	24	31	14	13	8
hsa-miR-18b-3p.iso.t5:TAC.t3:gc	0	3	0	33	14	32	6	17	12
hsa-miR-18b-3p.iso.t5:TAC.t3:ggc	0	0	0	9	6	4	0	3	2
hsa-miR-18b-5p.iso.t5:0.t3:ag	0	3	0	0	2	2	0	6	2
hsa-miR-18b-5p.iso.t5:0.t3:g	0	5	6	30	66	83	55	82	64
hsa-miR-18b-5p.iso.t5:0.t3:tag	4	2	0	7	4	21	14	15	4
hsa-miR-18b-5p.ref.t5:0.t3:0	0	0	0	14	12	19	16	12	13
hsa-miR-1908-3p.iso.t5:0.t3:g	0	0	0	2	0	2	0	0	0
hsa-miR-1908-3p.iso.t5:A.t3:cg	0	2	0	0	0	2	0	0	0
hsa-miR-1908-3p.iso.t5:A.t3:g	0	0	0	0	0	3	0	0	0
hsa-miR-1908-5p.iso.t5:0.t3:0	0	0	0	0	0	4	0	0	0
hsa-miR-1908-5p.iso.t5:0.t3:c	11	51	15	18	9	97	2	10	2
hsa-miR-1908-5p.iso.t5:0.t3:gtc	0	7	0	0	2	13	0	0	0
hsa-miR-1908-5p.iso.t5:0.t3:tc	6	31	14	15	5	115	0	12	2
hsa-miR-1908-5p.iso.t5:c.t3:c	0	0	0	0	0	2	0	0	0
hsa-miR-1908-5p.ref.t5:0.t3:0	2	6	3	5	4	10	2	4	0
hsa-miR-1909-3p.ref.t5:0.t3:0	0	0	0	0	2	0	0	0	0
hsa-miR-1909-5p.iso.t5:G.t3:0	0	0	0	0	0	10	0	6	3
hsa-miR-1909-5p.iso.t5:G.t3:g	0	0	0	0	0	5	0	2	0
hsa-miR-190a-3p.iso.t5:0.t3:t	0	0	0	0	0	0	0	2	0
hsa-miR-190a-5p.iso.t5:0.t3:T	6	16	28	5	17	7	9	9	13
hsa-miR-190a-5p.iso.t5:0.t3:TG	0	9	4	3	3	2	3	2	0
hsa-miR-190a-5p.iso.t5:0.t3:gt	0	6	4	0	0	0	0	0	0
hsa-miR-190a-5p.iso.t5:0.t3:t	5	9	14	0	2	0	2	0	0
hsa-miR-190a-5p.ref.t5:0.t3:0	2	7	5	3	0	5	4	4	3
hsa-miR-190b.iso.t5:0.t3:G	0	4	3	0	0	0	0	0	0
hsa-miR-190b.iso.t5:0.t3:tt	0	0	0	4	0	0	0	0	0
hsa-miR-190b.ref.t5:0.t3:0	0	2	0	0	0	3	0	2	3
hsa-miR-191-3p.iso.t5:0.t3:c	4	9	6	8	11	44	2	21	7
hsa-miR-191-3p.iso.t5:0.t3:cc	0	5	3	4	5	26	0	16	6
hsa-miR-191-3p.iso.t5:0.t3:ccc	0	0	0	0	0	5	0	3	0
hsa-miR-191-3p.iso.t5:g.t3:0	2	0	0	0	2	27	7	5	0
hsa-miR-191-3p.iso.t5:g.t3:T	0	0	0	0	0	3	0	0	0
hsa-miR-191-3p.iso.t5:g.t3:c	5	19	14	11	27	87	14	28	15
hsa-miR-191-3p.iso.t5:g.t3:cc	0	2	0	4	6	23	6	3	3
hsa-miR-191-3p.iso.t5:g.t3:ccc	0	0	0	0	0	2	0	2	0
hsa-miR-191-3p.iso.t5:gc.t3:c	0	0	0	0	0	2	0	0	0
hsa-miR-191-3p.ref.t5:0.t3:0	0	0	0	0	0	9	0	4	0
hsa-miR-191-5p.iso.t5:0.t3:0	0	2	4	22	21	18	14	16	19
hsa-miR-191-5p.iso.t5:0.t3:T	0	6	6	23	29	14	15	17	21
hsa-miR-191-5p.iso.t5:0.t3:ctg	131	291	243	297	411	553	172	259	240
hsa-miR-191-5p.iso.t5:0.t3:g	2579	8002	5920	13259	14626	20690	6866	9840	13729
hsa-miR-191-5p.iso.t5:0.t3:tg	1625	2607	2864	3683	3742	6949	2911	3741	2144
hsa-miR-191-5p.iso.t5:G.t3:g	0	0	0	2	0	2	0	0	0
hsa-miR-191-5p.iso.t5:c.t3:0	6	11	26	36	35	30	15	30	22
hsa-miR-191-5p.iso.t5:c.t3:ctg	0	4	3	5	2	0	0	3	3
hsa-miR-191-5p.iso.t5:c.t3:g	81	205	113	444	361	453	100	305	261
hsa-miR-191-5p.iso.t5:c.t3:tg	9	23	14	49	28	46	23	33	26
hsa-miR-191-5p.iso.t5:ca.t3:g	0	4	0	4	5	11	2	7	4
hsa-miR-191-5p.iso.t5:ca.t3:tg	0	2	0	0	2	0	2	0	4
hsa-miR-191-5p.iso.t5:caa.t3:g	0	0	0	2	3	3	2	2	0
hsa-miR-191-5p.iso.t5:caa.t3:tg	2	0	0	0	0	0	0	0	0
hsa-miR-191-5p.ref.t5:0.t3:0	146	412	585	782	922	938	853	707	755
hsa-miR-1910-3p.iso.t5:0.t3:a	2	0	0	0	0	0	0	0	0
hsa-miR-1910-3p.ref.t5:0.t3:0	0	0	0	0	0	0	0	2	0
hsa-miR-1910-5p.iso.t5:0.t3:0	0	0	0	0	0	11	0	0	0
hsa-miR-1910-5p.iso.t5:0.t3:T	0	3	0	0	0	0	0	0	0
hsa-miR-1910-5p.iso.t5:0.t3:TT	0	0	0	0	0	2	0	0	0
hsa-miR-1910-5p.iso.t5:0.t3:cct	0	0	0	0	0	2	0	0	0
hsa-miR-1910-5p.iso.t5:0.t3:ct	0	0	0	0	0	2	0	0	0
hsa-miR-1910-5p.iso.t5:0.t3:t	0	7	3	0	3	35	0	4	2
hsa-miR-1910-5p.ref.t5:0.t3:0	0	3	0	0	0	8	0	0	0
hsa-miR-1911-3p.iso.t5:0.t3:G	0	0	0	2	0	0	8	0	3
hsa-miR-1911-3p.iso.t5:0.t3:GC	0	0	0	2	0	2	0	2	3
hsa-miR-1911-5p.iso.t5:0.t3:g	0	3	0	4	7	3	35	22	40
hsa-miR-1911-5p.iso.t5:0.t3:gg	0	0	0	0	0	2	5	5	6
hsa-miR-1911-5p.iso.t5:0.t3:ggg	0	0	0	0	0	0	4	3	3
hsa-miR-1911-5p.ref.t5:0.t3:0	0	2	3	8	17	10	17	17	16
hsa-miR-1912.iso.t5:0.t3:a	0	0	0	0	2	2	13	3	8
hsa-miR-1912.iso.t5:0.t3:aa	0	0	0	0	0	0	2	0	4
hsa-miR-1912.iso.t5:t.t3:0	0	0	0	0	0	0	0	2	0
hsa-miR-1912.iso.t5:ta.t3:0	0	0	0	0	2	3	3	3	2
hsa-miR-1912.iso.t5:ta.t3:C	0	0	0	0	0	0	0	0	4
hsa-miR-1912.ref.t5:0.t3:0	0	0	0	4	0	2	0	6	3
hsa-miR-1914-3p.iso.t5:0.t3:g	0	0	2	0	0	0	0	0	0
hsa-miR-1914-3p.iso.t5:0.t3:gg	0	3	0	0	0	0	0	0	0
hsa-miR-1914-3p.iso.t5:A.t3:g	0	3	2	0	0	0	0	0	0
hsa-miR-1914-5p.iso.t5:0.t3:0	0	2	0	0	0	0	0	0	0
hsa-miR-1914-5p.iso.t5:0.t3:C	0	2	0	0	0	2	0	0	0
hsa-miR-1914-5p.iso.t5:0.t3:g	0	2	2	0	0	0	0	0	0
hsa-miR-1914-5p.ref.t5:0.t3:0	9	16	9	7	0	18	0	0	0
hsa-miR-1915-5p.iso.t5:C.t3:0	0	0	0	0	3	0	0	0	0
hsa-miR-1915-5p.iso.t5:C.t3:cc	2	0	0	0	0	0	0	0	0
hsa-miR-192-5p.iso.t5:0.t3:0	0	4	0	0	0	0	0	0	0
hsa-miR-192-5p.iso.t5:0.t3:A	203	383	166	75	152	198	149	93	113
hsa-miR-192-5p.iso.t5:0.t3:AG	4	5	7	0	3	2	0	2	0
hsa-miR-192-5p.iso.t5:0.t3:c	572	1021	296	260	614	1092	406	611	632
hsa-miR-192-5p.iso.t5:0.t3:cc	60	116	32	21	79	58	63	79	79
hsa-miR-192-5p.iso.t5:0.t3:gcc	0	0	0	0	0	0	0	3	0
hsa-miR-192-5p.iso.t5:T.t3:c	0	0	0	2	0	0	0	0	0
hsa-miR-192-5p.iso.t5:c.t3:0	20	74	22	12	51	34	21	38	46
hsa-miR-192-5p.iso.t5:c.t3:A	137	368	108	72	211	235	99	205	239
hsa-miR-192-5p.iso.t5:c.t3:AG	68	143	63	57	70	58	36	47	46
hsa-miR-192-5p.iso.t5:c.t3:AGT	0	2	0	3	0	0	0	0	0
hsa-miR-192-5p.iso.t5:c.t3:c	20	31	13	13	22	34	10	39	22
hsa-miR-192-5p.iso.t5:c.t3:cc	0	6	0	0	2	5	2	0	0
hsa-miR-192-5p.ref.t5:0.t3:0	53	141	50	42	108	105	57	90	140
hsa-miR-193a-3p.iso.t5:0.t3:t	0	0	0	0	3	4	0	3	0
hsa-miR-193a-5p.iso.t5:0.t3:0	0	0	2	6	0	2	0	0	0
hsa-miR-193a-5p.iso.t5:0.t3:a	3	5	74	140	68	116	15	24	22
hsa-miR-193a-5p.iso.t5:0.t3:ga	0	3	43	33	15	31	2	9	2
hsa-miR-193a-5p.iso.t5:0.t3:tga	2	0	20	6	2	0	2	0	0
hsa-miR-193a-5p.ref.t5:0.t3:0	0	0	18	17	11	8	0	0	3
hsa-miR-193b-3p.iso.t5:0.t3:ct	0	0	0	0	2	0	4	0	3
hsa-miR-193b-3p.iso.t5:0.t3:gct	0	0	0	0	0	0	3	0	0
hsa-miR-193b-3p.iso.t5:0.t3:t	23	20	12	18	71	49	68	81	73
hsa-miR-193b-3p.ref.t5:0.t3:0	0	0	0	0	2	2	0	4	2
hsa-miR-193b-5p.iso.t5:0.t3:a	0	5	4	0	2	2	0	4	0
hsa-miR-193b-5p.iso.t5:0.t3:ga	0	2	0	2	0	6	0	0	0
hsa-miR-193b-5p.iso.t5:T.t3:a	0	0	2	0	0	0	0	0	0
hsa-miR-193b-5p.ref.t5:0.t3:0	2	0	0	0	0	0	0	2	0
hsa-miR-194-3p.iso.t5:0.t3:g	0	0	0	3	0	0	0	0	2
hsa-miR-194-3p.iso.t5:0.t3:tg	3	3	4	0	0	0	0	0	0
hsa-miR-194-3p.iso.t5:c.t3:G	0	4	0	0	0	0	0	0	0
hsa-miR-194-3p.ref.t5:0.t3:0	0	3	0	2	0	0	0	2	0
hsa-miR-194-5p.iso.t5:0.t3:A	0	16	7	2	8	4	0	5	4
hsa-miR-194-5p.iso.t5:0.t3:a	82	239	122	39	117	79	45	64	74
hsa-miR-194-5p.iso.t5:0.t3:ga	32	98	91	10	20	16	10	20	19
hsa-miR-194-5p.iso.t5:0.t3:gga	0	3	0	0	0	0	0	0	3
hsa-miR-194-5p.ref.t5:0.t3:0	18	71	29	10	61	14	23	29	37
hsa-miR-195-3p.iso.t5:0.t3:A	2	0	0	0	5	19	2	0	3
hsa-miR-195-3p.iso.t5:0.t3:c	0	0	0	26	12	55	4	2	5
hsa-miR-195-3p.iso.t5:0.t3:cc	0	0	0	0	0	2	0	0	0
hsa-miR-195-3p.ref.t5:0.t3:0	0	3	0	30	23	44	6	13	13
hsa-miR-195-5p.iso.t5:0.t3:c	7	13	0	15	27	33	0	9	11
hsa-miR-195-5p.ref.t5:0.t3:0	5	0	0	23	72	39	16	19	41
hsa-miR-196a-5p.iso.t5:0.t3:g	0	23	3	3	7	36	0	6	0
hsa-miR-196a-5p.iso.t5:0.t3:gg	0	21	0	0	0	4	0	3	2
hsa-miR-196a-5p.iso.t5:0.t3:ggg	0	2	0	0	0	0	0	0	0
hsa-miR-196a-5p.iso.t5:t.t3:0	0	0	0	0	2	3	0	0	0
hsa-miR-196a-5p.ref.t5:0.t3:0	0	4	0	0	0	3	0	2	0
hsa-miR-196b-5p.iso.t5:0.t3:A	0	0	0	0	0	2	0	0	0
hsa-miR-196b-5p.iso.t5:0.t3:g	0	9	12	5	0	0	4	0	2
hsa-miR-196b-5p.iso.t5:0.t3:gg	0	7	5	0	0	0	0	2	0
hsa-miR-196b-5p.ref.t5:0.t3:0	0	6	5	0	0	0	0	0	0
hsa-miR-197-3p.iso.t5:0.t3:A	6	0	5	3	0	2	0	0	0
hsa-miR-197-3p.iso.t5:0.t3:AT	0	0	2	0	0	0	0	0	0
hsa-miR-197-3p.iso.t5:0.t3:agc	0	0	0	0	0	4	0	0	0
hsa-miR-197-3p.iso.t5:0.t3:c	302	456	548	337	352	994	77	148	170
hsa-miR-197-3p.iso.t5:0.t3:gc	13	23	23	7	22	35	5	12	11
hsa-miR-197-3p.iso.t5:C.t3:c	0	0	2	0	0	0	0	0	0
hsa-miR-197-3p.ref.t5:0.t3:0	14	10	29	17	8	29	0	3	7
hsa-miR-1973.iso.t5:G.t3:0	0	2	0	0	0	0	0	0	0
hsa-miR-1973.iso.t5:G.t3:a	0	2	0	0	0	0	2	0	0
hsa-miR-1976.iso.t5:0.t3:0	0	2	2	0	0	3	3	0	0
hsa-miR-1976.iso.t5:T.t3:0	0	0	0	3	0	0	0	0	0
hsa-miR-1976.iso.t5:c.t3:0	0	0	0	0	0	2	0	0	0
hsa-miR-199a-3p.iso.t5:0.t3:0	2	26	14	0	3	0	10	9	5
hsa-miR-199a-3p.iso.t5:0.t3:a	50	234	237	13	164	40	216	203	178
hsa-miR-199a-3p.iso.t5:0.t3:ta	115	528	574	21	84	102	451	403	213
hsa-miR-199a-3p.iso.t5:0.t3:tta	18	153	56	3	6	6	48	67	21
hsa-miR-199a-3p.iso.t5:T.t3:0	2	8	6	0	3	0	5	3	2
hsa-miR-199a-3p.iso.t5:T.t3:a	4	27	29	6	16	9	27	26	15
hsa-miR-199a-3p.iso.t5:T.t3:ta	11	98	122	10	75	80	116	83	56
hsa-miR-199a-3p.iso.t5:T.t3:tta	5	70	40	5	10	48	30	28	19
hsa-miR-199a-3p.iso.t5:a.t3:0	2	24	5	0	0	0	13	7	7
hsa-miR-199a-3p.iso.t5:a.t3:a	7	26	18	0	3	0	44	32	22
hsa-miR-199a-3p.iso.t5:a.t3:ta	13	45	46	0	0	4	48	37	20
hsa-miR-199a-3p.iso.t5:a.t3:tta	0	27	10	0	0	2	13	13	6
hsa-miR-199a-3p.ref.t5:0.t3:0	14	85	104	0	17	16	37	50	35
hsa-miR-199a-5p.iso.t5:0.t3:0	0	3	0	0	0	0	0	0	0
hsa-miR-199a-5p.iso.t5:0.t3:A	0	2	0	0	0	0	0	0	0
hsa-miR-199a-5p.iso.t5:0.t3:c	57	1098	1480	9	11	113	422	421	304
hsa-miR-199a-5p.iso.t5:0.t3:tc	8	156	135	0	0	2	40	50	13
hsa-miR-199a-5p.iso.t5:0.t3:ttc	0	33	7	0	0	0	3	2	0
hsa-miR-199a-5p.iso.t5:c.t3:0	0	2	0	0	0	0	0	0	0
hsa-miR-199a-5p.iso.t5:c.t3:c	0	2	10	0	0	0	3	0	0
hsa-miR-199a-5p.iso.t5:ccc.t3:c	0	0	2	0	0	0	0	0	0
hsa-miR-199a-5p.iso.t5:ccc.t3:tc	0	3	3	0	0	0	0	0	0
hsa-miR-199a-5p.ref.t5:0.t3:0	13	198	73	0	0	14	47	65	26
hsa-miR-199b-3p.iso.t5:0.t3:0	2	26	14	0	3	0	10	9	5
hsa-miR-199b-3p.iso.t5:0.t3:a	50	234	237	13	164	40	216	203	178
hsa-miR-199b-3p.iso.t5:0.t3:ta	115	528	574	21	84	102	451	403	213
hsa-miR-199b-3p.iso.t5:0.t3:tta	18	153	56	3	6	6	48	67	21
hsa-miR-199b-3p.iso.t5:T.t3:0	2	8	6	0	3	0	5	3	2
hsa-miR-199b-3p.iso.t5:T.t3:a	4	27	29	6	16	9	27	26	15
hsa-miR-199b-3p.iso.t5:T.t3:ta	11	98	122	10	75	80	116	83	56
hsa-miR-199b-3p.iso.t5:T.t3:tta	5	70	40	5	10	48	30	28	19
hsa-miR-199b-3p.iso.t5:a.t3:0	2	24	5	0	0	0	13	7	7
hsa-miR-199b-3p.iso.t5:a.t3:a	7	26	18	0	3	0	44	32	22
hsa-miR-199b-3p.iso.t5:a.t3:ta	13	45	46	0	0	4	48	37	20
hsa-miR-199b-3p.iso.t5:a.t3:tta	0	27	10	0	0	2	13	13	6
hsa-miR-199b-3p.ref.t5:0.t3:0	14	85	104	0	17	16	37	50	35
hsa-miR-199b-5p.iso.t5:0.t3:c	3	11	415	75	298	556	50	43	60
hsa-miR-199b-5p.iso.t5:0.t3:tc	4	9	187	16	25	66	10	8	7
hsa-miR-199b-5p.iso.t5:0.t3:ttc	0	0	15	0	2	0	0	2	0
hsa-miR-199b-5p.iso.t5:c.t3:0	0	0	2	0	0	0	0	0	0
hsa-miR-199b-5p.iso.t5:c.t3:c	0	0	0	0	3	2	0	0	0
hsa-miR-199b-5p.ref.t5:0.t3:0	0	3	126	13	37	82	5	8	9
hsa-miR-19a-3p.iso.t5:0.t3:0	0	0	0	17	18	17	35	30	30
hsa-miR-19a-3p.iso.t5:0.t3:T	0	2	0	7	14	2	25	42	26
hsa-miR-19a-3p.iso.t5:0.t3:a	58	189	123	103	377	261	521	603	404
hsa-miR-19a-3p.iso.t5:0.t3:ga	24	189	118	79	405	218	303	355	397
hsa-miR-19a-3p.iso.t5:0.t3:tga	8	30	4	5	11	18	14	13	8
hsa-miR-19a-3p.iso.t5:T.t3:0	0	0	0	0	5	0	5	6	7
hsa-miR-19a-3p.iso.t5:T.t3:a	13	33	21	17	58	33	62	86	49
hsa-miR-19a-3p.iso.t5:T.t3:ga	3	31	10	18	72	41	55	80	63
hsa-miR-19a-3p.iso.t5:T.t3:tga	2	9	6	2	3	6	5	11	5
hsa-miR-19a-3p.iso.t5:tg.t3:0	0	0	0	0	0	0	0	0	2
hsa-miR-19a-3p.ref.t5:0.t3:0	3	19	12	82	145	132	264	339	176
hsa-miR-19b-1-5p.iso.t5:0.t3:c	0	3	0	5	3	5	2	9	3
hsa-miR-19b-3p.iso.t5:0.t3:0	0	0	2	11	18	5	17	16	13
hsa-miR-19b-3p.iso.t5:0.t3:CT	0	0	0	0	3	0	0	0	0
hsa-miR-19b-3p.iso.t5:0.t3:T	0	0	0	3	0	0	4	4	2
hsa-miR-19b-3p.iso.t5:0.t3:a	133	481	359	486	1297	893	1676	1919	1392
hsa-miR-19b-3p.iso.t5:0.t3:ga	112	688	450	551	1968	856	1175	1198	1880
hsa-miR-19b-3p.iso.t5:0.t3:tga	7	36	20	18	35	49	59	46	40
hsa-miR-19b-3p.iso.t5:C.t3:a	0	2	0	2	0	4	3	6	5
hsa-miR-19b-3p.iso.t5:C.t3:ga	0	0	0	0	3	0	0	2	7
hsa-miR-19b-3p.ref.t5:0.t3:0	2	0	4	13	24	10	31	65	31
hsa-miR-200a-3p.iso.t5:0.t3:0	0	0	2	0	0	0	0	0	0
hsa-miR-200a-3p.iso.t5:0.t3:T	0	4	3	9	5	36	42	74	38
hsa-miR-200a-3p.iso.t5:0.t3:gt	2	0	0	2	17	23	21	21	21
hsa-miR-200a-3p.iso.t5:0.t3:t	0	6	5	57	55	273	211	316	123
hsa-miR-200a-3p.iso.t5:0.t3:tgt	0	0	0	0	2	12	11	10	6
hsa-miR-200a-3p.iso.t5:C.t3:t	0	0	0	0	0	4	0	5	3
hsa-miR-200a-3p.iso.t5:t.t3:0	0	0	0	0	0	0	0	5	3
hsa-miR-200a-3p.iso.t5:t.t3:T	0	0	0	0	0	0	0	2	0
hsa-miR-200a-3p.iso.t5:taa.t3:0	0	0	0	0	0	0	3	0	0
hsa-miR-200a-3p.ref.t5:0.t3:0	13	15	31	157	155	1315	1694	1974	1497
hsa-miR-200a-5p.iso.t5:0.t3:0	0	0	0	0	0	0	0	0	4
hsa-miR-200a-5p.iso.t5:0.t3:a	0	0	0	2	0	7	64	83	98
hsa-miR-200a-5p.iso.t5:0.t3:ga	0	0	0	2	0	0	6	10	8
hsa-miR-200a-5p.iso.t5:c.t3:0	0	0	0	0	0	0	5	7	3
hsa-miR-200a-5p.iso.t5:c.t3:a	0	0	0	0	2	0	3	7	4
hsa-miR-200a-5p.ref.t5:0.t3:0	0	0	0	0	0	3	5	12	8
hsa-miR-200b-3p.iso.t5:0.t3:0	0	0	0	2	0	0	4	9	10
hsa-miR-200b-3p.iso.t5:0.t3:C	5	8	10	141	126	411	598	744	1048
hsa-miR-200b-3p.iso.t5:0.t3:CG	0	0	0	0	0	0	0	0	3
hsa-miR-200b-3p.iso.t5:0.t3:a	3	2	2	18	74	36	186	154	207
hsa-miR-200b-3p.iso.t5:0.t3:ga	6	10	16	12	30	95	77	73	89
hsa-miR-200b-3p.iso.t5:0.t3:tga	0	0	0	0	2	0	4	2	3
hsa-miR-200b-3p.iso.t5:C.t3:0	0	0	0	0	0	0	0	2	0
hsa-miR-200b-3p.iso.t5:CTC.t3:C	0	0	0	0	0	0	2	0	0
hsa-miR-200b-3p.iso.t5:t.t3:0	0	0	0	0	0	4	13	8	26
hsa-miR-200b-3p.iso.t5:t.t3:C	0	0	0	15	10	34	52	102	88
hsa-miR-200b-3p.iso.t5:ta.t3:0	0	0	0	0	0	0	0	0	11
hsa-miR-200b-3p.iso.t5:ta.t3:C	0	0	0	2	0	0	0	0	2
hsa-miR-200b-3p.iso.t5:taa.t3:0	0	0	0	0	0	0	0	0	4
hsa-miR-200b-3p.ref.t5:0.t3:0	9	16	21	222	314	797	2180	1895	4119
hsa-miR-200b-5p.iso.t5:0.t3:a	0	0	0	0	3	15	4	25	19
hsa-miR-200b-5p.iso.t5:0.t3:ga	0	0	0	0	0	4	4	4	4
hsa-miR-200b-5p.iso.t5:c.t3:0	0	0	0	0	0	4	0	0	0
hsa-miR-200b-5p.iso.t5:c.t3:a	0	0	0	0	0	0	0	3	3
hsa-miR-200b-5p.ref.t5:0.t3:0	0	0	0	0	0	2	0	3	2
hsa-miR-200c-3p.iso.t5:0.t3:0	0	2	4	70	43	48	45	64	70
hsa-miR-200c-3p.iso.t5:0.t3:G	0	0	0	0	0	4	0	0	5
hsa-miR-200c-3p.iso.t5:0.t3:a	24	65	141	3957	3370	3996	5022	7535	11892
hsa-miR-200c-3p.iso.t5:0.t3:ga	0	4	16	569	564	348	747	873	1102
hsa-miR-200c-3p.iso.t5:0.t3:gga	0	6	12	97	111	168	60	114	128
hsa-miR-200c-3p.iso.t5:C.t3:0	0	0	0	0	0	4	4	4	7
hsa-miR-200c-3p.iso.t5:C.t3:a	0	0	0	11	12	12	37	49	84
hsa-miR-200c-3p.iso.t5:C.t3:ga	0	0	0	0	4	0	7	9	8
hsa-miR-200c-3p.iso.t5:C.t3:gga	0	0	0	9	6	17	6	8	11
hsa-miR-200c-3p.iso.t5:t.t3:0	0	0	0	0	0	2	0	0	2
hsa-miR-200c-3p.iso.t5:t.t3:a	0	0	0	3	2	0	3	7	19
hsa-miR-200c-3p.iso.t5:t.t3:ga	0	0	0	0	0	0	0	0	3
hsa-miR-200c-3p.iso.t5:ta.t3:0	0	0	0	0	2	0	0	0	0
hsa-miR-200c-3p.iso.t5:ta.t3:a	0	0	0	0	3	0	3	0	4
hsa-miR-200c-3p.iso.t5:taa.t3:a	0	0	0	0	0	0	0	0	7
hsa-miR-200c-3p.ref.t5:0.t3:0	2	5	10	375	338	350	310	586	717
hsa-miR-200c-5p.iso.t5:0.t3:g	0	0	0	0	0	0	6	11	6
hsa-miR-203a-3p.iso.t5:0.t3:A	0	0	0	0	0	0	0	0	2
hsa-miR-203a-3p.iso.t5:0.t3:ag	0	0	0	0	6	0	4	3	2
hsa-miR-203a-3p.iso.t5:0.t3:g	14	4	26	23	79	88	43	49	82
hsa-miR-203a-3p.iso.t5:0.t3:tag	6	0	10	7	9	21	9	12	11
hsa-miR-203a-3p.iso.t5:T.t3:tag	0	0	0	0	0	0	4	0	0
hsa-miR-203a-3p.iso.t5:g.t3:0	5	0	4	9	25	23	7	7	13
hsa-miR-203a-3p.iso.t5:g.t3:ag	0	0	0	0	4	0	0	0	0
hsa-miR-203a-3p.iso.t5:g.t3:g	13	6	13	16	69	46	24	30	65
hsa-miR-203a-3p.iso.t5:g.t3:tag	5	0	4	2	5	17	4	7	12
hsa-miR-203a-3p.ref.t5:0.t3:0	3	2	4	8	14	12	12	9	9
hsa-miR-203b-3p.iso.t5:0.t3:a	0	0	0	2	2	0	4	3	2
hsa-miR-203b-3p.iso.t5:0.t3:ga	0	0	0	2	7	2	9	2	16
hsa-miR-203b-3p.iso.t5:0.t3:gga	0	0	0	0	0	0	2	0	0
hsa-miR-203b-3p.iso.t5:t.t3:a	0	0	0	0	0	0	0	0	2
hsa-miR-204-3p.iso.t5:0.t3:gt	0	0	0	0	0	3	0	0	0
hsa-miR-204-3p.iso.t5:0.t3:t	3	9	14	28	12	21	4	26	6
hsa-miR-204-3p.iso.t5:G.t3:t	0	0	0	2	0	0	0	0	0
hsa-miR-204-3p.ref.t5:0.t3:0	0	0	0	0	0	0	0	2	2
hsa-miR-204-5p.iso.t5:0.t3:0	0	0	2	0	2	3	3	0	2
hsa-miR-204-5p.iso.t5:0.t3:G	16	72	77	172	53	371	39	77	34
hsa-miR-204-5p.iso.t5:0.t3:GA	0	0	2	6	0	3	0	2	0
hsa-miR-204-5p.iso.t5:0.t3:cct	0	0	0	0	2	0	0	4	0
hsa-miR-204-5p.iso.t5:0.t3:ct	0	0	0	16	8	21	10	9	7
hsa-miR-204-5p.iso.t5:0.t3:t	51	78	210	673	422	826	340	539	332
hsa-miR-204-5p.iso.t5:C.t3:t	0	0	0	0	0	0	0	2	0
hsa-miR-204-5p.iso.t5:t.t3:0	0	0	0	0	0	2	0	0	0
hsa-miR-204-5p.iso.t5:ttc.t3:0	0	0	0	0	0	0	2	0	0
hsa-miR-204-5p.ref.t5:0.t3:0	23	104	143	354	173	458	128	229	164
hsa-miR-205-3p.ref.t5:0.t3:0	0	0	0	0	2	0	0	0	0
hsa-miR-205-5p.iso.t5:0.t3:0	0	0	0	74	104	140	81	125	192
hsa-miR-205-5p.iso.t5:0.t3:T	0	2	0	32	74	73	50	55	98
hsa-miR-205-5p.iso.t5:0.t3:TC	0	0	0	0	0	0	0	0	2
hsa-miR-205-5p.iso.t5:0.t3:ctg	0	0	0	8	8	6	7	13	25
hsa-miR-205-5p.iso.t5:0.t3:g	3	17	18	560	1585	1481	2099	2854	4773
hsa-miR-205-5p.iso.t5:0.t3:tg	0	0	0	37	62	97	114	164	111
hsa-miR-205-5p.iso.t5:G.t3:0	0	0	0	0	0	0	0	2	2
hsa-miR-205-5p.iso.t5:t.t3:0	0	0	0	0	0	3	2	0	5
hsa-miR-205-5p.iso.t5:t.t3:g	0	0	0	0	0	0	0	0	2
hsa-miR-205-5p.iso.t5:tc.t3:0	0	0	0	0	2	2	0	2	2
hsa-miR-205-5p.iso.t5:tc.t3:g	0	0	0	0	2	2	2	3	4
hsa-miR-205-5p.iso.t5:tcc.t3:0	0	0	0	0	6	2	4	0	0
hsa-miR-205-5p.iso.t5:tcc.t3:g	0	0	0	0	3	3	7	6	14
hsa-miR-205-5p.ref.t5:0.t3:0	16	54	38	963	2279	3193	3398	3174	5104
hsa-miR-206.iso.t5:0.t3:g	5	35	21	0	0	0	2	0	0
hsa-miR-206.iso.t5:0.t3:gg	6	2	0	0	0	0	0	0	0
hsa-miR-206.iso.t5:0.t3:tgg	15	19	8	0	0	0	0	0	0
hsa-miR-206.ref.t5:0.t3:0	0	7	0	0	0	0	0	0	0
hsa-miR-208a-3p.iso.t5:0.t3:T	2	18	11	0	0	0	0	0	0
hsa-miR-208a-3p.iso.t5:0.t3:gt	111	553	258	0	0	0	0	0	0
hsa-miR-208a-3p.iso.t5:0.t3:t	2080	9561	6499	0	0	4	3	0	4
hsa-miR-208a-3p.iso.t5:0.t3:tgt	13	60	28	0	0	0	0	0	0
hsa-miR-208a-3p.iso.t5:T.t3:gt	2	6	2	0	0	0	0	0	0
hsa-miR-208a-3p.iso.t5:T.t3:t	0	5	6	0	0	0	0	0	0
hsa-miR-208a-3p.iso.t5:a.t3:0	18	119	42	0	0	0	0	0	0
hsa-miR-208a-3p.iso.t5:a.t3:T	0	60	2	0	0	0	0	0	0
hsa-miR-208a-3p.iso.t5:a.t3:gt	6	25	7	0	0	0	0	0	0
hsa-miR-208a-3p.iso.t5:a.t3:t	154	682	423	0	0	0	0	0	0
hsa-miR-208a-3p.iso.t5:a.t3:tgt	0	7	2	0	0	0	0	0	0
hsa-miR-208a-3p.iso.t5:at.t3:t	0	4	3	0	0	0	0	0	0
hsa-miR-208a-3p.ref.t5:0.t3:0	3	30	25	0	0	0	0	0	0
hsa-miR-208a-5p.iso.t5:0.t3:ac	5	15	13	0	0	0	0	0	0
hsa-miR-208a-5p.iso.t5:0.t3:c	32	43	80	0	0	0	0	0	0
hsa-miR-208a-5p.iso.t5:0.t3:tac	15	14	6	0	0	0	0	0	0
hsa-miR-208a-5p.iso.t5:gag.t3:c	0	0	2	0	0	0	0	0	0
hsa-miR-208a-5p.ref.t5:0.t3:0	0	4	11	0	0	0	0	0	0
hsa-miR-208b-3p.iso.t5:0.t3:gt	10	38	45	0	0	0	0	0	0
hsa-miR-208b-3p.iso.t5:0.t3:t	195	922	1009	0	0	0	0	0	0
hsa-miR-208b-3p.iso.t5:0.t3:tgt	2	3	5	0	0	0	0	0	0
hsa-miR-208b-3p.iso.t5:T.t3:gt	0	6	16	0	0	0	0	0	0
hsa-miR-208b-3p.iso.t5:T.t3:t	2	25	29	0	0	0	0	0	0
hsa-miR-208b-3p.iso.t5:T.t3:tgt	0	2	0	0	0	0	0	0	0
hsa-miR-208b-3p.iso.t5:a.t3:0	0	4	12	0	0	0	0	0	0
hsa-miR-208b-3p.iso.t5:a.t3:gt	0	0	2	0	0	0	0	0	0
hsa-miR-208b-3p.iso.t5:a.t3:t	2	15	20	0	0	0	0	0	0
hsa-miR-208b-3p.ref.t5:0.t3:0	0	3	7	0	0	0	0	0	0
hsa-miR-208b-5p.iso.t5:0.t3:t	0	3	5	0	0	0	0	0	0
hsa-miR-20a-3p.iso.t5:0.t3:T	0	0	0	0	3	0	0	0	0
hsa-miR-20a-3p.iso.t5:0.t3:g	0	0	0	0	4	0	0	3	2
hsa-miR-20a-3p.iso.t5:a.t3:0	0	0	0	4	2	0	5	8	2
hsa-miR-20a-3p.iso.t5:a.t3:aag	0	0	0	0	0	2	0	0	0
hsa-miR-20a-3p.ref.t5:0.t3:0	2	9	4	10	13	14	16	28	12
hsa-miR-20a-5p.iso.t5:0.t3:0	0	5	3	16	67	18	42	39	45
hsa-miR-20a-5p.iso.t5:0.t3:T	0	2	6	6	15	7	10	8	13
hsa-miR-20a-5p.iso.t5:0.t3:TG	0	0	0	0	0	4	4	0	3
hsa-miR-20a-5p.iso.t5:0.t3:ag	7	16	14	85	192	91	146	178	128
hsa-miR-20a-5p.iso.t5:0.t3:g	1178	3403	1613	13893	32940	18198	20367	25435	31678
hsa-miR-20a-5p.iso.t5:0.t3:tag	52	77	67	543	798	775	920	1129	611
hsa-miR-20a-5p.iso.t5:AC.t3:0	0	0	0	0	2	0	0	0	0
hsa-miR-20a-5p.iso.t5:AC.t3:g	0	0	0	0	0	0	0	4	0
hsa-miR-20a-5p.iso.t5:C.t3:0	0	0	0	0	0	2	0	0	0
hsa-miR-20a-5p.iso.t5:C.t3:g	0	0	0	0	4	2	0	3	5
hsa-miR-20a-5p.iso.t5:C.t3:tag	0	0	0	0	0	3	3	4	0
hsa-miR-20a-5p.iso.t5:t.t3:0	0	0	0	0	2	2	0	2	0
hsa-miR-20a-5p.iso.t5:t.t3:g	0	0	2	8	29	12	24	16	43
hsa-miR-20a-5p.iso.t5:t.t3:tag	0	0	0	0	0	0	2	0	0
hsa-miR-20a-5p.iso.t5:ta.t3:g	0	0	0	0	2	0	3	2	13
hsa-miR-20a-5p.iso.t5:taa.t3:g	0	0	0	0	0	0	0	2	3
hsa-miR-20a-5p.ref.t5:0.t3:0	123	317	318	1527	3295	1951	2139	1988	2955
hsa-miR-20b-3p.iso.t5:0.t3:T	0	0	0	2	6	0	0	2	3
hsa-miR-20b-3p.iso.t5:0.t3:TA	0	0	0	0	0	2	0	0	0
hsa-miR-20b-3p.iso.t5:0.t3:ag	0	0	0	0	4	5	2	6	5
hsa-miR-20b-3p.iso.t5:0.t3:cag	0	0	0	8	11	11	4	5	5
hsa-miR-20b-3p.iso.t5:0.t3:g	0	0	0	3	10	8	9	15	18
hsa-miR-20b-3p.iso.t5:CT.t3:0	0	0	0	2	0	0	0	0	0
hsa-miR-20b-3p.iso.t5:T.t3:0	0	0	0	0	0	0	0	3	0
hsa-miR-20b-3p.iso.t5:T.t3:cag	0	0	0	0	0	3	0	0	0
hsa-miR-20b-3p.iso.t5:TCT.t3:cag	0	0	0	0	0	0	0	3	0
hsa-miR-20b-3p.iso.t5:ac.t3:0	0	0	0	0	0	2	0	0	0
hsa-miR-20b-3p.iso.t5:act.t3:0	0	0	0	0	0	0	2	0	0
hsa-miR-20b-3p.ref.t5:0.t3:0	0	0	0	17	27	55	51	45	31
hsa-miR-20b-5p.iso.t5:0.t3:0	0	0	0	53	64	29	35	30	51
hsa-miR-20b-5p.iso.t5:0.t3:T	0	0	0	14	19	10	10	8	12
hsa-miR-20b-5p.iso.t5:0.t3:ag	0	3	4	68	145	41	97	79	85
hsa-miR-20b-5p.iso.t5:0.t3:g	231	275	256	6460	12410	8403	9373	9349	12640
hsa-miR-20b-5p.iso.t5:0.t3:tag	9	14	10	367	407	509	592	583	311
hsa-miR-20b-5p.iso.t5:C.t3:g	0	0	0	0	0	0	0	2	0
hsa-miR-20b-5p.iso.t5:c.t3:0	0	0	0	3	2	4	5	2	4
hsa-miR-20b-5p.iso.t5:c.t3:g	0	4	0	13	21	9	15	17	34
hsa-miR-20b-5p.iso.t5:c.t3:tag	0	0	0	0	2	0	0	0	0
hsa-miR-20b-5p.iso.t5:ca.t3:g	0	0	0	0	3	0	4	2	6
hsa-miR-20b-5p.iso.t5:caa.t3:g	0	0	0	0	0	3	0	0	4
hsa-miR-20b-5p.ref.t5:0.t3:0	57	45	62	1473	2112	1733	1672	1148	2137
hsa-miR-21-3p.iso.t5:0.t3:0	0	4	0	0	0	0	0	2	0
hsa-miR-21-3p.iso.t5:0.t3:C	9	17	8	0	5	2	2	7	9
hsa-miR-21-3p.iso.t5:0.t3:CT	0	2	2	0	0	0	0	0	0
hsa-miR-21-3p.iso.t5:0.t3:gt	0	0	0	0	0	2	0	4	4
hsa-miR-21-3p.iso.t5:0.t3:t	95	166	47	10	36	71	110	195	83
hsa-miR-21-3p.iso.t5:0.t3:tgt	0	0	0	0	0	0	0	3	0
hsa-miR-21-3p.iso.t5:c.t3:0	0	0	0	0	0	0	0	2	0
hsa-miR-21-3p.iso.t5:c.t3:C	3	6	7	0	0	0	3	3	0
hsa-miR-21-3p.iso.t5:c.t3:CT	0	0	2	0	0	0	0	0	0
hsa-miR-21-3p.iso.t5:c.t3:t	0	0	0	0	0	0	0	0	2
hsa-miR-21-3p.iso.t5:ca.t3:0	2	0	0	0	0	0	0	0	0
hsa-miR-21-3p.iso.t5:ca.t3:C	0	2	0	0	0	0	2	0	0
hsa-miR-21-3p.ref.t5:0.t3:0	26	68	18	4	6	20	40	82	56
hsa-miR-21-5p.iso.t5:0.t3:0	144	594	246	54	125	86	170	148	405
hsa-miR-21-5p.iso.t5:0.t3:C	16636	46153	19252	4970	8339	11017	19088	18081	27542
hsa-miR-21-5p.iso.t5:0.t3:CT	20	26	12	4	16	5	26	5	22
hsa-miR-21-5p.iso.t5:0.t3:CTG	12	11	2	0	2	2	7	2	7
hsa-miR-21-5p.iso.t5:0.t3:a	14767	31886	14554	1320	5806	3446	6182	7098	8617
hsa-miR-21-5p.iso.t5:0.t3:ga	5884	14720	7642	393	2051	1526	2147	2603	3038
hsa-miR-21-5p.iso.t5:0.t3:tga	519	858	442	26	89	194	212	297	160
hsa-miR-21-5p.iso.t5:G.t3:0	47	184	86	8	31	34	46	89	76
hsa-miR-21-5p.iso.t5:G.t3:C	5	16	14	0	6	8	4	6	8
hsa-miR-21-5p.iso.t5:G.t3:a	72	208	105	10	24	41	44	93	89
hsa-miR-21-5p.iso.t5:G.t3:ga	23	88	50	5	24	18	16	26	43
hsa-miR-21-5p.iso.t5:G.t3:tga	4	8	2	0	0	0	0	2	0
hsa-miR-21-5p.iso.t5:GG.t3:tga	3	3	2	0	0	4	0	3	0
hsa-miR-21-5p.iso.t5:GGG.t3:tga	0	3	3	0	0	0	0	0	0
hsa-miR-21-5p.iso.t5:t.t3:0	167	334	117	18	58	70	87	114	357
hsa-miR-21-5p.iso.t5:t.t3:C	69	169	77	7	28	23	19	34	90
hsa-miR-21-5p.iso.t5:t.t3:a	30	61	27	0	6	6	7	13	26
hsa-miR-21-5p.iso.t5:t.t3:ga	2	10	7	0	0	0	0	0	6
hsa-miR-21-5p.iso.t5:ta.t3:0	41	192	55	0	35	29	32	42	149
hsa-miR-21-5p.iso.t5:ta.t3:C	2	9	6	0	3	4	7	4	13
hsa-miR-21-5p.iso.t5:ta.t3:CT	0	0	0	0	2	0	0	0	0
hsa-miR-21-5p.iso.t5:ta.t3:a	10	15	5	0	9	0	0	0	8
hsa-miR-21-5p.iso.t5:ta.t3:ga	0	8	0	0	0	0	0	0	0
hsa-miR-21-5p.iso.t5:tag.t3:0	35	104	38	2	15	30	26	28	63
hsa-miR-21-5p.iso.t5:tag.t3:C	3	31	3	0	3	4	0	6	9
hsa-miR-21-5p.iso.t5:tag.t3:a	16	28	6	0	3	2	0	2	2
hsa-miR-21-5p.ref.t5:0.t3:0	165499	412593	137063	31787	87580	107625	170315	182322	268279
hsa-miR-210-3p.iso.t5:0.t3:0	494	677	1131	521	741	2334	504	143	347
hsa-miR-210-3p.iso.t5:0.t3:T	46	38	202	12	27	86	13	7	10
hsa-miR-210-3p.iso.t5:0.t3:a	418	339	1046	161	661	1641	248	130	271
hsa-miR-210-3p.iso.t5:0.t3:ga	22	10	24	8	21	47	9	3	4
hsa-miR-210-3p.iso.t5:0.t3:tga	8	3	22	7	11	48	6	3	3
[truncated: 4,360 more rows]
