# Supplementary material for: Identification of the miRNAome of early mesoderm progenitor cells and cardiomyocytes derived from human pluripotent stem cells
Source: Sci Rep. 2018 May 23;8:8072. doi: 10.1038/s41598-018-26156-3 (PMC5966391; doi:10.1038/s41598-018-26156-3)
Supplement: Supplementary file 10 — Supplemental file 9 [file 41598_2018_26156_MOESM10_ESM.csv]

	CLUSTER	chr	start	end	Family	PSC1	PSC2	PSC3	MPC1	MPC2	MPC3	CM1	CM2	CM3
1	Chr1.1	chr1	1167198	1167863	mir-8	852	814	550	130	108	561	14	13	46
2	Chr1.2	chr1	40754446	40757284	mir-30	5522	5912	4526	3330	5768	9405	14652	21452	26660
3	Chr1.4	chr1	172138888	172144535	mir-199	305	221	131	16	62	61	122	680	1527
4	Chr1.5	chr1	198858982	198859044	mir-181	457	701	534	346	470	963	1410	2672	6202
5	Chr1.7	chr1	220117853	220118241	mir-194	84	68	58	31	84	41	100	194	292
37	Chr5.2	chr5	149428918	149430733	mir-143	1037	579	487	398	601	1124	165023	140338	117994
38	Chr7.3	chr7	93482855	93483936	mir-489	189	316	147	442	849	425	356	378	598
39	Chr7.4	chr7	100093847	100093993	mir-17	3305	3229	3148	4054	5838	2671	621	895	1699
40	Chr7.5	chr7	129770383	129774769	mir-182	12112	10081	12011	2577	4268	4015	67	126	322
41	Chr7.6	chr7	130876747	130877539	mir-29	334	297	174	51	140	119	150	484	260
42	Chr8.4	chr8	41660441	41660507	mir-486	162	63	123	118	51	140	95	102	69
43	Chr8.7	chr8	134800520	134804945	mir-30	4477	3960	3510	10234	9819	19806	26682	31387	32074
44	Chr9.1	chr9	94175957	94176433	let-7	353	333	188	245	164	201	599	1886	1578
45	Chr9.2	chr9	95085208	95086094	mir-23	490	598	435	782	1063	1033	2834	2811	4906
46	Chr9.3	chr9	124692442	124693798	mir-181	287	435	330	223	276	593	794	1944	5557
47	Chr9.4	chr9	128244721	128244830	mir-199	180	129	88	69	222	287	78	245	1245
48	ChrX.1	chrX	45746157	45747124	mir-221	3433	4297	3706	3476	3502	7097	259	567	1513
49	ChrX.10	chrX	145992826	145994784	mir-743	11	7	6	7	17	18	22	40	88
50	ChrX.11	chrX	147230720	147250230	mir-506	44	21	47	81	166	117	264	197	484
51	ChrX.12	chrX	151958578	151959712	mir-224	185	176	267	1181	2294	2687	731	1768	510
52	ChrX.13	chrX	152392219	152393529	mir-105	57	21	59	87	102	135	8	13	62
6	Chr11.3	chr11	64891137	64898437	mir-192	376	411	426	337	632	637	1042	1200	940
7	Chr11.6	chr11	111512938	111513515	mir-34	319	280	363	226	344	418	68	611	93
8	Chr11.7	chr11	122146522	122152308	let-7	839	417	689	608	731	641	186818	122355	62161
9	Chr12.1	chr12	6963766	6964097	mir-8	1348	1041	1733	244	278	482	23	19	63
10	Chr12.4	chr12	95308420	95308513	mir-331	73	99	87	107	144	212	214	291	400
11	Chr13.1	chr13	50049061	50049119	mir-15	419	424	304	349	637	449	170	203	213
12	Chr13.2	chr13	91350605	91351391	mir-17	27813	33083	26352	61997	48636	50065	8207	9064	12231
13	Chr14.1	chr14	100869148	100882979	mir-127	121	142	67	64	69	153	38	427	20
14	Chr14.2	chr14	101042977	101047979	mir-154	683	1752	436	2284	3910	7620	1618	2421	2539
15	Chr14.3	chr14	104117405	104117503	mir-203	45	38	61	38	95	70	43	7	71
16	Chr15.1	chr15	88611847	88611934	mir-3529	954	1252	513	1360	567	770	165	163	262
17	Chr17.1	chr17	2049908	2050380	mir-132	27	23	15	58	73	87	163	167	369
18	Chr17.13	chr17	81125949	81133196	mir-1250	40	31	38	22	50	94	99	63	197
19	Chr17.4	chr17	7017615	7018022	mir-15	33	21	40	77	113	158	21	19	11
20	Chr17.7	chr17	30117086	30117172	??	417	892	380	3631	1205	8628	1570	3801	5364
21	Chr18.1	chr18	21825698	21825785	mir-133	6	4	3	0	3	2	3916	4418	6144
22	Chr18.3	chr18	58451074	58451152	mir-122	1	2	1	7	7	10	30	80	346
23	Chr19.10	chr19	53787675	53788773	mir-290/mir-373	114112	18456	45956	22725	17353	31055	127	213	254
24	Chr19.4	chr19	13836517	13836587	mir-23	77	130	105	163	291	256	444	572	887
25	Chr19.5	chr19	13874699	13875011	mir-181	30	29	26	41	48	161	168	126	275
26	Chr19.8	chr19	51692681	51692786	let-7	3240	7022	5530	12757	18663	22032	24968	36841	51965
27	Chr19.9	chr19	53666679	53762430	mir-506/mir-515/mir-1323/mir-498	7364	4520	4765	381	563	984	16	27	63
28	Chr20.1	chr20	3917494	3917571	mir-103	3902	3460	4127	2478	11118	1929	5875	2621	1695
29	Chr20.2	chr20	34990376	34990472	mir-499	26	28	28	30	45	50	7285	10372	11203
30	Chr20.3	chr20	58817615	58817694	mir-296	71	40	36	104	34	65	28	21	64
31	Chr21.2	chr21	16539169	16539828	let-7	84	117	53	113	315	488	21088	21466	10669
32	Chr22.1	chr22	21653058	21653304	mir-130	457	761	420	1327	683	2514	315	437	454
33	Chr22.2	chr22	46112749	46113657	let7	129	124	81	213	119	152	285	880	1158
34	Chr3.1	chr3	49020234	49020618	mir-191	5132	5268	5566	10766	9333	10484	4117	5716	12731
35	Chr3.2	chr3	160404588	160404825	mir-15	432	385	416	357	853	354	160	188	179
36	Chr4.1	chr4	112647941	112648183	mir-302	535032	657285	624845	614343	551175	448208	6007	4760	2655
53	ChrX.2	chrX	50003503	50013337	mir-188	1789	1251	1186	2787	2926	6539	6245	9579	3371
54	ChrX.4	chrX	53556341	53557192	let-7	211	179	100	42	50	41	289	759	418
55	ChrX.6	chrX	74218547	74218618	mir-374	2218	2026	2936	2246	4734	1031	1616	1639	3407
56	ChrX.7	chrX	74287209	74287286	mir-374	3367	1071	1945	1872	1137	1206	371	1109	1896
57	ChrX.8	chrX	134169612	134170198	mir-17	18379	22387	15941	52842	33456	41699	6240	5130	5565
58	ChrX.9	chrX	134541437	134546614	mir-322	4672	5605	5201	11178	10681	32535	11649	8993	9952
NA	NA	NA	NA	NA	NA	NA	NA	NA	NA	NA	NA	NA	NA	NA
NA.1	NA	NA	NA	NA	NA	NA	NA	NA	NA	NA	NA	NA	NA	NA
NA.2	NA	NA	NA	NA	NA	NA	NA	NA	NA	NA	NA	NA	NA	NA
NA.3	NA	NA	NA	NA	NA	NA	NA	NA	NA	NA	NA	NA	NA	NA
NA.4	NA	NA	NA	NA	NA	NA	NA	NA	NA	NA	NA	NA	NA	NA
