# Supplementary material for: Identification of the miRNAome of early mesoderm progenitor cells and cardiomyocytes derived from human pluripotent stem cells
Source: Sci Rep. 2018 May 23;8:8072. doi: 10.1038/s41598-018-26156-3 (PMC5966391; doi:10.1038/s41598-018-26156-3)
Supplement: Supplementary file 11 — Supplemental file 10 [file 41598_2018_26156_MOESM11_ESM.csv]

	Family	microRNAs	PSC1	PSC2	PSC3	MPC1	MPC2	MPC3	CM1	CM2	CM3
1	let-7	hsa-let-7a-1, hsa-let-7a-2, hsa-let-7a-3, hsa-let-7b, hsa-let-7c, hsa-let-7d, hsa-let-7e, hsa-let-7f-1, hsa-let-7f-2, hsa-let-7g, hsa-let-7i, hsa-mir-98	1630.27	1416.1	749.85	847.79	556.82	688.03	2747.74	7572.6	8059.66
2	mir-1	hsa-mir-1-1	84.26	37.27	37.78	11.33	42.9	7.09	99057.06	23223.33	24092.16
3	mir-10	hsa-mir-100, hsa-mir-10a, hsa-mir-10b, hsa-mir-125a, hsa-mir-125b-1, hsa-mir-125b-2, hsa-mir-99a, hsa-mir-99b	4436.02	7888.15	6451.22	14876.31	19865.1	23574.75	243604.19	205963.08	166076.59
4	mir-103	hsa-mir-103a-2	3901.81	3460.08	4127.28	2478.2	11117.94	1929.42	5874.54	2620.69	1695.36
5	mir-122	hsa-mir-122, hsa-mir-3591	0.8	2.48	1.16	6.85	7.22	9.67	29.58	80.08	346.04
6	mir-1226	hsa-mir-1226	3.2	5.59	2.03	32.14	9.34	39.65	64.08	93.88	297.6
7	mir-1247	hsa-mir-1247	0.8	0.31	0.29	193.9	27.61	68.68	2.46	2.3	120.05
8	mir-1249	hsa-mir-1249	44.83	10.87	13.97	162.82	38.23	26.76	79.69	28.07	204.79
9	mir-126	hsa-mir-126	43.23	22.36	35.79	50.06	82.82	58.36	241.54	256.81	279.45
10	mir-127	hsa-mir-127	85.26	74.85	36.08	37.94	21.66	87.7	29.57	389.36	7.06
11	mir-1271	hsa-mir-1271	23.61	29.82	24.15	28.98	41.2	45.47	61.62	57.07	55.48
12	mir-1277	hsa-mir-1277	40.43	36.34	26.77	8.96	22.08	23.54	73.12	107.23	176.55
13	mir-1287	hsa-mir-1287	13.21	20.5	15.42	54.8	35.67	82.86	98.58	105.39	119.05
14	mir-129	hsa-mir-129-1, hsa-mir-129-2	79.26	19.88	65.46	104.32	35.67	86.09	133.92	395.33	149.3
15	mir-1296	hsa-mir-1296	25.22	25.47	29.1	53.22	95.14	181.2	80.51	148.19	190.67
16	mir-1298	hsa-mir-1298	2232.12	586.38	1725.5	221.3	247.62	355.31	19.71	51.08	42.38
17	mir-130	hsa-mir-130a, hsa-mir-130b, hsa-mir-301a, hsa-mir-301b	731.37	1084.24	635.49	1603.96	1037.21	2942.4	498.68	818.28	1228.76
18	mir-1304	hsa-mir-1304	170.94	160.88	124.53	74.3	60.31	128.97	75.58	60.29	89.28
19	mir-1307	hsa-mir-1307	614.88	1197.6	862.17	2788.46	1803.87	5011.38	3503.2	3892.61	3074.95
20	mir-132	hsa-mir-132, hsa-mir-212	26.81	23.3	14.54	57.96	73.47	86.72	163.49	167.06	369.24
21	mir-133	hsa-mir-133a-1, hsa-mir-133a-2	11.88	8.28	6.22	0	6.08	3.34	7831.26	8836.84	12288.72
22	mir-135	hsa-mir-135a-1, hsa-mir-135a-2, hsa-mir-135b	1686.69	1429.28	1489.28	492.41	1677.93	1263.19	151.98	223.67	1049.19
23	mir-139	hsa-mir-139	44.83	49.69	40.74	84.83	84.1	177.65	18.89	42.8	46.41
24	mir-140	hsa-mir-140	1135.68	932.05	1076.32	964.26	2047.25	1824.58	1192.92	2595.69	1458.78
25	mir-143	hsa-mir-143	1015.98	551.28	472.26	344.08	561.08	1067.21	163666.01	138954.76	115715.19
26	mir-145	hsa-mir-145	21.22	27.65	14.54	54.27	39.5	56.75	1357.24	1383.45	2278.98
27	mir-146	hsa-mir-146a, hsa-mir-146b	1853.43	135.72	240.34	2775.29	3088.29	3086.52	571	912.17	7957.75
28	mir-148	hsa-mir-148a, hsa-mir-148b, hsa-mir-152	47608.47	30139.73	35885.26	21701.24	36351.63	44789.07	30519.87	32394.06	26774.16
29	mir-149	hsa-mir-149	1156.29	1125.55	869.88	1049.1	1798.14	2059.94	2141.02	2386.28	2897.89
30	mir-15	hsa-mir-15a, hsa-mir-15b, hsa-mir-16-1, hsa-mir-16-2, hsa-mir-195	863.86	823.04	743.45	759.82	1554.12	869.55	344.23	401.77	395.48
31	mir-154	hsa-mir-1185-1, hsa-mir-1185-2, hsa-mir-154, hsa-mir-323a, hsa-mir-323b, hsa-mir-369, hsa-mir-377, hsa-mir-381, hsa-mir-382, hsa-mir-409, hsa-mir-410, hsa-mir-487a, hsa-mir-487b, hsa-mir-494, hsa-mir-539, hsa-mir-655, hsa-mir-656	26.2	25.3	12.64	79.56	66.66	103.8	50.53	99.16	218.43
32	mir-155	hsa-mir-155	104.88	145.04	85.55	125.93	72.21	168.3	18.07	14.27	98.87
33	mir-17	hsa-mir-106a, hsa-mir-106b, hsa-mir-18a, hsa-mir-18b, hsa-mir-19b-2, hsa-mir-20a, hsa-mir-20b, hsa-mir-93	21180.58	18781.67	21546.31	19727.59	33266.21	15442	2403.37	3583.72	5815.47
34	mir-18	hsa-mir-19b-1	544.08	507.29	357.96	190.48	495.53	248.7	102.29	247.6	317.11
35	mir-181	hsa-mir-181a-1, hsa-mir-181a-2, hsa-mir-181b-1, hsa-mir-181b-2, hsa-mir-181c, hsa-mir-181d	774.58	1164.99	890.11	610.69	793.83	1716.88	2372.69	4741.25	12034.48
36	mir-182	hsa-mir-182	4469.04	3799.03	4629.46	1173.45	1977.17	1677.55	26.29	46.02	127.11
37	mir-183	hsa-mir-183	6625.9	5631.15	6975.32	1324.15	2164.9	2172.47	40.26	75.02	165.45
38	mir-185	hsa-mir-185	352.67	328.6	359.94	178.63	578.92	229.24	411.61	292.7	323.84
39	mir-186	hsa-mir-186	512.39	808.44	329.09	366.21	633.71	1147.5	557.85	1151.95	2422.23
40	mir-187	hsa-mir-187	373.09	489.16	321.53	646.01	334.7	423.02	53.41	73.17	54.48
41	mir-188	hsa-mir-188, hsa-mir-532, hsa-mir-660	1620.72	1118.92	1055.37	2434.9	2487.27	6123.81	5568.62	8329.35	2595.75
42	mir-19	hsa-mir-19a	149.45	106.74	62.66	11.42	58.05	35.79	70.93	221.83	446.75
43	mir-191	hsa-mir-191	4524.68	4714.62	5134.88	9981.99	8676.17	9646.83	3825.25	5377.76	9973.41
44	mir-192	hsa-mir-192, hsa-mir-215	391.09	409.66	415.52	315.09	584.86	610.34	990	1163.92	933.17
45	mir-193	hsa-mir-193a, hsa-mir-193b	8.81	15.52	10.18	115.39	46.72	57.39	8.21	10.58	178.57
46	mir-194	hsa-mir-194-1, hsa-mir-194-2	68.84	68.63	68.67	50.06	130.4	58.03	147.89	225.97	292.57
47	mir-199	hsa-mir-199a-1, hsa-mir-199a-2, hsa-mir-199b	700.14	521.79	321.82	98.01	344.04	402.71	290.01	1413.35	3905.23
48	mir-202	hsa-mir-202	2571.38	2933.44	4179.31	2747.63	1945.95	1643.38	26.29	42.34	197.73
49	mir-203	hsa-mir-203a, hsa-mir-203b	45.23	37.89	61.4	38.47	95.14	70.29	42.72	6.9	70.62
50	mir-204	hsa-mir-204, hsa-mir-211	620.88	411.84	415.23	1155.01	1109.43	2333.36	1256.19	777.32	3840.66
51	mir-205	hsa-mir-205	2383.84	2034.62	3067.78	920.01	1781.37	1639.51	22.19	40.04	84.74
52	mir-208	hsa-mir-208a, hsa-mir-208b	2	0.62	1.84	0.53	1.27	1.61	2144.86	5324.38	7689.39
53	mir-21	hsa-mir-21	80976.38	66524	91584.08	20618.41	44931.6	40566.01	170259.98	236751.33	184033.97
54	mir-210	hsa-mir-210	68.05	98.14	48.01	13.17	22.51	35.47	128.99	131.16	94.83
55	mir-2114	hsa-mir-2114	90.47	70.19	105.04	13.17	45.87	59	0	0.46	1.01
56	mir-214	hsa-mir-214, hsa-mir-3120	44.43	24.54	14.26	1.05	0.84	3.23	15.61	95.27	196.72
57	mir-218	hsa-mir-218-1, hsa-mir-218-2	518.4	655.33	233.36	1374.21	1955.93	1948.71	7462.37	18233.3	18753.36
58	mir-22	hsa-mir-22	2097.22	3325.39	1355.37	695.01	1047.84	1955.16	8624.07	13704.66	22324.66
59	mir-221	hsa-mir-221, hsa-mir-222	3433.45	4296.88	3706.48	3475.58	3501.98	7097.45	258.8	567.47	1513.26
60	mir-224	hsa-mir-224	132.1	127.96	190.88	992.19	1597.45	2245.01	526.63	1264.24	345.03
61	mir-23	hsa-mir-23a, hsa-mir-23b	106.08	146.59	107.66	493.19	609.08	469.78	1974.67	1702.61	3876.47
62	mir-24	hsa-mir-24-1, hsa-mir-24-2	28.42	28.88	27.35	21.07	51.39	62.23	126.11	250.59	258.77
63	mir-25	hsa-mir-25, hsa-mir-92a-1, hsa-mir-92a-2, hsa-mir-92b	23935.51	37060.3	20054.67	98385.78	47501.99	77680.48	13002.53	11184.47	11724.76
64	mir-26	hsa-mir-26a-1, hsa-mir-26a-2, hsa-mir-26b	18867.34	20111.37	15719.5	24397.49	27338.84	47515.78	40683.58	46955.2	74083.31
65	mir-27	hsa-mir-27a, hsa-mir-27b	417.92	538.39	391.06	418.9	673.85	722.55	1162.12	1419.34	1641.89
66	mir-28	hsa-mir-151a, hsa-mir-28	1616.44	1484.63	1395.58	4131.41	5344.93	3153.01	12954.6	12139.74	12862.74
67	mir-29	hsa-mir-29a, hsa-mir-29b-1, hsa-mir-29b-2, hsa-mir-29c	338.39	298.62	178.93	57.44	146.54	122.83	155.27	492.75	272.41
68	mir-290	hsa-mir-371a, hsa-mir-371b, hsa-mir-372	3393.41	924.29	1787.77	1835.79	1128.95	1931.94	3.28	5.98	29.26
69	mir-296	hsa-mir-296	71.25	39.75	35.5	103.8	33.55	65.13	27.93	21.17	63.56
70	mir-30	hsa-mir-30a, hsa-mir-30b, hsa-mir-30c-1, hsa-mir-30c-2, hsa-mir-30d, hsa-mir-30e	12811.27	12679.93	10324.77	15829.48	19755.55	34634.61	48884.96	64828.6	77461.41
71	mir-302	hsa-mir-302a, hsa-mir-302b, hsa-mir-302c, hsa-mir-302d	534207.34	655880.28	624038.22	613876.63	550148.25	446924.37	5994.21	4716.54	2615.42
72	mir-31	hsa-mir-31	434.54	482.8	442	437.6	592.09	500.56	1089.82	1302.9	994.21
73	mir-32	hsa-mir-32	651.7	361.68	373.91	80.62	482.51	293.24	250.58	339.42	610.85
74	mir-322	hsa-mir-424	4483.85	5398.84	5026.93	11102.22	10466.03	32242.39	11151.24	8614.54	8872.77
75	mir-324	hsa-mir-324	46.44	48.14	27.06	22.65	72.2	125.74	84.62	103.55	181.59
76	mir-328	hsa-mir-328	9.21	13.67	11.93	320.89	87.5	985.32	1083.66	1574.44	2030.8
77	mir-330	hsa-mir-330	169.73	167.1	187.97	713.97	550.47	882.46	202.1	264.17	461.04
78	mir-331	hsa-mir-331	73.26	99.38	87.3	106.97	143.57	211.51	213.61	290.87	399.5
79	mir-335	hsa-mir-335	681.33	795.4	794.95	838.33	1006.63	986.6	131.45	117.81	2641.15
80	mir-338	hsa-mir-338	11.61	5.9	9.02	7.38	8.91	15.15	67.37	31.29	109.96
81	mir-339	hsa-mir-339	120.5	172.99	121.34	210.24	343.19	589.71	216.07	354.84	438.85
82	mir-34	hsa-mir-34a, hsa-mir-34b, hsa-mir-34c	489.57	411.5	472.26	346.71	397.13	451.06	180.75	769.5	315.78
83	mir-340	hsa-mir-340	3417.83	2915.74	2234.42	956.37	3487.12	2499.41	2601.93	2071.03	2597.77
84	mir-342	hsa-mir-342	230.58	241.64	234.52	266.09	344.89	509.43	282.62	418.8	422.7
85	mir-345	hsa-mir-345	220.17	242.56	188.55	235.53	345.31	402.38	203.75	166.6	657.77
86	mir-3607	hsa-mir-3607	169.73	42.24	148.98	216.56	52.24	115.75	216.9	257.27	382.35
87	mir-361	hsa-mir-361	255.39	314.62	268.28	466.32	888.55	707.71	970.28	902.51	2475.69
88	mir-3613	hsa-mir-3613	42.03	45.34	25.61	34.25	88.35	86.73	58.33	54.77	154.36
89	mir-362	hsa-mir-362	82.06	65.53	67.22	214.98	140.17	236.66	180.75	565.62	445.91
90	mir-363	hsa-mir-363	13.61	49.38	11.64	116.45	30.58	80.28	10.68	8.74	3.03
91	mir-365	hsa-mir-365a, hsa-mir-365b	21.22	27.65	16.01	79.04	68.39	43.2	27.94	29	158.38
92	mir-367	hsa-mir-367	824.63	1404.45	807.17	466.32	1027.02	1283.55	12.32	43.72	39.34
93	mir-368	hsa-mir-376a-1, hsa-mir-376a-2, hsa-mir-376b, hsa-mir-376c	22.02	618.37	30.26	1003.26	2133.05	3788.44	61.62	315.03	28.74
94	mir-373	hsa-mir-373	110718.09	17532	44168.09	20888.72	16224.23	29122.97	124.06	207.1	224.97
95	mir-374	hsa-mir-374a, hsa-mir-374b, hsa-mir-374c	5579.9	3093.39	4879.56	4114.72	5868.86	2231.3	1983.28	2746.17	5294.9
96	mir-378	hsa-mir-378a	56.84	59.32	33.46	31.62	24.63	36.75	148.71	156.94	318.8
97	mir-379	hsa-mir-379, hsa-mir-380, hsa-mir-411, hsa-mir-758	121.77	56.32	64.31	9.6	26.75	33.42	21.63	266.93	76.67
98	mir-423	hsa-mir-423	416.45	890.65	379.98	3630.84	1204.14	8627.01	1568.67	3800.79	5364.18
99	mir-425	hsa-mir-425	607.27	553.14	431.23	784.05	657.07	837	291.65	338.73	2757.16
100	mir-450	hsa-mir-450a-1, hsa-mir-450a-2, hsa-mir-450b	109.69	74.84	78.28	32.68	89.62	171.84	307.28	142.21	693.07
101	mir-452	hsa-mir-452	52.84	47.83	75.95	188.64	696.57	441.72	204.57	503.49	165.45
102	mir-454	hsa-mir-454	17.61	55.59	24.44	42.68	62.01	82.22	29.58	28.99	53.47
103	mir-455	hsa-mir-455	479.97	358.72	368.09	345.66	564.48	932.76	383.67	449.64	889.79
104	mir-483	hsa-mir-483	0	0	0.58	161.24	15.72	43.21	101.05	53.84	11020.59
105	mir-485	hsa-mir-485	489.58	930.19	320.07	1100.74	1462.38	3486.98	1475.55	1691.79	2153.88
106	mir-486	hsa-mir-486-1, hsa-mir-486-2	162.32	63.2	122.94	118.03	50.74	139.93	94.9	102.39	69.1
107	mir-490	hsa-mir-490	1.2	29.51	2.91	67.97	89.2	53.84	122.42	193.76	528.63
108	mir-491	hsa-mir-491	2	2.17	3.2	3.69	7.64	11.93	1662.05	3769.27	3542.04
109	mir-497	hsa-mir-497	20.42	6.52	16	22.13	48	90.6	7.39	8.28	8.07
110	mir-499	hsa-mir-449c, hsa-mir-499a	35.23	30.75	32.59	34.25	47.57	56.74	7285.73	10376.75	11208.23
111	mir-500	hsa-mir-500a, hsa-mir-500b, hsa-mir-501, hsa-mir-502	86.45	66.15	62.99	137.44	298.37	178.46	495.27	684.13	329.22
112	mir-503	hsa-mir-503	78.86	130.91	95.29	42.6	124.88	120.42	189.24	235.87	379.66
113	mir-504	hsa-mir-504	65.65	111.19	66.63	219.2	197.92	348.22	834.72	1103.63	1173.29
114	mir-505	hsa-mir-505	128.5	231.07	105.63	219.73	236.58	635.81	187.31	300.06	564.95
115	mir-506	hsa-mir-506, hsa-mir-508, hsa-mir-509-1, hsa-mir-509-2, hsa-mir-509-3, hsa-mir-510, hsa-mir-511, hsa-mir-512-1, hsa-mir-512-2, hsa-mir-513a-1, hsa-mir-513a-2, hsa-mir-513b, hsa-mir-513c, hsa-mir-514a-1, hsa-mir-514a-2, hsa-mir-514a-3, hsa-mir-514b	2278.84	1713.14	1969.11	178.59	340.94	341.14	266.44	202.04	489.65
116	mir-515	hsa-mir-515-1, hsa-mir-515-2, hsa-mir-516a-1, hsa-mir-516a-2, hsa-mir-516b-1, hsa-mir-516b-2, hsa-mir-517a, hsa-mir-517b, hsa-mir-517c, hsa-mir-518a-1, hsa-mir-518a-2, hsa-mir-518c, hsa-mir-518d, hsa-mir-518e, hsa-mir-518f, hsa-mir-519a-1, hsa-mir-519b, hsa-mir-519c, hsa-mir-519d, hsa-mir-519e, hsa-mir-520a, hsa-mir-520c, hsa-mir-520d, hsa-mir-520f, hsa-mir-520g, hsa-mir-522, hsa-mir-523, hsa-mir…	5129.95	2828.51	2843	284.38	391.36	761.3	13.13	22.47	56.53
117	mir-548	hsa-mir-548a-3, hsa-mir-548ad, hsa-mir-548ae-2, hsa-mir-548ah, hsa-mir-548aj-2, hsa-mir-548am, hsa-mir-548ao, hsa-mir-548ap, hsa-mir-548aq, hsa-mir-548ar, hsa-mir-548as, hsa-mir-548at, hsa-mir-548au, hsa-mir-548av, hsa-mir-548ay, hsa-mir-548az, hsa-mir-548b, hsa-mir-548bb, hsa-mir-548c, hsa-mir-548d-1, hsa-mir-548d-2, hsa-mir-548e, hsa-mir-548f-1, hsa-mir-548g, hsa-mir-548h-1, hsa-mir-548h-2, hsa…	404.06	129.03	257.5	86.18	146.16	227.34	30.87	37.27	47.26
118	mir-550	hsa-mir-550a-1, hsa-mir-550a-1, hsa-mir-550a-2, hsa-mir-550a-2, hsa-mir-550a-3, hsa-mir-550b-1, hsa-mir-550b-2	21.6	22.38	18.35	44.25	34.01	106.71	59.18	71.79	131.45
119	mir-574	hsa-mir-574	99.28	85	72.02	245.55	245.07	322.1	215.8	160.16	993.71
120	mir-589	hsa-mir-589	116.49	46.28	118.14	74.3	98.54	150.89	32.86	26.23	20.18
121	mir-615	hsa-mir-615	2	3.11	0	17.92	0.85	4.84	10.68	56.15	283.48
122	mir-628	hsa-mir-628	12.81	14.6	11.35	26.35	50.55	37.72	110.09	133.92	173.52
123	mir-629	hsa-mir-629	254.19	411.52	204.27	528.5	454.47	1770.74	100.23	120.12	142.25
124	mir-651	hsa-mir-651	86.47	42.55	67.22	30.56	119.35	68.03	0.82	0.46	0
125	mir-6511	hsa-mir-6511a-1, hsa-mir-6511a-2, hsa-mir-6511a-3, hsa-mir-6511a-4, hsa-mir-6511b-1, hsa-mir-6511b-2	6.8	6.6	7.8	43.45	22.05	85.68	25.45	45.98	85.94
126	mir-653	hsa-mir-653	186.14	315.55	146.36	441.56	848.2	425.27	355.75	375.54	597.24
127	mir-654	hsa-mir-654	8.41	105.91	3.2	81.15	214.07	192.16	3.29	1.38	15.14
128	mir-671	hsa-mir-671	103.28	97.52	106.79	135.42	159.28	426.57	117.48	146.35	302.66
129	mir-675	hsa-mir-675	5.2	2.79	2.03	45.85	7.22	30.3	177.46	67.19	3051.75
130	mir-7	hsa-mir-7-1, hsa-mir-7-2, hsa-mir-7-3	3028.33	4303.41	1758.38	5426.22	5338.56	4679.61	621.94	696.79	1443.66
131	mir-708	hsa-mir-708	1109.79	1790.19	724.92	2713.64	4203.23	3143.39	287.55	366.19	912.33
132	mir-744	hsa-mir-744	441.14	964.98	742.28	1840.53	1715.95	6807.59	1201.96	1529.34	3234.35
133	mir-767	hsa-mir-767	35.23	13.04	32.88	41.1	65.41	84.79	3.29	8.28	29.26
134	mir-769	hsa-mir-769	607.66	462.14	483.9	658.12	700.83	1944.52	336.85	411.9	328.88
135	mir-8	hsa-mir-141, hsa-mir-200a, hsa-mir-200b, hsa-mir-200c	2200.3	1855.1	2283.3	373.85	386.08	1042.7	36.97	32.22	108.96
136	mir-875	hsa-mir-875	172.13	187.59	183.32	106.44	177.97	540.7	397.64	990.87	1187.41
137	mir-877	hsa-mir-877	25.22	19.56	21.24	82.2	67.96	69	52.58	57.99	99.88
138	mir-885	hsa-mir-885	5.6	3.73	2.91	107.49	7.85	51.26	13.97	18.87	60.02
139	mir-9	hsa-mir-9-1, hsa-mir-9-2, hsa-mir-9-3	1267.76	1747.03	1607.66	4094.7	10949.39	8104.04	234.96	283.5	201.78
140	mir-942	hsa-mir-942	56.04	78.89	69.31	91.9	70.68	155.41	30.89	38.2	49.44
141	mir-96	hsa-mir-96	1016.78	650.98	405.91	79.04	126.15	165.4	0	4.6	29.26
