# Supplementary material for: Identification of the miRNAome of early mesoderm progenitor cells and cardiomyocytes derived from human pluripotent stem cells
Source: Sci Rep. 2018 May 23;8:8072. doi: 10.1038/s41598-018-26156-3 (PMC5966391; doi:10.1038/s41598-018-26156-3)
Supplement: Supplementary file 12 — Supplemental file 11 [file 41598_2018_26156_MOESM12_ESM.csv]

	ID	Description	GeneRatio	BgRatio	pvalue	p.adjust	qvalue	geneID	Count
GO:0007507	GO:0007507	heart development	131/2486	499/16992	4.52532251218727e-12	2.57762370294187e-08	2.13785762470489e-08	TGFBR2/ANK2/MBD2/LEFTY1/MIB1/ZFPM2/IFT74/PPP3R1/LRP2/TMEM100/SAV1/TRIP11/MIXL1/RB1CC1/REST/SEMA3C/MEF2C/SIK1/SMAD2/PAM/PDCD4/AGTR2/TP73/LMO4/EGFR/ERBB3/FGF9/PKD2/HEG1/BMPR2/FAT4/DKK1/BVES/POU6F1/MEF2A/EGLN1/RTN4/ATF2/SOX6/NSD2/OXTR/LRP6/SRI/EYA1/LUZP1/C3orf58/FLRT3/CCDC39/SMAD3/ERBB4/TPM1/GATA6/PTCH1/PDGFRA/ACVR1/FOXC1/KDM6B/PCNA/KCNAB1/IFT57/PPARD/ARL13B/SOS1/LRRC10/CREB1/GAB1/ZFP36L1/EDN1/NOX4/…	131
GO:0090092	GO:0090092	regulation of transmembrane receptor protein serine/threonine kinase signaling pathway	65/2486	207/16992	5.97680499827395e-10	1.70219406350842e-06	1.41178425432913e-06	TGFBR2/LEFTY1/LEFTY2/MTMR4/GDF11/BAMBI/SMAD2/INHBB/NEO1/FGF9/BMPR2/SKOR1/DKK1/RBPMS2/PEG10/SKIL/TOB1/HIPK2/SMAD3/CD109/GATA6/ACVR1/TTK/PARP1/NPNT/CHST11/CHRDL1/WWTR1/PBLD/SNX25/PPM1A/LTBP1/SMAD4/ZEB1/TGFB2/ACVR2A/SIRT1/ONECUT2/PCSK6/BMP2/TGFBR1/SOX11/MSX1/FBN1/LEMD3/DLX1/SFRP1/NOG/DMRT1/PRDM16/DKK3/ASPN/CDKN1C/SOSTDC1/LDLRAD4/SMAD7/FST/RBPJ/SKI/PMEPA1/ITGA8/FKBP1A/WNT5A/INHBE/DAB2	65
GO:0060537	GO:0060537	muscle tissue development	93/2486	351/16992	3.57838142013007e-09	5.24816974275516e-06	4.35278418936375e-06	TGFBR2/CFL2/TIPARP/CYP26B1/ZFPM2/SAV1/NR2F2/HLF/GPCPD1/TP63/SEMA3C/MEF2C/SIK1/ZBTB18/PRKAA1/FOXL2/LEF1/AGTR2/TP73/ERBB3/FGF9/PKD2/HEG1/DKK1/BVES/MEF2A/EGLN1/MKL2/DLG1/KLHL41/SOX6/DNER/BTG2/EYA1/C3orf58/SMAD3/ERBB4/TPM1/GATA6/PDGFRA/ACVR1/FOXC1/KDM6B/SVIL/ARNTL/KCNAB1/LMOD3/LRRC10/CREB1/SIX4/EDN1/NOX4/CBY1/SMAD4/EP300/TGFB2/NF1/GJA1/FGFR2/SORBS2/BMP2/CCNT2/FOXN2/TGFBR1/SOX11/PPARGC1A/PTEN/MAP2K4/W…	93
GO:0007178	GO:0007178	transmembrane receptor protein serine/threonine kinase signaling pathway	85/2486	312/16992	4.0788109269805e-09	5.24816974275516e-06	4.35278418936375e-06	TGFBR2/LEFTY1/LEFTY2/MTMR4/TMEM100/RGMB/RGMA/ADAM9/GDF11/BAMBI/SMAD2/INHBB/PDCD4/LEF1/NEO1/FGF9/BMPR2/SKOR1/DKK1/SLC33A1/RBPMS2/UBE2D3/PEG10/SKIL/TOB1/PTPRK/HIPK2/SMAD3/CD109/GATA6/NLK/ACVR1/TTK/USP15/PARP1/NPNT/CHST11/F11R/CHRDL1/AKAP2/WWTR1/PBLD/SNX25/RUNX2/CREB1/PPM1A/LTBP1/SMAD4/ZEB1/TGFB2/ACVR2A/SIRT1/SPTBN1/ONECUT2/PCSK6/BMP2/TGFBR1/SOX11/MSX1/FBN1/LEMD3/ZFYVE16/DLX1/SFRP1/NOG/DMRT1/USP9Y/P…	85
GO:0021543	GO:0021543	pallium development	53/2486	162/16992	4.60689057474996e-09	5.24816974275516e-06	4.35278418936375e-06	EPHA5/LHX6/NR4A3/LRP8/KCNA1/DRD1/NEUROD6/MEF2C/PHLPP2/EZH1/LEF1/ARX/EGFR/FAT4/LMX1A/RTN4/FGF13/PEX13/LRP6/CDH2/CNTNAP2/PAFAH1B1/BTG2/POU3F2/KDM6B/EIF2B5/NR2E1/BTBD3/BAD/FBXO45/ZEB2/NF1/PLCB1/PTEN/DLX1/GNG12/DAB2IP/SLC32A1/SLC38A2/EOMES/TACC2/NEUROD1/TSC1/ROBO1/CDK5R1/NEFL/FOXP2/NF2/SUN1/ATP2B4/EZH2/PAPD4/CDK6	53
GO:0071383	GO:0071383	cellular response to steroid hormone stimulus	71/2486	246/16992	5.77989368559853e-09	5.48704573886154e-06	4.55090576508179e-06	NR2C2/ESR1/TFAP4/CREBRF/RORA/RNF6/NR4A3/VDR/NR2F2/LMO3/NR2C1/TP63/REST/AIFM1/NR4A2/CLOCK/LEF1/AGTR2/RORB/EGFR/NCOA3/PIAS2/YWHAH/SKP2/KMT2D/NRIP1/ESRRG/FOXP1/GRIP1/STRN3/NR3C2/ATP1A2/PGR/PARP1/ARNTL/PPARD/NR2E1/UFL1/ZFP36L1/HNF4G/PPP5C/EDN1/STC1/MED13/PPARA/EP300/FOXO3/SIRT1/ZFP36L2/MED30/AR/LATS1/HEY1/ATP2B1/PPARGC1A/FOXA1/FKBP4/PGRMC2/SFRP1/TAF1/DDIT4/TCF21/FHL2/RNF4/RBFOX2/PMEPA1/CNOT2/NPC1/NR3…	71
GO:0071560	GO:0071560	cellular response to transforming growth factor beta stimulus	63/2486	214/16992	1.80328902194358e-08	1.33924351507534e-05	1.1107563748629e-05	TGFBR2/LEFTY1/LEFTY2/MTMR4/ADAM9/MEF2C/BAMBI/SMAD2/SKOR1/PEG10/SOX6/SKIL/PTPRK/HIPK2/SMAD3/CD109/NLK/ACVR1/USP15/PARP1/NPNT/CHST11/F11R/PBLD/SNX25/CREB1/ZFP36L1/EDN1/PPM1A/NOX4/LTBP1/SMAD4/ZEB1/TGFB2/SIRT1/ZFP36L2/LIMS1/ONECUT2/TGFBR1/SOX11/PPARGC1A/FBN1/LEMD3/WNT2/DLX1/SFRP1/USP9Y/PRDM16/DKK3/ASPN/COL1A2/CDKN1C/LDLRAD4/SMAD7/SKI/PMEPA1/ITGA8/FKBP1A/WNT5A/SMAD9/NR3C1/DAB2/PDCD5	63
GO:0060485	GO:0060485	mesenchyme development	68/2486	238/16992	1.88095999308335e-08	1.33924351507534e-05	1.1107563748629e-05	TGFBR2/BNC2/EDNRB/ZFPM2/FOXF2/PPP3R1/TMEM100/KBTBD8/TAPT1/TIAM1/SEMA3C/MEF2C/BAMBI/SMAD2/PDCD4/LEF1/PHACTR4/ERBB3/FGF9/PKD2/BMPR2/KLHL12/RTN4/RANBP3L/LRP6/SMAD3/ERBB4/HOXA5/ACVR1/FOXC1/WWTR1/PBLD/ZFP36L1/SIX4/EDN1/SMAD4/ZEB2/TGFB2/FGFR2/SPRY1/BMP2/TGFBR1/HEY1/SOX11/DPPA4/FOXA1/MSX1/PTEN/WNT2/EDNRA/SFRP1/NOG/PAX1/DAB2IP/TCF21/ACTC1/HAND2/EOMES/LDLRAD4/SMAD7/PAX3/RBPJ/HAND1/HAS2/EZH2/WNT5A/BASP1/DA…	68
GO:0044708	GO:0044708	single-organism behavior	101/2486	405/16992	2.38671377758183e-08	1.37562129147211e-05	1.14092777131261e-05	SLC24A2/VLDLR/USP46/OXR1/PBX3/PAK5/NR4A3/KMT2A/CUX2/ZNF385A/LHX8/DRD1/EPS8/ETV1/MEF2C/MECP2/APP/UBR3/NR4A2/CCND2/AGTR2/WFS1/CRHBP/TANC1/EGFR/RNF180/GRM5/DKK1/LMX1A/UNC79/PRKAR2B/PTGS2/PAIP2/GMFB/FGF13/NLGN4X/STRBP/ZIC1/GIGYF2/OXTR/CNR1/SHANK2/NLGN4Y/CNTNAP2/PAFAH1B1/BTG2/HIPK2/ATP1A2/NRXN3/LYPD1/GAD1/MAFG/SLC1A3/KCNAB1/DMRT3/CREB1/NR2E1/BRAF/MEIS2/HTR2C/PPARA/ADCY1/NF1/SNCA/OSM/CHL1/GJA1/ADAM22/N…	101
GO:0071559	GO:0071559	response to transforming growth factor beta	63/2486	216/16992	2.65858518050779e-08	1.37562129147211e-05	1.14092777131261e-05	TGFBR2/LEFTY1/LEFTY2/MTMR4/ADAM9/MEF2C/BAMBI/SMAD2/SKOR1/PEG10/SOX6/SKIL/PTPRK/HIPK2/SMAD3/CD109/NLK/ACVR1/USP15/PARP1/NPNT/CHST11/F11R/PBLD/SNX25/CREB1/ZFP36L1/EDN1/PPM1A/NOX4/LTBP1/SMAD4/ZEB1/TGFB2/SIRT1/ZFP36L2/LIMS1/ONECUT2/TGFBR1/SOX11/PPARGC1A/FBN1/LEMD3/WNT2/DLX1/SFRP1/USP9Y/PRDM16/DKK3/ASPN/COL1A2/CDKN1C/LDLRAD4/SMAD7/SKI/PMEPA1/ITGA8/FKBP1A/WNT5A/SMAD9/NR3C1/DAB2/PDCD5	63
GO:0001501	GO:0001501	skeletal system development	116/2486	485/16992	2.74726130993374e-08	1.37562129147211e-05	1.14092777131261e-05	TGFBR2/NFIB/RPS6KA3/CD44/TRPS1/TIPARP/MYCN/CYP26B1/PIP4K2A/RASSF2/HOXD8/ITGB8/SP3/BARX2/VDR/TRIP11/ZNF385A/RFLNA/RFLNA/TAPT1/TP63/PRRX1/GDF11/MEF2C/ALX4/SMAD2/ANO6/EPHA2/CMKLR1/FGF9/SERP1/RELA/BMPR2/FAT4/PTPRC/FMN1/NAB1/DLG1/HOXC4/BBX/SOX6/NSD2/FOXN3/FOXP1/RANBP3L/CLEC3A/LRP6/RAB33B/PAFAH1B1/EYA1/SMAD3/SP5/MBTD1/PDGFRA/HOXA5/FOXC1/CHST11/RUNX2/SIX4/EDN1/STC1/EP300/ZEB1/TGFB2/ACVR2A/FLVCR1/ASH1L/F…	116
GO:0021537	GO:0021537	telencephalon development	67/2486	236/16992	3.13958511045249e-08	1.37562129147211e-05	1.14092777131261e-05	NFIB/EPHA5/LHX6/NR4A3/LRP8/KCNA1/DRD1/NEUROD6/MEF2C/PHLPP2/EZH1/BCL11B/LEF1/ARX/EGFR/FAT4/LMX1A/RTN4/FGF13/PEX13/OXTR/ROBO2/LRP6/CDH2/CNTNAP2/PAFAH1B1/BTG2/ERBB4/POU3F2/KDM6B/EIF2B5/ARL13B/NR2E1/BTBD3/BAD/FBXO45/ZEB2/NF1/BMP2/NUMB/PLCB1/PTEN/SALL3/DLX1/GNG12/DAB2IP/UCHL5/SLC32A1/SLC38A2/EOMES/TACC2/NEUROD1/TSC1/ROBO1/CDK5R1/NEFL/SKI/FOXP2/NF2/SUN1/ATP2B4/EZH2/WNT5A/SALL1/PAPD4/CDK6/AQP1	67
GO:0090287	GO:0090287	regulation of cellular response to growth factor stimulus	67/2486	236/16992	3.13958511045249e-08	1.37562129147211e-05	1.14092777131261e-05	TGFBR2/MTMR4/FLT1/BAMBI/SMAD2/AGTR2/NEO1/FGF9/BMPR2/SKOR1/DKK1/RBPMS2/PRKCB/PEG10/SKIL/TOB1/HIPK2/SMAD3/CD109/SLC9A6/GATA6/NPNT/CHST11/CHRDL1/PBLD/SNX25/RUNX2/PPM1A/LTBP1/CASK/SMAD4/ZEB1/ACVR2A/SIRT1/FGFR2/ONECUT2/PCSK6/SPRY1/FZD4/TGFBR1/SOX11/MSX1/FBN1/NPTN/LEMD3/DLX1/SFRP1/ADAMTS3/NOG/PRDM16/DAB2IP/FAM20C/ITGA5/DKK3/ASPN/DSTYK/CDKN1C/SOSTDC1/LDLRAD4/SMAD7/RBPJ/SKI/PMEPA1/ITGA8/WNT5A/DAB2/PPP2R5B	67
GO:0009791	GO:0009791	post-embryonic development	34/2486	89/16992	3.7474866894058e-08	1.52469172734682e-05	1.26456543323709e-05	TIPARP/BCL2L11/TET2/PLAGL2/KMT2A/TAPT1/SEMA3C/MECP2/BCL11B/ALX4/SMAD2/NR4A2/SERP1/HEG1/RC3H2/SOX6/GIGYF2/ATRX/CHST11/FZD5/ASH1L/FGFR2/IMPAD1/TGFBR1/FBN1/PYGO1/KLF4/MORC3/PLEKHA1/NKX2-3/ITPR1/GNAQ/FOXP2/AGO2	34
GO:0014706	GO:0014706	striated muscle tissue development	87/2486	337/16992	4.18804261862611e-08	1.59033938371296e-05	1.31901300157151e-05	TGFBR2/CFL2/CYP26B1/ZFPM2/SAV1/NR2F2/HLF/GPCPD1/SEMA3C/MEF2C/SIK1/ZBTB18/PRKAA1/FOXL2/LEF1/AGTR2/TP73/ERBB3/FGF9/HEG1/DKK1/BVES/MEF2A/EGLN1/MKL2/KLHL41/SOX6/DNER/BTG2/EYA1/C3orf58/SMAD3/ERBB4/TPM1/GATA6/PDGFRA/ACVR1/FOXC1/KDM6B/SVIL/ARNTL/KCNAB1/LMOD3/LRRC10/CREB1/SIX4/EDN1/NOX4/CBY1/SMAD4/EP300/TGFB2/NF1/GJA1/FGFR2/SORBS2/BMP2/CCNT2/FOXN2/TGFBR1/SOX11/PTEN/MAP2K4/WNT2/COL11A1/NOG/TCF21/ACTC1/FHL…	87
GO:0090101	GO:0090101	negative regulation of transmembrane receptor protein serine/threonine kinase signaling pathway	37/2486	103/16992	6.36187445873362e-08	2.17759545507863e-05	1.80607783899928e-05	TGFBR2/MTMR4/BAMBI/SMAD2/SKOR1/DKK1/RBPMS2/PEG10/SKIL/TOB1/HIPK2/SMAD3/CD109/ACVR1/CHST11/CHRDL1/PBLD/SNX25/PPM1A/LTBP1/SIRT1/ONECUT2/TGFBR1/FBN1/LEMD3/DLX1/SFRP1/NOG/PRDM16/ASPN/SOSTDC1/LDLRAD4/SMAD7/FST/SKI/PMEPA1/WNT5A	37
GO:0043401	GO:0043401	steroid hormone mediated signaling pathway	55/2486	183/16992	6.59230089828241e-08	2.17759545507863e-05	1.80607783899928e-05	NR2C2/ESR1/CREBRF/RORA/RNF6/NR4A3/VDR/NR2F2/LMO3/NR2C1/TP63/NR4A2/CLOCK/LEF1/RORB/NCOA3/PIAS2/YWHAH/SKP2/KMT2D/NRIP1/ESRRG/FOXP1/GRIP1/STRN3/NR3C2/PGR/PARP1/ARNTL/PPARD/NR2E1/UFL1/HNF4G/PPP5C/MED13/PPARA/EP300/SIRT1/MED30/AR/LATS1/PPARGC1A/FOXA1/FKBP4/PGRMC2/SFRP1/TAF1/TCF21/FHL2/RNF4/RBFOX2/PMEPA1/CNOT2/NR3C1/DAB2	55
GO:0030900	GO:0030900	forebrain development	91/2486	361/16992	6.88144631169512e-08	2.17759545507863e-05	1.80607783899928e-05	NFIB/EPHA5/LHX6/LRP2/NR4A3/NR2F2/LHX8/LRP8/KCNA1/DRD1/NEUROD6/MEF2C/PHLPP2/EZH1/MYO1D/BCL11B/APP/NR4A2/LEF1/ARX/EGFR/FAT4/DKK1/LMX1A/RTN4/FGF13/PEX13/OXTR/ROBO2/LRP6/CDH2/CNTNAP2/PAFAH1B1/BTG2/ERBB4/POU3F2/KDM6B/PCDH9/SLIT1/ATRX/EIF2B5/ARL13B/CREB1/NR2E1/BTBD3/BAD/FBXO45/ZEB2/ARHGAP35/NF1/FGFR2/BMP2/PPARGC1A/NUMB/MSX1/PLCB1/PTEN/SALL3/SOX2/DLX1/SATB2/TTC21B/SEMA5A/NOG/GNG12/DAB2IP/UCHL5/SLC32A1/S…	91
GO:0001701	GO:0001701	in utero embryonic development	81/2486	311/16992	8.09322557772205e-08	2.32461298506754e-05	1.92801283947795e-05	UBE2B/LATS2/TGFBR2/E2F7/BCL2L11/MIB1/ZFPM2/SP3/TMEM100/TANC2/NR2F2/TAPT1/TET1/MFN2/MBNL1/SMAD2/UBR3/LEF1/EGFR/PKD2/HEG1/RBBP6/CUL3/EGLN1/GINS1/SOX6/JUNB/VASH2/SKIL/C5/DAD1/SMAD3/TPM1/RBBP8/GATA6/PTCH1/ACVR1/FOXC1/MAFG/KIDINS220/GAB1/ZFP36L1/HORMAD1/EDN1/SMAD4/FZD5/GABPA/AR/FLVCR1/SF3B6/WDTC1/LATS1/FGFR2/BMP2/TGFBR1/HEY1/MSX1/ZMIZ1/DSC3/GGNBP2/WNT2/EDNRA/NOG/LMX1B/HAND2/KLF2/CDKN1C/EOMES/GATA2/HNF…	81
GO:0048545	GO:0048545	response to steroid hormone	95/2486	383/16992	8.16226469475961e-08	2.32461298506754e-05	1.92801283947795e-05	TGFBR2/NR2C2/ESR1/TXNIP/TFAP4/CREBRF/RORA/SDC1/RNF6/NR4A3/VDR/RBBP7/NR2F2/LMO3/NR2C1/TP63/REST/ADAM9/CYBB/AIFM1/PAM/NR4A2/CLOCK/LEF1/AGTR2/CCND1/RORB/EGFR/RELA/NCOA3/PIAS2/PTGS2/YWHAH/SKP2/KMT2D/NRIP1/ESRRG/FOXP1/OXTR/GRIP1/SLIT3/STRN3/NR3C2/FAS/ATP1A2/PGR/PARP1/PCNA/ARNTL/PPARD/NR2E1/UFL1/ZFP36L1/HNF4G/PPP5C/EDN1/STC1/BAD/MED13/PPARA/EP300/FOXO3/TGFB2/SIRT1/ZFP36L2/CATSPERB/MED30/AR/LATS1/HEY1/A…	95
GO:0021766	GO:0021766	hippocampus development	30/2486	76/16992	9.95737199087972e-08	2.70081861238338e-05	2.24003436065505e-05	EPHA5/NR4A3/LRP8/KCNA1/DRD1/NEUROD6/MEF2C/PHLPP2/EZH1/LEF1/LMX1A/FGF13/PAFAH1B1/BTG2/KDM6B/EIF2B5/NR2E1/ZEB2/PTEN/DLX1/SLC32A1/NEUROD1/TSC1/CDK5R1/NEFL/NF2/ATP2B4/EZH2/PAPD4/CDK6	30
GO:0048762	GO:0048762	mesenchymal cell differentiation	54/2486	182/16992	1.38476856405954e-07	3.58529170040142e-05	2.97360828492784e-05	TGFBR2/EDNRB/FOXF2/PPP3R1/TMEM100/KBTBD8/TAPT1/TIAM1/SEMA3C/MEF2C/BAMBI/SMAD2/PDCD4/LEF1/PHACTR4/KLHL12/RTN4/RANBP3L/LRP6/SMAD3/ERBB4/ACVR1/FOXC1/WWTR1/PBLD/EDN1/SMAD4/ZEB2/TGFB2/FGFR2/SPRY1/BMP2/TGFBR1/HEY1/SOX11/FOXA1/MSX1/PTEN/WNT2/EDNRA/SFRP1/NOG/DAB2IP/TCF21/HAND2/EOMES/LDLRAD4/SMAD7/PAX3/RBPJ/HAS2/EZH2/WNT5A/DAB2	54
GO:0035239	GO:0035239	tube morphogenesis	87/2486	346/16992	1.49801654102764e-07	3.70987052943194e-05	3.07693283118172e-05	TGFBR2/NFIB/ESR1/MYCN/BCL2L11/MIB1/PPP3R1/NR4A3/FZD3/VDR/TP63/MEF2C/SMAD2/KIF26B/LGR4/LEF1/AGTR2/EPHA2/PHACTR4/LMO4/EGFR/PKD2/FAT4/RBPMS2/FMN1/DLG1/FOXP1/EPHA7/LRP6/MTSS1/EYA1/LUZP1/CCDC39/SMAD3/GATA6/PTCH1/GLMN/PDGFRA/HOXA5/ACVR1/NPNT/IFT57/ARL13B/SIX4/EDN1/SMAD4/ZEB2/ZEB1/TGFB2/ARHGAP35/AR/ZIC3/FGFR2/SPRY1/BMP2/SOX11/FOXA1/CTHRC1/MET/WNT2/EDNRA/SFRP1/RALA/NOG/COL4A1/DAB2IP/TCF21/HAND2/NKX2-3/SO…	87
GO:0048568	GO:0048568	embryonic organ development	101/2486	420/16992	1.6394844714756e-07	3.71649087395275e-05	3.08242368463556e-05	TGFBR2/E2F7/MBD2/MYCN/MIB1/ZFPM2/FOXF2/SP3/NR4A3/KMT2A/FZD3/CXCL8/NR2F2/RAD23B/PRRX1/MYO15A/MEF2C/ALX4/SMAD2/FOXL2/ATP2B2/LEF1/EPHA2/PHACTR4/EGFR/FGF9/PKD2/RBBP6/EGLN1/RBPMS2/DLG1/HOXC4/ZIC1/JUNB/VASH2/EYA1/HIPK2/CCDC39/SMAD3/PTCH1/PDGFRA/HOXA5/ACVR1/FOXC1/CHST11/IFT57/RUNX2/ARL13B/GAB1/ZFP36L1/SIX4/EDN1/ATP6V1B1/ZEB1/TGFB2/FZD5/ZIC3/FLVCR1/FGFR2/TEAD1/PKDCC/TGFBR1/HEY1/SOX11/CTHRC1/MSX1/FBN1/TFA…	101
GO:0048736	GO:0048736	appendage development	51/2486	169/16992	1.69643192982394e-07	3.71649087395275e-05	3.08242368463556e-05	MYCN/BCL2L11/CYP26B1/KREMEN1/NR2F2/TP63/SEMA3C/PRRX1/MBNL1/ALX4/PAM/LEF1/RECK/FGF9/ITGB4/BMPR2/DKK1/FMN1/RC3H2/PLXNA2/WNT3/PTCH1/CREBBP/ATRX/CHST11/RUNX2/SMAD4/TGFB2/FLVCR1/FGFR2/PKDCC/IMPAD1/SOX11/MSX1/TFAP2A/SALL3/PBX2/NOG/HAND2/SOX4/EVX2/ASPH/GNAQ/ITGA6/NIPBL/MAP3K20/SKI/AFF3/WNT5A/SALL1/GRHL2	51
GO:0060173	GO:0060173	limb development	51/2486	169/16992	1.69643192982394e-07	3.71649087395275e-05	3.08242368463556e-05	MYCN/BCL2L11/CYP26B1/KREMEN1/NR2F2/TP63/SEMA3C/PRRX1/MBNL1/ALX4/PAM/LEF1/RECK/FGF9/ITGB4/BMPR2/DKK1/FMN1/RC3H2/PLXNA2/WNT3/PTCH1/CREBBP/ATRX/CHST11/RUNX2/SMAD4/TGFB2/FLVCR1/FGFR2/PKDCC/IMPAD1/SOX11/MSX1/TFAP2A/SALL3/PBX2/NOG/HAND2/SOX4/EVX2/ASPH/GNAQ/ITGA6/NIPBL/MAP3K20/SKI/AFF3/WNT5A/SALL1/GRHL2	51
GO:0042476	GO:0042476	odontogenesis	39/2486	116/16992	2.16521013373324e-07	4.42038844022658e-05	3.66622991568171e-05	BCL2L11/SDC1/LHX8/TP63/BCL11B/PAM/LEF1/ITGB4/PAX9/ATF2/SP6/LRP6/ADAMTS5/FOXC1/DMRT3/RUNX2/EDN1/PPARA/TGFB2/FGFR2/BMP2/DLX3/MSX1/TFAP2A/DLX1/MYO5A/FAM20C/HAND2/NKX2-3/ASPN/COL1A2/SOSTDC1/CNNM4/ADM/ITGA6/HAND1/NECTIN1/NF2/AQP1	39
GO:0048732	GO:0048732	gland development	100/2486	417/16992	2.17294375572936e-07	4.42038844022658e-05	3.66622991568171e-05	TGFBR2/NFIB/E2F7/ESR1/BCL2L11/TET2/PLAG1/SP3/VDR/NTN4/RB1CC1/PIK3CA/TP63/SEMA3C/BCL11B/PAM/ATP2B2/LEF1/EPHA2/CCND1/LMO4/EGFR/PKD2/RPS6KA1/RELA/CUL3/RAG1/RTN4/OXTR/ARHGAP5/CCDC39/SMAD3/ERBB4/WNT3/POU3F2/GATA6/PTCH1/HOXA5/FOXC1/PCNA/CEACAM1/CREB1/BRAF/SIX4/CDKN1B/SMAD4/CRKL/IRS2/ARF6/TGFB2/ARHGAP35/NF1/AR/SRSF5/ZIC3/ZDHHC21/ASH1L/LATS1/FGFR2/ONECUT2/BMP2/TGFBR1/CEBPG/FOXA1/MSX1/ACAT1/WDR35/FKBP4/PT…	100
GO:0001837	GO:0001837	epithelial to mesenchymal transition	41/2486	125/16992	2.29610397861045e-07	4.50986491798797e-05	3.74044089147139e-05	TGFBR2/FOXF2/PPP3R1/TMEM100/KBTBD8/TIAM1/BAMBI/SMAD2/PDCD4/LEF1/KLHL12/RTN4/LRP6/SMAD3/ACVR1/FOXC1/WWTR1/PBLD/SMAD4/TGFB2/FGFR2/SPRY1/BMP2/TGFBR1/HEY1/FOXA1/MSX1/PTEN/WNT2/SFRP1/NOG/DAB2IP/EOMES/LDLRAD4/SMAD7/PAX3/RBPJ/HAS2/EZH2/WNT5A/DAB2	41
GO:0003281	GO:0003281	ventricular septum development	26/2486	63/16992	2.4755767935961e-07	4.70029513877447e-05	3.8983819823366e-05	TGFBR2/ZFPM2/LRP2/SAV1/TRIP11/LMO4/HEG1/BMPR2/EGLN1/NSD2/LUZP1/ACVR1/LTBP1/SMAD4/TGFB2/FGFR2/TGFBR1/HEY1/SOX11/FGFRL1/NOG/SOX4/SMAD7/WNT5A/SALL1/XIRP2	26
GO:1903844	GO:1903844	regulation of cellular response to transforming growth factor beta stimulus	35/2486	100/16992	2.97620052582639e-07	5.46852845003456e-05	4.53554769436633e-05	TGFBR2/MTMR4/BAMBI/SMAD2/SKOR1/PEG10/SKIL/HIPK2/SMAD3/CD109/NPNT/CHST11/PBLD/SNX25/PPM1A/LTBP1/SMAD4/ZEB1/SIRT1/ONECUT2/TGFBR1/SOX11/FBN1/LEMD3/DLX1/PRDM16/DKK3/ASPN/CDKN1C/LDLRAD4/SMAD7/SKI/PMEPA1/ITGA8/DAB2	35
GO:0017015	GO:0017015	regulation of transforming growth factor beta receptor signaling pathway	34/2486	98/16992	5.54143984589465e-07	9.86376292569247e-05	8.18091514091289e-05	TGFBR2/MTMR4/BAMBI/SMAD2/SKOR1/PEG10/SKIL/HIPK2/SMAD3/CD109/NPNT/CHST11/PBLD/SNX25/PPM1A/LTBP1/SMAD4/ZEB1/SIRT1/ONECUT2/TGFBR1/SOX11/FBN1/LEMD3/PRDM16/DKK3/ASPN/CDKN1C/LDLRAD4/SMAD7/SKI/PMEPA1/ITGA8/DAB2	34
GO:0048562	GO:0048562	embryonic organ morphogenesis	73/2486	284/16992	6.02017657930298e-07	0.000103911896350636	8.61835805037058e-05	TGFBR2/MYCN/MIB1/FOXF2/SP3/NR4A3/FZD3/PRRX1/MYO15A/MEF2C/ALX4/SMAD2/FOXL2/ATP2B2/EPHA2/PHACTR4/FGF9/PKD2/RBPMS2/DLG1/HOXC4/ZIC1/EYA1/HIPK2/CCDC39/SMAD3/PDGFRA/HOXA5/ACVR1/CHST11/IFT57/RUNX2/ARL13B/SIX4/EDN1/ATP6V1B1/ZEB1/FZD5/ZIC3/FLVCR1/FGFR2/TGFBR1/SOX11/CTHRC1/MSX1/FBN1/TFAP2A/SATB2/COL11A1/NOG/KCNQ4/ABR/TCF21/HAND2/DSCAML1/INSIG1/NEUROD1/GATA2/HNF1B/HMX3/HIPK1/HOXB8/HAND1/NIPBL/ITGA8/SOBP/NPH…	73
GO:0016570	GO:0016570	histone modification	101/2486	432/16992	6.77732459755706e-07	0.000111849617196022	9.276705388375e-05	UBE2B/ARID4B/PRDM4/FMR1/ELK4/KMT5B/TET2/ARID4A/KDM1B/SUV39H1/KAT2B/KMT2A/RBBP7/POLE3/BCL6/BRMS1L/SAP18/REST/CRTC2/TET1/MECP2/EZH1/SUZ12/PRKAA1/KDM2A/CLOCK/LEF1/KANSL1/PRMT6/KMT5C/PAF1/MSL1/NCOA3/KAT6A/RAG1/PRKCB/ENY2/SET/ATF2/KMT2D/KDM7A/NSD2/MSL2/EYA1/JMJD1C/KANSL2/KMT2C/PAXIP1/PHF19/KDM6B/USP15/UTY/ATXN7/CREBBP/ATRX/DDB2/SUV39H2/TET3/KMT2E/MYSM1/PPP5C/MECOM/NAA50/KDM4D/SMAD4/EP300/SIRT1/H2AFY/S…	101
GO:0016055	GO:0016055	Wnt signaling pathway	108/2486	470/16992	6.87278195551401e-07	0.000111849617196022	9.276705388375e-05	UBE2B/LATS2/ZNRF3/MBD2/CAPRIN2/DCDC2/PPP3R1/KREMEN1/SDC1/AMER2/TMEM64/FZD3/GPC6/TNRC6C/TIAM1/BAMBI/TNKS2/ZRANB1/HBP1/PRKAA1/NR4A2/LGR4/LEF1/CCND1/SNX3/MCC/FGF9/DKK1/MARK2/PAF1/CUL3/BCL7B/AMOTL2/KLHL12/GNB1/LRP6/CDH2/CYLD/TNRC6B/PSMA4/SMAD3/PSMC6/WNT3/TNRC6A/DDX3X/CSNK1E/NLK/CTNND2/ARNTL/WWTR1/PSMB5/MARK1/PPM1A/CBY1/MDFIC/FOXO3/RNF138/ZEB2/FZD5/DAAM1/TMEM237/TBL1X/LATS1/FGFR2/BMP2/CLTC/FZD4/CTHRC1…	108
GO:0048738	GO:0048738	cardiac muscle tissue development	53/2486	186/16992	7.37097203843576e-07	0.000114144957530605	9.46707882535027e-05	TGFBR2/ZFPM2/SAV1/MEF2C/SIK1/AGTR2/TP73/ERBB3/FGF9/HEG1/DKK1/BVES/MEF2A/EGLN1/SOX6/C3orf58/ERBB4/TPM1/GATA6/PDGFRA/ACVR1/FOXC1/KDM6B/LRRC10/CREB1/EDN1/NOX4/CBY1/SMAD4/TGFB2/GJA1/FGFR2/SORBS2/BMP2/TGFBR1/PTEN/MAP2K4/WNT2/COL11A1/NOG/ACTC1/FHL2/S1PR1/SMAD7/TSC1/RBPJ/HAND1/FKBP1A/SLC9A1/CDC42/WNT5A/XIRP2/DSG2	53
GO:0003007	GO:0003007	heart morphogenesis	62/2486	230/16992	7.41461276094167e-07	0.000114144957530605	9.46707882535027e-05	TGFBR2/LEFTY1/MIB1/ZFPM2/TMEM100/SAV1/SEMA3C/MEF2C/PDCD4/PKD2/HEG1/BMPR2/FAT4/DKK1/EGLN1/RTN4/ATF2/NSD2/EYA1/CCDC39/SMAD3/TPM1/GATA6/PTCH1/ACVR1/FOXC1/IFT57/ARL13B/SOS1/SMAD4/TGFB2/ZIC3/FGFR2/SPRY1/BMP2/TGFBR1/HEY1/SOX11/MSX1/ZMIZ1/NPY2R/WNT2/COL11A1/FGFRL1/NOG/ACTC1/HAND2/FHL2/GAA/SOX4/S1PR1/SMAD7/RBPJ/HAND1/NIPBL/HAS2/FKBP1A/NPHP3/WNT5A/GRHL2/TMED2/XIRP2	62
GO:0198738	GO:0198738	cell-cell signaling by wnt	108/2486	471/16992	7.65992859761198e-07	0.000114818298136836	9.52292508201734e-05	UBE2B/LATS2/ZNRF3/MBD2/CAPRIN2/DCDC2/PPP3R1/KREMEN1/SDC1/AMER2/TMEM64/FZD3/GPC6/TNRC6C/TIAM1/BAMBI/TNKS2/ZRANB1/HBP1/PRKAA1/NR4A2/LGR4/LEF1/CCND1/SNX3/MCC/FGF9/DKK1/MARK2/PAF1/CUL3/BCL7B/AMOTL2/KLHL12/GNB1/LRP6/CDH2/CYLD/TNRC6B/PSMA4/SMAD3/PSMC6/WNT3/TNRC6A/DDX3X/CSNK1E/NLK/CTNND2/ARNTL/WWTR1/PSMB5/MARK1/PPM1A/CBY1/MDFIC/FOXO3/RNF138/ZEB2/FZD5/DAAM1/TMEM237/TBL1X/LATS1/FGFR2/BMP2/CLTC/FZD4/CTHRC1…	108
GO:0007179	GO:0007179	transforming growth factor beta receptor signaling pathway	49/2486	168/16992	9.03441667350169e-07	0.00013194881377504	0.000109437144482255	TGFBR2/LEFTY1/LEFTY2/MTMR4/ADAM9/BAMBI/SMAD2/SKOR1/PEG10/SKIL/PTPRK/HIPK2/SMAD3/CD109/NLK/ACVR1/USP15/PARP1/NPNT/CHST11/F11R/PBLD/SNX25/CREB1/PPM1A/LTBP1/SMAD4/ZEB1/TGFB2/SIRT1/ONECUT2/TGFBR1/SOX11/FBN1/LEMD3/USP9Y/PRDM16/DKK3/ASPN/COL1A2/CDKN1C/LDLRAD4/SMAD7/SKI/PMEPA1/ITGA8/FKBP1A/SMAD9/DAB2	49
GO:0060412	GO:0060412	ventricular septum morphogenesis	18/2486	37/16992	9.57594133627624e-07	0.000133334560288441	0.000110586470020425	TGFBR2/ZFPM2/SAV1/BMPR2/EGLN1/NSD2/ACVR1/SMAD4/TGFB2/FGFR2/TGFBR1/HEY1/SOX11/FGFRL1/NOG/SOX4/SMAD7/WNT5A	18
GO:0035107	GO:0035107	appendage morphogenesis	44/2486	145/16992	9.83155114486395e-07	0.000133334560288441	0.000110586470020425	MYCN/BCL2L11/CYP26B1/TP63/SEMA3C/PRRX1/MBNL1/ALX4/LEF1/RECK/FGF9/DKK1/FMN1/PLXNA2/WNT3/PTCH1/CREBBP/ATRX/CHST11/RUNX2/SMAD4/TGFB2/FLVCR1/FGFR2/PKDCC/IMPAD1/SOX11/MSX1/TFAP2A/SALL3/PBX2/NOG/HAND2/SOX4/EVX2/ASPH/GNAQ/NIPBL/MAP3K20/SKI/AFF3/WNT5A/SALL1/GRHL2	44
GO:0035108	GO:0035108	limb morphogenesis	44/2486	145/16992	9.83155114486395e-07	0.000133334560288441	0.000110586470020425	MYCN/BCL2L11/CYP26B1/TP63/SEMA3C/PRRX1/MBNL1/ALX4/LEF1/RECK/FGF9/DKK1/FMN1/PLXNA2/WNT3/PTCH1/CREBBP/ATRX/CHST11/RUNX2/SMAD4/TGFB2/FLVCR1/FGFR2/PKDCC/IMPAD1/SOX11/MSX1/TFAP2A/SALL3/PBX2/NOG/HAND2/SOX4/EVX2/ASPH/GNAQ/NIPBL/MAP3K20/SKI/AFF3/WNT5A/SALL1/GRHL2	44
GO:0007611	GO:0007611	learning or memory	60/2486	222/16992	1.0116857574157e-06	0.000133652477662074	0.000110850147794831	SLC24A2/VLDLR/PAK5/KMT2A/CUX2/ZNF385A/LHX8/DRD1/MEF2C/MECP2/APP/CCND2/CRHBP/TANC1/EGFR/GRM5/DKK1/LMX1A/PRKAR2B/PTGS2/PAIP2/GMFB/FGF13/NLGN4X/OXTR/CNR1/SHANK2/NLGN4Y/CNTNAP2/PAFAH1B1/BTG2/ATP1A2/NRXN3/KCNAB1/CREB1/BRAF/MEIS2/ADCY1/NF1/NPTN/PLCB1/PTEN/PJA2/KCNK10/SLC12A5/ITGA5/CPEB3/SYNJ1/ADCY3/EGR2/GRIA1/PRKAR1B/KALRN/TMOD2/SLC6A1/FOXP2/ITGA8/SGK1/DDHD2/ADNP	60
GO:1903845	GO:1903845	negative regulation of cellular response to transforming growth factor beta stimulus	26/2486	67/16992	1.03242784710872e-06	0.000133652477662074	0.000110850147794831	TGFBR2/MTMR4/BAMBI/SMAD2/SKOR1/PEG10/SKIL/SMAD3/CD109/CHST11/PBLD/SNX25/PPM1A/LTBP1/SIRT1/ONECUT2/TGFBR1/FBN1/LEMD3/DLX1/PRDM16/ASPN/LDLRAD4/SMAD7/SKI/PMEPA1	26
GO:0060021	GO:0060021	palate development	31/2486	88/16992	1.18658024672148e-06	0.000150194690785012	0.000124570108708445	TGFBR2/BNC2/TIPARP/FOXF2/PRRX1/GDF11/MEF2C/ALX4/SMAD2/LEF1/DLG1/ANP32B/LRP6/GABRB3/SOS1/SMAD4/TGFB2/PKDCC/TGFBR1/SOX11/MSX1/TFAP2A/SATB2/PRDM16/TCF21/PLEKHA1/HAND2/INSIG1/ASPH/SKI/WNT5A	31
GO:0042326	GO:0042326	negative regulation of phosphorylation	100/2486	432/16992	1.24363938853282e-06	0.000151534616022196	0.000125681430497415	UBE2B/LATS2/TFAP4/CAMK2N1/RASSF2/LRRC66/DUSP2/KAT2B/MTCH2/SPRED1/NR2F2/LMO3/ZMYND11/PBK/PAK2/PDE4D/HIPK3/RUBCN/PDCD4/NPM1/TP73/UBASH3B/TRIB1/PPP1R1C/DKK1/RNF149/PTPRC/PRKAR2B/ATG14/DLG1/DNAJC3/GMFB/HSPH1/LRP6/CHP1/PAFAH1B1/FLRT3/CD109/DEPTOR/GADD45A/ATXN7/CEACAM1/WWTR1/PBLD/SNX25/SOCS5/PPP5C/CDKN1B/MECOM/SMAD4/IRS2/PPARA/SIRT1/H2AFY/NF1/SNCA/ASH1L/DUSP16/LATS1/PKIA/SPRY1/IGF1R/LRRTM4/PPARGC1A/SPR…	100
GO:0001503	GO:0001503	ossification	89/2486	373/16992	1.2503734117e-06	0.000151534616022196	0.000125681430497415	ASF1A/RASSF2/ASGR2/KREMEN1/SP3/TMEM64/RFLNA/RFLNA/SUCO/TAPT1/TP63/MEF2C/TOB2/LGR4/BCAP29/TP53INP2/ANO6/LEF1/EPHA2/RORB/EGFR/FGF9/BMPR2/FAT4/DKK1/PIAS2/CBFB/NAB1/PTGS2/JUNB/RANBP3L/GPM6B/TOB1/SMAD3/WNT3/PTCH1/ACVR1/FOXC1/NPNT/CHRDL1/WWTR1/RUNX2/UFL1/SYNCRIP/STC1/ATP6V1B1/TGFB2/ACVR2A/H3F3A/RBMX/NF1/HNRNPU/FGFR2/BMP2/CLTC/PKDCC/IMPAD1/SOX11/H3F3B/CTHRC1/TFAP2A/SOX2/SATB2/SFRP1/COL11A1/PRKD1/NOG/TNF…	89
GO:0060317	GO:0060317	cardiac epithelial to mesenchymal transition	16/2486	31/16992	1.40784687349898e-06	0.000167064495655213	0.000138561771233847	TGFBR2/TMEM100/PDCD4/RTN4/ACVR1/SMAD4/TGFB2/SPRY1/BMP2/TGFBR1/HEY1/MSX1/WNT2/NOG/RBPJ/HAS2	16
GO:0001933	GO:0001933	negative regulation of protein phosphorylation	93/2486	396/16992	1.51350430703794e-06	0.00017593715373241	0.000145920673039447	UBE2B/LATS2/TFAP4/CAMK2N1/RASSF2/LRRC66/DUSP2/KAT2B/SPRED1/NR2F2/LMO3/ZMYND11/PBK/PAK2/PDE4D/HIPK3/PDCD4/NPM1/TP73/UBASH3B/TRIB1/PPP1R1C/DKK1/RNF149/PTPRC/PRKAR2B/ATG14/DLG1/DNAJC3/GMFB/HSPH1/LRP6/CHP1/PAFAH1B1/FLRT3/CD109/DEPTOR/GADD45A/CEACAM1/WWTR1/PBLD/SNX25/SOCS5/PPP5C/CDKN1B/MECOM/SMAD4/SIRT1/H2AFY/NF1/SNCA/ASH1L/DUSP16/LATS1/PKIA/SPRY1/IGF1R/LRRTM4/PPARGC1A/SPRY4/PTEN/SAMSN1/GGNBP2/SFRP1/C…	93
GO:0021761	GO:0021761	limbic system development	34/2486	102/16992	1.58696752240361e-06	0.000180787340152219	0.000149943373485208	EPHA5/NR4A3/LRP8/KCNA1/DRD1/NEUROD6/MEF2C/PHLPP2/EZH1/LEF1/LMX1A/FGF13/CNTNAP2/PAFAH1B1/BTG2/POU3F2/KDM6B/EIF2B5/NR2E1/ZEB2/NF1/FGFR2/PTEN/DLX1/SLC32A1/NEUROD1/TSC1/CDK5R1/NEFL/NF2/ATP2B4/EZH2/PAPD4/CDK6	34
GO:0030509	GO:0030509	BMP signaling pathway	44/2486	148/16992	1.81836669742563e-06	0.000200838121670669	0.000166573309073396	LEFTY1/LEFTY2/TMEM100/RGMB/RGMA/SMAD2/PDCD4/LEF1/NEO1/BMPR2/SKOR1/DKK1/SLC33A1/RBPMS2/UBE2D3/SKIL/TOB1/HIPK2/GATA6/ACVR1/USP15/CHRDL1/RUNX2/PPM1A/SMAD4/TGFB2/ACVR2A/PCSK6/BMP2/SOX11/MSX1/FBN1/LEMD3/ZFYVE16/DLX1/SFRP1/NOG/USP9Y/SOSTDC1/SMAD7/RBPJ/SKI/WNT5A/SMAD9	44
GO:0050890	GO:0050890	cognition	66/2486	256/16992	1.8334940882856e-06	0.000200838121670669	0.000166573309073396	SLC24A2/VLDLR/PAK5/KMT2A/CUX2/ZNF385A/LHX8/TUSC3/DRD1/MEF2C/MECP2/APP/JAKMIP1/CCND2/CRHBP/TANC1/EGFR/GRM5/DKK1/LMX1A/PRKAR2B/PTGS2/PAIP2/GMFB/FGF13/NLGN4X/OXTR/CNR1/SHANK2/NLGN4Y/CNTNAP2/PAFAH1B1/BTG2/ATP1A2/NRXN3/KCNAB1/CREB1/BRAF/MEIS2/ADCY1/NF1/CHL1/NPTN/PLCB1/PTEN/PJA2/KCNK10/SLC12A5/ITGA5/CPEB3/SYNJ1/ADCY3/EGR2/GRIA1/PRKAR1B/KALRN/TMOD2/SLC6A1/NIPBL/FOXP2/ITGA8/SOBP/SGK1/DDHD2/ADNP/SHROOM4	66
GO:0030512	GO:0030512	negative regulation of transforming growth factor beta receptor signaling pathway	25/2486	65/16992	2.01151751168302e-06	0.000216181202765028	0.000179298720803047	TGFBR2/MTMR4/BAMBI/SMAD2/SKOR1/PEG10/SKIL/SMAD3/CD109/CHST11/PBLD/SNX25/PPM1A/LTBP1/SIRT1/ONECUT2/TGFBR1/FBN1/LEMD3/PRDM16/ASPN/LDLRAD4/SMAD7/SKI/PMEPA1	25
GO:0090288	GO:0090288	negative regulation of cellular response to growth factor stimulus	39/2486	126/16992	2.31567305739565e-06	0.000244260624720845	0.000202587537652859	TGFBR2/MTMR4/BAMBI/SMAD2/AGTR2/SKOR1/DKK1/RBPMS2/PEG10/SKIL/TOB1/HIPK2/SMAD3/CD109/CHST11/CHRDL1/PBLD/SNX25/PPM1A/LTBP1/CASK/SIRT1/ONECUT2/SPRY1/TGFBR1/FBN1/LEMD3/DLX1/SFRP1/NOG/PRDM16/DAB2IP/ASPN/SOSTDC1/LDLRAD4/SMAD7/SKI/PMEPA1/WNT5A	39
GO:0003231	GO:0003231	cardiac ventricle development	37/2486	117/16992	2.36341294379271e-06	0.00024476363868806	0.0002030047328563	TGFBR2/ZFPM2/LRP2/SAV1/TRIP11/SEMA3C/MEF2C/LMO4/HEG1/BMPR2/EGLN1/NSD2/LUZP1/TPM1/ACVR1/FOXC1/LTBP1/SMAD4/TGFB2/FGFR2/TGFBR1/HEY1/SOX11/NPY2R/COL11A1/FGFRL1/NOG/HAND2/SOX4/SMAD7/RBPJ/HAND1/FKBP1A/WNT5A/SALL1/GRHL2/XIRP2	37
GO:0007517	GO:0007517	muscle organ development	84/2486	353/16992	2.76467632153389e-06	0.000281207077276019	0.000233230588929401	TGFBR2/CFL2/KMT5B/CYP26B1/ZFPM2/SAV1/NR2F2/HLF/GPCPD1/ETV1/MEF2C/ZBTB18/ALX4/PRKAA1/FOXL2/LEF1/TP73/ERBB3/FGF9/SERP1/HEG1/DKK1/BVES/POU6F1/MEF2A/EGLN1/MKL2/KLHL41/SOX6/DNER/SRI/BTG2/SMAD3/ERBB4/TPM1/GATA6/FOXC1/SVIL/ARNTL/KCNAB1/LMOD3/CREB1/FXR1/SIX4/EDN1/SMAD4/MKX/EP300/TGFB2/SIRT1/NF1/GJA1/FGFR2/HBEGF/BMP2/CCNT2/FOXN2/TGFBR1/SOX11/MSX1/PTEN/WNT2/LAMA2/COL11A1/FGFRL1/NOG/TCF21/ACTC1/S1PR1/EOMES/…	84
GO:0048565	GO:0048565	digestive tract development	39/2486	127/16992	2.87550104820118e-06	0.000287348315272876	0.000238324075795511	TGFBR2/EDNRB/FOXF2/SAV1/CXCL8/MIXL1/TP63/ALX4/SMAD2/LGR4/EGFR/FGF9/ITGB4/FAT4/RBPMS2/OXTR/C1GALT1/CCDC39/SMAD3/GATA6/PDGFRA/HOXA5/TGFB2/ZIC3/FGFR2/PKDCC/SOX11/SFRP1/CBFA2T2/TCF21/NKX2-3/HNF1B/ITGA6/NIPBL/DACT1/NPHP3/WNT5A/SALL1/TCF7	39
GO:0061458	GO:0061458	reproductive system development	97/2486	424/16992	3.07531565760551e-06	0.000302017206650362	0.000250490320713857	E2F7/ARID4B/TIPARP/ESR1/BCL2L11/ZFPM2/PLAG1/ARID4A/ITGB8/FOXF2/FNDC3A/SP3/SDC1/VDR/NR2F2/LHX8/RNF38/TP63/TBC1D20/INHBB/LGR4/FOXL2/LEF1/CCND1/EGFR/FGF9/PKD2/BMPR2/EGLN1/PTGS2/DLG1/NRIP1/JUNB/VASH2/ROBO2/LRP6/SLIT3/MAP3K4/DAZAP1/GATA6/PDGFRA/TMF1/KLHL32/FOXC1/ATRX/RPS6/PPARD/EIF2B5/GAB1/ZFP36L1/SIX4/CDKN1B/STC1/SMAD4/FOXO3/DMC1/TGFB2/ACVR2A/SIRT1/FZD5/PLEKHA5/H3F3A/AR/ASH1L/GJA1/FGFR2/FZD4/TGFBR1/H…	97
GO:0051493	GO:0051493	regulation of cytoskeleton organization	97/2486	426/16992	3.80752054321178e-06	0.000367587068036175	0.00030487336660008	GPR65/EPHA5/ROCK2/CFL2/SYNPO2/SLAIN2/TWF1/PFN2/TAOK1/SKA2/EPS8/RDX/MEF2C/MECP2/CCSAP/ARHGEF10/PAM/NPM1/CCDC88A/CHMP3/MARK2/XPO1/FMN1/PPP1R9A/DLG1/GMFB/FGF13/STMN3/RANBP3L/GPM6B/ARFIP1/PDCD6IP/PAFAH1B1/TMEM67/CYLD/PAK3/LIMA1/SMAD3/TPM1/PDGFRA/NCKAP1/JMY/F11R/PLEK/RANBP2/LMOD3/BRAF/CDKN1B/EDN1/AP1AR/NOX4/BAG4/CENPJ/SMAD4/ARF6/TGFB2/ARHGAP35/HSPA1B/SNCA/SPTBN1/LATS1/SENP6/CLTC/ABL2/TGFBR1/MAPRE1/MET…	97
GO:0048608	GO:0048608	reproductive structure development	96/2486	421/16992	3.99779758451483e-06	0.000379524250689941	0.000314773957180747	E2F7/ARID4B/TIPARP/ESR1/BCL2L11/ZFPM2/PLAG1/ARID4A/ITGB8/FOXF2/FNDC3A/SP3/SDC1/VDR/NR2F2/LHX8/RNF38/TP63/TBC1D20/INHBB/LGR4/FOXL2/LEF1/CCND1/EGFR/FGF9/PKD2/BMPR2/EGLN1/PTGS2/DLG1/NRIP1/JUNB/VASH2/ROBO2/LRP6/SLIT3/MAP3K4/DAZAP1/GATA6/PDGFRA/TMF1/KLHL32/FOXC1/ATRX/RPS6/PPARD/EIF2B5/GAB1/ZFP36L1/SIX4/CDKN1B/STC1/SMAD4/FOXO3/DMC1/TGFB2/ACVR2A/SIRT1/FZD5/H3F3A/AR/ASH1L/GJA1/FGFR2/FZD4/TGFBR1/HEY1/H3F3…	96
GO:0001655	GO:0001655	urogenital system development	76/2486	315/16992	4.7516296807577e-06	0.000443693158386818	0.000367995064835903	NFIA/TIPARP/ESR1/BCL2L11/TET2/PLAG1/SDC1/TP63/GDF11/MEF2C/SMAD2/KIF26B/LGR4/AGTR2/WFS1/TP73/PKD2/ITGB4/FAT4/FMN1/DLG1/EPHA7/ROBO2/C1GALT1/MTSS1/EYA1/SMAD3/PTCH1/PDGFRA/FOXC1/NPNT/RRM2B/WWTR1/SIX4/CDKN1B/SMAD4/TGFB2/NF1/AR/FGFR2/SPRY1/BMP2/TGFBR1/SOX11/FOXA1/ACAT1/FBN1/FKBP4/PTEN/TFAP2A/PYGO1/SFRP1/NOG/ANGPT2/PKHD1/COL4A1/TCF21/SOX4/CDKN1C/PTPRO/GATA2/SMAD7/TSC1/HNF1B/ITGA6/NIPBL/HAS2/ITGA8/CTNNBI…	76
GO:0010498	GO:0010498	proteasomal protein catabolic process	93/2486	407/16992	5.14373082636954e-06	0.000472164994857838	0.000391609346710891	UBE2B/YOD1/FMR1/SPOP/TNFAIP1/DERL2/RNF6/UBE2J1/RAD23B/RNF38/PBK/UBE2W/UBR3/CLOCK/WFS1/OPHN1/RNF180/TRIB1/SENP1/RNF216/UBE2R2/CUL3/ATXN3/UBE2D3/RMND5A/SKP2/NPLOC4/JKAMP/FBXO9/C18orf25/EDEM3/TMEM67/PSMA4/FBXO39/PSMC6/GLMN/CSNK1E/TMF1/UBE2K/ARNTL/WWTR1/PSMB5/ANAPC15/SOCS5/UFL1/FAF2/RNF11/BTBD3/FBXL3/RNF138/FBXO45/SIRT1/DERL3/KLHL15/TBL1X/ZNRF2/C2orf40/ANKIB1/UBQLN1/SPOPL/RNF222/RNF145/FBXW11/DZIP3/C…	93
GO:0050680	GO:0050680	negative regulation of epithelial cell proliferation	36/2486	116/16992	5.22233052599083e-06	0.000472164994857838	0.000391609346710891	NFIB/IFT74/VDR/SAV1/NR2F2/MEF2C/MCC/DLG1/ATF2/MTSS1/PTPRK/CD109/PTCH1/CEACAM1/IFT57/PPARD/PBLD/CDKN1B/CASK/TGFB2/NF1/AR/GJA1/FGFR2/TGFBR1/EREG/PTEN/SOX2/SFRP1/DAB2IP/FBXW7/CDKN1C/ROBO1/WNT5A/CDK6/MARVELD3	36
GO:0006367	GO:0006367	transcription initiation from RNA polymerase II promoter	48/2486	174/16992	6.43632584691372e-06	0.000572833000375321	0.000475102473699815	NR2C2/ESR1/RORA/NR4A3/KAT2B/MED8/VDR/NR2C1/E2F2/NR4A2/RORB/TAF2/E2F3/GTF2H1/ESRRG/NR3C2/PSMC6/TCF4/PGR/PAXIP1/CREBBP/WWTR1/TAF7L/PPARD/GTF2F2/CREB1/NR2E1/HNF4G/MED10/DACH1/MED13/PPARA/MED30/AR/TEAD1/PPARGC1A/TAF5/TAF1/TAF4B/MED6/GTF2A1/CCNC/HNF1B/RBPJ/CTNNBIP1/MED26/NR3C1/NRBF2	48
GO:0060323	GO:0060323	head morphogenesis	16/2486	34/16992	6.66586484634273e-06	0.000580167794176127	0.000481185884879963	TIPARP/LEF1/DKK1/PAX9/LRP6/WNT3/BRAF/TGFB2/CRISPLD1/FLVCR1/MSX1/NOG/PLEKHA1/ASPH/NIPBL/SKI	16
GO:0001649	GO:0001649	osteoblast differentiation	54/2486	204/16992	6.72244986229361e-06	0.000580167794176127	0.000481185884879963	ASF1A/RASSF2/TMEM64/SUCO/TP63/MEF2C/LGR4/BCAP29/TP53INP2/LEF1/EPHA2/RORB/FGF9/BMPR2/PIAS2/CBFB/JUNB/RANBP3L/TOB1/SMAD3/WNT3/PTCH1/ACVR1/NPNT/WWTR1/RUNX2/UFL1/SYNCRIP/ACVR2A/H3F3A/RBMX/NF1/HNRNPU/FGFR2/BMP2/CLTC/SOX11/H3F3B/CTHRC1/SOX2/SATB2/SFRP1/PRKD1/NOG/FAM20C/HAND2/FHL2/TMSB4Y/MEF2D/IBSP/RRBP1/SKI/CTNNBIP1/CDK6	54
GO:0043161	GO:0043161	proteasome-mediated ubiquitin-dependent protein catabolic process	87/2486	378/16992	7.61883556238406e-06	0.000647714736766263	0.000537208703911699	UBE2B/YOD1/SPOP/TNFAIP1/DERL2/RNF6/UBE2J1/RAD23B/RNF38/PBK/UBE2W/UBR3/CLOCK/WFS1/RNF180/TRIB1/SENP1/RNF216/UBE2R2/CUL3/ATXN3/UBE2D3/RMND5A/SKP2/NPLOC4/JKAMP/FBXO9/C18orf25/EDEM3/TMEM67/PSMA4/FBXO39/PSMC6/GLMN/CSNK1E/UBE2K/ARNTL/WWTR1/PSMB5/ANAPC15/SOCS5/UFL1/FAF2/RNF11/BTBD3/FBXL3/RNF138/FBXO45/SIRT1/DERL3/KLHL15/TBL1X/ZNRF2/C2orf40/ANKIB1/UBQLN1/SPOPL/RNF222/RNF145/FBXW11/DZIP3/CSNK1A1/SEL1L/TAF…	87
GO:0031098	GO:0031098	stress-activated protein kinase signaling cascade	64/2486	257/16992	8.90426069837482e-06	0.000745862778499162	0.000618611795887093	NR2C2/MAP3K2/RASSF2/SASH1/TAOK1/MINK1/ZMYND11/RB1CC1/TIAM1/PBK/MAPK9/IRAK4/HIPK3/PDCD4/TP73/EGFR/TRIB1/TAOK2/DLG1/HSPH1/MAP4K3/PAFAH1B1/FAS/MAP3K4/HIPK2/GADD45A/MAGI3/GAB1/ZFP36L1/MECOM/EDN1/CRKL/MDFIC/ZEB2/TGFB2/FZD5/GRIK2/GFRAL/HACD3/BMP2/FZD4/IGF1R/PLCB1/MAP2K4/FBXW11/KAT7/SH3RF1/SFRP1/TNFSF11/TPD52L1/FZD10/DAB2IP/DUSP10/HAND2/AIDA/PTGER4/MAPK8/MAP3K20/DACT1/CDC42/WNT5A/CRYAB/TNIK/MARVELD3	64
GO:0055123	GO:0055123	digestive system development	40/2486	138/16992	1.03362512593002e-05	0.000853265031492372	0.000707690246403342	TGFBR2/EDNRB/FOXF2/SAV1/CXCL8/MIXL1/TP63/ALX4/SMAD2/LGR4/EGFR/FGF9/ITGB4/FAT4/RBPMS2/OXTR/C1GALT1/CCDC39/SMAD3/GATA6/PDGFRA/HOXA5/TGFB2/ZIC3/FGFR2/PKDCC/SOX11/SFRP1/CBFA2T2/TCF21/NKX2-3/CDKN1C/HNF1B/ITGA6/NIPBL/DACT1/NPHP3/WNT5A/SALL1/TCF7	40
GO:0030099	GO:0030099	myeloid cell differentiation	78/2486	333/16992	1.1404744269027e-05	0.000913485686618611	0.000757636709333295	TGFBR2/PIP4K2A/RASSF2/TET2/ARID4A/SP3/SNRK/TMEM64/ZNF385A/BCL6/PURB/MEF2C/OSTM1/ANKRD54/TOB2/KLF13/LEF1/EPHA2/UBASH3B/TRIB1/SENP1/PAF1/KAT6A/CBFB/IL17A/SOX6/JUNB/FOXP1/PTBP3/PAFAH1B1/FAS/HIPK2/CD109/HOXA5/PARP1/CEACAM1/RPS6/KMT2E/CREB1/GLO1/ZFP36L1/MEIS2/EP300/FOXO3/ACVR2A/SIRT1/GABPA/NF1/FLVCR1/TFRC/CEBPG/FBN1/NDFIP1/TMEM178A/ABI1/SFRP1/TNFSF11/L3MBTL3/FAM20C/NKX2-3/SFXN1/KLF2/CDKN1C/SH3PXD2A/GA…	78
GO:0072001	GO:0072001	renal system development	68/2486	280/16992	1.16860108602353e-05	0.000913485686618611	0.000757636709333295	NFIA/TIPARP/BCL2L11/TET2/SDC1/TP63/GDF11/MEF2C/SMAD2/KIF26B/LGR4/AGTR2/WFS1/TP73/PKD2/ITGB4/FAT4/FMN1/DLG1/EPHA7/ROBO2/C1GALT1/MTSS1/EYA1/SMAD3/PTCH1/PDGFRA/FOXC1/NPNT/RRM2B/WWTR1/SIX4/SMAD4/TGFB2/NF1/FGFR2/SPRY1/BMP2/TGFBR1/SOX11/ACAT1/FBN1/TFAP2A/PYGO1/SFRP1/NOG/ANGPT2/PKHD1/COL4A1/TCF21/SOX4/CDKN1C/PTPRO/SMAD7/TSC1/HNF1B/ITGA6/NIPBL/HAS2/ITGA8/CTNNBIP1/NPHP3/WNT5A/SALL1/BASP1/KCNJ8/SMAD9/ODC1	68
GO:0071772	GO:0071772	response to BMP	44/2486	158/16992	1.18391044409396e-05	0.000913485686618611	0.000757636709333295	LEFTY1/LEFTY2/TMEM100/RGMB/RGMA/SMAD2/PDCD4/LEF1/NEO1/BMPR2/SKOR1/DKK1/SLC33A1/RBPMS2/UBE2D3/SKIL/TOB1/HIPK2/GATA6/ACVR1/USP15/CHRDL1/RUNX2/PPM1A/SMAD4/TGFB2/ACVR2A/PCSK6/BMP2/SOX11/MSX1/FBN1/LEMD3/ZFYVE16/DLX1/SFRP1/NOG/USP9Y/SOSTDC1/SMAD7/RBPJ/SKI/WNT5A/SMAD9	44
GO:0071773	GO:0071773	cellular response to BMP stimulus	44/2486	158/16992	1.18391044409396e-05	0.000913485686618611	0.000757636709333295	LEFTY1/LEFTY2/TMEM100/RGMB/RGMA/SMAD2/PDCD4/LEF1/NEO1/BMPR2/SKOR1/DKK1/SLC33A1/RBPMS2/UBE2D3/SKIL/TOB1/HIPK2/GATA6/ACVR1/USP15/CHRDL1/RUNX2/PPM1A/SMAD4/TGFB2/ACVR2A/PCSK6/BMP2/SOX11/MSX1/FBN1/LEMD3/ZFYVE16/DLX1/SFRP1/NOG/USP9Y/SOSTDC1/SMAD7/RBPJ/SKI/WNT5A/SMAD9	44
GO:0009755	GO:0009755	hormone-mediated signaling pathway	57/2486	223/16992	1.18676160129525e-05	0.000913485686618611	0.000757636709333295	LATS2/NR2C2/ESR1/CREBRF/RORA/RNF6/NR4A3/VDR/NR2F2/LMO3/NR2C1/TP63/NR4A2/CLOCK/LEF1/CRHBP/RORB/NCOA3/PIAS2/YWHAH/SKP2/KMT2D/NRIP1/ESRRG/FOXP1/GRIP1/STRN3/NR3C2/PGR/PARP1/ARNTL/PPARD/NR2E1/UFL1/HNF4G/PPP5C/MED13/PPARA/EP300/SIRT1/MED30/AR/LATS1/PPARGC1A/FOXA1/FKBP4/PGRMC2/SFRP1/TAF1/TCF21/FHL2/RNF4/RBFOX2/PMEPA1/CNOT2/NR3C1/DAB2	57
GO:0007416	GO:0007416	synapse assembly	41/2486	144/16992	1.29804884816185e-05	0.000979966043011541	0.000812774911486508	SLITRK3/PTPRD/CUX2/GPM6A/DRD1/MEF2C/MECP2/APP/PPP1R9A/NLGN4X/DNER/OXTR/EPHA7/ROBO2/SHANK2/CDH2/NLGN4Y/FLRT3/NRXN3/LINGO2/SLIT1/NRCAM/SIX4/FBXO45/FZD5/SLITRK4/ADGRL3/SNCA/IL1RAP/NPTN/PTEN/CBLN2/LRRN1/CLSTN2/BSN/SYNDIG1/NECTIN1/SPOCK2/WNT5A/ADNP/SDK1	41
GO:0044089	GO:0044089	positive regulation of cellular component biogenesis	102/2486	466/16992	1.31954472980481e-05	0.000979966043011541	0.000812774911486508	FNIP2/FMR1/GPR65/ESR1/BCL2L11/PIP4K2A/SPIDR/SLITRK3/SYNPO2/SDC1/CCP110/CUX2/SLAIN2/GPM6A/PFN2/ERCC4/TAPT1/SNX9/MAPK9/MECP2/ARHGEF10/ASAP1/CCDC88A/TENM2/RAB7A/SAXO1/PLPPR5/GTF2H1/FMN1/DLG1/GMFB/OXTR/CNOT6L/ARFIP1/PDCD6IP/FLRT3/FAS/SLF2/SMAD3/PSMC6/TPM1/PAXIP1/NRXN3/LINGO2/NCKAP1/PARP1/JMY/MPP7/PLEK/DDB2/GTF2F2/CREB1/BRAF/CDKN1B/EDN1/AP1AR/NOX4/BAG4/CENPJ/SH3GLB1/ARF6/SLITRK4/ADGRL3/ARHGAP35/LIMS1/…	102
GO:0032970	GO:0032970	regulation of actin filament-based process	77/2486	329/16992	1.33500946009748e-05	0.000979966043011541	0.000812774911486508	ANK2/GPR65/EPHA5/ROCK2/CFL2/SYNPO2/TWF1/PFN2/EPS8/RDX/MEF2C/PDE4D/ARHGEF10/PAM/CCDC88A/FMN1/PPP1R9A/DLG1/GMFB/FGF13/FRMD6/SRI/GPM6B/ARFIP1/PAK3/LIMA1/SMAD3/TPM1/ATP1A2/PDGFRA/NCKAP1/JMY/F11R/PLEK/LMOD3/BRAF/EDN1/AP1AR/NOX4/BAG4/STC1/SMAD4/ARF6/TGFB2/ARHGAP35/SPTBN1/LATS1/ABL2/TGFBR1/MET/ARHGAP28/RASA1/SFRP1/SEMA5A/FZD10/WASL/DSC2/TMSB4Y/PTGER4/CD2AP/IQGAP2/S1PR1/PRKCE/TSC1/CDK5R1/ATP2A2/TMOD2/ARF…	77
GO:0055017	GO:0055017	cardiac muscle tissue growth	24/2486	67/16992	1.34194788193294e-05	0.000979966043011541	0.000812774911486508	TGFBR2/ZFPM2/SAV1/MEF2C/AGTR2/TP73/FGF9/HEG1/C3orf58/ERBB4/GATA6/FOXC1/EDN1/TGFB2/GJA1/FGFR2/SORBS2/TGFBR1/PTEN/MAP2K4/WNT2/NOG/S1PR1/RBPJ	24
GO:0007409	GO:0007409	axonogenesis	94/2486	422/16992	1.37576982090619e-05	0.000991947455681226	0.000822712186039574	NFIB/EPHA5/RAB11A/SLITRK3/RNF6/NR4A3/FZD3/DPYSL5/NTN4/PIK3CA/TIAM1/SEMA3C/ETV1/BCL11B/APP/ULK1/MAP1B/NR4A2/KIF5B/ARX/APBB2/OPHN1/NEO1/BMPR2/LMX1A/MARK2/RTN4/FGF13/FEZ2/EPHA7/ROBO2/PLXNA2/SKIL/SLIT3/PAFAH1B1/FLRT3/PAK3/UNC5D/WNT3/POU3F2/SLC9A6/ALCAM/NRXN3/GOLGA4/PLPPR4/SLIT1/STXBP1/SOS1/CREB1/NRCAM/NR2E1/GAB1/BRAF/B3GNT2/SMAD4/IRS2/FBXO45/ZEB2/TGFB2/ADCY1/USP33/SLITRK4/ARHGAP35/CHL1/SPTBN1/LLGL1/F…	94
GO:0060389	GO:0060389	pathway-restricted SMAD protein phosphorylation	23/2486	63/16992	1.41036833403503e-05	0.00100418225383294	0.000832859616203842	TGFBR2/LEFTY1/LEFTY2/GDF11/INHBB/BMPR2/DKK1/ACVR1/TTK/USP15/PBLD/SNX25/SMAD4/TGFB2/ACVR2A/BMP2/TGFBR1/NOG/LDLRAD4/SMAD7/PMEPA1/INHBE/DAB2	23
GO:0048705	GO:0048705	skeletal system morphogenesis	54/2486	209/16992	1.43224530628438e-05	0.00100716904501183	0.000835336833606797	TGFBR2/TIPARP/MYCN/CYP26B1/HOXD8/BARX2/TRIP11/RFLNA/RFLNA/PRRX1/MEF2C/ALX4/SMAD2/BMPR2/FMN1/NAB1/DLG1/FOXN3/RAB33B/EYA1/SMAD3/SP5/PDGFRA/HOXA5/FOXC1/CHST11/RUNX2/SIX4/STC1/ZEB1/TGFB2/FLVCR1/FGFR2/IMPAD1/TGFBR1/SOX11/MSX1/TFAP2A/SATB2/SFRP1/COL11A1/NOG/PAX1/RAB23/PLEKHA1/DSCAML1/INSIG1/MEF2D/HOXB8/NIPBL/COL27A1/SKI/HAS2/GRHL2	54
GO:0007254	GO:0007254	JNK cascade	51/2486	194/16992	1.47009807377035e-05	0.0010211803205117	0.000846957657905176	MAP3K2/RASSF2/SASH1/TAOK1/MINK1/ZMYND11/RB1CC1/TIAM1/MAPK9/IRAK4/HIPK3/PDCD4/TP73/EGFR/TRIB1/TAOK2/MAP4K3/PAFAH1B1/MAP3K4/HIPK2/GADD45A/MAGI3/GAB1/MECOM/EDN1/CRKL/MDFIC/ZEB2/FZD5/GRIK2/HACD3/FZD4/IGF1R/PLCB1/MAP2K4/SH3RF1/SFRP1/TNFSF11/TPD52L1/FZD10/DAB2IP/DUSP10/AIDA/PTGER4/MAPK8/MAP3K20/DACT1/CDC42/WNT5A/TNIK/MARVELD3	51
GO:0051403	GO:0051403	stress-activated MAPK cascade	62/2486	251/16992	1.6000631317163e-05	0.00109806742147663	0.000910727119231802	NR2C2/MAP3K2/RASSF2/SASH1/TAOK1/MINK1/ZMYND11/RB1CC1/TIAM1/PBK/MAPK9/IRAK4/HIPK3/PDCD4/TP73/EGFR/TRIB1/TAOK2/DLG1/HSPH1/MAP4K3/PAFAH1B1/FAS/MAP3K4/HIPK2/GADD45A/MAGI3/GAB1/ZFP36L1/MECOM/EDN1/CRKL/MDFIC/ZEB2/TGFB2/FZD5/GRIK2/HACD3/BMP2/FZD4/IGF1R/PLCB1/MAP2K4/FBXW11/SH3RF1/SFRP1/TNFSF11/TPD52L1/FZD10/DAB2IP/DUSP10/HAND2/AIDA/PTGER4/MAPK8/MAP3K20/DACT1/CDC42/WNT5A/CRYAB/TNIK/MARVELD3	62
GO:0003205	GO:0003205	cardiac chamber development	43/2486	155/16992	1.6403990649577e-05	0.0011123467945237	0.000922570301194256	TGFBR2/ANK2/ZFPM2/LRP2/SAV1/TRIP11/SEMA3C/MEF2C/LMO4/HEG1/BMPR2/EGLN1/NSD2/LUZP1/TPM1/GATA6/ACVR1/FOXC1/SOS1/LTBP1/SMAD4/TGFB2/FGFR2/TGFBR1/HEY1/SOX11/NPY2R/WNT2/COL11A1/FGFRL1/NOG/HAND2/FHL2/SOX4/SMAD7/RBPJ/HAND1/FKBP1A/NPHP3/WNT5A/SALL1/GRHL2/XIRP2	43
GO:0051051	GO:0051051	negative regulation of transport	99/2486	453/16992	1.88085163754362e-05	0.00126039187381746	0.00104535754170845	YOD1/FMR1/DERL2/RAB11FIP5/TRDN/UBE2J1/RAB11FIP1/GNB5/SNX12/REST/RUBCN/PRKAA1/MAP1B/INHBB/LGR4/AGTR2/CRHBP/SNX3/ERBB3/PKD2/RAB7A/NLRP3/OAZ1/PPP1R9A/PTGS2/PRKCB/G3BP2/PTGER3/ENY2/GSTM2/YWHAQ/OXTR/CNR1/SRI/GPM6B/PPM1B/CHP1/RAB33B/TNFSF4/CYLD/ATP1A2/PRKG2/KCNAB1/CEACAM1/WWTR1/PBLD/BRAF/NUP153/EDN1/PPM1A/WNK3/BAG4/STC1/IRS2/MDFIC/ARF6/RAP1B/GOPC/NF1/DERL3/CAB39/BTN2A2/SNCA/OSM/PKIA/LYPLA1/PKDCC/UBQLN1…	99
GO:0060038	GO:0060038	cardiac muscle cell proliferation	18/2486	44/16992	1.99961350582912e-05	0.00132439517781426	0.00109844129916293	TGFBR2/ZFPM2/SAV1/MEF2C/TP73/FGF9/C3orf58/ERBB4/GATA6/FOXC1/TGFB2/GJA1/FGFR2/TGFBR1/PTEN/WNT2/NOG/RBPJ	18
GO:0007389	GO:0007389	pattern specification process	93/2486	421/16992	2.15237642519643e-05	0.0014091880595309	0.00116876774304677	TGFBR2/LEFTY1/PBX3/CYP26B1/MIB1/HOXD8/IFT74/KMT2A/NR2F2/KIF3B/TP63/SEMA3C/GDF11/MEF2C/ALX4/SMAD2/LEF1/PKD2/BMPR2/DKK1/RFX3/HOXC4/ZIC1/LRP6/PLXNA2/BTG2/EYA1/HIPK2/CCDC39/SMAD3/ERBB4/WNT3/PTCH1/HOXA5/ACVR1/FOXC1/IFT57/DMRT3/ARL13B/EDN1/STC1/SMAD4/CRKL/EP300/ZEB2/ZEB1/ACVR2A/FZD5/AR/ZIC3/RNF2/FGFR2/PCSK6/SPRY1/BMP2/TGFBR1/FOXA1/MSX1/ABI1/WNT2/DLX1/SATB2/SFRP1/TTC21B/PBX2/NOG/LMX1B/PAX1/HAND2/DSCAML1…	93
GO:0060419	GO:0060419	heart growth	25/2486	73/16992	2.18614546249639e-05	0.00141503233572493	0.00117361493249806	TGFBR2/ZFPM2/SAV1/MEF2C/AGTR2/TP73/FGF9/HEG1/C3orf58/ERBB4/GATA6/FOXC1/EDN1/TGFB2/GJA1/FGFR2/SORBS2/TGFBR1/PTEN/MAP2K4/WNT2/NOG/S1PR1/RBPJ/BASP1	25
GO:0016358	GO:0016358	dendrite development	51/2486	197/16992	2.30955811301896e-05	0.00147811719233213	0.00122593693805193	FMR1/VLDLR/CAPRIN2/PTPRD/CUX2/MINK1/SS18L1/LRP8/BCL11A/TIAM1/PAK2/TRAPPC4/MEF2C/MECP2/APP/MAP1B/ASAP1/MEF2A/FMN1/PPP1R9A/YWHAH/GRIP1/PAFAH1B1/PAK3/SLC9A6/CTNND2/DOCK10/KIDINS220/NR2E1/BTBD3/ARF6/IL1RAP/PTEN/ABI1/KLF7/ARID1B/DAB2IP/SLC12A5/WASL/CPEB3/CAMK2A/SDC2/NSMF/CDK5R1/KALRN/RBFOX2/ARF1/EZH2/CDC42/TNIK/SDK1	51
GO:0030510	GO:0030510	regulation of BMP signaling pathway	27/2486	82/16992	2.34649840728733e-05	0.00148507276976762	0.00123170583063223	SMAD2/NEO1/BMPR2/SKOR1/DKK1/RBPMS2/SKIL/TOB1/HIPK2/GATA6/CHRDL1/PPM1A/SMAD4/ACVR2A/PCSK6/SOX11/MSX1/FBN1/LEMD3/DLX1/SFRP1/NOG/SOSTDC1/SMAD7/RBPJ/SKI/WNT5A	27
GO:0035265	GO:0035265	organ growth	40/2486	143/16992	2.587817406725e-05	0.00161980307128633	0.00134344991571796	LATS2/TGFBR2/BNC2/ESR1/BCL2L11/ZFPM2/PLAG1/SAV1/MEF2C/SMAD2/AGTR2/ARX/TP73/FGF9/SERP1/HEG1/NLGN4X/C3orf58/ERBB4/GATA6/FOXC1/EDN1/STC1/TGFB2/AR/FLVCR1/GJA1/LATS1/FGFR2/SORBS2/TGFBR1/PTEN/MAP2K4/WNT2/NOG/S1PR1/RBPJ/COL27A1/BASP1/IL7	40
GO:0003279	GO:0003279	cardiac septum development	30/2486	96/16992	2.66753329065063e-05	0.0016515510460376	0.00136978139684668	TGFBR2/ANK2/ZFPM2/LRP2/SAV1/TRIP11/LMO4/HEG1/BMPR2/EGLN1/NSD2/LUZP1/GATA6/ACVR1/LTBP1/SMAD4/TGFB2/FGFR2/TGFBR1/HEY1/SOX11/FGFRL1/NOG/SOX4/SMAD7/HAND1/NPHP3/WNT5A/SALL1/XIRP2	30
GO:0034330	GO:0034330	cell junction organization	61/2486	250/16992	2.7718518179982e-05	0.00169768472637825	0.00140804425118007	ANK2/ROCK2/CADM2/LAMA3/RHOC/PKN2/ECT2/RDX/ITGB4/HEG1/TAOK2/FMN1/DLG1/NLGN4X/RASSF8/MTDH/SLK/GPM6B/CDH2/CDH8/PDCD6IP/PTPRK/SMAD3/OCLN/F11R/MPP7/VMP1/CDH6/TGFB2/FZD5/RAP1B/LIMS1/GJA1/TGFBR1/NUMB/PTEN/SFRP1/ITGA5/GRHL1/CDH10/PTPRO/SMAD7/TSC1/PTPRJ/ITGA6/HIPK1/RAB8B/NECTIN1/PIP5K1C/NF2/SLC9A1/CDC42/RAP1A/GRHL2/CDH13/RHOD/XIRP2/LAMC2/MARVELD3/DSG2/PARD6B	61
GO:0030518	GO:0030518	intracellular steroid hormone receptor signaling pathway	37/2486	129/16992	2.81734832898584e-05	0.00170719320020248	0.00141593049277586	ESR1/RNF6/LMO3/TP63/CLOCK/NCOA3/PIAS2/YWHAH/SKP2/KMT2D/NRIP1/FOXP1/GRIP1/STRN3/PARP1/ARNTL/UFL1/PPP5C/MED13/EP300/SIRT1/MED30/AR/LATS1/PPARGC1A/FOXA1/FKBP4/SFRP1/TAF1/TCF21/FHL2/RNF4/RBFOX2/PMEPA1/CNOT2/NR3C1/DAB2	37
GO:0060562	GO:0060562	epithelial tube morphogenesis	72/2486	309/16992	2.93176557954783e-05	0.00175782492011626	0.00145792398016739	TGFBR2/ESR1/MYCN/MIB1/PPP3R1/FZD3/VDR/MEF2C/KIF26B/LGR4/LEF1/AGTR2/EPHA2/PHACTR4/LMO4/PKD2/FAT4/FMN1/DLG1/FOXP1/EPHA7/LRP6/MTSS1/EYA1/LUZP1/CCDC39/SMAD3/PTCH1/GLMN/HOXA5/ACVR1/NPNT/IFT57/ARL13B/SIX4/EDN1/SMAD4/ZEB2/TGFB2/ARHGAP35/AR/ZIC3/FGFR2/SPRY1/BMP2/SOX11/FOXA1/CTHRC1/MET/WNT2/EDNRA/SFRP1/RALA/NOG/COL4A1/TCF21/HAND2/SOX4/SOSTDC1/TSC1/HNF1B/RBPJ/ADM/HAND1/STARD13/SKI/CTNNBIP1/NPHP3/WNT5A/SALL…	72
GO:0003198	GO:0003198	epithelial to mesenchymal transition involved in endocardial cushion formation	10/2486	17/16992	3.1930539617811e-05	0.00187501395528919	0.00155511949869491	TGFBR2/TMEM100/ACVR1/SMAD4/TGFB2/TGFBR1/HEY1/MSX1/NOG/RBPJ	10
GO:0021542	GO:0021542	dentate gyrus development	10/2486	17/16992	3.1930539617811e-05	0.00187501395528919	0.00155511949869491	DRD1/NEUROD6/MEF2C/LEF1/LMX1A/BTG2/NR2E1/PTEN/NEUROD1/CDK6	10
GO:0046328	GO:0046328	regulation of JNK cascade	44/2486	164/16992	3.23849006723459e-05	0.00188228973703757	0.0015611539658162	MAP3K2/RASSF2/SASH1/TAOK1/MINK1/ZMYND11/RB1CC1/TIAM1/HIPK3/PDCD4/TP73/EGFR/TAOK2/PAFAH1B1/MAP3K4/HIPK2/GADD45A/MAGI3/GAB1/MECOM/EDN1/MDFIC/ZEB2/FZD5/GRIK2/HACD3/FZD4/IGF1R/PLCB1/MAP2K4/SH3RF1/SFRP1/TNFSF11/TPD52L1/FZD10/DAB2IP/DUSP10/AIDA/MAP3K20/DACT1/CDC42/WNT5A/TNIK/MARVELD3	44
GO:0001657	GO:0001657	ureteric bud development	30/2486	97/16992	3.32751232393107e-05	0.0019144959795062	0.00158786553001623	SDC1/GDF11/SMAD2/KIF26B/LGR4/AGTR2/PKD2/FAT4/FMN1/DLG1/ROBO2/EYA1/SMAD3/PTCH1/FOXC1/NPNT/SIX4/SMAD4/FGFR2/SPRY1/BMP2/SFRP1/NOG/TCF21/SMAD7/HNF1B/CTNNBIP1/SALL1/BASP1/SMAD9	30
GO:0060043	GO:0060043	regulation of cardiac muscle cell proliferation	15/2486	34/16992	3.37694878345091e-05	0.00192351002705364	0.00159534169896081	TGFBR2/ZFPM2/SAV1/MEF2C/TP73/FGF9/ERBB4/GATA6/GJA1/FGFR2/TGFBR1/PTEN/WNT2/NOG/RBPJ	15
GO:0050678	GO:0050678	regulation of epithelial cell proliferation	68/2486	289/16992	3.47903700639253e-05	0.00196203908796157	0.00162729735119225	NFIB/EDNRB/IFT74/NR4A3/VDR/SAV1/NR2F2/TP63/MEF2C/BCL11B/CCND1/EGFR/MCC/FGF9/BMPR2/DLG1/RTN4/FMC1/ATF2/VASH2/MTSS1/EYA1/PTPRK/SMAD3/CD109/PTCH1/HOXA5/CEACAM1/IFT57/PPARD/PBLD/AGGF1/ZFP36L1/SIX4/CDKN1B/CASK/BAD/TGFB2/SIRT1/NF1/AR/GJA1/FGFR2/BMP2/TGFBR1/SOX11/TGFA/EREG/PTEN/SOX2/WNT2/SFRP1/SEMA5A/PRKD1/NOG/DAB2IP/FBXW7/CDKN1C/ROBO1/FOXP2/HAS2/ATP7A/CDC42/WNT5A/CDH13/CDK6/ZNF304/MARVELD3	68
GO:0007411	GO:0007411	axon guidance	55/2486	221/16992	3.76128457964926e-05	0.002100419310361	0.0017420686474165	NFIB/EPHA5/NR4A3/FZD3/DPYSL5/NTN4/PIK3CA/SEMA3C/ETV1/BCL11B/APP/KIF5B/ARX/APBB2/OPHN1/NEO1/BMPR2/LMX1A/FEZ2/EPHA7/ROBO2/PLXNA2/SLIT3/FLRT3/UNC5D/WNT3/ALCAM/NRXN3/SLIT1/SOS1/CREB1/NRCAM/GAB1/B3GNT2/SMAD4/IRS2/TGFB2/USP33/ARHGAP35/CHL1/SPTBN1/KLF7/SEMA5A/LAMA2/NOG/PIK3CB/PTPRO/EGR2/ROBO1/CDK5R1/CNTN4/GAP43/NECTIN1/RANBP9/WNT5A	55
GO:0072163	GO:0072163	mesonephric epithelium development	30/2486	98/16992	4.13209722928865e-05	0.00226311786711809	0.00187700934868901	SDC1/GDF11/SMAD2/KIF26B/LGR4/AGTR2/PKD2/FAT4/FMN1/DLG1/ROBO2/EYA1/SMAD3/PTCH1/FOXC1/NPNT/SIX4/SMAD4/FGFR2/SPRY1/BMP2/SFRP1/NOG/TCF21/SMAD7/HNF1B/CTNNBIP1/SALL1/BASP1/SMAD9	30
GO:0072164	GO:0072164	mesonephric tubule development	30/2486	98/16992	4.13209722928865e-05	0.00226311786711809	0.00187700934868901	SDC1/GDF11/SMAD2/KIF26B/LGR4/AGTR2/PKD2/FAT4/FMN1/DLG1/ROBO2/EYA1/SMAD3/PTCH1/FOXC1/NPNT/SIX4/SMAD4/FGFR2/SPRY1/BMP2/SFRP1/NOG/TCF21/SMAD7/HNF1B/CTNNBIP1/SALL1/BASP1/SMAD9	30
GO:0050808	GO:0050808	synapse organization	60/2486	248/16992	4.18896370896156e-05	0.00227241307488048	0.00188471870935534	NFIA/SLITRK3/PTPRD/CUX2/GPM6A/TIAM1/DRD1/MEF2C/MECP2/APP/ATP2B2/DKK1/LMX1A/SNAPIN/PPP1R9A/CACNB4/NLGN4X/DNER/OXTR/EPHA7/ROBO2/SHANK2/CDH2/NLGN4Y/FLRT3/PAK3/SLC9A6/NRXN3/CTNND2/LINGO2/SLIT1/NRCAM/SIX4/FBXO45/FZD5/GPHN/SLITRK4/ADGRL3/SNCA/IL1RAP/NPTN/PTEN/CBLN2/LRRN1/CLSTN2/COL4A1/MYO5A/DAB2IP/BSN/SYNDIG1/TSC1/KALRN/NECTIN1/SPOCK2/CDC42/WNT5A/DNAJA3/ADNP/SDK1/DRP2	60
GO:0033143	GO:0033143	regulation of intracellular steroid hormone receptor signaling pathway	23/2486	67/16992	4.4109617937373e-05	0.00237026777142714	0.00196587850350477	RNF6/LMO3/TP63/CLOCK/PIAS2/SKP2/KMT2D/FOXP1/STRN3/PARP1/ARNTL/UFL1/PPP5C/EP300/SIRT1/AR/LATS1/FOXA1/SFRP1/TAF1/TCF21/CNOT2/DAB2	23
GO:0032872	GO:0032872	regulation of stress-activated MAPK cascade	51/2486	202/16992	4.736819555778e-05	0.00252158169997304	0.00209137689781915	MAP3K2/RASSF2/SASH1/TAOK1/MINK1/ZMYND11/RB1CC1/TIAM1/PBK/HIPK3/PDCD4/TP73/EGFR/TAOK2/DLG1/HSPH1/PAFAH1B1/FAS/MAP3K4/HIPK2/GADD45A/MAGI3/GAB1/MECOM/EDN1/MDFIC/ZEB2/TGFB2/FZD5/GRIK2/HACD3/BMP2/FZD4/IGF1R/PLCB1/MAP2K4/SH3RF1/SFRP1/TNFSF11/TPD52L1/FZD10/DAB2IP/DUSP10/HAND2/AIDA/MAP3K20/DACT1/CDC42/WNT5A/TNIK/MARVELD3	51
GO:0097485	GO:0097485	neuron projection guidance	55/2486	223/16992	4.90813740057803e-05	0.00258858802163819	0.00214695133077916	NFIB/EPHA5/NR4A3/FZD3/DPYSL5/NTN4/PIK3CA/SEMA3C/ETV1/BCL11B/APP/KIF5B/ARX/APBB2/OPHN1/NEO1/BMPR2/LMX1A/FEZ2/EPHA7/ROBO2/PLXNA2/SLIT3/FLRT3/UNC5D/WNT3/ALCAM/NRXN3/SLIT1/SOS1/CREB1/NRCAM/GAB1/B3GNT2/SMAD4/IRS2/TGFB2/USP33/ARHGAP35/CHL1/SPTBN1/KLF7/SEMA5A/LAMA2/NOG/PIK3CB/PTPRO/EGR2/ROBO1/CDK5R1/CNTN4/GAP43/NECTIN1/RANBP9/WNT5A	55
GO:0061564	GO:0061564	axon development	98/2486	458/16992	4.96811575642267e-05	0.00259618232555812	0.00215324997728874	NFIB/EPHA5/RAB11A/SLITRK3/RNF6/NR4A3/FZD3/DPYSL5/NTN4/RGMA/PIK3CA/TIAM1/SEMA3C/ETV1/BCL11B/APP/ULK1/MAP1B/NR4A2/KIF5B/ARX/APBB2/OPHN1/NEO1/BMPR2/LMX1A/MARK2/RTN4/FGF13/FEZ2/EPHA7/CNR1/ROBO2/PLXNA2/SKIL/SLIT3/PAFAH1B1/FLRT3/PAK3/UNC5D/WNT3/POU3F2/SLC9A6/ALCAM/NRXN3/GOLGA4/PLPPR4/SLIT1/STXBP1/SOS1/CREB1/NRCAM/NR2E1/GAB1/BRAF/B3GNT2/SMAD4/IRS2/FBXO45/ZEB2/TGFB2/ADCY1/USP33/SLITRK4/ARHGAP35/CHL1/SPTB…	98
GO:0070302	GO:0070302	regulation of stress-activated protein kinase signaling cascade	51/2486	203/16992	5.44135026481674e-05	0.00281763010076329	0.00233691674531077	MAP3K2/RASSF2/SASH1/TAOK1/MINK1/ZMYND11/RB1CC1/TIAM1/PBK/HIPK3/PDCD4/TP73/EGFR/TAOK2/DLG1/HSPH1/PAFAH1B1/FAS/MAP3K4/HIPK2/GADD45A/MAGI3/GAB1/MECOM/EDN1/MDFIC/ZEB2/TGFB2/FZD5/GRIK2/HACD3/BMP2/FZD4/IGF1R/PLCB1/MAP2K4/SH3RF1/SFRP1/TNFSF11/TPD52L1/FZD10/DAB2IP/DUSP10/HAND2/AIDA/MAP3K20/DACT1/CDC42/WNT5A/TNIK/MARVELD3	51
GO:0007223	GO:0007223	Wnt signaling pathway, calcium modulating pathway	16/2486	39/16992	5.51304079965058e-05	0.00282903426980268	0.00234637525925385	PPP3R1/FZD3/TNRC6C/LEF1/GNB1/TNRC6B/TNRC6A/NLK/FZD5/FZD4/PLCB1/GNG2/CALM2/CAMK2A/WNT5A/AGO2	16
GO:0048511	GO:0048511	rhythmic process	72/2486	315/16992	5.68810646590747e-05	0.00289280843123294	0.00239926896795044	ROCK2/ESR1/SUV39H1/RORA/KAT2B/KMT2A/HLF/MAPK9/SIK1/AHR/PRKAA1/PAM/INHBB/LGR4/CLOCK/FOXL2/RORB/EGFR/NHLH2/CIPC/KCND2/NRIP1/OXTR/ROBO2/SLIT3/FAS/PDGFRA/CSNK1E/FOXC1/CREBBP/PCNA/ARNTL/SUV39H2/PPP1CB/CPT1A/EIF2B5/CREB1/FBXL3/SMAD4/PPARA/EP300/FOXO3/DMC1/TGFB2/SIRT1/ADCY1/HNRNPU/CREM/PPP1CC/AHCY/FZD4/PPARGC1A/EREG/PTEN/FBXW11/NPY2R/BHLHE40/HTR7/SFPQ/TEF/PLEKHA1/PER2/MAPK8/EGR2/HNF1B/GNAQ/CDK5R1/HAS2/E…	72
GO:0000226	GO:0000226	microtubule cytoskeleton organization	95/2486	443/16992	5.89983617572679e-05	0.00297393512008317	0.00246655470485905	UBE2B/SON/ROCK2/RAB11A/SSX2IP/CCP110/SLAIN2/HAUS8/TRDN/KIF3B/SKA2/DYNC1LI2/MECP2/PLA2G3/CCSAP/ARHGEF10/MAP1B/WEE1/NPM1/CCDC88A/FAM175B/PKD2/INO80/CHMP3/MARK2/ATXN3/XPO1/ZNF207/DLG1/FGF13/SLK/STMN3/MAP9/RANBP3L/CHP1/PDCD6IP/PAFAH1B1/EYA1/TMEM67/CYLD/CCDC39/GADD45A/TTK/ATXN7/SPAST/ATRX/RANBP2/CCDC8/MARK1/MAP7D2/CFAP206/CDKN1B/CENPJ/PPP1R12A/USP33/SASS6/GCC2/HSPA1B/CEP57/SNCA/SENP6/SPRY1/CLTC/CEP135…	95
GO:0048863	GO:0048863	stem cell differentiation	43/2486	163/16992	6.0912423365881e-05	0.00304348389028121	0.00252423782147806	EDNRB/ESR1/KBTBD8/SHC4/GPM6A/TRIM6/TAPT1/TP63/REST/SEMA3C/MEF2C/LEF1/PHACTR4/PTPRC/KLHL12/SOX6/LRP6/ERBB4/WNT3/GATA6/PDGFRA/ACVR1/FOXC1/RUNX2/EDN1/SMAD4/ZEB2/TGFB2/ZFP36L2/FGFR2/SOX11/FOXA1/MSX1/SETD1A/EDNRA/SFRP1/HAND2/SOX21/EOMES/HNF1B/RBPJ/MTF2/CDK13	43
GO:0098742	GO:0098742	cell-cell adhesion via plasma-membrane adhesion molecules	56/2486	230/16992	6.16716320608164e-05	0.00305462274972531	0.00253347629005898	TGFBR2/PTPRD/CADM2/MMP24/PCDHA6/PCDHAC2/PTPRT/PCDHA9/PCDHAC1/PCDHA13/PCDHA12/PCDHA11/PCDHA7/PCDHA5/PCDHA4/PCDHA3/PCDHA2/PCDHA1/FAT4/ATP2C1/ROBO2/CDH2/CDH8/PCDH19/FLRT3/UNC5D/CLDN12/ALCAM/ACVR1/PCDH9/FAT2/CEACAM1/CDH6/TGFB2/ADGRL3/BMP2/NPTN/DSC3/FGFRL1/CDH19/CLSTN2/PCDH11Y/ITGA5/PCDH11X/DSC2/KLF4/DSCAML1/PIK3CB/CDH10/ROBO1/NECTIN1/MPZL2/CDH13/PCDH15/SDK1/DSG2	56
GO:0050849	GO:0050849	negative regulation of calcium-mediated signaling	10/2486	18/16992	6.24079904411199e-05	0.00306444753062602	0.00254162487386339	TRDN/PKD2/GSTM2/SRI/CHP1/PLEK/CLIC2/CALM2/ITPR1/ATP2B4	10
GO:0001704	GO:0001704	formation of primary germ layer	34/2486	119/16992	6.36515952338323e-05	0.00307253802077889	0.00254833505271578	LAMA3/DUSP2/NR4A3/MIXL1/SMAD2/LEF1/EPHA2/ITGB4/BMPR2/DKK1/PAF1/EYA1/SMAD3/WNT3/GATA6/ACVR1/FOXC1/KDM6B/FGFR2/SOX2/COL11A1/NOG/ITGAV/ITGA5/KLF4/DUSP5/EOMES/HNF1B/COL12A1/HAND1/NF2/ITGA8/WNT5A/EXT2	34
GO:0003206	GO:0003206	cardiac chamber morphogenesis	34/2486	119/16992	6.36515952338323e-05	0.00307253802077889	0.00254833505271578	TGFBR2/ZFPM2/SAV1/SEMA3C/MEF2C/HEG1/BMPR2/EGLN1/NSD2/TPM1/GATA6/ACVR1/FOXC1/SOS1/SMAD4/TGFB2/FGFR2/TGFBR1/HEY1/SOX11/NPY2R/WNT2/COL11A1/FGFRL1/NOG/HAND2/FHL2/SOX4/SMAD7/RBPJ/HAND1/FKBP1A/WNT5A/GRHL2	34
GO:0043523	GO:0043523	regulation of neuron apoptotic process	49/2486	194/16992	6.52877835483768e-05	0.00312503542093743	0.0025918759183115	OXR1/BCL2L11/NR4A3/MCL1/PIK3CA/TP63/MEF2C/MECP2/AIFM1/TOX3/NR4A2/WFS1/TP73/ERBB3/SET/ATF2/EPHA7/CPEB4/BTG2/PAK3/HIPK2/GABRB3/PARP1/STXBP1/BRAF/SIX4/FOXO3/TGFB2/GRIK2/NF1/SNCA/CHL1/GFRAL/PPARGC1A/TFAP2A/MAP2K4/RASA1/DLX1/TRIM2/FBXW7/NSMF/AARS/CDK5R1/NEFL/FASLG/EN2/CDC42/XRCC2/ADNP	49
GO:0060393	GO:0060393	regulation of pathway-restricted SMAD protein phosphorylation	21/2486	60/16992	6.77533860341864e-05	0.00321251817579257	0.00266443331847965	LEFTY1/LEFTY2/GDF11/INHBB/BMPR2/DKK1/ACVR1/TTK/PBLD/SNX25/SMAD4/TGFB2/ACVR2A/BMP2/TGFBR1/NOG/LDLRAD4/SMAD7/PMEPA1/INHBE/DAB2	21
GO:0042475	GO:0042475	odontogenesis of dentin-containing tooth	26/2486	82/16992	6.8243451416942e-05	0.00321251817579257	0.00266443331847965	BCL2L11/LHX8/TP63/BCL11B/LEF1/ITGB4/ATF2/LRP6/FOXC1/DMRT3/RUNX2/PPARA/BMP2/DLX3/MSX1/DLX1/FAM20C/HAND2/NKX2-3/SOSTDC1/CNNM4/ADM/ITGA6/HAND1/NECTIN1/NF2	26
GO:1902532	GO:1902532	negative regulation of intracellular signal transduction	99/2486	468/16992	7.24673939267177e-05	0.00338339570333265	0.00280615758363338	UBE2B/CD44/ESR1/RASSF2/LRRC66/TNFAIP1/DUSP2/RORA/SPRED1/ZNF385A/LMO3/TRDN/BCL6/ZMYND11/PBK/HIPK3/MFN2/PRKAA1/PDCD4/WFS1/EPHA2/TP73/PKD2/RELA/RNF149/CUL3/NLRP3/PTGS2/DLG1/G3BP2/GSTM2/NPLOC4/HSPH1/STMN3/SRI/NME5/PPM1B/CHP1/PAFAH1B1/CYLD/FLRT3/TRIM59/DDX3X/DEPTOR/ARNTL/RRM2B/PLEK/SOCS5/MECOM/PPM1A/SMAD4/TGFB2/SIRT1/ARHGAP35/NF1/ASH1L/DUSP16/SPRY1/IGF1R/LRRTM4/MET/SPRY4/PTEN/SESN1/FBXW11/CLIC2/GGNBP2…	99
GO:1903729	GO:1903729	regulation of plasma membrane organization	25/2486	78/16992	7.67298598758927e-05	0.00355327871425272	0.00294705700575957	RAB11A/ASAP1/KIF5B/EPHA2/EGFR/DLG1/LYPD1/CNST/WNK3/SH3GLB1/ARF6/TGFB2/GOPC/AR/SPTBN1/LYPLA1/CLTC/PKDCC/NUMB/WASL/APPL1/DPP10/PRKCE/KALRN/DAB2	25
GO:0060428	GO:0060428	lung epithelium development	16/2486	40/16992	7.94770130265066e-05	0.00365081504999179	0.00302795275435451	NFIB/PPP3R1/SAV1/EYA1/GATA6/HOXA5/CREB1/FGFR2/NUMB/FOXA1/WNT2/KLF2/RBPJ/FOXP2/CDC42/GRHL2	16
GO:0034968	GO:0034968	histone lysine methylation	31/2486	106/16992	8.15857943842979e-05	0.00371770147850369	0.00308342774902509	ARID4B/KMT5B/TET2/ARID4A/SUV39H1/KMT2A/MECP2/EZH1/KMT5C/KMT2D/NSD2/KMT2C/PAXIP1/PHF19/ATRX/SUV39H2/TET3/KMT2E/MECOM/KDM4D/SMAD4/SIRT1/H2AFY/ASH1L/SETD1A/NSD3/PRDM16/MTF2/EZH2/DPY30/ZNF304	31
GO:0001822	GO:0001822	kidney development	62/2486	265/16992	8.9742906134938e-05	0.00405694915352863	0.00336479668114956	TIPARP/BCL2L11/TET2/SDC1/GDF11/MEF2C/SMAD2/KIF26B/LGR4/AGTR2/WFS1/TP73/PKD2/FAT4/FMN1/DLG1/EPHA7/ROBO2/C1GALT1/MTSS1/EYA1/SMAD3/PTCH1/PDGFRA/FOXC1/NPNT/RRM2B/WWTR1/SIX4/SMAD4/TGFB2/NF1/FGFR2/SPRY1/BMP2/TGFBR1/SOX11/ACAT1/FBN1/TFAP2A/PYGO1/SFRP1/NOG/ANGPT2/PKHD1/TCF21/SOX4/CDKN1C/PTPRO/SMAD7/TSC1/HNF1B/NIPBL/HAS2/ITGA8/CTNNBIP1/NPHP3/SALL1/BASP1/KCNJ8/SMAD9/ODC1	62
GO:0001825	GO:0001825	blastocyst formation	13/2486	29/16992	9.23165590722609e-05	0.00410808687871561	0.00340720984470647	LATS2/SP3/TET1/MFN2/CUL3/JUNB/SKIL/SF3B6/LATS1/EOMES/HNF1B/HAND1/CNOT2	13
GO:0060325	GO:0060325	face morphogenesis	13/2486	29/16992	9.23165590722609e-05	0.00410808687871561	0.00340720984470647	TIPARP/LEF1/DKK1/PAX9/LRP6/TGFB2/CRISPLD1/MSX1/NOG/PLEKHA1/ASPH/NIPBL/SKI	13
GO:0001823	GO:0001823	mesonephros development	30/2486	102/16992	9.41322324328137e-05	0.00415641237160703	0.00344729056840855	SDC1/GDF11/SMAD2/KIF26B/LGR4/AGTR2/PKD2/FAT4/FMN1/DLG1/ROBO2/EYA1/SMAD3/PTCH1/FOXC1/NPNT/SIX4/SMAD4/FGFR2/SPRY1/BMP2/SFRP1/NOG/TCF21/SMAD7/HNF1B/CTNNBIP1/SALL1/BASP1/SMAD9	30
GO:0009952	GO:0009952	anterior/posterior pattern specification	50/2486	202/16992	9.59275986971916e-05	0.00418728855779717	0.00347289899604408	PBX3/MIB1/HOXD8/KMT2A/NR2F2/SEMA3C/GDF11/ALX4/SMAD2/LEF1/BMPR2/DKK1/HOXC4/LRP6/PLXNA2/BTG2/HIPK2/SMAD3/WNT3/HOXA5/FOXC1/SMAD4/CRKL/EP300/ZEB2/ACVR2A/FZD5/ZIC3/RNF2/PCSK6/BMP2/TGFBR1/MSX1/ABI1/WNT2/SFRP1/NOG/PAX1/NEUROD1/HNF1B/RBPJ/HIPK1/HOXB8/SKI/AURKA/CTNNBIP1/WNT5A/BASP1/TMED2/XRCC2	50
GO:0003002	GO:0003002	regionalization	74/2486	331/16992	9.63017558060797e-05	0.00418728855779717	0.00347289899604408	PBX3/CYP26B1/MIB1/HOXD8/KMT2A/NR2F2/TP63/SEMA3C/GDF11/MEF2C/ALX4/SMAD2/LEF1/BMPR2/DKK1/HOXC4/LRP6/PLXNA2/BTG2/HIPK2/SMAD3/WNT3/PTCH1/HOXA5/ACVR1/FOXC1/IFT57/DMRT3/ARL13B/EDN1/SMAD4/CRKL/EP300/ZEB2/ACVR2A/FZD5/AR/ZIC3/RNF2/FGFR2/PCSK6/SPRY1/BMP2/TGFBR1/FOXA1/MSX1/ABI1/WNT2/DLX1/SFRP1/TTC21B/PBX2/NOG/LMX1B/PAX1/DSCAML1/AIDA/CXXC4/EOMES/EGR2/NEUROD1/HNF1B/RBPJ/MTF2/HIPK1/HOXB8/SKI/AURKA/CTNNBIP1/WNT…	74
GO:0007009	GO:0007009	plasma membrane organization	64/2486	277/16992	0.000102939960583107	0.00444201526879829	0.00368416701034276	ANK2/ROCK2/RAB11A/SGIP1/RAB34/GPR158/SNX9/RDX/PLSCR4/GOLGA7/ASAP1/ANO6/KIF5B/EPHA2/EGFR/SERP1/MYRF/CXCR4/FAT4/DLG1/FGF13/LRP6/CDH2/MTSS1/FCER1G/PTCH1/GOLGA4/LYPD1/PRKG2/F11R/CNST/STXBP1/WNK3/BAG4/SH3GLB1/ARF6/TGFB2/GOPC/AR/SPTBN1/LYPLA1/CLTC/PKDCC/NUMB/GOLPH3/PTEN/RAB10/EFR3B/FYB/MYO5A/WASL/EFR3A/APPL1/DPP10/FCHO2/PRKCE/ATP2A2/NSG1/KALRN/RAB8B/TNIK/TMED2/CALCR/DAB2	64
GO:0050673	GO:0050673	epithelial cell proliferation	76/2486	343/16992	0.000105897669193842	0.00448032852234323	0.0037159436739127	NFIB/EDNRB/ESR1/IFT74/NR4A3/VDR/SAV1/NR2F2/TP63/MEF2C/BCL11B/LGR4/EPHA2/CCND1/EGFR/MCC/FGF9/RPS6KA1/BMPR2/DLG1/RTN4/FMC1/ATF2/VASH2/MTSS1/EYA1/PTPRK/SMAD3/CD109/PTCH1/HOXA5/CEACAM1/IFT57/PPARD/PBLD/AGGF1/ZFP36L1/SIX4/CDKN1B/CASK/BAD/TGFB2/ACVR2A/SIRT1/NF1/AR/GJA1/FGFR2/BMP2/TGFBR1/SOX11/TGFA/EREG/PTEN/SOX2/WNT2/SFRP1/SEMA5A/PRKD1/NOG/TNFSF11/DAB2IP/FBXW7/PIK3CB/CDKN1C/HNF1B/ROBO1/FOXP2/HAS2/ATP7A…	76
GO:0055024	GO:0055024	regulation of cardiac muscle tissue development	22/2486	66/16992	0.000105945355327604	0.00448032852234323	0.0037159436739127	TGFBR2/ZFPM2/SAV1/MEF2C/TP73/ERBB3/FGF9/DKK1/SOX6/ERBB4/GATA6/CREB1/EDN1/SMAD4/GJA1/FGFR2/BMP2/TGFBR1/PTEN/WNT2/NOG/RBPJ	22
GO:0006479	GO:0006479	protein methylation	45/2486	177/16992	0.000107801667889162	0.00448032852234323	0.0037159436739127	ARID4B/PRDM4/KMT5B/TET2/ARID4A/SUV39H1/KMT2A/BHMT/TET1/MECP2/EZH1/FBXO11/SUZ12/RAB6A/PRMT6/KMT5C/PAF1/KMT2D/NSD2/ETF1/BTG2/KMT2C/PAXIP1/PHF19/ATRX/SUV39H2/TET3/RAB3B/KMT2E/MECOM/KDM4D/SMAD4/SIRT1/H2AFY/GSPT1/ASH1L/PCMTD1/SETD1A/NSD3/CALM2/PRDM16/MTF2/EZH2/DPY30/ZNF304	45
GO:0008213	GO:0008213	protein alkylation	45/2486	177/16992	0.000107801667889162	0.00448032852234323	0.0037159436739127	ARID4B/PRDM4/KMT5B/TET2/ARID4A/SUV39H1/KMT2A/BHMT/TET1/MECP2/EZH1/FBXO11/SUZ12/RAB6A/PRMT6/KMT5C/PAF1/KMT2D/NSD2/ETF1/BTG2/KMT2C/PAXIP1/PHF19/ATRX/SUV39H2/TET3/RAB3B/KMT2E/MECOM/KDM4D/SMAD4/SIRT1/H2AFY/GSPT1/ASH1L/PCMTD1/SETD1A/NSD3/CALM2/PRDM16/MTF2/EZH2/DPY30/ZNF304	45
GO:0007264	GO:0007264	small GTPase mediated signal transduction	102/2486	490/16992	0.000108846870060297	0.00448032852234323	0.0037159436739127	GPR65/FGD4/ROCK2/ARL4D/SSX2IP/ARHGAP30/SYDE1/TNFAIP1/RHOC/FGD5/ARHGEF3/PSD3/RGL1/ARHGAP31/BCL6/TIAM1/ARHGEF17/ECT2/EPS8/ABCA1/RDX/MFN2/RALGDS/TAGAP/ARHGEF10/RHOJ/PHACTR4/ARL4C/RND3/OPHN1/RAPGEFL1/RIT1/SRPRB/ARHGAP24/CHN2/CUL3/IFT22/G3BP2/TRIM23/YWHAQ/ARL15/GNB1/STMN3/ARHGAP5/CHP1/PLEKHG7/FAM13A/PLEKHG1/ABRA/SIPA1L2/NCKAP1/DOCK10/RAPGEF5/FAM13B/ARL13B/SOS1/ARL4A/CRKL/ARL1/ARF6/TGFB2/RAP1B/ARHGAP35…	102
GO:0048706	GO:0048706	embryonic skeletal system development	34/2486	122/16992	0.000109446216291498	0.00448032852234323	0.0037159436739127	TGFBR2/MYCN/SP3/TAPT1/PRRX1/MEF2C/ALX4/SMAD2/FGF9/DLG1/EYA1/SMAD3/MBTD1/PDGFRA/HOXA5/CHST11/RUNX2/SIX4/ZEB1/ACVR2A/FLVCR1/FGFR2/TGFBR1/SOX11/TFAP2A/DLX1/SATB2/COL11A1/NOG/DSCAML1/HOXB8/NIPBL/WNT5A/GRHL2	34
GO:0018209	GO:0018209	peptidyl-serine modification	67/2486	294/16992	0.000111139132326841	0.00448032852234323	0.0037159436739127	LATS2/FNIP2/TGFBR2/RPS6KA3/CD44/GALNT3/MKNK2/CAPRIN2/RASSF2/PFN2/TRIM6/PIK3CA/PKN2/MAPK9/PAK2/PDE4D/HIPK3/ULK1/PRKAA1/UHMK1/STK38L/DKK1/PTGS2/PRKCB/STK33/SGK3/DAPK2/HIPK2/CSNK1E/NLK/SMG1/TTK/PARP1/PRKG2/BRAF/BAG4/SPOCK3/CAB39/SNCA/OSM/LATS1/TGFBR1/ATR/DCLK3/GGNBP2/PRKD1/CSNK1A1/TAF1/DDIT4/FNIP1/MORC3/CAMK2A/MAPK8/MAST4/PRKCE/SMAD7/CDK5R1/RPS6KA4/AURKA/SPOCK2/ATP2B4/SGK1/STK39/CDC42/WNT5A/VRK3/DGKQ	67
GO:0043254	GO:0043254	regulation of protein complex assembly	82/2486	377/16992	0.000112141902815435	0.00448032852234323	0.0037159436739127	FNIP2/ESR1/BCL2L11/SPIDR/SLAIN2/TWF1/PFN2/ERCC4/SNX9/MAPK9/EPS8/RDX/MECP2/ULK1/ASAP1/LMO4/DKK1/GTF2H1/FMN1/PPP1R9A/DLG1/GMFB/ARFIP1/PAK3/FAS/SLF2/PSMC6/DDX3X/PAXIP1/NCKAP1/PARP1/JMY/MPP7/PLEK/DDB2/GTF2F2/STXBP1/LMOD3/CREB1/CDKN1B/PPM1A/AP1AR/BAG4/SH3GLB1/ARF6/HSPA1B/SNCA/SPTBN1/LATS1/SENP6/GFAP/MAPRE1/MET/FKBP4/STMN2/RASA1/VDAC2/TAF1/DAB2IP/FNIP1/WASL/TMSB4Y/RNF4/PTGER4/IQGAP2/LDLRAD4/PRKCE/HNF1B…	82
GO:0051402	GO:0051402	neuron apoptotic process	53/2486	219/16992	0.000113149397602919	0.00448032852234323	0.0037159436739127	OXR1/BCL2L11/NR4A3/MCL1/PIK3CA/TP63/MEF2C/MECP2/APP/AIFM1/TOX3/NR4A2/SCN2A/WFS1/TP73/ERBB3/USP53/SET/ATF2/EPHA7/CPEB4/BTG2/PAK3/FAS/HIPK2/GABRB3/PARP1/STXBP1/BRAF/SIX4/FOXO3/TGFB2/GRIK2/NF1/SNCA/CHL1/GFRAL/PPARGC1A/TFAP2A/MAP2K4/RASA1/DLX1/TRIM2/FBXW7/NSMF/AARS/CDK5R1/NEFL/FASLG/EN2/CDC42/XRCC2/ADNP	53
GO:0016571	GO:0016571	histone methylation	36/2486	132/16992	0.00011324813431719	0.00448032852234323	0.0037159436739127	ARID4B/PRDM4/KMT5B/TET2/ARID4A/SUV39H1/KMT2A/TET1/MECP2/EZH1/SUZ12/PRMT6/KMT5C/PAF1/KMT2D/NSD2/KMT2C/PAXIP1/PHF19/ATRX/SUV39H2/TET3/KMT2E/MECOM/KDM4D/SMAD4/SIRT1/H2AFY/ASH1L/SETD1A/NSD3/PRDM16/MTF2/EZH2/DPY30/ZNF304	36
GO:0060394	GO:0060394	negative regulation of pathway-restricted SMAD protein phosphorylation	7/2486	10/16992	0.000113570333663132	0.00448032852234323	0.0037159436739127	DKK1/PBLD/SNX25/NOG/LDLRAD4/SMAD7/PMEPA1	7
GO:0007156	GO:0007156	homophilic cell adhesion via plasma membrane adhesion molecules	41/2486	157/16992	0.00011381616423998	0.00448032852234323	0.0037159436739127	CADM2/PCDHA6/PCDHAC2/PTPRT/PCDHA9/PCDHAC1/PCDHA13/PCDHA12/PCDHA11/PCDHA7/PCDHA5/PCDHA4/PCDHA3/PCDHA2/PCDHA1/FAT4/ROBO2/CDH2/CDH8/PCDH19/PCDH9/FAT2/CEACAM1/CDH6/NPTN/DSC3/CDH19/CLSTN2/PCDH11Y/PCDH11X/DSC2/DSCAML1/PIK3CB/CDH10/ROBO1/NECTIN1/MPZL2/CDH13/PCDH15/SDK1/DSG2	41
GO:0030534	GO:0030534	adult behavior	38/2486	142/16992	0.000114839881366241	0.00448032852234323	0.0037159436739127	USP46/OXR1/PBX3/NR4A3/DRD1/EPS8/MECP2/APP/NR4A2/CCND2/CRHBP/RNF180/UNC79/NLGN4X/ZIC1/GIGYF2/SHANK2/CNTNAP2/PAFAH1B1/HIPK2/ATP1A2/NRXN3/MAFG/DMRT3/PPARA/SNCA/CHL1/ADAM22/PTEN/FGF12/GLRA1/TSC1/HOXB8/KALRN/NPC1/CARTPT/SDK1/HOMER2	38
GO:0035264	GO:0035264	multicellular organism growth	38/2486	142/16992	0.000114839881366241	0.00448032852234323	0.0037159436739127	PLAG1/PIK3CA/TNKS2/PDE4D/APP/HEG1/RBBP6/PLAC8/UNC79/RC3H2/GIGYF2/POU3F2/PTCH1/HOXA5/ATRX/WWTR1/SOS1/CREB1/ZFP36L1/H3F3A/AR/FLVCR1/WDTC1/FGFR2/PKDCC/H3F3B/GPD2/SLC12A5/PLEKHA1/ADRB1/KLF2/CDKN1C/NIPBL/CDC42/GRHL2/TMED2/XRCC2/STC2	38
GO:0055008	GO:0055008	cardiac muscle tissue morphogenesis	21/2486	62/16992	0.000116488564766621	0.00448867064281661	0.00372286255266132	ZFPM2/HEG1/EGLN1/TPM1/FOXC1/SMAD4/TGFB2/FGFR2/BMP2/TGFBR1/WNT2/COL11A1/NOG/ACTC1/S1PR1/SMAD7/RBPJ/HAND1/FKBP1A/WNT5A/XIRP2	21
GO:0016579	GO:0016579	protein deubiquitination	66/2486	289/16992	0.000116629784960825	0.00448867064281661	0.00372286255266132	YOD1/USP46/ESR1/USP24/KDM1B/INO80D/CCP110/KAT2B/RAD23B/TNKS2/ZRANB1/SMAD2/ACTR8/JOSD1/ASXL2/WDR20/SNX3/FAM175B/INO80/USP53/USP42/NLRP3/ATXN3/USP25/MBD6/SKP2/ENY2/USP12/USP48/CYLD/PSMA4/USP31/MINDY3/USP40/SMAD3/PSMC6/USP15/ATXN7/DDB2/PSMB5/MYSM1/VCPIP1/SMAD4/EP300/MINDY2/USP33/AR/TGFBR1/USP1/PTEN/SHMT2/USP38/USP9Y/CCNA2/USP28/UCHL5/TRAF3/USP45/SMAD7/OTUD4/OTUD3/PSMD14/USP44/SUDS3/OTUB2/USP29	66
GO:0060487	GO:0060487	lung epithelial cell differentiation	12/2486	26/16992	0.000121811014280432	0.00463821381375256	0.00384689229674037	NFIB/PPP3R1/SAV1/EYA1/GATA6/HOXA5/CREB1/NUMB/FOXA1/KLF2/RBPJ/GRHL2	12
GO:0003208	GO:0003208	cardiac ventricle morphogenesis	23/2486	71/16992	0.000122143973325647	0.00463821381375256	0.00384689229674037	TGFBR2/ZFPM2/SEMA3C/MEF2C/HEG1/TPM1/FOXC1/SMAD4/TGFB2/FGFR2/TGFBR1/HEY1/SOX11/NPY2R/COL11A1/NOG/HAND2/SOX4/SMAD7/RBPJ/HAND1/FKBP1A/GRHL2	23
GO:0021953	GO:0021953	central nervous system neuron differentiation	44/2486	173/16992	0.00012660290339637	0.00477569627646174	0.00396091899925345	NFIB/LHX6/RORA/LHX8/DRD1/BCL11B/NR4A2/ATP2B2/LEF1/ARX/LMO4/DKK1/LMX1A/NANOS1/GIGYF2/ROBO2/LRP6/PAFAH1B1/BTG2/UNC5D/ERBB4/WNT3/PTCH1/CSNK1E/DMRT3/NR2E1/FBXO45/ZEB2/ARHGAP35/FGFR2/PTEN/SALL3/WNT2/DLX1/SATB2/SFRP1/SOX4/EOMES/GATA2/GNAQ/ROBO1/ATP7A/WNT5A/SALL1	44
GO:0036124	GO:0036124	histone H3-K9 trimethylation	9/2486	16/16992	0.000130219214765769	0.00481641978770012	0.00399469470860404	ARID4B/ARID4A/SUV39H1/MECP2/ATRX/SUV39H2/KDM4D/SIRT1/ZNF304	9
GO:1900151	GO:1900151	regulation of nuclear-transcribed mRNA catabolic process, deadenylation-dependent decay	9/2486	16/16992	0.000130219214765769	0.00481641978770012	0.00399469470860404	TNRC6C/NANOS1/BTG2/TOB1/TNRC6B/ZFP36L1/ZFP36L2/CPEB3/AGO2	9
GO:1900153	GO:1900153	positive regulation of nuclear-transcribed mRNA catabolic process, deadenylation-dependent decay	9/2486	16/16992	0.000130219214765769	0.00481641978770012	0.00399469470860404	TNRC6C/NANOS1/BTG2/TOB1/TNRC6B/ZFP36L1/ZFP36L2/CPEB3/AGO2	9
GO:0048566	GO:0048566	embryonic digestive tract development	14/2486	34/16992	0.000152898791909014	0.00555944164394468	0.00461095026944555	FOXF2/CXCL8/FGF9/RBPMS2/PDGFRA/TGFB2/FGFR2/PKDCC/SOX11/TCF21/HNF1B/NIPBL/SALL1/TCF7	14
GO:0030514	GO:0030514	negative regulation of BMP signaling pathway	17/2486	46/16992	0.000153236014413503	0.00555944164394468	0.00461095026944555	SKOR1/DKK1/RBPMS2/SKIL/TOB1/HIPK2/CHRDL1/PPM1A/FBN1/LEMD3/DLX1/SFRP1/NOG/SOSTDC1/SMAD7/SKI/WNT5A	17
GO:0072132	GO:0072132	mesenchyme morphogenesis	17/2486	46/16992	0.000153236014413503	0.00555944164394468	0.00461095026944555	TGFBR2/TMEM100/SMAD2/LEF1/SMAD3/ACVR1/FOXC1/SMAD4/TGFB2/BMP2/TGFBR1/HEY1/MSX1/NOG/ACTC1/RBPJ/WNT5A	17
GO:0045216	GO:0045216	cell-cell junction organization	53/2486	222/16992	0.000163945754241174	0.00589086252804535	0.0048858277324563	ANK2/ROCK2/CADM2/RHOC/PKN2/ECT2/RDX/HEG1/TAOK2/FMN1/DLG1/NLGN4X/RASSF8/MTDH/SLK/GPM6B/CDH2/CDH8/PDCD6IP/PTPRK/SMAD3/OCLN/F11R/MPP7/CDH6/TGFB2/FZD5/LIMS1/GJA1/TGFBR1/NUMB/PTEN/SFRP1/GRHL1/CDH10/PTPRO/SMAD7/TSC1/PTPRJ/HIPK1/RAB8B/NECTIN1/PIP5K1C/NF2/SLC9A1/CDC42/GRHL2/CDH13/RHOD/XIRP2/MARVELD3/DSG2/PARD6B	53
GO:0030316	GO:0030316	osteoclast differentiation	26/2486	86/16992	0.000164439456102389	0.00589086252804535	0.0048858277324563	RASSF2/TMEM64/OSTM1/TOB2/EPHA2/UBASH3B/IL17A/JUNB/FOXP1/PAFAH1B1/CD109/CREB1/GLO1/NF1/TFRC/FBN1/TMEM178A/SFRP1/TNFSF11/FAM20C/SH3PXD2A/SNX10/CARTPT/MAFB/LILRB3/LILRB1	26
GO:0071214	GO:0071214	cellular response to abiotic stimulus	66/2486	293/16992	0.000177944786653155	0.00629791895521615	0.00522343662607371	NSMCE3/FMR1/GUCA1C/MAP3K2/SPIDR/TP53INP1/HABP4/MTCH2/RAB11FIP5/ERCC4/TP63/ECT2/REST/PBK/MAP3K14/SLC2A4/CCND2/CLOCK/NPM1/SCN2A/TP73/METAP1/EGFR/PKD2/INO80/MAP3K1/PTGS2/GNB1/CHP1/FAS/PTPRK/NUCKS1/ATP1A2/DDX3X/GADD45A/CREBBP/PCNA/DDB2/ZFP36L1/ADSS/NOX4/KDM4D/BAD/EP300/SIRT1/CAB39/GJA1/ATR/PTEN/MAP2K4/SFRP1/CALM2/TAF1/USP28/PTGER4/MAPK8/SLC38A2/NSMF/NIPBL/RPE65/SLC9A1/STK39/CRYAB/PIEZO2/PAPD4/AQP1	66
GO:0070646	GO:0070646	protein modification by small protein removal	68/2486	304/16992	0.000178013509794557	0.00629791895521615	0.00522343662607371	YOD1/USP46/ESR1/USP24/KDM1B/INO80D/CCP110/KAT2B/RAD23B/TNKS2/ZRANB1/SMAD2/ACTR8/JOSD1/ASXL2/WDR20/SNX3/FAM175B/INO80/SENP1/USP53/USP42/NLRP3/ATXN3/USP25/MBD6/SKP2/ENY2/USP12/USP48/CYLD/PSMA4/USP31/MINDY3/USP40/SMAD3/PSMC6/USP15/ATXN7/DDB2/PSMB5/MYSM1/VCPIP1/SMAD4/EP300/MINDY2/USP33/AR/SENP6/TGFBR1/USP1/PTEN/SHMT2/USP38/USP9Y/CCNA2/USP28/UCHL5/TRAF3/USP45/SMAD7/OTUD4/OTUD3/PSMD14/USP44/SUDS3/OTUB2…	68
GO:0014855	GO:0014855	striated muscle cell proliferation	19/2486	55/16992	0.000180954467131347	0.00636244842456885	0.00527695678028257	TGFBR2/ZFPM2/SAV1/MEF2C/TP73/FGF9/C3orf58/ERBB4/GATA6/FOXC1/PPARD/TGFB2/GJA1/FGFR2/TGFBR1/PTEN/WNT2/NOG/RBPJ	19
GO:0001890	GO:0001890	placenta development	38/2486	145/16992	0.000183849729926881	0.00638541501014338	0.00529600505720053	E2F7/ITGB8/SP3/VDR/NR2F2/LEF1/EGFR/PKD2/BMPR2/EGLN1/PTGS2/JUNB/VASH2/MAP3K4/DAZAP1/RPS6/PPARD/GAB1/ZFP36L1/CDKN1B/STC1/FZD5/ASH1L/GJA1/FGFR2/HEY1/DLX3/GGNBP2/WNT2/CDKN1C/EOMES/GATA2/RBPJ/ADM/HAND1/GRHL2/TMED2/STC2	38
GO:1902115	GO:1902115	regulation of organelle assembly	38/2486	145/16992	0.000183849729926881	0.00638541501014338	0.00529600505720053	PIP4K2A/DCDC2/SDC1/CCP110/MTMR3/TAPT1/MAPK9/RDX/MEF2C/CCSAP/ASAP1/NPM1/CCDC88A/SAXO1/FEZ2/CNOT6L/PDCD6IP/RAB33B/CYLD/EDN1/CENPJ/SMAD4/SH3GLB1/ARHGAP35/HSPA1B/SENP6/CEP135/MAK/CEP97/ATMIN/IFT88/PAN3/PIKFYVE/RNF4/CNOT2/TBC1D12/ATG3/CNOT6	38
GO:0018105	GO:0018105	peptidyl-serine phosphorylation	63/2486	277/16992	0.000185956424813105	0.00641944118627544	0.0053242260578068	LATS2/FNIP2/TGFBR2/RPS6KA3/CD44/MKNK2/CAPRIN2/RASSF2/PFN2/TRIM6/PIK3CA/PKN2/MAPK9/PAK2/PDE4D/HIPK3/ULK1/PRKAA1/UHMK1/STK38L/DKK1/PTGS2/PRKCB/STK33/SGK3/DAPK2/HIPK2/CSNK1E/NLK/SMG1/TTK/PRKG2/BRAF/BAG4/CAB39/SNCA/OSM/LATS1/TGFBR1/ATR/DCLK3/GGNBP2/PRKD1/CSNK1A1/TAF1/DDIT4/FNIP1/MORC3/CAMK2A/MAPK8/MAST4/PRKCE/SMAD7/CDK5R1/RPS6KA4/AURKA/ATP2B4/SGK1/STK39/CDC42/WNT5A/VRK3/DGKQ	63
GO:0046620	GO:0046620	regulation of organ growth	25/2486	82/16992	0.000188172379047034	0.00645680645211991	0.00535521646901134	LATS2/TGFBR2/BCL2L11/ZFPM2/SAV1/MEF2C/ARX/TP73/FGF9/SERP1/ERBB4/GATA6/FOXC1/EDN1/FLVCR1/GJA1/LATS1/FGFR2/TGFBR1/PTEN/WNT2/NOG/RBPJ/BASP1/IL7	25
GO:0060479	GO:0060479	lung cell differentiation	12/2486	27/16992	0.000190182370532463	0.00648669929672401	0.00538000932209073	NFIB/PPP3R1/SAV1/EYA1/GATA6/HOXA5/CREB1/NUMB/FOXA1/KLF2/RBPJ/GRHL2	12
GO:1902903	GO:1902903	regulation of supramolecular fiber organization	64/2486	283/16992	0.000196735943306048	0.00667028531590031	0.00553227389447083	GPR65/ROCK2/CFL2/SYNPO2/SLAIN2/TWF1/PFN2/EPS8/RDX/MEF2C/MECP2/ARHGEF10/FMN1/PPP1R9A/DLG1/GMFB/FGF13/ARFIP1/PAK3/LIMA1/SMAD3/TPM1/NCKAP1/JMY/PLEK/LMOD3/BRAF/CDKN1B/EDN1/AP1AR/NOX4/BAG4/SMAD4/ARF6/ARHGAP35/HSPA1B/SNCA/SPTBN1/LATS1/TGFBR1/MAPRE1/MET/FKBP4/STMN2/ARHGAP28/RASA1/SFRP1/SEMA5A/WASL/TMSB4Y/PTGER4/IQGAP2/S1PR1/PRKCE/TSC1/TMOD2/ARF1/SLC39A12/NF2/SLC9A1/ARPC2/CDC42/CRYAB/BRK1	64
GO:0007626	GO:0007626	locomotory behavior	47/2486	192/16992	0.00020213568904586	0.00681280996926166	0.00565048254399141	OXR1/PBX3/PAK5/ZNF385A/DRD1/EPS8/MYO15A/MECP2/APP/NR4A2/CCND2/ATP2B2/GRM5/LMX1A/KCND2/GMFB/PEX13/ZIC1/NEGR1/GIGYF2/PAFAH1B1/NOVA1/HIPK2/ATP1A2/GAD1/DMRT3/HTR2C/ADGRL3/SNCA/CHL1/ADAM22/FZD4/PTEN/NPY2R/FGF12/MYO5A/ARRDC3/GLRA1/GAA/PRKCE/TSC1/HOXB8/KALRN/SOBP/ATP7A/DDHD2/NPC1	47
GO:0006469	GO:0006469	negative regulation of protein kinase activity	56/2486	240/16992	0.000206447999747232	0.00687596432618959	0.00570286219247836	LATS2/TFAP4/CAMK2N1/LRRC66/DUSP2/KAT2B/SPRED1/NR2F2/PAK2/HIPK3/PDCD4/NPM1/TP73/UBASH3B/TRIB1/PPP1R1C/PTPRC/PRKAR2B/DNAJC3/GMFB/LRP6/CHP1/FLRT3/DEPTOR/GADD45A/CEACAM1/WWTR1/SOCS5/CDKN1B/SIRT1/H2AFY/NF1/DUSP16/LATS1/PKIA/SPRY1/IGF1R/LRRTM4/PTEN/GGNBP2/SFRP1/DAB2IP/DUSP10/DUS2/DUSP5/RGS3/AIDA/ASPN/CDKN1C/IBTK/GNAQ/PTPRJ/PRKAR1B/SOCS6/NF2/DUSP18	56
GO:0032956	GO:0032956	regulation of actin cytoskeleton organization	65/2486	289/16992	0.000207595229732582	0.00687596432618959	0.00570286219247836	GPR65/EPHA5/ROCK2/CFL2/SYNPO2/TWF1/PFN2/EPS8/RDX/MEF2C/ARHGEF10/PAM/CCDC88A/FMN1/PPP1R9A/DLG1/GMFB/GPM6B/ARFIP1/PAK3/LIMA1/SMAD3/TPM1/PDGFRA/NCKAP1/JMY/F11R/PLEK/LMOD3/BRAF/EDN1/AP1AR/NOX4/BAG4/SMAD4/ARF6/TGFB2/ARHGAP35/SPTBN1/LATS1/ABL2/TGFBR1/MET/ARHGAP28/RASA1/SFRP1/SEMA5A/FZD10/WASL/TMSB4Y/PTGER4/CD2AP/IQGAP2/S1PR1/PRKCE/TSC1/CDK5R1/TMOD2/ARF1/NF2/SLC9A1/ARPC2/CDC42/RHOD/BRK1	65
GO:0010463	GO:0010463	mesenchymal cell proliferation	17/2486	47/16992	0.000207630945243085	0.00687596432618959	0.00570286219247836	TGFBR2/NFIB/MYCN/TP63/PRRX1/FGF9/FAT4/IRS2/ZEB1/FGFR2/BMP2/MSX1/WNT2/HAND2/FOXP2/CTNNBIP1/WNT5A	17
GO:0002521	GO:0002521	leukocyte differentiation	96/2486	464/16992	0.000214931381265495	0.00706263823164673	0.0058576878296183	TGFBR2/CYP26B1/RASSF2/RORA/SP3/TMEM64/BCL6/MEF2C/BCL11B/OSTM1/TOB2/TUSC2/LEF1/EPHA2/UBASH3B/TRIB1/CLEC4D/NLRP3/PTPRC/CBFB/IL17A/RAG1/RC3H1/RC3H2/JUNB/FOXP1/PAFAH1B1/TNFSF4/CYLD/FAS/CD109/FCER1G/PARP1/DOCK10/CEACAM1/RPS6/RUNX2/SOS1/SOCS5/CREB1/GLO1/BRAF/ZFP36L1/BAD/EP300/ZEB1/SIRT1/FZD5/ZFP36L2/DCLRE1C/NF1/TFRC/CEBPG/IL1RL2/FBN1/NDFIP1/KLF6/ZMIZ1/TMEM178A/RSAD2/SFRP1/TPD52/TNFSF11/PAX1/ATP11C/L3MB…	96
GO:1905475	GO:1905475	regulation of protein localization to membrane	37/2486	141/16992	0.000215747726879658	0.00706263823164673	0.0058576878296183	RAB11A/BCL2L11/PPP3R1/TP63/KIF5B/EPHA2/TP73/EGFR/YWHAZ/DLG1/YWHAH/YWHAQ/CDH2/CHP1/LZTFL1/LYPD1/CNST/WNK3/BAD/ARF6/GOPC/AR/SPTBN1/LYPLA1/CLTC/PKDCC/NUMB/APPL1/DPP10/MAPK8/MFF/PRKCE/TFDP2/CDK5R1/KALRN/DAB2/PDCD5	37
GO:0001707	GO:0001707	mesoderm formation	22/2486	69/16992	0.000220304073159182	0.00712984091315172	0.00591342512164121	NR4A3/SMAD2/LEF1/EPHA2/ITGB4/BMPR2/DKK1/EYA1/SMAD3/WNT3/ACVR1/FOXC1/KDM6B/FGFR2/NOG/KLF4/EOMES/HAND1/NF2/ITGA8/WNT5A/EXT2	22
GO:1904375	GO:1904375	regulation of protein localization to cell periphery	22/2486	69/16992	0.000220304073159182	0.00712984091315172	0.00591342512164121	RAB11A/KIF5B/EPHA2/EGFR/DLG1/LZTFL1/LYPD1/CNST/WNK3/ARF6/GOPC/AR/SPTBN1/LYPLA1/CLTC/PKDCC/NUMB/APPL1/DPP10/PRKCE/KALRN/DAB2	22
GO:0010718	GO:0010718	positive regulation of epithelial to mesenchymal transition	15/2486	39/16992	0.000222167233198287	0.00714951728981606	0.00592974452925312	TGFBR2/TIAM1/BAMBI/SMAD2/LEF1/SMAD3/ACVR1/FOXC1/WWTR1/SMAD4/TGFB2/BMP2/TGFBR1/EZH2/DAB2	15
GO:0033673	GO:0033673	negative regulation of kinase activity	59/2486	257/16992	0.000225307507519541	0.0072098402406253	0.00597977583529094	LATS2/TFAP4/CAMK2N1/LRRC66/DUSP2/KAT2B/SPRED1/NR2F2/PAK2/HIPK3/RUBCN/PDCD4/NPM1/TP73/UBASH3B/TRIB1/PPP1R1C/PTPRC/PRKAR2B/DNAJC3/GMFB/LRP6/CHP1/FLRT3/DEPTOR/GADD45A/CEACAM1/WWTR1/SOCS5/CDKN1B/IRS2/SIRT1/H2AFY/NF1/DUSP16/LATS1/PKIA/SPRY1/IGF1R/LRRTM4/PTEN/GGNBP2/COX11/SFRP1/DAB2IP/DUSP10/DUS2/DUSP5/RGS3/AIDA/ASPN/CDKN1C/IBTK/GNAQ/PTPRJ/PRKAR1B/SOCS6/NF2/DUSP18	59
GO:0045165	GO:0045165	cell fate commitment	56/2486	241/16992	0.000231328767863013	0.00735235435547266	0.00609797574426398	LATS2/CYP26B1/RORA/NR2F2/MCL1/PRRX1/MEF2C/BCL11B/SMAD2/ARX/LMO4/DKK1/PAF1/FGF13/SOX6/EYA1/CYLD/ERBB4/WNT3/GATA6/PTCH1/ACVR1/KDM6B/PAX6/DMRT3/RUNX2/NR2E1/BRAF/SMAD4/TGFB2/AR/LATS1/FGFR2/ONECUT2/BMP2/TGFBR1/FOXA1/RAB10/SOX2/WNT2/DLX1/SATB2/SFRP1/KLF4/DSCAML1/SOSTDC1/EOMES/NEUROD1/GATA2/HNF1B/RBPJ/GAP43/CDC42/WNT5A/ZNF521/IL7	56
GO:0060996	GO:0060996	dendritic spine development	25/2486	83/16992	0.000232342658705245	0.00735235435547266	0.00609797574426398	FMR1/CAPRIN2/CUX2/LRP8/TIAM1/PAK2/MEF2C/ASAP1/PPP1R9A/PAFAH1B1/PAK3/SLC9A6/CTNND2/DOCK10/ARF6/PTEN/ARID1B/SLC12A5/WASL/CPEB3/CDK5R1/KALRN/ARF1/CDC42/SDK1	25
GO:0031346	GO:0031346	positive regulation of cell projection organization	70/2486	318/16992	0.000238202548440476	0.00749614207688924	0.00621723197092676	FMR1/VLDLR/RAB11A/CAPRIN2/PTPRD/CCP110/CUX2/GPM6A/SS18L1/TAPT1/LRP8/TIAM1/RETREG3/CPEB1/MAP1B/CCDC88A/SNX3/TENM2/BMPR2/MARK2/SAXO1/PLPPR5/PPP1R9A/NEGR1/CNR1/ROBO2/SKIL/PAFAH1B1/PAK3/WNT3/GOLGA4/NCKAP1/KIDINS220/BRAF/CENPJ/ZEB2/ARHGAP35/ABL2/TGFBR1/CEP135/IL1RAP/NPTN/STMN2/RIMS2/RALA/SEMA5A/SYT1/CBFA2T2/PRKD1/ATMIN/DAB2IP/IST1/WASL/CPEB3/ALKAL2/ROBO1/NEFL/KALRN/RAB8B/RRN3/ARF1/ATP7A/EZH2/ARPC2/CDC…	70
GO:0045444	GO:0045444	fat cell differentiation	49/2486	204/16992	0.000243284069424398	0.00757919055245469	0.00628611162023519	ZFPM2/RORA/TMEM64/NR4A3/SAV1/ZNF385A/LMO3/OSBPL8/SLC2A4/NR4A2/INHBB/ASXL2/CCND1/CMKLR1/PLAC8/PTGS2/ATF2/FBXO9/SMAD3/ARNTL/WWTR1/PPARD/CREB1/ARL4A/ZFP36L1/HTR2C/CBY1/EP300/SIRT1/ZFP36L2/NUDT7/BMP2/PPARGC1A/PLCB1/OSBPL11/SFRP1/PRDM16/DUSP10/KLF4/PER2/ADRB1/INSIG1/EGR2/GATA2/ITGA6/NIPBL/RUNX1T1/GRK5/WNT5A	49
GO:0010717	GO:0010717	regulation of epithelial to mesenchymal transition	23/2486	74/16992	0.00024452023060357	0.00757919055245469	0.00628611162023519	TGFBR2/TIAM1/BAMBI/SMAD2/LEF1/SMAD3/ACVR1/FOXC1/WWTR1/PBLD/SMAD4/TGFB2/BMP2/TGFBR1/FOXA1/PTEN/SFRP1/NOG/DAB2IP/LDLRAD4/SMAD7/EZH2/DAB2	23
GO:0060348	GO:0060348	bone development	45/2486	183/16992	0.000244833402677609	0.00757919055245469	0.00628611162023519	TGFBR2/CYP26B1/PIP4K2A/TRIP11/ZNF385A/RFLNA/RFLNA/TAPT1/MEF2C/ANO6/BMPR2/FAT4/PTPRC/NAB1/BBX/NSD2/FOXN3/FOXP1/RANBP3L/PAFAH1B1/SP5/FOXC1/RUNX2/STC1/EP300/FGFR2/BMP2/IMPAD1/MSX1/FBN1/TFAP2A/ABI1/TNFSF11/PAX1/FAM20C/RAB23/PTGER4/INSIG1/MEF2D/COL27A1/SKI/HAS2/PAPSS2/LILRB1/SMAD9	45
GO:0032410	GO:0032410	negative regulation of transporter activity	21/2486	65/16992	0.000247477700299482	0.00761963773462621	0.00631965814477425	FMR1/TRDN/GNB5/PKD2/GSTM2/SRI/ATP1A2/KCNAB1/GOPC/CAB39/SNCA/UBQLN1/CTTNBP2NL/NDFIP1/CLIC2/FGF12/CALM2/WWP2/PRKCE/STK39/KCNE3	21
GO:0048704	GO:0048704	embryonic skeletal system morphogenesis	27/2486	93/16992	0.000260875527583378	0.00798896239309099	0.00662597265305151	TGFBR2/MYCN/PRRX1/MEF2C/ALX4/SMAD2/DLG1/EYA1/SMAD3/PDGFRA/HOXA5/CHST11/RUNX2/SIX4/ZEB1/FLVCR1/FGFR2/TGFBR1/SOX11/TFAP2A/SATB2/COL11A1/NOG/DSCAML1/HOXB8/NIPBL/GRHL2	27
GO:0007183	GO:0007183	SMAD protein complex assembly	8/2486	14/16992	0.000272448163962879	0.00829874193546822	0.00688290098432536	SMAD2/SMAD3/PARP1/PPM1A/SMAD4/LDLRAD4/PMEPA1/FKBP1A	8
GO:2000027	GO:2000027	regulation of organ morphogenesis	57/2486	248/16992	0.00027619858951263	0.00836085947812766	0.00693442070850032	TGFBR2/NFIB/ZNRF3/ESR1/FZD3/VDR/NTN4/GPC6/TIAM1/LGR4/AGTR2/BMPR2/DKK1/PAX9/SP6/EYA1/PSMA4/PSMC6/ACVR1/FOXC1/CEACAM1/PSMB5/DMRT3/RUNX2/SIX4/EDN1/SMAD4/TGFB2/FZD5/DAAM1/AR/FGFR2/SPRY1/BMP2/CLTC/FZD4/TGFBR1/NUMB/CTHRC1/MSX1/TFAP2A/WNT2/SFRP1/NOG/FBXW7/HAND2/ASPN/HNF1B/RBPJ/FOXP2/PSMD14/DACT1/NPHP3/CDC42/WNT5A/BASP1/DAB2	57
GO:0021954	GO:0021954	central nervous system neuron development	22/2486	70/16992	0.000277423181419615	0.00836085947812766	0.00693442070850032	NFIB/LHX6/LHX8/DRD1/NR4A2/ARX/NANOS1/ROBO2/PAFAH1B1/BTG2/NR2E1/FBXO45/ZEB2/ARHGAP35/FGFR2/PTEN/SALL3/GATA2/GNAQ/ROBO1/ATP7A/WNT5A	22
GO:0021987	GO:0021987	cerebral cortex development	30/2486	108/16992	0.00028767311903953	0.0086241372949956	0.00715278093212971	LHX6/LRP8/ARX/EGFR/FAT4/RTN4/FGF13/PEX13/LRP6/CDH2/CNTNAP2/PAFAH1B1/POU3F2/NR2E1/BTBD3/BAD/FBXO45/NF1/PLCB1/GNG12/DAB2IP/SLC38A2/EOMES/TACC2/TSC1/ROBO1/CDK5R1/NEFL/FOXP2/SUN1	30
GO:0061008	GO:0061008	hepaticobiliary system development	35/2486	133/16992	0.000297180034749545	0.008844435379845	0.00733549415744093	E2F7/TET2/SP3/RB1CC1/PIK3CA/CCND1/EGFR/PKD2/RPS6KA1/RELA/CUL3/CCDC39/SMAD3/GATA6/PCNA/CEACAM1/ARF6/NF1/SRSF5/ZIC3/ONECUT2/CEBPG/ACAT1/WDR35/ARID5B/PTPN3/FBXW7/HNF1B/NIPBL/AURKA/UPF2/ATP7A/EZH2/NPHP3/RAP1A	35
GO:0009411	GO:0009411	response to UV	34/2486	128/16992	0.000298127035275674	0.008844435379845	0.00733549415744093	UBE2B/NSMCE3/FMR1/TP53INP1/REV1/RAD18/ERCC4/TP63/PBK/PRKAA1/NPM1/CCND1/TP73/EGFR/INO80/RELA/PTGS2/DTL/MAP4K3/PTPRK/MAP3K4/CREBBP/PCNA/SPRTN/DDB2/EP300/SIRT1/USP1/ATR/TAF1/ERCC8/USP28/MAPK8/AQP1	34
GO:0090066	GO:0090066	regulation of anatomical structure size	93/2486	451/16992	0.000301541914402139	0.00889939245821028	0.00738107505774093	RAB22A/EDNRB/CFL2/RAB11A/KCNMA1/RNF6/PRR16/TWF1/PFN2/RB1CC1/DRD1/EPS8/TMEM123/RDX/MAP1B/ATP2B2/ANO6/AGTR2/EGFR/BMPR2/FMN1/PPP1R9A/PTGS2/DLG1/RTN4/GMFB/FGF13/OXTR/EPHA7/ARFIP1/PLXNA2/PAFAH1B1/PAK3/LIMA1/WNT3/ATP1A2/GOLGA4/DEPTOR/FOXC1/NCKAP1/UTS2B/JMY/KCNMB2/PLEK/PPARD/RAB3B/LMOD3/CREB1/NRCAM/EDN1/AP1AR/BAG4/LAMTOR5/ARF6/ARHGAP35/GJA1/SPTBN1/WDTC1/LATS1/ULK2/KCNN4/HP1BP3/WDR35/PTEN/RASA1/EDNRA/SEM…	93
GO:2000826	GO:2000826	regulation of heart morphogenesis	13/2486	32/16992	0.000307718637945618	0.00903487299865073	0.00749344138415591	TGFBR2/BMPR2/DKK1/EYA1/ACVR1/FOXC1/SMAD4/TGFB2/BMP2/TGFBR1/NOG/HAND2/RBPJ	13
GO:0002573	GO:0002573	myeloid leukocyte differentiation	45/2486	185/16992	0.000317298131765285	0.0092255111237724	0.00765155490898332	TGFBR2/RASSF2/SP3/TMEM64/MEF2C/OSTM1/TOB2/LEF1/EPHA2/UBASH3B/TRIB1/IL17A/JUNB/FOXP1/PAFAH1B1/CD109/PARP1/CEACAM1/CREB1/GLO1/ZFP36L1/SIRT1/NF1/TFRC/FBN1/NDFIP1/TMEM178A/SFRP1/TNFSF11/L3MBTL3/FAM20C/NKX2-3/SH3PXD2A/GATA2/RBPJ/SNX10/CBFA2T3/MYH9/CTNNBIP1/CDC42/CARTPT/MAFB/LILRB3/LILRB1/CDK6	45
GO:0051098	GO:0051098	regulation of binding	70/2486	321/16992	0.000317450874343292	0.0092255111237724	0.00765155490898332	FMR1/MBD2/TFAP4/CAPRIN2/HABP4/HMBOX1/TRIM6/ERCC4/TEX14/TIAM1/MEF2C/BAMBI/APP/SMAD2/AKTIP/LEF1/UBASH3B/DKK1/SNAPIN/SRI/CYLD/HIPK2/NUCKS1/SMAD3/CSNK1E/FOXC1/RSF1/PARP1/KDM4D/SMAD4/PPARA/EP300/TGFB2/USP33/BMP2/BTAF1/TGFBR1/CEBPG/HEY1/SOX11/MAPRE1/CTHRC1/MET/MSX1/CLIC2/ARHGAP28/NOG/WAPL/CSNK1A1/TAF1/DAB2IP/KLF4/HAND2/AIDA/PER2/MAPK8/IFIT2/NEUROD1/HAND1/SKI/AURKA/FKBP1A/DACT1/CTNNBIP1/CDC42/WNT5A/CCPG…	70
GO:0000910	GO:0000910	cytokinesis	36/2486	139/16992	0.000343073010678331	0.00987585096049475	0.00819094084689171	SON/E2F7/ROCK2/RAB11A/RHOC/CCP110/ZFYVE26/TEX14/PKN2/KIF3B/ECT2/SNX9/CEP55/CUL3/DIAPH2/MAP9/PDCD6IP/SPAST/SVIL/AHCTF1/SH3GLB1/SNX18/SPTBN1/KIF4A/RASA1/CALM2/RALA/FMN2/IST1/DCTN3/PRKCE/ARF1/AURKA/MYH9/CDC42/ALKBH4	36
GO:0090068	GO:0090068	positive regulation of cell cycle process	57/2486	250/16992	0.000343296785494726	0.00987585096049475	0.00819094084689171	UBE2B/E2F7/ROCK2/RAB11A/ZNF385A/PKN2/KIF3B/ECT2/RDX/MECP2/APP/CCND2/NPM1/CCND1/TP73/PKD2/INO80/PPP1R1C/CUL3/ANKRD17/RANBP3L/CNOT6L/BTG2/SLF2/GATA6/DDX3X/GADD45A/SPAST/PCNA/ATRX/SVIL/RANBP2/CDKN1B/EDN1/CENPJ/EP300/H2AFY/TGFA/MSX1/PLCB1/EREG/DMRT1/SFPQ/NUDT16/DAB2IP/SOX4/RAD21/PRKCE/TFDP2/CDK5R1/AURKA/MTA3/CNOT2/CDC42/WNT5A/CNOT6/PPP2R5B	57
GO:0030522	GO:0030522	intracellular receptor signaling pathway	61/2486	272/16992	0.000346791096009355	0.00988655793383798	0.00819982111307378	ESR1/CYP26B1/RORA/RNF6/NR4A3/VDR/NR2F2/LMO3/NR2C1/TP63/AHR/NR4A2/CLOCK/ASXL2/RORB/RELA/NCOA3/PIAS2/ANKRD17/DCBLD2/YWHAH/SKP2/NPLOC4/KMT2D/NRIP1/ESRRG/FOXP1/GRIP1/STRN3/CYLD/PARP1/ARNTL/PPARD/UFL1/HNF4G/PPP5C/MED13/PPARA/EP300/SIRT1/MED30/HSPA1B/AR/CREM/LATS1/PPARGC1A/FOXA1/FKBP4/SFRP1/TAF1/TCF21/FHL2/RNF4/RBFOX2/ERBIN/PMEPA1/CNOT2/EZH2/NR3C1/DAB2/TRIM24	61
GO:0048332	GO:0048332	mesoderm morphogenesis	22/2486	71/16992	0.000347140376890378	0.00988655793383798	0.00819982111307378	NR4A3/SMAD2/LEF1/EPHA2/ITGB4/BMPR2/DKK1/EYA1/SMAD3/WNT3/ACVR1/FOXC1/KDM6B/FGFR2/NOG/KLF4/EOMES/HAND1/NF2/ITGA8/WNT5A/EXT2	22
GO:1901861	GO:1901861	regulation of muscle tissue development	32/2486	119/16992	0.00034901492634971	0.00989049263924353	0.00820308452190364	TGFBR2/CYP26B1/ZFPM2/SAV1/MEF2C/PRKAA1/LEF1/TP73/ERBB3/FGF9/DKK1/MKL2/KLHL41/SOX6/SMAD3/ERBB4/GATA6/ARNTL/CREB1/SIX4/EDN1/SMAD4/GJA1/FGFR2/BMP2/TGFBR1/PPARGC1A/PTEN/WNT2/NOG/RBPJ/HDAC9	32
GO:0051962	GO:0051962	positive regulation of nervous system development	93/2486	453/16992	0.000352781695037458	0.00994774522244237	0.00825056929300735	FMR1/VLDLR/RAB11A/CAPRIN2/SLITRK3/PTPRD/PLAG1/CUX2/FZD3/CYB5D2/SS18L1/BCL6/LRP8/TIAM1/ECT2/MEF2C/MECP2/RETREG3/CPEB1/MAP1B/TP73/SNX3/MYRF/RELA/CXCR4/BMPR2/DKK1/MARK2/PLPPR5/PPP1R9A/NEGR1/OXTR/CNR1/ROBO2/SKIL/PAFAH1B1/FLRT3/PAK3/WNT3/TCF4/NRXN3/GOLGA4/CSNK1E/LINGO2/RNF10/KIDINS220/NRCAM/UFL1/BRAF/ZEB2/ZEB1/SLITRK4/ADGRL3/ARHGAP35/RHEB/BMP2/ABL2/SOX11/NUMB/FOXA1/IL1RAP/NPTN/CBLN2/LRRN1/STMN2/WNT2/D…	93
