# Supplementary material for: Identification of the miRNAome of early mesoderm progenitor cells and cardiomyocytes derived from human pluripotent stem cells
Source: Sci Rep. 2018 May 23;8:8072. doi: 10.1038/s41598-018-26156-3 (PMC5966391; doi:10.1038/s41598-018-26156-3)
Supplement: Supplementary file 13 — Supplemental file 12 [file 41598_2018_26156_MOESM13_ESM.csv]

	ID	Description	GeneRatio	BgRatio	pvalue	p.adjust	qvalue	geneID	Count
GO:0007264	GO:0007264	small GTPase mediated signal transduction	138/2810	490/16992	4.09495588104883e-11	2.34518123307667e-07	1.91687040031833e-07	ARHGAP26/SOS1/FGD4/ARHGAP12/RHOC/RGL1/ARL4A/ARAP2/SQSTM1/FGD5/CRK/MFN2/TRIP10/CDKN1A/ARL4C/RAP2C/ARHGAP1/RAPGEF4/SSX2IP/STARD8/ABCA1/ARHGEF10/PTH/ARHGEF11/IQSEC1/ARHGEF28/TNFAIP1/SHTN1/FAM13A/TIAM1/IQSEC2/TIMP2/PSD/ARHGEF3/GBF1/TAGAP/PLEKHG1/SHOC2/RB1/USP28/AKAP13/RAPGEF2/PREX1/OCRL/ARHGAP35/LIMK1/RASGEF1A/RAPGEFL1/RHOV/FGD1/PSD3/FBP1/NRG1/IQSEC3/ARL15/CDC42/LAT/RRAS/ARF6/IGF1/RASA2/DOK2/CDK2/SIP…	138
GO:0060537	GO:0060537	muscle tissue development	104/2810	351/16992	5.01422354372881e-10	1.43582291174674e-06	1.17359221573484e-06	PKD2/TGFBR2/PPP3CA/HEG1/ERBB3/ZBTB18/PTEN/CFL2/ZFPM2/HLF/EGR2/DDX5/OSR1/PDGFRA/S1PR1/LMOD3/SIK1/RB1/AKAP13/FOXL2/SMAD7/SORBS2/FRS2/NRG1/SOX6/CDC42/GSK3B/MEF2D/MYLK/IGF1/TENM4/MEF2C/FOXH1/TGFB1/YBX3/HMG20B/HDAC9/TGFBR3/ID2/SIX4/MKL2/TSC1/ARID1A/GPCPD1/GJA1/FOXP2/PRKAA1/ERBB4/EFNB2/MAPK14/POU4F1/CCNT2/ATG5/MEF2A/KCNK2/CBY1/SLC9A1/TIPARP/PROX1/PITX1/SMAD4/HDAC4/EGLN1/TP73/BVES/PDLIM5/XIRP2/AGTR2/CYP…	104
GO:0007507	GO:0007507	heart development	134/2810	499/16992	2.39661600226301e-09	4.26680538483906e-06	3.48753982453922e-06	PKD2/TGFBR2/GAB1/BMPR2/SALL1/MTERF4/HEG1/SOS1/ERBB3/PTEN/ZFPM2/REST/ANK2/PPP3R1/HIF1A/TRIP11/FAT4/AP2B1/OSR1/PDGFRA/S1PR1/GRHL2/POU6F1/EPHB4/SOX4/KCNJ8/RB1CC1/SIK1/PKD1/AKAP13/SMAD7/CAD/SORBS2/FRS2/ATM/LMO4/STK4/NEDD4/NRG1/SOX6/GNA11/CDC42/SMAD2/GSK3B/MEF2D/ZFP36L1/BASP1/IGF1/TENM4/ADAP2/MEF2C/FOXH1/TGFB1/HDAC9/TGFBR3/LRP2/ATF2/SNX17/ID2/TSC1/ARID1A/CCM2/CACNA1C/PPARA/GJA1/ADIPOR2/ZBTB14/ERBB4/MB…	134
GO:0007409	GO:0007409	axonogenesis	117/2810	422/16992	3.45392399628049e-09	4.26680538483906e-06	3.48753982453922e-06	GAB1/EPHA4/APBB2/BMPR2/EPHA5/BCL11B/RPS6KA5/ETV1/SOS1/PTEN/SSH2/SEMA7A/NR4A3/ULK1/APP/FZD3/NTN4/RNF6/EGR2/EPHA7/PAFAH1B1/NR4A2/DPYSL5/RAB10/DPYSL2/PITPNA/PARD6B/SHTN1/STK11/TIAM1/SKIL/NRP2/SLITRK3/PIK3R1/ARHGAP35/NDEL1/LIMK1/KIF5A/PLXNA1/FRS2/NRG1/ALCAM/GSK3B/NEO1/DOK2/ROBO2/VAX2/SIPA1L1/NRXN1/SLITRK4/SLC9A6/ULK2/ADCY1/ADNP/TNFRSF12A/SCN1B/ANK3/PLXNC1/PLXNA4/USP33/NFIB/EPHB3/SPG20/WNT3/KLF7/PIK3C…	117
GO:0051056	GO:0051056	regulation of small GTPase mediated signal transduction	90/2810	300/16992	3.72516621690157e-09	4.26680538483906e-06	3.48753982453922e-06	ARHGAP26/SOS1/FGD4/ARHGAP12/RHOC/ARAP2/SQSTM1/FGD5/CRK/MFN2/TRIP10/ARHGAP1/SSX2IP/STARD8/ABCA1/ARHGEF10/ARHGEF11/IQSEC1/ARHGEF28/TNFAIP1/FAM13A/TIAM1/IQSEC2/TIMP2/PSD/ARHGEF3/GBF1/TAGAP/PLEKHG1/SHOC2/AKAP13/PREX1/OCRL/ARHGAP35/RASGEF1A/RHOV/FGD1/PSD3/FBP1/NRG1/IQSEC3/CDC42/ARF6/IGF1/RASA2/SIPA1L1/FBXO8/ABR/ITSN1/RHOB/ARFGEF1/DLC1/RAF1/KRAS/ARHGAP11A/RALGPS1/ARHGAP21/ARFGEF3/SCAI/ITPKB/DENND1A/ARH…	90
GO:0014706	GO:0014706	striated muscle tissue development	98/2810	337/16992	4.65452102701525e-09	4.44274032028606e-06	3.63134298370821e-06	TGFBR2/PPP3CA/HEG1/ERBB3/ZBTB18/PTEN/CFL2/ZFPM2/HLF/EGR2/DDX5/PDGFRA/S1PR1/LMOD3/SIK1/RB1/AKAP13/FOXL2/SMAD7/SORBS2/FRS2/NRG1/SOX6/CDC42/GSK3B/MEF2D/IGF1/TENM4/MEF2C/FOXH1/TGFB1/YBX3/HMG20B/HDAC9/TGFBR3/ID2/SIX4/MKL2/TSC1/ARID1A/GPCPD1/GJA1/FOXP2/PRKAA1/ERBB4/EFNB2/MAPK14/POU4F1/CCNT2/ATG5/MEF2A/KCNK2/CBY1/SLC9A1/PROX1/PITX1/SMAD4/HDAC4/EGLN1/TP73/BVES/PDLIM5/XIRP2/AGTR2/CYP26B1/TBX3/BMP2/BTG2/FZ…	98
GO:0030900	GO:0030900	forebrain development	103/2810	361/16992	5.80924761794223e-09	4.75279444399359e-06	3.88477054992317e-06	EZH1/SALL1/EPHA5/BCL11B/LHX6/PTEN/SEMA7A/NR4A3/APP/CHD5/LHX8/LRP8/HIF1A/FAT4/DRD1/E2F1/PHLPP2/PAFAH1B1/NR4A2/AGTPBP1/SALL3/CEP120/PLCB1/RAPGEF2/ARHGAP35/NDEL1/MYO1D/KCNA1/NCOA1/FRS2/NRG1/GSK3B/SIX3/MEF2C/ROBO2/NEUROD1/VAX2/OTX1/AQP1/LRP2/ID2/TSC1/ARID1A/WNT2B/PLXNA4/NFIB/FOXP2/SLC1A2/EMX2/ERBB4/RFX4/EPHB3/DLC1/GSC/POU3F2/KRAS/HPRT1/PAPD4/POU4F1/GNAQ/ATRX/DLX1/WNT7B/PROX1/PITX1/IGF2BP1/EZH2/TBX3/B…	103
GO:0007265	GO:0007265	Ras protein signal transduction	94/2810	324/16992	1.08670375212686e-08	7.77944048553819e-06	6.35864682330022e-06	SOS1/FGD4/SQSTM1/FGD5/CRK/MFN2/CDKN1A/RAP2C/ARHGAP1/SSX2IP/ABCA1/ARHGEF10/PTH/ARHGEF11/IQSEC1/ARHGEF28/TNFAIP1/SHTN1/TIAM1/IQSEC2/TIMP2/PSD/ARHGEF3/GBF1/PLEKHG1/SHOC2/RB1/USP28/AKAP13/RAPGEF2/PREX1/ARHGAP35/LIMK1/RASGEF1A/FGD1/PSD3/FBP1/NRG1/IQSEC3/CDC42/LAT/RRAS/ARF6/IGF1/RASA2/DOK2/CDK2/FBXO8/RAP1A/ABR/RAP1B/ITSN1/RHOB/G3BP2/ARFGEF1/DLC1/RAF1/KRAS/MAPK14/RALGPS1/ARFGEF3/SCAI/ITPKB/DENND1A/ARHGE…	94
GO:0046578	GO:0046578	regulation of Ras protein signal transduction	66/2810	203/16992	1.4562576232619e-08	9.26665267602323e-06	7.57424286625225e-06	SOS1/FGD4/SQSTM1/FGD5/CRK/MFN2/SSX2IP/ABCA1/ARHGEF10/ARHGEF11/IQSEC1/ARHGEF28/TNFAIP1/TIAM1/IQSEC2/TIMP2/PSD/ARHGEF3/GBF1/PLEKHG1/SHOC2/AKAP13/PREX1/ARHGAP35/RASGEF1A/FGD1/PSD3/FBP1/NRG1/IQSEC3/ARF6/IGF1/RASA2/FBXO8/ABR/ITSN1/ARFGEF1/DLC1/RAF1/KRAS/RALGPS1/ARFGEF3/SCAI/ITPKB/DENND1A/ARHGEF26/SOS2/RASA1/ARHGEF12/ALS2CL/RASGRF2/MCF2L/F2RL1/ARHGEF18/KIF14/CSF1/DAB2IP/ARHGEF17/DENND4B/TRIO/KALRN/ROBO…	66
GO:0051962	GO:0051962	positive regulation of nervous system development	121/2810	453/16992	1.99616030122573e-08	1.14320100451198e-05	9.34413143110613e-06	EPHA4/BMPR2/VLDLR/NEDD4L/CPNE1/SEMA7A/PLAG1/LRP8/HIF1A/FZD3/NBL1/PAFAH1B1/PTPRD/CAPRIN2/SS18L1/NEUROG1/SHTN1/RETREG3/STK11/TIAM1/FBXO31/TIMP2/LIF/SKIL/RAPGEF2/SLITRK3/ARHGAP35/NDEL1/LIMK1/NCOA1/DICER1/NRG1/GSK3B/TENM3/RIMS2/ENC1/TENM4/MEF2C/ROBO2/NEUROD1/MECP2/CBLN2/HMG20B/NRXN1/SLITRK4/SYT1/FMR1/RAP1A/ID2/ADNP/TNFRSF12A/SCN1B/PLXNC1/ETV5/SPEN/SNX3/DNM1L/EPHB3/WNT3/NPTN/CUX1/MAGI2/UNC13A/NAP1L2/C…	121
GO:0048732	GO:0048732	gland development	113/2810	417/16992	2.52741556204525e-08	1.31586444762119e-05	1.07554229707323e-05	PKD2/TGFBR2/SALL1/BCL11B/BCL2L11/PTEN/PTPN3/PLAG1/HIF1A/NTN4/BTBD7/STK11/RB1CC1/CCND1/PKD1/TNFSF11/ARHGAP35/PLXNA1/RPS6KA1/CAD/NCOA1/ESR1/TNFAIP3/GCM2/FRS2/HMGCS1/ATM/PHF2/LMO4/NRG1/ITGA2/CDC42/SIX3/ARF6/STAT6/KDM5B/TGFB1/TGFBR3/E2F8/RAP1A/ID2/SIX4/IGSF3/WDR35/ETV5/NFIB/PSAP/ATP2B2/ERBB4/EPHB3/WNT3/RAF1/SEC63/POU3F2/PIK3CA/KRAS/TFCP2L1/LBH/DKK3/SULF1/WNT10A/HOXA5/WNT7B/DAG1/FRZB/HGF/CLCN2/MAPK1/C…	113
GO:0010720	GO:0010720	positive regulation of cell development	120/2810	453/16992	3.78159928070593e-08	1.59761283620811e-05	1.30583372990681e-05	EPHA4/BMPR2/VLDLR/NEDD4L/CPNE1/SEMA7A/PLAG1/LRP8/CRK/HIF1A/FZD3/NBL1/PAFAH1B1/PTPRD/CAPRIN2/SS18L1/NEUROG1/SHTN1/RETREG3/STK11/TIAM1/FBXO31/TIMP2/LIF/SKIL/RAPGEF2/PREX1/TNFSF11/ARHGAP35/NDEL1/LIMK1/NCOA1/DICER1/TRIOBP/NRG1/CDC42/GSK3B/TENM3/PDE5A/RIMS2/IGF1/ENC1/TENM4/MEF2C/ROBO2/NEUROD1/HMG20B/SYT1/FMR1/RAP1A/ID2/ADNP/TNFRSF12A/SCN1B/PLXNC1/ETV5/SPEN/SNX3/DNM1L/WNT3/NPTN/CUX1/MAGI2/CARMIL1/UNC13…	120
GO:0045666	GO:0045666	positive regulation of neuron differentiation	91/2810	318/16992	3.80452787217808e-08	1.59761283620811e-05	1.30583372990681e-05	EPHA4/BMPR2/VLDLR/NEDD4L/CPNE1/SEMA7A/LRP8/NBL1/PAFAH1B1/PTPRD/CAPRIN2/SS18L1/NEUROG1/SHTN1/RETREG3/STK11/TIAM1/FBXO31/TIMP2/SKIL/RAPGEF2/ARHGAP35/NDEL1/LIMK1/NCOA1/NRG1/GSK3B/TENM3/RIMS2/ENC1/MEF2C/ROBO2/NEUROD1/HMG20B/SYT1/FMR1/RAP1A/ADNP/TNFRSF12A/SCN1B/PLXNC1/ETV5/SNX3/DNM1L/WNT3/NPTN/CUX1/MAGI2/UNC13A/NAP1L2/CPEB3/CNR1/DLX1/HGF/DSCAM/PRKN/MACF1/CPEB1/PROX1/NDNF/VWC2L/NKX6-1/EZH2/ABL2/BMP2/TC…	91
GO:0061564	GO:0061564	axon development	121/2810	458/16992	3.9054617962133e-08	1.59761283620811e-05	1.30583372990681e-05	GAB1/EPHA4/APBB2/BMPR2/EPHA5/BCL11B/RPS6KA5/ETV1/SOS1/PTEN/SSH2/SEMA7A/NR4A3/ULK1/APP/FZD3/NTN4/RNF6/EGR2/EPHA7/PAFAH1B1/NR4A2/DPYSL5/RAB10/DPYSL2/PITPNA/PARD6B/SHTN1/STK11/TIAM1/RGMA/SKIL/NRP2/SLITRK3/PIK3R1/ARHGAP35/NDEL1/LIMK1/KIF5A/PLXNA1/FRS2/NRG1/ALCAM/GSK3B/NEO1/DOK2/ROBO2/VAX2/SIPA1L1/NRXN1/SLITRK4/SLC9A6/ULK2/ADCY1/ADNP/TNFRSF12A/SCN1B/ANK3/PLXNC1/PLXNA4/USP33/NFIB/EPHB3/SPG20/WNT3/KLF7/…	121
GO:0018105	GO:0018105	peptidyl-serine phosphorylation	81/2810	277/16992	7.63723181176049e-08	2.72468805250852e-05	2.22706620890985e-05	TGFBR2/PFN2/MASTL/RPS6KA5/MKNK2/TNKS1BP1/RASSF2/PKN2/ULK1/MAPK9/CAPRIN2/CSNK1G1/HMGA2/STK38/MAP3K12/STK11/AKT3/LIF/PKD1/SMAD7/CREBL2/PDE4D/IFNA1/ATM/STK4/IFNA2/CDC42/GSK3B/UHMK1/MAPK8/CDK2/TGFB1/HIPK3/TBK1/SGK1/PRKAA1/TNKS/RICTOR/CAB39/NLK/RAF1/PIK3CA/PRKX/MAPK14/PDCD10/STK39/SMG1/STK32B/HGF/MAPK1/BCAR3/PLCL2/STK33/OSM/RPS6KA3/VRK1/TENM1/CSNK1A1/FNIP1/SGK3/CAMK2A/LATS2/MORC3/MAST4/FNIP2/PRKCE/LAT…	81
GO:0050769	GO:0050769	positive regulation of neurogenesis	106/2810	392/16992	7.66171041289077e-08	2.72468805250852e-05	2.22706620890985e-05	EPHA4/BMPR2/VLDLR/NEDD4L/CPNE1/SEMA7A/PLAG1/LRP8/HIF1A/FZD3/NBL1/PAFAH1B1/PTPRD/CAPRIN2/SS18L1/NEUROG1/SHTN1/RETREG3/STK11/TIAM1/FBXO31/TIMP2/LIF/SKIL/RAPGEF2/ARHGAP35/NDEL1/LIMK1/NCOA1/DICER1/NRG1/GSK3B/TENM3/RIMS2/ENC1/TENM4/MEF2C/ROBO2/NEUROD1/HMG20B/SYT1/FMR1/RAP1A/ID2/ADNP/TNFRSF12A/SCN1B/PLXNC1/ETV5/SPEN/SNX3/DNM1L/WNT3/NPTN/CUX1/MAGI2/UNC13A/NAP1L2/CPEB3/CNR1/DLX1/DAG1/HGF/DSCAM/PRKN/MACF1…	106
GO:0045860	GO:0045860	positive regulation of protein kinase activity	124/2810	478/16992	8.08795126464901e-08	2.72468805250852e-05	2.22706620890985e-05	PKD2/TGFBR2/GAB1/MAP3K2/EPHA4/MAP3K9/VLDLR/MAPRE3/ERBB3/RASSF2/TAOK2/LRP8/CRK/SASH1/MAP3K1/EREG/MAP3K14/MAP3K5/CDKN1A/TRAF4/MAP3K11/HTR2A/UBC/TAOK3/ADAM9/MAP3K12/ZFP91/MAP3K8/STK11/TIAM1/CCND2/CCND1/PKD1/AKAP13/RAPGEF2/SRCIN1/MAP3K3/TNFSF11/ABI1/FLT1/FGF1/PLA2G1B/FRS2/STK4/NRG1/PRKACB/LAT/PDE5A/CCDC88A/IGF1/TGFB1/CARD10/SDC4/AJUBA/CCNL1/RAP1A/SOCS1/ADCY1/ADNP/MAP4K3/NRK/MAPK10/MDFIC/PRKAA1/CAB39/…	124
GO:0007517	GO:0007517	muscle organ development	97/2810	353/16992	1.19153486638291e-07	3.79106676654162e-05	3.09868745661099e-05	TGFBR2/SERP1/ETV1/PPP3CA/HEG1/ERBB3/ZBTB18/PTEN/KMT5B/CFL2/ZFPM2/HLF/EGR2/DDX5/S1PR1/POU6F1/ALX4/NEUROG1/LMOD3/SFMBT1/LIF/RB1/FOXL2/SMAD7/FRS2/NRG1/SOX6/GSK3B/MEF2D/MYLK/BASP1/IGF1/MEF2C/FOXH1/TGFB1/FKTN/YBX3/HMG20B/HDAC9/TGFBR3/SIX4/CNTFR/MKL2/GPCPD1/GJA1/FOXP2/PRKAA1/ERBB4/EFNB2/CD164/GSC/FXR1/MAPK14/POU4F1/CCNT2/CHD2/MEF2A/KCNK2/PROX1/PITX1/ADARB1/SMAD4/HDAC4/EGLN1/TP73/BVES/XIRP2/CYP26B1/BMP2…	97
GO:0018209	GO:0018209	peptidyl-serine modification	84/2810	294/16992	1.35459390387288e-07	4.06257014924609e-05	3.32060497435e-05	TGFBR2/PFN2/MASTL/RPS6KA5/MKNK2/TNKS1BP1/RASSF2/PKN2/ULK1/MAPK9/CAPRIN2/CSNK1G1/HMGA2/STK38/MAP3K12/STK11/AKT3/LIF/PKD1/SMAD7/CREBL2/PDE4D/IFNA1/ATM/STK4/IFNA2/CDC42/GSK3B/UHMK1/MAPK8/CDK2/TGFB1/HIPK3/TBK1/SGK1/PRKAA1/TNKS/RICTOR/CAB39/NLK/RAF1/PIK3CA/PRKX/MAPK14/PDCD10/STK39/SMG1/STK32B/HGF/MAPK1/BCAR3/PLCL2/STK33/NDNF/OSM/RPS6KA3/VRK1/TENM1/CSNK1A1/GALNT3/FNIP1/SGK3/CAMK2A/LATS2/MORC3/MAST4/FNI…	84
GO:0016358	GO:0016358	dendrite development	62/2810	197/16992	1.48915935419765e-07	4.06257014924609e-05	3.32060497435e-05	EPHA4/VLDLR/PPP3CA/PTEN/MINK1/APP/LRP8/ACSL4/PAFAH1B1/PTPRD/CAPRIN2/SS18L1/STK11/TIAM1/FBXO31/CELSR2/RAPGEF2/SRCIN1/PREX1/ABI1/NEDD4/NRG1/CDC42/ARF6/MEF2C/SIPA1L1/MECP2/DOCK10/SLC9A6/FMR1/WASL/DNM1L/DBN1/EPHB3/KLF7/SLC11A2/CUX1/HPRT1/RBFOX2/CPEB3/MEF2A/DSCAM/MATN2/SDC2/EZH2/PDLIM5/SLC12A5/BCL11A/CAMK2A/ARID1B/MAP1B/DAB2IP/NSMF/CDK5R1/KALRN/PPP1R9A/ARF1/FARP1/IL1RAP/SEMA3A/FEZF2/CHRNA7	62
GO:0010975	GO:0010975	regulation of neuron projection development	107/2810	402/16992	1.58636186776883e-07	4.06257014924609e-05	3.32060497435e-05	EPHA4/BMPR2/VLDLR/NEDD4L/PPP3CA/PTEN/SSH2/SEMA7A/LRP8/RNF6/EPHA7/PAFAH1B1/PTPRD/CAPRIN2/SS18L1/DPYSL2/SHTN1/RETREG3/STK11/TIAM1/FBXO31/RGMA/SKIL/RAPGEF2/SRCIN1/PREX1/ARHGAP35/NDEL1/LIMK1/PRRX1/PLXNA1/NEDD4/NRG1/GSK3B/TENM3/CCDC88A/RIMS2/ARF6/ENC1/MEF2C/ROBO2/SIPA1L1/SYT1/FMR1/ULK2/RAP1A/TSC1/SPOCK1/ADNP/TNFRSF12A/SCN1B/PLXNC1/PLXNA4/PTPRG/SNX3/DNM1L/DBN1/EPHB3/SPG20/WNT3/NPTN/POU3F2/CUX1/MAGI2/BA…	107
GO:1902806	GO:1902806	regulation of cell cycle G1/S phase transition	51/2810	151/16992	1.61159268368012e-07	4.06257014924609e-05	3.32060497435e-05	PKD2/PTEN/TNKS1BP1/CNOT7/CDKN1A/E2F1/ZNF385A/CNOT6L/UBC/CNOT4/SOX4/CCND2/CCND1/FBXO31/PLCB1/RBL2/PKD1/RB1/INO80/RPA2/CTDSPL/ATM/CDK2/ZNF655/ID2/DDX3X/FAM83D/JADE1/MDM4/C8orf4/TFDP2/NACC2/CNOT6/DDRGK1/PPP1R1C/EZH2/NPM1/TP73/BTG2/KIF14/EP300/FBXW7/AURKA/TP63/CNOT2/ATP2B4/DACT1/CNOT9/PDPN/TAF1/EIF4G1	51
GO:0071900	GO:0071900	regulation of protein serine/threonine kinase activity	122/2810	474/16992	1.63155427680566e-07	4.06257014924609e-05	3.32060497435e-05	PKD2/GAB1/MAP3K2/EPHA4/MAP3K9/TSG101/MAPRE3/PTEN/DUSP2/TAOK2/PKIA/CRK/SASH1/MAP3K1/MAP3K14/MAP3K5/CDKN1A/SORL1/TRAF4/MAP3K11/HTR2A/UBC/TAOK3/ADAM9/STK38/MAP3K12/PKMYT1/ZFP91/MAP3K8/STK11/KAT2B/TIAM1/CCND2/CCND1/SPRED1/PKD1/AKAP13/RAPGEF2/DUSP8/PTPRJ/MAP3K3/TNFSF11/FLT1/FGF1/PLA2G1B/TNFAIP3/FRS2/STK4/NRG1/TRIB2/PDE5A/IGF1/DUSP16/TGFB1/DUSP22/CARD10/AJUBA/CCNL1/RAP1A/HIPK3/MAP4K3/NRK/MAPK10/MDFIC/P…	122
GO:0021954	GO:0021954	central nervous system neuron development	30/2810	70/16992	1.78457332266492e-07	4.25843809120916e-05	3.48070068679425e-05	EPHA4/LHX6/PTEN/LHX8/DRD1/PAFAH1B1/NR4A2/NANOS1/SALL3/RAPGEF2/ARHGAP35/NDEL1/ROBO2/SCN1B/PLXNA4/NFIB/EPHB3/HPRT1/GNAQ/ADARB1/BTG2/ZEB2/GATA2/SLC4A10/ATP7A/ROBO1/SPTBN4/DCLK2/SEMA3A/FEZF2	30
GO:0016197	GO:0016197	endosomal transport	76/2810	260/16992	1.93919472763391e-07	4.44230728206375e-05	3.63098903317389e-05	TBC1D17/TSG101/AKTIP/SQSTM1/RAB5B/VPS26A/ARL4C/TGOLN2/SORL1/M6PR/DAB2/ARHGAP1/GOSR1/ABCA1/STX6/SNX16/UBC/KLHL20/RAB10/EEA1/SNX8/ANKRD50/GBF1/SNX12/RAB12/MYO1D/ZFYVE21/VPS13C/RAB9A/RAB5A/RAB5C/VPS13A/DENND3/VPS54/RAB13/SNX17/WASHC4/RHOB/ATG14/VPS4B/VAMP3/EPS15/VPS37A/CLTC/KIF13A/SNX3/DNM1L/VTI1A/RAB14/CHMP4B/VPS37B/SNX27/AP1G1/DENND1A/STAM2/SNX31/NSG1/MAPK1/PRKN/ARL1/SNX9/ERC1/BVES/RBSN/AP3D1/RIC1…	76
GO:0048738	GO:0048738	cardiac muscle tissue development	59/2810	186/16992	2.18391628943313e-07	4.81049561137827e-05	3.93193349761502e-05	TGFBR2/HEG1/ERBB3/PTEN/ZFPM2/PDGFRA/S1PR1/SIK1/AKAP13/SMAD7/SORBS2/FRS2/NRG1/SOX6/CDC42/GSK3B/IGF1/TENM4/MEF2C/FOXH1/TGFB1/TGFBR3/ID2/TSC1/ARID1A/GJA1/ERBB4/EFNB2/MAPK14/POU4F1/ATG5/MEF2A/KCNK2/CBY1/SLC9A1/PROX1/SMAD4/EGLN1/TP73/BVES/PDLIM5/XIRP2/AGTR2/TBX3/BMP2/FZD7/KDM6B/RARB/MAP2K4/NOX4/FHL2/ACTC1/RBPJ/HAND1/GATA6/NOTCH1/FKBP1A/COL11A1/PRKAR1A	59
GO:0021537	GO:0021537	telencephalon development	70/2810	236/16992	3.16897361489308e-07	6.5527706595409e-05	5.35600913916139e-05	EZH1/SALL1/EPHA5/BCL11B/LHX6/PTEN/SEMA7A/NR4A3/LRP8/HIF1A/FAT4/DRD1/PHLPP2/PAFAH1B1/AGTPBP1/SALL3/CEP120/PLCB1/NDEL1/KCNA1/NCOA1/NRG1/GSK3B/SIX3/MEF2C/ROBO2/NEUROD1/AQP1/ID2/TSC1/PLXNA4/NFIB/FOXP2/SLC1A2/EMX2/ERBB4/RFX4/EPHB3/POU3F2/HPRT1/PAPD4/DLX1/PROX1/IGF2BP1/EZH2/BMP2/BTG2/KDM6B/RARB/DMRTA2/KIF14/ZEB2/SLC38A2/DAB2IP/SLC32A1/TACC2/EOMES/CDK5R1/NEFL/SUN1/UCHL5/ROBO1/ATP2B4/DCLK2/SKI/TACC1/RYK/…	70
GO:0016055	GO:0016055	Wnt signaling pathway	120/2810	470/16992	3.25679498332933e-07	6.5527706595409e-05	5.35600913916139e-05	SALL1/TLE4/HBP1/VANGL1/UBE2B/PPP3CA/PTEN/TGFB1I1/BAMBI/PPP3R1/FZD3/VPS26A/NR4A2/TMEM64/AP2B1/DAB2/CAPRIN2/CSNK1G1/TNKS2/PAF1/UBC/TBL1X/SOX4/STK11/KIAA0922/TIAM1/CCND1/TNRC6C/PLCB1/MCC/FBXW11/CELSR2/TCF7L1/AMER2/RAB5A/STK4/PRICKLE2/TNRC6B/CDC42/GSK3B/SIX3/DACT2/GNG2/VAX2/MLLT3/GRK6/DDX3X/CYLD/ROR1/JADE1/SDC1/WNT2B/HIC1/CLTC/MDFIC/PRKAA1/TNKS/SNX3/NLK/TNRC6A/MBD2/WNT3/CALM1/GSC/GRB10/DKK3/MAPK14/MA…	120
GO:0001501	GO:0001501	skeletal system development	123/2810	485/16992	3.42380338394553e-07	6.5527706595409e-05	5.35600913916139e-05	SCIN/TGFBR2/PTHLH/BMPR2/ITGB8/SERP1/RASSF2/RUNX1/SMAD5/MMP2/HIF1A/PTGER4/TRIP11/FAT4/MYCN/PAFAH1B1/ZNF385A/OSR1/PDGFRA/PIP4K2A/PTH/ANO6/GRHL2/HMGA2/ALX4/BBX/NEUROG1/SOX4/STC1/CSGALNACT1/PKD1/AKAP13/KLF10/TNFSF11/NKX3-2/ABI1/PRRX1/CTGF/SOX6/GNA11/SMAD2/MEF2D/IGF1/INPPL1/MEF2C/TGFB1/COL9A2/SIX4/KIAA1217/FOXP1/WNT2B/MATN3/NFIB/RAB33B/RAB23/TRPS1/RUNX2/RUNX3/INSIG1/GSC/MAPK14/SULF1/DHRS3/GNAQ/SLC35D1…	123
GO:0032535	GO:0032535	regulation of cellular component size	89/2810	323/16992	3.43256713438497e-07	6.5527706595409e-05	5.35600913916139e-05	SCIN/PFN2/BMPR2/LIMA1/LAMTOR5/PTEN/SSH2/RAB22A/SEMA7A/CFL2/KCNMA1/RNF6/EPHA7/PAFAH1B1/TWF1/TMEM123/ANO6/PRR16/DPYSL2/LMOD3/SHTN1/AKT3/RB1CC1/HP1BP3/PREX1/ARHGAP35/PLS1/NDEL1/LIMK1/PLXNA1/RAB5A/TRIOBP/FCHSD2/NRG1/JMY/GSK3B/ARF6/FER/ANXA7/AQP1/ULK2/TSC1/WDR1/ADNP/TNFRSF12A/CLCN6/ARFIP1/PLXNA4/WASL/RICTOR/ATP2B2/ARFGEF1/SPG20/WNT3/CARMIL1/GMFB/WNT7B/RASA1/PFN1/DSCAM/MACF1/NCKAP1/NKX6-1/TENM1/F2RL1/S…	89
GO:0198738	GO:0198738	cell-cell signaling by wnt	120/2810	471/16992	3.67176379521644e-07	6.78328750167889e-05	5.54442566972072e-05	SALL1/TLE4/HBP1/VANGL1/UBE2B/PPP3CA/PTEN/TGFB1I1/BAMBI/PPP3R1/FZD3/VPS26A/NR4A2/TMEM64/AP2B1/DAB2/CAPRIN2/CSNK1G1/TNKS2/PAF1/UBC/TBL1X/SOX4/STK11/KIAA0922/TIAM1/CCND1/TNRC6C/PLCB1/MCC/FBXW11/CELSR2/TCF7L1/AMER2/RAB5A/STK4/PRICKLE2/TNRC6B/CDC42/GSK3B/SIX3/DACT2/GNG2/VAX2/MLLT3/GRK6/DDX3X/CYLD/ROR1/JADE1/SDC1/WNT2B/HIC1/CLTC/MDFIC/PRKAA1/TNKS/SNX3/NLK/TNRC6A/MBD2/WNT3/CALM1/GSC/GRB10/DKK3/MAPK14/MA…	120
GO:0007411	GO:0007411	axon guidance	66/2810	221/16992	5.19642590984182e-07	9.18692979211398e-05	7.50908012563404e-05	GAB1/EPHA4/APBB2/BMPR2/EPHA5/BCL11B/RPS6KA5/ETV1/SOS1/NR4A3/APP/FZD3/NTN4/EGR2/EPHA7/DPYSL5/DPYSL2/NRP2/PIK3R1/ARHGAP35/KIF5A/PLXNA1/FRS2/ALCAM/NEO1/DOK2/ROBO2/NRXN1/SCN1B/PLXNA4/USP33/NFIB/EPHB3/WNT3/KLF7/PIK3CB/GRB10/PIK3CA/KRAS/RNF165/DAG1/MAPK1/DSCAM/MATN2/SMAD4/SPTBN1/SEMA5A/PTPRO/FAM129B/VASP/CNTN4/KIF5B/CDK5R1/NECTIN1/IRS2/GAP43/ROBO1/SPTBN4/RANBP9/EPHA8/NTN1/RYK/SEMA3A/NRAS/FEZF2/GFRA3	66
GO:0007178	GO:0007178	transmembrane receptor protein serine/threonine kinase signaling pathway	86/2810	312/16992	5.29367353133859e-07	9.18692979211398e-05	7.50908012563404e-05	TGFBR2/RGMB/BMPR2/ZFYVE9/RASL11B/TGFB1I1/BAMBI/SMAD5/NBL1/DDX5/DAB2/UBC/DSG4/ADAM9/STK11/SLC33A1/FURIN/RGMA/SKIL/KLF10/SMAD7/SMAD2/CFC1/NEO1/DACT2/FOXH1/TGFB1/DUSP22/TGFBR3/PMEPA1/RNF111/TRIM33/CGN/NLK/RUNX2/SPG20/INHBB/LEMD3/DKK3/MAPK14/MAGI2/SULF1/LNPEP/RNF165/BMP3/DLX1/COL1A2/PARD3/UBE2D3/BMPER/VWC2L/SKOR1/TMEM100/SMAD4/XIAP/PBLD/ACVR1B/UBE2D1/SPTBN1/ARHGEF18/BMP2/GDF11/TOB1/FBN1/ASPN/RBPJ/LDL…	86
GO:0042326	GO:0042326	negative regulation of phosphorylation	111/2810	432/16992	6.40584878992156e-07	0.000107900870646708	8.81944568692915e-05	UBE2B/PTEN/DUSP2/RASSF2/PKIA/STAT3/CAMK2N2/MIDN/CDKN1A/SORL1/CAMK2N1/PAFAH1B1/LMO3/SOCS6/ITCH/TAOK3/STK38/KAT2B/LIF/SPRED1/RB1/PBK/DUSP8/SRCIN1/PTPRJ/PPP1R15B/FAM129A/PREX1/SMAD7/PDE4D/TNFAIP3/FBP1/SOCS5/CTDSPL/TRIB2/DUSP16/TGFB1/DUSP22/FKTN/AJUBA/ZMYND11/IGFBP3/PMEPA1/SOCS1/HIPK3/SOCS3/PRR5L/ATG14/MECOM/PPARA/ATXN7/CALM1/WNK1/GRB10/STK39/GNAQ/TNIP1/CHP1/GMFB/DAG1/DUSP7/PARD3/HGF/PRKAR2A/PRKN/SMC…	111
GO:0007626	GO:0007626	locomotory behavior	59/2810	192/16992	7.23818038563963e-07	0.000115845350712985	9.46880013639262e-05	EPHA4/SCN1A/PBX3/PTEN/APP/DRD1/OXR1/PAFAH1B1/NR4A2/ZNF385A/PAK5/CCND2/ATP1A2/KCNJ10/GLRB/NTAN1/NRG1/VPS13A/ASTN1/MECP2/OPRL1/ID2/TSC1/ARRDC3/ETV5/ATP2B2/HPRT1/ZIC1/B4GALT2/GMFB/SLITRK6/MEIS1/DSCAM/PRKN/GRM1/FZD4/ANKH/SOBP/ZDHHC8/ADAM22/GLRA1/MYO5A/NOVA1/PRKCE/GAA/HOXB8/KALRN/NEGR1/SLC4A10/HOXD10/ATP7A/EPS8/SPTBN4/CEND1/ARCN1/DDHD2/FEZF2/HOXD9/PDE1B	59
GO:0097485	GO:0097485	neuron projection guidance	66/2810	223/16992	7.4234597934505e-07	0.000115845350712985	9.46880013639262e-05	GAB1/EPHA4/APBB2/BMPR2/EPHA5/BCL11B/RPS6KA5/ETV1/SOS1/NR4A3/APP/FZD3/NTN4/EGR2/EPHA7/DPYSL5/DPYSL2/NRP2/PIK3R1/ARHGAP35/KIF5A/PLXNA1/FRS2/ALCAM/NEO1/DOK2/ROBO2/NRXN1/SCN1B/PLXNA4/USP33/NFIB/EPHB3/WNT3/KLF7/PIK3CB/GRB10/PIK3CA/KRAS/RNF165/DAG1/MAPK1/DSCAM/MATN2/SMAD4/SPTBN1/SEMA5A/PTPRO/FAM129B/VASP/CNTN4/KIF5B/CDK5R1/NECTIN1/IRS2/GAP43/ROBO1/SPTBN4/RANBP9/EPHA8/NTN1/RYK/SEMA3A/NRAS/FEZF2/GFRA3	66
GO:0010769	GO:0010769	regulation of cell morphogenesis involved in differentiation	72/2810	250/16992	7.48433381592535e-07	0.000115845350712985	9.46880013639262e-05	EPHA4/BMPR2/PPP3CA/PTEN/SSH2/SEMA7A/LRP8/CRK/RNF6/EPHA7/PAFAH1B1/PTPRD/CAPRIN2/SS18L1/DPYSL2/SHTN1/STK11/TIAM1/FBXO31/SKIL/RAPGEF2/SRCIN1/PREX1/ARHGAP35/NDEL1/LIMK1/PLXNA1/TRIOBP/NEDD4/NRG1/CDC42/GSK3B/ROBO2/SIPA1L1/ULK2/ADNP/TNFRSF12A/PLXNC1/PLXNA4/DNM1L/EPHB3/SPG20/WNT3/POU3F2/CUX1/CARMIL1/OMG/POSTN/DSCAM/MACF1/SDC2/NKX6-1/HAS2/PDLIM5/SEMA5A/PTPRO/ZEB2/GOLGA4/MAP1B/NSMF/DOCK5/AP1AR/CDK5R1/NEFL/…	72
GO:0022604	GO:0022604	regulation of cell morphogenesis	109/2810	424/16992	7.85349285792492e-07	0.000118360404203516	9.67437194991472e-05	EPHA4/BMPR2/NEDD4L/PPP3CA/FGD4/PTEN/SSH2/SEMA7A/BAMBI/TAOK2/FGD5/LRP8/CRK/PHIP/RNF6/EPHA7/PAFAH1B1/PTPRD/STRIP2/CAPRIN2/CSNK1G1/SS18L1/DPYSL2/SHTN1/STK11/TIAM1/FBXO31/SKIL/RAPGEF2/SRCIN1/PREX1/ARHGAP35/NDEL1/LIMK1/PLXNA1/FGD1/TRIOBP/BRWD3/NEDD4/NRG1/CDC42/GSK3B/BRWD1/RIMS2/ROBO2/SIPA1L1/ANXA7/ARC/SYT1/ULK2/CAMSAP1/WDR1/ADNP/TNFRSF12A/PLXNC1/PLXNA4/SEPT7/SH3D19/DNM1L/EPHB3/DLC1/SPG20/WNT3/ATP10A/P…	109
GO:0035051	GO:0035051	cardiocyte differentiation	42/2810	121/16992	8.50429930181739e-07	0.000124493599396848	0.00010175678209732	REST/PDGFRA/SIK1/AKAP13/SORBS2/FRS2/NRG1/SOX6/GSK3B/IGF1/TENM4/MEF2C/TGFB1/TGFBR3/TSC1/ARID1A/EFNB2/ATG5/MEF2A/CBY1/SLC9A1/MAPK1/PROX1/SMAD4/BVES/PDLIM5/AGTR2/TBX3/BMP2/FZD7/KDM6B/RARB/MAP2K4/NOX4/FHL2/ACTC1/HAND2/RBPJ/EOMES/GATA6/NOTCH1/TWIST1	42
GO:0034249	GO:0034249	negative regulation of cellular amide metabolic process	53/2810	167/16992	8.69520512637318e-07	0.000124493599396848	0.00010175678209732	PPP3CA/XRN1/CTSA/ORMDL3/STAT3/DDX5/CNOT7/MYCN/SORL1/UNK/CAPRIN2/CNOT6L/NANOS1/EIF2S1/MEX3D/TNRC6C/DICER1/ESR1/TNRC6B/SMAD2/ZFP36L1/IGF2BP2/ENC1/GAPDH/TGFB1/SYNCRIP/AJUBA/FMR1/TSC1/DDX3X/TIA1/PRKAA1/CELF1/TNRC6A/FXR1/SNIP1/CPEB3/SAMD4A/CNOT6/PRKRA/CELF4/IREB2/CPEB1/IGF2BP1/BTG2/TOB1/CPEB2/CPEB4/CNOT2/LIN28B/CNOT9/EIF4G1/CHRNA7	53
GO:0035239	GO:0035239	tube morphogenesis	92/2810	346/16992	1.20889101142771e-06	0.000168861434693817	0.000138021523178922	PKD2/TGFBR2/EPHA4/SALL1/BCL2L11/NR4A3/PPP3R1/HIF1A/FZD3/FAT4/EPHA7/MYCN/OSR1/PDGFRA/GRHL2/SOX4/PKD1/ARHGAP35/KIF26B/FGF1/ESR1/LMO4/STK4/PRKACB/SMAD2/IPMK/KDM5B/MEF2C/FOXH1/TGFB1/SDC4/ID2/SIX4/RHOB/TSC1/SEMA4C/ARID1A/CCM2/FOXP1/WNT2B/ETV5/NFIB/DLG5/EPHB3/EFNB2/DLC1/KRAS/PRKX/FZD6/MIB1/HOXA5/DAG1/PFN1/KDM6A/KLHL3/PROX1/EGF/SMAD4/LUZP1/AGTR2/TBX3/BMP2/SETD2/CSF1/FOXA1/VASP/ZEB2/TCF21/NKX2-3/HAND2/DA…	92
GO:2000134	GO:2000134	negative regulation of G1/S transition of mitotic cell cycle	35/2810	95/16992	1.41680520319556e-06	0.000185447206706274	0.000151578162209075	PKD2/PTEN/TNKS1BP1/CNOT7/CDKN1A/E2F1/ZNF385A/CNOT6L/UBC/CNOT4/SOX4/CCND1/FBXO31/RBL2/RB1/RPA2/CTDSPL/ATM/CDK2/ZNF655/JADE1/MDM4/TFDP2/NACC2/CNOT6/EZH2/NPM1/TP73/BTG2/EP300/AURKA/TP63/CNOT2/DACT1/CNOT9	35
GO:1902532	GO:1902532	negative regulation of intracellular signal transduction	117/2810	468/16992	1.42351639500045e-06	0.000185447206706274	0.000151578162209075	PKD2/RORA/UBE2B/CPNE1/PTEN/DUSP2/RASSF2/URI1/MFN2/HIF1A/NPLOC4/SORL1/PAFAH1B1/PDE3B/ZNF385A/LMO3/SESN3/SOCS6/ITCH/TAOK3/STK38/TNFAIP1/STK11/TIMP2/LIF/TMBIM6/SPRED1/FBXW11/PBK/DUSP8/PTPRJ/CASP8/PREX1/ARHGAP35/FIGNL1/SH3BP4/ESR1/TNFAIP3/FBP1/SOCS5/ATM/GSTM2/GSK3B/RASA2/NEUROD1/DUSP16/DUSP22/FKTN/YBX3/AJUBA/CARD19/ZMYND11/SOCS1/HIPK3/TSC1/SOCS3/DDX3X/IVNS1ABP/CYLD/G3BP2/MECOM/PRKAA1/DLC1/CALM1/MAGI2…	117
GO:0048813	GO:0048813	dendrite morphogenesis	41/2810	119/16992	1.42477337088809e-06	0.000185447206706274	0.000151578162209075	EPHA4/VLDLR/PPP3CA/PTEN/MINK1/LRP8/PAFAH1B1/PTPRD/CAPRIN2/SS18L1/STK11/TIAM1/FBXO31/CELSR2/RAPGEF2/SRCIN1/ABI1/NEDD4/CDC42/SIPA1L1/DOCK10/WASL/DNM1L/EPHB3/KLF7/SLC11A2/CUX1/HPRT1/RBFOX2/MEF2A/DSCAM/SDC2/PDLIM5/CAMK2A/NSMF/CDK5R1/KALRN/PPP1R9A/FARP1/SEMA3A/CHRNA7	41
GO:0021766	GO:0021766	hippocampus development	30/2810	76/16992	1.49190311775732e-06	0.000189869536786582	0.000155192822565306	EZH1/EPHA5/PTEN/NR4A3/LRP8/DRD1/PHLPP2/PAFAH1B1/KCNA1/NCOA1/GSK3B/MEF2C/NEUROD1/TSC1/EMX2/PAPD4/DLX1/PROX1/EZH2/BTG2/KDM6B/KIF14/ZEB2/SLC32A1/CDK5R1/NEFL/ATP2B4/DCLK2/NEUROD6/FEZF2	30
GO:0090068	GO:0090068	positive regulation of cell cycle process	71/2810	250/16992	1.56588999374755e-06	0.000194053453533201	0.000158612612070643	PKD2/UBE2B/PIWIL2/TNKS1BP1/PKN2/APP/KIF23/PHIP/EREG/CNOT7/CDKN1A/E2F1/ZNF385A/CNOT6L/UBC/HMGA2/NEUROG1/CNOT4/CEP120/SOX4/CCND2/CCND1/PLCB1/RBL2/KIF3B/RB1/INO80/CTGF/ATM/RAD51B/CDC42/PCID2/IGF1/CDK2/TGFB1/MECP2/E2F8/ID2/DDX3X/VPS4B/FAM83D/MDM4/DYNC1LI1/CSPP1/POU4F1/ATRX/TFDP2/CNOT6/MRGPRX2/DDRGK1/EGF/PPP1R1C/NPM1/TP73/BTG2/RACGAP1/KIF14/CIT/EP300/RAD21/DAB2IP/PRKCE/CDK5R1/GATA6/AURKA/CNOT2/CUL3/MT…	71
GO:0045165	GO:0045165	cell fate commitment	69/2810	241/16992	1.59254623992674e-06	0.000194053453533201	0.000158612612070643	BCL11B/RORA/TGFB1I1/CHD5/STAT3/SMAD5/EPAS1/PAF1/MCL1/RAB10/NEUROG1/RORC/PRRX1/LMO4/NRG1/SOX6/CDC42/SMAD2/STAT6/TENM4/MEF2C/NEUROD1/EBF2/ID2/CYLD/WNT2B/ZNF521/ERBB4/RUNX2/WNT3/GSC/POU4F1/WNT10A/DLX1/WNT7B/SOX5/PROX1/PITX1/SMAD4/NKX6-1/TLX3/OLIG1/CYP26B1/TBX3/BMP2/FZD7/KDM6B/DMRTA2/FOXA1/NKX2-2/MYF5/TEAD3/KLF4/DSCAML1/LATS2/SATB2/RBPJ/HNF1B/EOMES/SOSTDC1/LATS1/GATA2/GATA6/GAP43/HOXD10/NOTCH1/FEZF2/…	69
GO:0071214	GO:0071214	cellular response to abiotic stimulus	80/2810	293/16992	1.95257795485132e-06	0.000232966957238199	0.000190419170289996	PKD2/RAB11FIP5/MAP3K2/METAP1/SCN2A/TP53INP1/PTEN/TNKS1BP1/REST/IRF1/PTGER4/MAP3K1/MAP3K14/CDKN1A/HABP4/OSR1/CRY2/HMGA2/SLC2A4/EIF2S1/STK11/CCND2/ATP1A2/USP28/PBK/INO80/CASP8/PIK3R1/FIGNL1/RAD51AP1/GCLC/ATM/SLC12A6/NEDD4/KCNJ2/ITGA2/GNA11/ZFP36L1/LTBR/MYLK/MAPK8/TGFB1/YBX3/AQP1/ADSS/CHEK1/FMR1/RHOB/DDX3X/GJA1/CAB39/CALM1/MAPK14/PAPD4/STK39/CHP1/DAG1/NMT2/ERCC4/SLC9A1/GRM1/MMP7/SWI5/HDAC4/NPM1/TP73…	80
GO:0016049	GO:0016049	cell growth	119/2810	482/16992	2.25852518013851e-06	0.000263970891972516	0.000215760719142341	TGFBR2/APBB2/BMPR2/NEDD4L/TSG101/CPNE1/SERTAD2/SEMA7A/DERL2/TAOK2/URI1/ULK1/APP/DCBLD2/RNF6/SGMS1/DDX5/CDKN1A/EIF4G2/EPHA7/PAFAH1B1/CAPRIN2/CRIM1/RBBP7/ARHGEF11/ITCH/PAK5/NANOS1/DPYSL2/SHTN1/STK11/TIAM1/RB1/PTPRJ/INO80/NRP2/FOXL2/NDEL1/LIMK1/PLXNA1/RPS6KA1/SH3BP4/CTGF/FBP1/SORBS2/SOCS5/NRG1/IL9R/ALCAM/CDC42/GSK3B/RIMS2/IGF1/TGFB1/EGLN2/SEC61A1/TGFBR3/SYT1/IGFBP3/SLC9A6/ULK2/SMARCA2/SPOCK1/N6AMT1/…	119
GO:0044708	GO:0044708	single-organism behavior	103/2810	405/16992	2.64971719476771e-06	0.000298781564210756	0.000244213764172522	EPHA4/KCNK10/VLDLR/SLC24A2/SCN1A/ETV1/USP46/PBX3/PTEN/KMT2A/NR4A3/SLC17A7/APP/LHX8/HIF1A/EGR2/DRD1/OXR1/KMT2B/PAFAH1B1/NR4A2/ZNF385A/HTR2A/PAK5/TANC1/NEUROG1/SHANK2/CCND2/GRM7/ATP1A2/PLCB1/KCNJ10/NMUR2/GLRB/NTAN1/KCNA2/MEF2C/MECP2/ARC/NRXN1/ID2/TSC1/ADCY1/ADNP/GRIN2A/PPARA/SGK1/GJA1/FOXP2/SLC1A2/NPTN/SLC11A2/KRAS/HPRT1/ZIC1/FOSL1/CPEB3/B4GALT2/CNR1/GMFB/SCN9A/KCNK2/SLITRK6/MAPK1/GIT2/PRKN/STRBP/A…	103
GO:0006914	GO:0006914	autophagy	112/2810	449/16992	2.66070539108583e-06	0.000298781564210756	0.000244213764172522	ATG16L1/SPTLC1/HSPA8/LAMTOR5/TBC1D17/TSG101/TP53INP1/RRAGD/CTSA/TRIM8/SQSTM1/MFSD8/ULK1/MFN2/HIF1A/VPS26A/EIF4G2/FYCO1/PIP4K2A/STBD1/FNBP1L/UBC/MCL1/MTMR3/STK11/CTSK/PAFAH1B2/RB1CC1/ATG7/TMBIM6/RAB12/PLEKHM1/WDFY3/TOLLIP/TP53INP2/BNIP3L/VPS13C/SH3BP4/TRAPPC8/RAB5A/SREBF1/ATM/NEDD4/VPS13A/GSK3B/MAPK8/TOMM70/KIAA1324/GAPDH/ANXA7/VCP/ULK2/ACBD5/TSC1/ATP6V1B2/ATG14/VPS4B/TBK1/USP33/WAC/PSAP/VPS37A/CL…	112
GO:0048568	GO:0048568	embryonic organ development	106/2810	420/16992	2.77587132183131e-06	0.000305719520387075	0.000249884610691981	PKD2/TGFBR2/GAB1/PLAC1/SALL1/KMT2A/NR4A3/ZFPM2/HIF1A/FZD3/VASH2/MYCN/EPAS1/OSR1/PDGFRA/LRIG1/CXCL8/GRHL2/ALX4/NEUROG1/RAD23B/LIF/PKD1/CASP8/NKX3-2/FOXL2/PRRX1/NCOA1/GCM2/FRS2/STK4/SMAD2/SIX3/ZFP36L1/MEF2C/NEUROD1/FOXH1/VAX2/TGFB1/OTX1/GJB5/LRIG3/E2F8/ABR/ID2/SIX4/SOCS3/ARID1A/NRK/ATP2B2/MBD2/RUNX2/INSIG1/GSC/FOXF2/HIPK1/ZIC1/FZD6/MIB1/BPTF/HOXA5/WNT7B/PRKRA/FRZB/KDM6A/SLITRK6/MAPK1/PROX1/INSIG2/E…	106
GO:0010976	GO:0010976	positive regulation of neuron projection development	67/2810	236/16992	3.08778002293738e-06	0.000325255563304794	0.000265852699588545	EPHA4/BMPR2/VLDLR/NEDD4L/SEMA7A/LRP8/PAFAH1B1/PTPRD/CAPRIN2/SS18L1/SHTN1/RETREG3/STK11/TIAM1/FBXO31/SKIL/RAPGEF2/ARHGAP35/NDEL1/LIMK1/NRG1/GSK3B/TENM3/RIMS2/ENC1/ROBO2/SYT1/FMR1/RAP1A/ADNP/TNFRSF12A/SCN1B/PLXNC1/SNX3/DNM1L/WNT3/NPTN/CUX1/MAGI2/UNC13A/CPEB3/CNR1/HGF/DSCAM/PRKN/MACF1/CPEB1/NDNF/EZH2/ABL2/SEMA5A/ZEB2/ALKAL2/GOLGA4/MAP1B/DAB2IP/NEFL/KALRN/RRN3/NEGR1/PPP1R9A/ROBO1/ARF1/SMURF1/NTN1/IL1…	67
GO:0090287	GO:0090287	regulation of cellular response to growth factor stimulus	67/2810	236/16992	3.08778002293738e-06	0.000325255563304794	0.000265852699588545	TGFBR2/BMPR2/RASL11B/TGFB1I1/BAMBI/HIF1A/NBL1/DAB2/DSTYK/UBC/STK11/SKIL/FLT1/SMAD7/FGF1/PTP4A3/NEDD4/SMAD2/NEO1/TGFB1/TGFBR3/PMEPA1/SLC9A6/RNF111/TRIM33/RUNX2/SPG20/NPTN/GRB10/LEMD3/DKK3/SULF1/RNF165/DLX1/BMPER/VWC2L/SKOR1/SMAD4/XIAP/PBLD/FZD4/AGTR2/FAM129B/TOB1/FAM20C/ITGA5/FBN1/DAB2IP/ASPN/RBPJ/LDLRAD4/CDKN1C/RBPMS2/SOX11/SOSTDC1/NPNT/CASK/GATA6/ITGA8/NOTCH1/PRDM16/SMURF1/MYO1C/CAV1/SKI/ITGA3/Z…	67
GO:2000045	GO:2000045	regulation of G1/S transition of mitotic cell cycle	45/2810	139/16992	3.12363470957983e-06	0.000325255563304794	0.000265852699588545	PKD2/PTEN/TNKS1BP1/CNOT7/CDKN1A/E2F1/ZNF385A/CNOT6L/UBC/CNOT4/SOX4/CCND2/CCND1/FBXO31/PLCB1/RBL2/PKD1/RB1/INO80/RPA2/CTDSPL/ATM/CDK2/ZNF655/ID2/DDX3X/JADE1/MDM4/TFDP2/NACC2/CNOT6/PPP1R1C/EZH2/NPM1/TP73/BTG2/KIF14/EP300/AURKA/TP63/CNOT2/DACT1/CNOT9/PDPN/EIF4G1	45
GO:1902807	GO:1902807	negative regulation of cell cycle G1/S phase transition	35/2810	98/16992	3.24318961328514e-06	0.000331674052058643	0.000271098951321034	PKD2/PTEN/TNKS1BP1/CNOT7/CDKN1A/E2F1/ZNF385A/CNOT6L/UBC/CNOT4/SOX4/CCND1/FBXO31/RBL2/RB1/RPA2/CTDSPL/ATM/CDK2/ZNF655/JADE1/MDM4/TFDP2/NACC2/CNOT6/EZH2/NPM1/TP73/BTG2/EP300/AURKA/TP63/CNOT2/DACT1/CNOT9	35
GO:0010498	GO:0010498	proteasomal protein catabolic process	103/2810	407/16992	3.35620511268525e-06	0.000337210292637692	0.000275624083769369	UBE2W/FBXL5/YOD1/NEDD4L/UBE2B/DERL2/SENP1/SPOPL/RNF6/NPLOC4/ABTB1/UBE2J1/DAB2/ANKIB1/SOCS6/TOPORS/UBC/DNAJB9/KLHL20/TBL1X/RNF38/TNFAIP1/RAD23B/FBXO31/PCNP/PKD1/FBXW11/PBK/GID4/KLHL15/SMAD7/FBXL3/GCLC/SOCS5/RNF145/RNF4/GSK3B/TRIB2/KLHL42/ENC1/VCP/ABTB2/LONRF1/RNF11/FMR1/RNF111/UBE2A/WWP1/WAC/LONRF3/UBXN2B/RNF216/RNF19A/PLAA/ARIH2/BAG5/RNF165/CCDC47/SEL1L/RNF44/UBE2D3/FBXO9/PRKN/DDRGK1/HECTD3/BFAR/…	103
GO:0060560	GO:0060560	developmental growth involved in morphogenesis	60/2810	205/16992	3.45255166991718e-06	0.000340909714027856	0.000278647863450484	TGFBR2/BMPR2/SALL1/NEDD4L/CPNE1/SEMA7A/ULK1/APP/RNF6/EPHA7/PAFAH1B1/S1PR1/DPYSL2/SHTN1/STK11/TIAM1/NRP2/NDEL1/LIMK1/PLXNA1/KIF26B/FGF1/ESR1/NRG1/ALCAM/GSK3B/RIMS2/KDM5B/TGFB1/SYT1/SLC9A6/ULK2/SIX4/ADNP/TNFRSF12A/PLXNA4/SPG20/WNT3/MAGI2/UNC13A/WNT7B/POSTN/DSCAM/PRKN/MACF1/NKX6-1/SEMA5A/CSF1/ZEB2/BCL11A/GOLGA4/MAP1B/HNF1B/CDK5R1/AURKA/NOTCH1/SMURF1/NTN1/SEMA3A/OLFM1	60
GO:0016570	GO:0016570	histone modification	108/2810	432/16992	3.58047387072409e-06	0.000346037567558226	0.000282839194385125	ARID4B/ELK4/EZH1/SALL1/RPS6KA5/USP3/UBE2B/PIWIL2/ARID4A/BRMS1L/KMT2A/KMT5B/TET3/CHD5/REST/TET1/KDM2A/KMT2B/MORF4L1/RNF2/NCOA3/RBBP7/PAF1/HMGA2/TBL1X/MAP3K12/KAT2B/LIF/TRIM37/PHF1/TADA2B/PHF19/NCOA1/SREBF1/ATM/EHMT1/PHF2/NAA50/BEND3/EYA4/KDM7A/MAPK8/KDM5B/SATB1/MSL2/CDK2/TGFB1/MECP2/SUPT7L/PRDM6/WDR82/HMG20B/HDAC9/SIN3B/ATF2/CHEK1/FMR1/UBE2A/SUZ12/NSD3/MECOM/JADE1/WAC/ATXN7/PRKAA1/CTCF/ATG5/ATRX/W…	108
GO:0051098	GO:0051098	regulation of binding	85/2810	321/16992	3.62532810432924e-06	0.000346037567558226	0.000282839194385125	EPHA4/PPP3CA/CPNE1/AKTIP/MAPRE3/BAMBI/APP/CRK/E2F1/HABP4/SORL1/TRAF4/DAB2/CAPRIN2/HMGA2/EIF2S1/HMBOX1/TIAM1/MAPRE1/LIF/TMBIM6/LDLRAP1/PKD1/RB1/RAPGEF2/STK4/NRG1/ITGA2/CDC42/SMAD2/GSK3B/MAPK8/IGF1/MEF2C/NEUROD1/TGFB1/TGFBR3/EBF2/FMR1/ID2/CYLD/ADNP/PPARA/USP33/TNKS/BTAF1/MBD2/BCL3/POU4F1/TFIP11/CCPG1/ERCC4/PLCL2/PRKN/DDRGK1/EGF/PLAUR/SMAD4/HDAC4/CSNK1A1/NUCKS1/BMP2/EP300/KLF4/HAND2/DAB2IP/AIDA/PER2…	85
GO:0071559	GO:0071559	response to transforming growth factor beta	62/2810	216/16992	4.81619969760701e-06	0.000452170092921235	0.000369588266699886	TGFBR2/ZFYVE9/RASL11B/TGFB1I1/BAMBI/CRK/SMAD5/YES1/DAB2/UBC/ADAM9/STK11/FURIN/SKIL/KLF10/SMAD7/NR3C1/SOX6/SMAD2/ZFP36L1/MEF2C/FOXH1/TGFB1/DUSP22/TGFBR3/PMEPA1/RNF111/TRIM33/CGN/NLK/RUNX3/LEMD3/DKK3/WNT10A/DLX1/COL1A2/POSTN/PARD3/SOX5/SKOR1/SMAD4/PBLD/ARHGEF18/PDGFD/NOX4/FBN1/ASPN/LDLRAD4/CDKN1C/SOX11/PTPRK/NPNT/ITGA8/PRDM16/SMURF1/FKBP1A/STK16/CAV1/SKI/USP9Y/ITGA3/ZNF703	62
GO:0001933	GO:0001933	negative regulation of protein phosphorylation	100/2810	396/16992	5.12634736262355e-06	0.000473525666866856	0.000387043577616077	UBE2B/PTEN/DUSP2/RASSF2/PKIA/CAMK2N2/CDKN1A/SORL1/CAMK2N1/PAFAH1B1/LMO3/SOCS6/ITCH/TAOK3/STK38/KAT2B/LIF/SPRED1/RB1/PBK/DUSP8/SRCIN1/PTPRJ/PPP1R15B/FAM129A/PREX1/SMAD7/PDE4D/TNFAIP3/SOCS5/CTDSPL/TRIB2/DUSP16/TGFB1/DUSP22/FKTN/ZMYND11/IGFBP3/PMEPA1/SOCS1/HIPK3/SOCS3/PRR5L/ATG14/MECOM/CALM1/WNK1/STK39/GNAQ/TNIP1/CHP1/GMFB/DAG1/DUSP7/PARD3/HGF/PRKAR2A/PRKN/SMCR8/CBLB/ADARB1/SMAD4/PPP1R1C/PBLD/NPM1/T…	100
GO:0090066	GO:0090066	regulation of anatomical structure size	111/2810	451/16992	5.71293179372681e-06	0.00051933270448688	0.000424484673127872	SCIN/PFN2/BMPR2/LIMA1/LAMTOR5/PTEN/SSH2/RAB22A/SEMA7A/CFL2/KCNMA1/RNF6/DRD1/EPHA7/PAFAH1B1/TWF1/TMEM123/ANO6/HTR2A/PRR16/DPYSL2/LMOD3/SHTN1/AKT3/KCNJ8/RB1CC1/ATP1A2/HP1BP3/PREX1/ARHGAP35/PLS1/NDEL1/LIMK1/PLXNA1/RAB5A/GCLC/TRIOBP/FCHSD2/NRG1/JMY/GSK3B/PIK3C2A/ARF6/KCNMB4/FER/ANXA7/AQP1/ULK2/TSC1/WDR1/ADNP/ADRB1/TNFRSF12A/WDR35/CLCN6/ARFIP1/PLXNA4/GJA1/WASL/RICTOR/ATP2B2/ARFGEF1/SPG20/WNT3/CARMIL1/…	111
GO:0009896	GO:0009896	positive regulation of catabolic process	103/2810	412/16992	5.97355506639524e-06	0.000526735621782845	0.000430535562858907	FBXL5/SPTLC1/RNF128/NEDD4L/ASB9/TP53INP1/PTEN/TRIM8/MFN2/HIF1A/CNOT7/FYCO1/SORL1/DAB2/ANKIB1/PIP4K2A/AADAC/HTR2A/UBC/ITCH/NANOS1/ADAM9/STK11/PAFAH1B2/FURIN/TNRC6C/ATG7/RAB12/TP53INP2/BNIP3L/VPS13C/SMAD7/SH3BP4/TNFAIP3/GCLC/SOCS5/NEDD4/TNRC6B/GSK3B/ZFP36L1/TRIB2/IGF1/KIAA1324/EGLN2/VCP/LONRF1/FMR1/TSC1/MYLIP/PRR5L/ATG14/TBK1/PPARA/WAC/GJA1/PRKAA1/SH3D19/LONRF3/USP13/PIK3CB/RNF19A/ARIH2/CPEB3/NDFIP…	103
GO:0017148	GO:0017148	negative regulation of translation	48/2810	155/16992	5.97831594480268e-06	0.000526735621782845	0.000430535562858907	PPP3CA/XRN1/STAT3/DDX5/CNOT7/MYCN/UNK/CAPRIN2/CNOT6L/NANOS1/EIF2S1/MEX3D/TNRC6C/DICER1/ESR1/TNRC6B/SMAD2/ZFP36L1/IGF2BP2/ENC1/GAPDH/TGFB1/SYNCRIP/AJUBA/FMR1/TSC1/DDX3X/TIA1/CELF1/TNRC6A/FXR1/SNIP1/CPEB3/SAMD4A/CNOT6/PRKRA/CELF4/IREB2/CPEB1/IGF2BP1/BTG2/TOB1/CPEB2/CPEB4/CNOT2/LIN28B/CNOT9/EIF4G1	48
GO:0021953	GO:0021953	central nervous system neuron differentiation	52/2810	173/16992	6.55394092482983e-06	0.000568703328431825	0.000464838521414965	EPHA4/SALL1/BCL11B/RORA/LHX6/PTEN/CHD5/LHX8/DRD1/PAFAH1B1/NR4A2/AGTPBP1/NANOS1/SALL3/SOX4/RAPGEF2/ARHGAP35/NDEL1/LMO4/MDGA1/ROBO2/SPOCK1/SCN1B/PLXNA4/NFIB/ATP2B2/ERBB4/EPHB3/WNT3/HPRT1/POU4F1/GNAQ/DLX1/PROX1/ADARB1/NKX6-1/BTG2/NKX2-2/ZEB2/SATB2/EOMES/GATA2/SLC4A10/HOXD10/ATP7A/ROBO1/SPTBN4/CEND1/DCLK2/RYK/SEMA3A/FEZF2	52
GO:0071383	GO:0071383	cellular response to steroid hormone stimulus	68/2810	246/16992	7.1116912027154e-06	0.000594925803656184	0.000486271869879344	CREBRF/NR2C2/RORA/TGFB1I1/NR4A3/URI1/REST/RNF6/DDX5/NR4A2/DAB2/NCOA3/LMO3/CRY2/ABHD2/NR2C1/ATP1A2/STC1/KLF9/RB1/AKAP13/RORC/NCOA1/ESR1/NR1I2/NR3C1/NEDD4/RNF4/NR1H2/ZFP36L1/ABCC2/FOXH1/TGFB1/ATP2B1/THRB/EGLN2/AQP1/RWDD1/FBXO32/PMEPA1/PGR/ARID1A/FOXP1/PPARA/NR3C2/LBH/RBFOX2/MED13/STRN3/DDRGK1/PPARGC1B/UBR5/HNF4G/NRIP1/AGTR2/RARB/FOXA1/EP300/TCF21/RPS6KB1/ESRRG/FHL2/LATS1/TP63/CNOT2/DDIT4/CNOT9/TAF1	68
GO:0055007	GO:0055007	cardiac muscle cell differentiation	34/2810	97/16992	7.15005315000435e-06	0.000594925803656184	0.000486271869879344	PDGFRA/SIK1/AKAP13/SORBS2/FRS2/NRG1/SOX6/GSK3B/IGF1/MEF2C/TGFB1/TSC1/ARID1A/EFNB2/ATG5/MEF2A/CBY1/SLC9A1/PROX1/SMAD4/BVES/PDLIM5/AGTR2/TBX3/BMP2/FZD7/KDM6B/RARB/MAP2K4/NOX4/FHL2/ACTC1/RBPJ/GATA6	34
GO:0006892	GO:0006892	post-Golgi vesicle-mediated transport	32/2810	89/16992	7.16778076694198e-06	0.000594925803656184	0.000486271869879344	OSBPL5/TGOLN2/SORL1/KLHL20/RAB10/GBF1/VPS13C/VPS13A/VPS54/ANK3/EXOC5/VAMP3/EPS15/KIF13A/VTI1A/RAB14/STEAP2/AP1G1/MACF1/RAB34/SCAMP2/SPTBN1/RBSN/MYO1B/PKDCC/GOLGA4/MYO5A/AP1AR/GOLGA7/VAMP2/ARF1/LAMP1	32
GO:0071560	GO:0071560	cellular response to transforming growth factor beta stimulus	61/2810	214/16992	7.28719525096234e-06	0.000596196674318019	0.000487310635804956	TGFBR2/ZFYVE9/RASL11B/TGFB1I1/BAMBI/CRK/SMAD5/YES1/DAB2/UBC/ADAM9/STK11/FURIN/SKIL/KLF10/SMAD7/NR3C1/SOX6/SMAD2/ZFP36L1/MEF2C/FOXH1/TGFB1/DUSP22/TGFBR3/PMEPA1/RNF111/TRIM33/CGN/NLK/LEMD3/DKK3/WNT10A/DLX1/COL1A2/POSTN/PARD3/SOX5/SKOR1/SMAD4/PBLD/ARHGEF18/PDGFD/NOX4/FBN1/ASPN/LDLRAD4/CDKN1C/SOX11/PTPRK/NPNT/ITGA8/PRDM16/SMURF1/FKBP1A/STK16/CAV1/SKI/USP9Y/ITGA3/ZNF703	61
GO:0045787	GO:0045787	positive regulation of cell cycle	88/2810	341/16992	7.5010385531539e-06	0.00059667795342338	0.000487704016776262	PKD2/BCL2L11/UBE2B/PIWIL2/MAPRE3/TNKS1BP1/NR4A3/PKN2/APP/RPS15A/KIF23/PHIP/EREG/CNOT7/CDKN1A/E2F1/PAFAH1B1/ZNF385A/CNOT6L/SRPK2/UBC/HMGA2/NEUROG1/CNOT4/CEP120/SOX4/CCND2/CCND1/PLCB1/RBL2/KIF3B/PKD1/RB1/INO80/CTGF/ATM/RAD51B/CDC42/PCID2/IGF1/CDK2/TGFB1/MECP2/E2F8/CCNL1/CHEK1/ID2/DDX3X/VPS4B/FAM83D/MDM4/DYNC1LI1/CSPP1/POU4F1/CCNT2/FOSL1/ATRX/TFDP2/CNOT6/CCPG1/MRGPRX2/DDRGK1/PROX1/EGF/PPP1R1C/NPM1/T…	88
GO:0051403	GO:0051403	stress-activated MAPK cascade	69/2810	251/16992	7.50145148358362e-06	0.00059667795342338	0.000487704016776262	TAOK1/GAB1/MAP3K2/EPHA4/MAP3K9/NR2C2/RASSF2/TAOK2/MINK1/SASH1/PTGER4/MAP3K5/PAFAH1B1/TRAF4/MAPK9/MAP3K11/UBC/ITCH/TAOK3/MAP3K12/MAP3K8/TIAM1/RB1CC1/PLCB1/FBXW11/PBK/MAP3K3/TNFSF11/CTGF/CDC42/ZFP36L1/LTBR/MAPK8/DUSP22/FKTN/ZMYND11/HIPK3/SEMA4C/CCM2/MECOM/MAP4K3/NRK/MAPK10/MDFIC/IL26/MAPK14/PDCD10/MID1/MAP3K20/WNT7B/HGF/MAPK1/PRKN/MAGI3/FZD4/TP73/F2RL1/BMP2/FZD7/IRAK4/ZEB2/MAP2K4/DUSP10/FZD10/HAND2…	69
GO:0003300	GO:0003300	cardiac muscle hypertrophy	26/2810	66/16992	7.66706180780337e-06	0.000601496753058765	0.000491642737697211	PPP3CA/NR4A3/P2RX4/TWF1/TIAM1/AKAP13/SORBS2/GSK3B/PDE5A/IGF1/MEF2C/MEF2A/SLC9A1/JARID2/SMAD4/HDAC4/EZH2/PDLIM5/AGTR2/LMCD1/MAP2K4/HAND2/GATA6/ATP2A2/ATP2B4/CAMK2D	26
GO:0043401	GO:0043401	steroid hormone mediated signaling pathway	54/2810	183/16992	8.01395776061217e-06	0.000620215352635485	0.000506942676549677	CREBRF/NR2C2/RORA/TGFB1I1/NR4A3/RNF6/DDX5/NR4A2/DAB2/NCOA3/LMO3/CRY2/ABHD2/NR2C1/RB1/AKAP13/RORC/NCOA1/ESR1/NR1I2/NR3C1/NEDD4/RNF4/NR1H2/FOXH1/THRB/EGLN2/RWDD1/PMEPA1/PGR/ARID1A/FOXP1/PPARA/NR3C2/LBH/RBFOX2/MED13/STRN3/DDRGK1/PPARGC1B/UBR5/HNF4G/NRIP1/RARB/FOXA1/EP300/TCF21/ESRRG/FHL2/LATS1/TP63/CNOT2/CNOT9/TAF1	54
GO:0031346	GO:0031346	positive regulation of cell projection organization	83/2810	318/16992	8.5160054763967e-06	0.000649483084635093	0.000530865113060436	EPHA4/BMPR2/VLDLR/NEDD4L/SEMA7A/LRP8/RAB8B/PAFAH1B1/PTPRD/CAPRIN2/FNBP1L/SS18L1/SHTN1/CEP120/RETREG3/STK11/TIAM1/FBXO31/SKIL/RAPGEF2/ARHGAP35/NDEL1/LIMK1/NRG1/ITGA2/CDC42/GSK3B/TENM3/CCDC88A/RIMS2/ENC1/ROBO2/SYT1/FMR1/RAP1A/ADNP/TNFRSF12A/SCN1B/PLXNC1/SEPT7/WASL/SNX3/DNM1L/WNT3/NPTN/CUX1/MAGI2/CARMIL1/UNC13A/CPEB3/CNR1/PFN1/HGF/DSCAM/PRKN/MACF1/CPEB1/NCKAP1/NDNF/HDAC4/EZH2/TENM1/F2RL1/ABL2/SEMA5A…	83
GO:0030879	GO:0030879	mammary gland development	42/2810	131/16992	8.61894786664346e-06	0.000649483084635093	0.000530865113060436	TGFBR2/BCL2L11/HIF1A/CCND1/TNFSF11/ARHGAP35/CAD/NCOA1/ESR1/NRG1/ITGA2/STAT6/KDM5B/TGFB1/ID2/ETV5/ATP2B2/ERBB4/WNT3/LBH/HOXA5/WNT7B/MAPK1/CSN3/EGF/PAM/TBX3/CSF1/ARHGAP5/SOSTDC1/LATS1/KALRN/IRS2/ATP7A/ROBO1/USF2/DHODH/CAV1/NTN1/GPX1/HOXD9/ZNF703	42
GO:0042692	GO:0042692	muscle cell differentiation	92/2810	362/16992	9.1671835916205e-06	0.000681824161418319	0.000557299595788603	NR2C2/RORA/PPP3CA/BNIP2/CFL2/CXCL14/REST/ANK2/EREG/DDX5/MAP3K5/EPAS1/PDGFRA/ASF1A/TANC1/LMOD3/SIK1/PLCB1/RB1/AKAP13/BHLHE41/SORBS2/FRS2/NRG1/SOX6/CDC42/GSK3B/ZFP36L1/IGF1/MEF2C/MBNL1/TGFB1/MECP2/PRDM6/HDAC9/IGFBP3/SIX4/MKL2/TSC1/SEMA4C/ARID1A/WDR1/SDC1/MBNL3/EFNB2/FLNC/KRAS/MAPK14/BTG1/ATG5/EDNRB/ADAM12/MEF2A/CBY1/SLC9A1/PROX1/PITX1/SMAD4/HDAC4/EZH2/BVES/PDLIM5/AGTR2/CYP26B1/TBX3/BMP2/FZD7/SYNE1/…	92
GO:0090092	GO:0090092	regulation of transmembrane receptor protein serine/threonine kinase signaling pathway	59/2810	207/16992	1.0238196999758e-05	0.000751719925866849	0.000614429987286423	TGFBR2/BMPR2/RASL11B/TGFB1I1/BAMBI/NBL1/DAB2/UBC/STK11/SKIL/SMAD7/SMAD2/NEO1/DACT2/TGFB1/TGFBR3/PMEPA1/RNF111/TRIM33/SPG20/INHBB/LEMD3/DKK3/MAGI2/SULF1/RNF165/BMP3/DLX1/BMPER/VWC2L/SKOR1/SMAD4/XIAP/PBLD/ACVR1B/BMP2/GDF11/TOB1/FBN1/ASPN/RBPJ/LDLRAD4/CDKN1C/RBPMS2/SOX11/SOSTDC1/NPNT/GATA6/ITGA8/NOTCH1/FST/PRDM16/SMURF1/FKBP1A/DMRT1/CAV1/SKI/ITGA3/ZNF703	59
GO:0048545	GO:0048545	response to steroid hormone	96/2810	383/16992	1.09097693571097e-05	0.000790828718556784	0.00064639616799868	CCL1/TGFBR2/CREBRF/NR2C2/RORA/TXNIP/TGFB1I1/NR4A3/URI1/REST/RNF6/DDX5/CDKN1A/NR4A2/DAB2/NCOA3/LMO3/CRY2/RBBP7/ADAM9/ABHD2/NR2C1/CCND1/ATP1A2/STC1/KLF9/RB1/AKAP13/RORC/CAD/NCOA1/CTGF/ESR1/NR1I2/SREBF1/NR3C1/NEDD4/RNF4/NR1H2/ZFP36L1/PCK2/ABCC2/PAPPA/FOXH1/TGFB1/ATP2B1/THRB/EGLN2/AQP1/RWDD1/FBXO32/PMEPA1/PGR/ARID1A/FOXP1/PPARA/SDC1/NR3C2/CNGA3/CALM1/KRAS/LBH/UCP3/RBFOX2/FOSL1/MED13/STRN3/WNT7B/DDRGK…	96
GO:0000045	GO:0000045	autophagosome assembly	27/2810	71/16992	1.11851102153133e-05	0.000790828718556784	0.00064639616799868	ATG16L1/TP53INP1/MFN2/PIP4K2A/MTMR3/RB1CC1/TP53INP2/TRAPPC8/RAB5A/KIAA1324/ATG14/RAB33B/RAB23/CHMP4B/RAB1A/SYNPO2/ATG5/SMCR8/UBQLN1/ATG2A/PIP4K2C/PIKFYVE/SMURF1/TBC1D12/ATG12/ATG2B/LRSAM1	27
GO:0044783	GO:0044783	G1 DNA damage checkpoint	27/2810	71/16992	1.11851102153133e-05	0.000790828718556784	0.00064639616799868	TNKS1BP1/CNOT7/CDKN1A/E2F1/ZNF385A/CNOT6L/UBC/CNOT4/SOX4/CCND1/FBXO31/RBL2/RPA2/ATM/CDK2/WAC/MDM4/TFDP2/CNOT6/NPM1/TP73/BTG2/EP300/AURKA/TP63/CNOT2/CNOT9	27
GO:0044843	GO:0044843	cell cycle G1/S phase transition	69/2810	254/16992	1.15920258280264e-05	0.000809604047769599	0.00066174247570261	PKD2/PPP3CA/PTEN/TNKS1BP1/PPP6C/RRM2/WEE1/CNOT7/CDKN1A/E2F1/ZNF385A/CNOT6L/UBC/CNOT4/SOX4/CCND2/CCND1/FBXO31/PLCB1/RBL2/PKD1/RB1/NPAT/KLF11/INO80/RPA2/RBBP8/CTDSPL/ATM/CDK2/ZNF655/ID2/DDX3X/FAM83D/JADE1/MDM4/CUL5/C8orf4/TFDP2/USP37/NACC2/CCNA2/CNOT6/DDRGK1/PPP1R1C/EZH2/ACVR1B/NPM1/TP73/BTG2/KIF14/EP300/FBXW7/RPS6KB1/CAMK2A/LATS2/BACH1/LATS1/AURKA/TP63/CCNE2/CNOT2/CUL3/ATP2B4/DACT1/CNOT9/PDPN/TAF1…	69
GO:0050770	GO:0050770	regulation of axonogenesis	46/2810	150/16992	1.22940101089929e-05	0.000848286697520512	0.000693360341847705	EPHA4/BMPR2/PTEN/SSH2/SEMA7A/RNF6/EPHA7/PAFAH1B1/DPYSL2/SHTN1/STK11/TIAM1/SKIL/ARHGAP35/NDEL1/LIMK1/PLXNA1/NRG1/GSK3B/ROBO2/SIPA1L1/ULK2/ADNP/TNFRSF12A/PLXNC1/PLXNA4/EPHB3/SPG20/WNT3/POU3F2/OMG/DSCAM/MACF1/NKX6-1/SEMA5A/PTPRO/ZEB2/GOLGA4/MAP1B/CDK5R1/NEFL/ROBO1/NTN1/SEMA3A/FEZF2/OLFM1	46
GO:0007611	GO:0007611	learning or memory	62/2810	222/16992	1.24866180893406e-05	0.000851319783305403	0.000695839481745587	KCNK10/VLDLR/SLC24A2/PTEN/KMT2A/SLC17A7/APP/LHX8/HIF1A/EGR2/DRD1/KMT2B/PAFAH1B1/ZNF385A/HTR2A/PAK5/TANC1/NEUROG1/SHANK2/CCND2/GRM7/ATP1A2/PLCB1/NTAN1/MEF2C/MECP2/ARC/NRXN1/ADCY1/ADNP/GRIN2A/SGK1/FOXP2/NPTN/SLC11A2/KRAS/FOSL1/CPEB3/B4GALT2/CNR1/GMFB/KCNK2/MAPK1/PRKN/BTG2/SLC12A5/RPS6KB1/SYNJ1/ITGA5/ADCY3/SLC6A1/KALRN/PRKAR1B/GRIA1/ITGA8/CRHBP/TMOD2/PRKAR2B/DDHD2/ITGA3/CHRNA7/PDE1B	62
GO:0018210	GO:0018210	peptidyl-threonine modification	38/2810	116/16992	1.30705964640018e-05	0.000872209577905386	0.000712914080660445	TGFBR2/TNKS1BP1/ULK1/OSR1/MAP3K12/STK11/SPRED1/SMAD7/CAD/GSK3B/MAPK8/TGFB1/CHEK1/HIPK3/TBK1/TNKS/CAB39/NLK/CALM1/WNK1/STK39/PARD3/MAPK1/STK33/EGF/WNK3/VRK1/ACVR1B/GALNT3/CAMK2A/CDK5R1/DDIT4/CALM3/DCLK2/TRIM6/TAF1/EIF4G1/CAMK2D	38
GO:0010770	GO:0010770	positive regulation of cell morphogenesis involved in differentiation	42/2810	133/16992	1.30976119608631e-05	0.000872209577905386	0.000712914080660445	EPHA4/BMPR2/SEMA7A/LRP8/CRK/PAFAH1B1/PTPRD/CAPRIN2/SS18L1/SHTN1/STK11/TIAM1/FBXO31/SKIL/PREX1/NDEL1/LIMK1/TRIOBP/NRG1/CDC42/GSK3B/ROBO2/ADNP/TNFRSF12A/PLXNC1/DNM1L/WNT3/CUX1/CARMIL1/DSCAM/MACF1/HAS2/SEMA5A/ZEB2/GOLGA4/MAP1B/DOCK5/NEFL/KALRN/ROBO1/NTN1/CIB1	42
GO:0048588	GO:0048588	developmental cell growth	54/2810	186/16992	1.34408668355736e-05	0.000884779820314136	0.000723188564038665	TGFBR2/BMPR2/NEDD4L/CPNE1/SEMA7A/ULK1/APP/RNF6/EPHA7/PAFAH1B1/DPYSL2/SHTN1/STK11/TIAM1/NRP2/FOXL2/NDEL1/LIMK1/PLXNA1/SORBS2/NRG1/ALCAM/GSK3B/RIMS2/IGF1/SYT1/SLC9A6/ULK2/ADNP/TNFRSF12A/PLXNA4/SPG20/WNT3/ARIH2/UNC13A/POSTN/DSCAM/PRKN/MACF1/NKX6-1/PDLIM5/AGTR2/SEMA5A/ZEB2/MAP2K4/BCL11A/GOLGA4/MAP1B/CDK5R1/AURKA/SMURF1/NTN1/SEMA3A/OLFM1	54
GO:0018107	GO:0018107	peptidyl-threonine phosphorylation	37/2810	112/16992	1.36443215345488e-05	0.000887966243504099	0.000725793036652372	TGFBR2/TNKS1BP1/ULK1/OSR1/MAP3K12/STK11/SPRED1/SMAD7/CAD/GSK3B/MAPK8/TGFB1/CHEK1/HIPK3/TBK1/TNKS/CAB39/NLK/CALM1/WNK1/STK39/PARD3/MAPK1/STK33/EGF/WNK3/VRK1/ACVR1B/CAMK2A/CDK5R1/DDIT4/CALM3/DCLK2/TRIM6/TAF1/EIF4G1/CAMK2D	37
GO:0014897	GO:0014897	striated muscle hypertrophy	26/2810	68/16992	1.44430186740848e-05	0.000929383909511051	0.000759646410924365	PPP3CA/NR4A3/P2RX4/TWF1/TIAM1/AKAP13/SORBS2/GSK3B/PDE5A/IGF1/MEF2C/MEF2A/SLC9A1/JARID2/SMAD4/HDAC4/EZH2/PDLIM5/AGTR2/LMCD1/MAP2K4/HAND2/GATA6/ATP2A2/ATP2B4/CAMK2D	26
GO:1903844	GO:1903844	regulation of cellular response to transforming growth factor beta stimulus	34/2810	100/16992	1.51186169219593e-05	0.000962047990134009	0.000786344905870795	TGFBR2/RASL11B/TGFB1I1/BAMBI/DAB2/UBC/STK11/SKIL/SMAD7/SMAD2/TGFB1/TGFBR3/PMEPA1/RNF111/TRIM33/LEMD3/DKK3/DLX1/SKOR1/SMAD4/PBLD/FBN1/ASPN/LDLRAD4/CDKN1C/SOX11/NPNT/ITGA8/PRDM16/SMURF1/CAV1/SKI/ITGA3/ZNF703	34
GO:0008344	GO:0008344	adult locomotory behavior	29/2810	80/16992	1.5836922843309e-05	0.000996681946413526	0.000814653509360269	EPHA4/SCN1A/PBX3/APP/DRD1/OXR1/PAFAH1B1/NR4A2/CCND2/ATP1A2/KCNJ10/GLRB/NTAN1/MECP2/ID2/TSC1/ZIC1/SLITRK6/PRKN/ADAM22/GLRA1/HOXB8/KALRN/HOXD10/EPS8/SPTBN4/CEND1/ARCN1/HOXD9	29
GO:0048638	GO:0048638	regulation of developmental growth	75/2810	285/16992	1.67068900719796e-05	0.00104000390698073	0.000850063388445003	TGFBR2/BMPR2/BCL2L11/SERP1/NEDD4L/PTEN/SEMA7A/ZFPM2/APP/STAT3/RNF6/EPHA7/PAFAH1B1/TNKS2/DPYSL2/SHTN1/PLCB1/PLS1/NDEL1/LIMK1/PLXNA1/STK4/NRG1/GSK3B/RIMS2/BASP1/IGF1/MEF2C/GPR21/YBX3/TGFBR3/SYT1/ULK2/SIX4/ADNP/ADRB1/TNFRSF12A/PLXNA4/GJA1/NRK/ERBB4/SPG20/WNT3/POU3F2/PIK3CA/MAPK14/UNC13A/KCNK2/DSCAM/PRKN/MACF1/PROX1/NKX6-1/TP73/SEMA5A/CSF1/RPS6KB1/BCL11A/LATS2/GOLGA4/MAP1B/RBPJ/NIPBL/HNF1B/LATS1/CDK5…	75
GO:0031098	GO:0031098	stress-activated protein kinase signaling cascade	69/2810	257/16992	1.76815821339759e-05	0.00107871774443033	0.000881706746341279	TAOK1/GAB1/MAP3K2/EPHA4/MAP3K9/NR2C2/RASSF2/TAOK2/MINK1/SASH1/PTGER4/MAP3K5/PAFAH1B1/TRAF4/MAPK9/MAP3K11/UBC/ITCH/TAOK3/MAP3K12/MAP3K8/TIAM1/RB1CC1/PLCB1/FBXW11/PBK/MAP3K3/TNFSF11/CTGF/CDC42/ZFP36L1/LTBR/MAPK8/DUSP22/FKTN/ZMYND11/HIPK3/SEMA4C/CCM2/MECOM/MAP4K3/NRK/MAPK10/MDFIC/IL26/MAPK14/PDCD10/MID1/MAP3K20/WNT7B/HGF/MAPK1/PRKN/MAGI3/FZD4/TP73/F2RL1/BMP2/FZD7/IRAK4/ZEB2/MAP2K4/DUSP10/FZD10/HAND2…	69
GO:0048514	GO:0048514	blood vessel morphogenesis	117/2810	492/16992	1.77055121313866e-05	0.00107871774443033	0.000881706746341279	PKD2/TGFBR2/F3/BMPR2/RORA/HEG1/SOS1/PTEN/RNH1/ZFPM2/PKNOX1/PPP3R1/RUNX1/SASH1/MMP2/HIF1A/EREG/VASH2/ELK3/EPAS1/PDE3B/PDGFRA/JAK1/S1PR1/CXCL8/SRPK2/EPHB4/SOX4/COL4A3/RAPGEF2/NRP2/FLT1/PRRX1/SMAD7/FGF1/CTGF/TNFAIP3/SLC12A6/STK4/NEDD4/HPSE/CDC42/ZFP36L1/RRAS/MYLK/FOXH1/TGFB1/MYDGF/AQP1/HDAC9/TGFBR3/E2F8/RAP1A/RHOB/CCM2/TNFRSF12A/ADIPOR2/EPHB3/EFNB2/THSD7A/PIK3CB/PIK3CA/HIPK1/TSPAN12/PRKX/MAPK14/PDCD…	117
GO:0043161	GO:0043161	proteasome-mediated ubiquitin-dependent protein catabolic process	94/2810	378/16992	1.87846437018444e-05	0.00113241741558382	0.000925599008776752	UBE2W/FBXL5/YOD1/NEDD4L/UBE2B/DERL2/SENP1/SPOPL/RNF6/NPLOC4/ABTB1/UBE2J1/DAB2/ANKIB1/TOPORS/UBC/DNAJB9/KLHL20/TBL1X/RNF38/TNFAIP1/RAD23B/FBXO31/PCNP/FBXW11/PBK/GID4/KLHL15/SMAD7/FBXL3/GCLC/SOCS5/RNF145/RNF4/GSK3B/TRIB2/KLHL42/VCP/ABTB2/LONRF1/RNF11/RNF111/UBE2A/WWP1/WAC/LONRF3/UBXN2B/RNF216/RNF19A/PLAA/ARIH2/BAG5/RNF165/CCDC47/SEL1L/RNF44/UBE2D3/FBXO9/PRKN/DDRGK1/HECTD3/BFAR/CDC23/UBQLN1/RNF217/W…	94
GO:0009791	GO:0009791	post-embryonic development	31/2810	89/16992	2.05909382750134e-05	0.00122724420673042	0.00100310716317539	BCL11B/BCL2L11/SERP1/HEG1/KMT2A/NR4A2/ALX4/ATM/SOX6/SMAD2/KDM5B/INPPL1/MECP2/ALDH5A1/FOXP2/ITPR1/GNAQ/ATRX/CCDC47/SCN9A/DSCAM/TIPARP/PLAGL2/TET2/KLF4/NKX2-3/PLEKHA1/MORC3/FBN1/SLC4A10/IMPAD1	31
GO:0071158	GO:0071158	positive regulation of cell cycle arrest	30/2810	85/16992	2.07862210673739e-05	0.00122724420673042	0.00100310716317539	PKD2/TNKS1BP1/CNOT7/CDKN1A/E2F1/ZNF385A/CNOT6L/UBC/HMGA2/CNOT4/SOX4/RBL2/ATM/CDK2/TGFB1/ID2/MDM4/POU4F1/TFDP2/CNOT6/NPM1/TP73/BTG2/EP300/DAB2IP/CDK5R1/GATA6/AURKA/CNOT2/CNOT9	30
GO:0021543	GO:0021543	pallium development	48/2810	162/16992	2.21378941100222e-05	0.00129371142416426	0.00105743517838097	EZH1/EPHA5/LHX6/PTEN/NR4A3/LRP8/HIF1A/FAT4/DRD1/PHLPP2/PAFAH1B1/CEP120/PLCB1/NDEL1/KCNA1/NCOA1/GSK3B/MEF2C/NEUROD1/TSC1/FOXP2/EMX2/POU3F2/PAPD4/DLX1/PROX1/IGF2BP1/EZH2/BTG2/KDM6B/DMRTA2/KIF14/ZEB2/SLC38A2/DAB2IP/SLC32A1/TACC2/EOMES/CDK5R1/NEFL/SUN1/ROBO1/ATP2B4/DCLK2/TACC1/NEUROD6/SEMA3A/FEZF2	48
GO:0071902	GO:0071902	positive regulation of protein serine/threonine kinase activity	78/2810	302/16992	2.34057026926567e-05	0.00135398443758429	0.00110670026447894	PKD2/GAB1/MAP3K2/EPHA4/MAP3K9/MAPRE3/SASH1/MAP3K5/TRAF4/MAP3K11/HTR2A/UBC/TAOK3/ZFP91/STK11/TIAM1/CCND2/CCND1/PKD1/AKAP13/RAPGEF2/TNFSF11/FLT1/FGF1/PLA2G1B/FRS2/STK4/NRG1/PDE5A/IGF1/TGFB1/CARD10/AJUBA/CCNL1/MAP4K3/MAPK10/MDFIC/PRKAA1/CAB39/CALM1/PIK3CB/KRAS/C8orf4/MAPK14/PDCD10/CCNT2/MAP3K20/WNT7B/C5/DUSP7/HGF/MAPK1/MAP2K3/PROX1/GRM1/EGF/EZH2/TENM1/FZD4/TP73/BMP2/TNFRSF10B/NEK10/PDGFD/ZEB2/MAP2K4…	78
GO:0060627	GO:0060627	regulation of vesicle-mediated transport	108/2810	450/16992	2.43806265585615e-05	0.00139627848300882	0.00114126996111498	PFN2/TBC1D17/NEDD4L/TSG101/PTEN/TBC1D20/REST/TRPV6/TBC1D15/RAB5B/TBC1D9/SORL1/TBC1D2/DAB2/ARHGAP1/RAPGEF4/GOSR1/ANO6/TBC1D8B/USP6/LDLRAP1/SNX12/RUNDC1/RAB9A/RAB5A/RAB5C/RABGAP1/TBC1D9B/NR1H2/ITGA2/CLIP3/RIMS2/ARF6/FER/TGFB1/SDC4/BMP2K/SYT1/SNX17/FMR1/RAP1A/ABR/RAP1B/VPS4B/TUB/SDC1/TBC1D8/C2CD5/PRKAA1/RAB33B/WASL/SNX3/DNM1L/EVI5L/SYT11/CALM1/INSIG1/PIK3CB/TBC1D25/RAB14/MAGI2/HIP1/SYT6/VPS37B/MIB1/…	108
GO:0017015	GO:0017015	regulation of transforming growth factor beta receptor signaling pathway	33/2810	98/16992	2.51343663382157e-05	0.00142519322791051	0.0011649038781245	TGFBR2/RASL11B/TGFB1I1/BAMBI/DAB2/UBC/STK11/SKIL/SMAD7/SMAD2/TGFB1/TGFBR3/PMEPA1/RNF111/TRIM33/LEMD3/DKK3/SKOR1/SMAD4/PBLD/FBN1/ASPN/LDLRAD4/CDKN1C/SOX11/NPNT/ITGA8/PRDM16/SMURF1/CAV1/SKI/ITGA3/ZNF703	33
GO:0014896	GO:0014896	muscle hypertrophy	26/2810	70/16992	2.62598153340922e-05	0.00144605733094564	0.00118195747763875	PPP3CA/NR4A3/P2RX4/TWF1/TIAM1/AKAP13/SORBS2/GSK3B/PDE5A/IGF1/MEF2C/MEF2A/SLC9A1/JARID2/SMAD4/HDAC4/EZH2/PDLIM5/AGTR2/LMCD1/MAP2K4/HAND2/GATA6/ATP2A2/ATP2B4/CAMK2D	26
GO:0031571	GO:0031571	mitotic G1 DNA damage checkpoint	26/2810	70/16992	2.62598153340922e-05	0.00144605733094564	0.00118195747763875	TNKS1BP1/CNOT7/CDKN1A/E2F1/ZNF385A/CNOT6L/UBC/CNOT4/SOX4/CCND1/FBXO31/RBL2/RPA2/ATM/CDK2/MDM4/TFDP2/CNOT6/NPM1/TP73/BTG2/EP300/AURKA/TP63/CNOT2/CNOT9	26
GO:0044819	GO:0044819	mitotic G1/S transition checkpoint	26/2810	70/16992	2.62598153340922e-05	0.00144605733094564	0.00118195747763875	TNKS1BP1/CNOT7/CDKN1A/E2F1/ZNF385A/CNOT6L/UBC/CNOT4/SOX4/CCND1/FBXO31/RBL2/RPA2/ATM/CDK2/MDM4/TFDP2/CNOT6/NPM1/TP73/BTG2/EP300/AURKA/TP63/CNOT2/CNOT9	26
GO:1905037	GO:1905037	autophagosome organization	27/2810	74/16992	2.68571948080401e-05	0.0014584594986442	0.00119209458253531	ATG16L1/TP53INP1/MFN2/PIP4K2A/MTMR3/RB1CC1/TP53INP2/TRAPPC8/RAB5A/KIAA1324/ATG14/RAB33B/RAB23/CHMP4B/RAB1A/SYNPO2/ATG5/SMCR8/UBQLN1/ATG2A/PIP4K2C/PIKFYVE/SMURF1/TBC1D12/ATG12/ATG2B/LRSAM1	27
GO:0045444	GO:0045444	fat cell differentiation	57/2810	204/16992	2.70380516884804e-05	0.0014584594986442	0.00119209458253531	RORA/TGFB1I1/NR4A3/ARL4A/ZFPM2/EGR2/E2F1/NR4A2/TMEM64/ZNF385A/LMO3/HTR2A/HMGA2/SLC2A4/CCND1/PLCB1/RORC/RNASEL/CREBL2/SREBF1/STK4/ASXL2/GSK3B/ZFP36L1/TRIB2/CLIP3/LGALS12/TGFB1/EBF2/ATF2/SOCS1/ID2/ADRB1/ZNF516/ITGA6/MEDAG/INSIG1/INHBB/MAPK14/FRZB/CBY1/FBXO9/ERAP1/CMKLR1/BMP2/EP300/DUSP10/KLF4/PER2/NIPBL/GATA2/TBL1XR1/RUNX1T1/PRDM16/GRK5/BSCL2/GPX1	57
GO:0048562	GO:0048562	embryonic organ morphogenesis	74/2810	284/16992	2.72490250314177e-05	0.0014584594986442	0.00119209458253531	PKD2/TGFBR2/SALL1/NR4A3/HIF1A/FZD3/MYCN/OSR1/PDGFRA/LRIG1/GRHL2/ALX4/NEUROG1/NKX3-2/FOXL2/PRRX1/FRS2/SMAD2/SIX3/MEF2C/NEUROD1/FOXH1/VAX2/OTX1/LRIG3/ABR/ID2/SIX4/ARID1A/ATP2B2/RUNX2/INSIG1/GSC/FOXF2/HIPK1/ZIC1/FZD6/MIB1/HOXA5/PRKRA/FRZB/KDM6A/SLITRK6/MAPK1/PROX1/INSIG2/TBX3/SETD2/SOBP/RARB/MYF5/TCF21/DSCAML1/HAND2/FBN1/SATB2/NIPBL/RBPMS2/HNF1B/SOX11/GATA2/HAND1/HMX3/HOXB8/HOXD10/ITGA8/NOTCH1/NPHP3…	74
GO:0070997	GO:0070997	neuron death	78/2810	304/16992	2.99668671562615e-05	0.00158907637225842	0.00129885631816662	TNFRSF21/BCL2L11/BTBD10/EGLN3/SCN2A/ERBB3/NR4A3/APP/STAT3/HIF1A/MAP3K5/EPHA7/OXR1/SORL1/NR4A2/MAP3K11/SRPK2/MCL1/MAP3K12/EIF2S1/SLC25A27/ATG7/RB1/GCLC/ATM/CDC42/TRIM2/GSK3B/MEF2C/GAPDH/MECP2/EGLN2/ATF2/GABRB2/SIX4/CNTFR/ITSN1/TSC1/ADNP/TBK1/PPARA/PIK3CA/KRAS/POU4F1/CHMP4B/BAG5/CHP1/DLX1/RASA1/RRAS2/SLC9A1/PRKN/NDNF/ADARB1/WFS1/HDAC4/EGLN1/USP53/TP73/BTG2/KIF14/CIT/FBXW7/MAP2K4/CPEB4/AARS/NSMF/FAS…	78
GO:0090101	GO:0090101	negative regulation of transmembrane receptor protein serine/threonine kinase signaling pathway	34/2810	103/16992	3.05503353108732e-05	0.00160515385619606	0.00131199750002369	TGFBR2/RASL11B/TGFB1I1/BAMBI/NBL1/UBC/SKIL/SMAD7/SMAD2/DACT2/TGFB1/TGFBR3/PMEPA1/TRIM33/SPG20/LEMD3/MAGI2/DLX1/BMPER/VWC2L/SKOR1/PBLD/TOB1/FBN1/ASPN/LDLRAD4/RBPMS2/SOSTDC1/NOTCH1/FST/PRDM16/SMURF1/CAV1/SKI	34
GO:0060485	GO:0060485	mesenchyme development	64/2810	238/16992	3.32164888624466e-05	0.0017293711974112	0.00141352847819426	PKD2/TGFBR2/BMPR2/ERBB3/PTEN/TGFB1I1/BAMBI/ZFPM2/KBTBD8/PPP3R1/HIF1A/DDX5/OSR1/DAB2/HMGA2/TIAM1/SMAD7/NEDD4/NRG1/SMAD2/GSK3B/ZFP36L1/BASP1/MEF2C/FOXH1/TGFB1/TGFBR3/BNC2/SIX4/FAM83D/ERBB4/GSC/FOXF2/WNT10A/HOXA5/EDNRB/DAG1/FRZB/HGF/MAPK1/TMEM100/SMAD4/PBLD/EZH2/HAS2/BMP2/FOXA1/ZEB2/TCF21/ACTC1/PAX3/HAND2/DAB2IP/RBPJ/LDLRAD4/SOX11/EOMES/HAND1/NOTCH1/TWIST1/SEMA3A/PAX2/ZNF703/OLFM1	64
GO:0006417	GO:0006417	regulation of translation	86/2810	344/16992	3.39906083460097e-05	0.00175373165763601	0.00143343987970322	SERP1/EIF5A2/MKNK2/PPP3CA/PIWIL2/METAP1/XRN1/APP/STAT3/DDX5/CNOT7/EIF4G2/MYCN/ETF1/ZNF385A/UNK/CAPRIN2/CNOT6L/PRR16/NANOS1/EIF2S1/MEX3D/SOX4/EIF4H/TNRC6C/PPP1R15B/FAM129A/RPS6KA1/DICER1/ESR1/TNRC6B/LSM14B/ITGA2/SMAD2/UHMK1/ZFP36L1/IGF2BP2/ENC1/GAPDH/TGFB1/SYNCRIP/YBX3/AJUBA/SECISBP2L/FMR1/TSC1/DDX3X/TIA1/CELF1/YTHDF2/TNRC6A/DDX6/BCL3/FXR1/EIF4A2/SNIP1/CPEB3/SAMD4A/CNOT6/RBMS3/PRKRA/CELF4/IREB2/MA…	86
GO:0001655	GO:0001655	urogenital system development	80/2810	315/16992	3.51052769474248e-05	0.00179507072390984	0.00146722900925938	PKD2/EPHA4/SALL1/BCL2L11/PTEN/PLAG1/SMAD5/FAT4/EPHA7/OSR1/PDGFRA/SOX4/STK11/KCNJ8/LIF/COL4A3/PKD1/KIF26B/SMAD7/FGF1/ESR1/FRS2/SMAD2/BASP1/DACT2/MEF2C/ROBO2/TGFB1/SDC4/SEC61A1/ID2/SIX4/TSC1/SDC1/WNT2B/PSAP/EMX2/ITGA6/DLG5/EPHB3/EFNB2/SEC63/NFIA/PRKX/MAGI2/SULF1/WNT7B/GLIS2/BMPER/TIPARP/KLHL3/PROX1/WFS1/SMAD4/HOXB13/TP73/HAS2/AGTR2/TET2/BMP2/PTPRO/RARB/PDGFD/FOXA1/GDF11/TCF21/FBN1/NIPBL/CDKN1C/HNF1…	80
GO:0043405	GO:0043405	regulation of MAP kinase activity	82/2810	325/16992	3.62246016351557e-05	0.00183591410234103	0.00150061298063845	GAB1/MAP3K2/EPHA4/MAP3K9/TSG101/DUSP2/TAOK2/CRK/SASH1/MAP3K1/MAP3K14/MAP3K5/SORL1/MAP3K11/HTR2A/UBC/TAOK3/ADAM9/STK38/MAP3K12/MAP3K8/TIAM1/SPRED1/AKAP13/DUSP8/PTPRJ/MAP3K3/TNFSF11/FLT1/FGF1/PLA2G1B/FRS2/NRG1/TRIB2/PDE5A/IGF1/DUSP16/TGFB1/DUSP22/AJUBA/RAP1A/HIPK3/MAP4K3/NRK/MAPK10/MDFIC/PRKAA1/RAF1/PIK3CB/KRAS/MAPK14/PDCD10/MAP3K20/WNT7B/C5/DUSP7/HGF/MAPK1/MAP2K3/GRM1/EGF/EZH2/TENM1/FZD4/TP73/BMP2…	82
GO:0030522	GO:0030522	intracellular receptor signaling pathway	71/2810	272/16992	3.68750115436965e-05	0.00185248413255044	0.00151415675286074	RORA/TGFB1I1/NR4A3/STAT3/DCBLD2/RNF6/DDX5/NPLOC4/NR4A2/DAB2/NCOA3/LMO3/CRY2/UBC/ITCH/NR2C1/RB1/RORC/CASP8/NCOA1/ESR1/TNFAIP3/NR1I2/SREBF1/NR3C1/NEDD4/RNF4/NR1H2/ASXL2/FOXH1/THRB/EGLN2/ZNF536/RWDD1/PMEPA1/ARID1A/CYLD/FOXP1/PPARA/LBH/RBFOX2/DHRS3/MED13/STRN3/TSPAN6/DDRGK1/PPARGC1B/PLIN5/UBR5/HNF4G/XIAP/EZH2/NRIP1/CYP26B1/UFD1/RARB/FOXA1/EP300/TCF21/ESRRG/FHL2/LATS1/CREM/TP63/CNOT2/ERBIN/TWIST1/RNF1…	71
GO:0006813	GO:0006813	potassium ion transport	61/2810	226/16992	4.45837859521648e-05	0.00222027254041781	0.00181477433527942	PKD2/KCNK10/SLC24A2/NEDD4L/ATP12A/KCNMA1/REST/ANK2/DRD1/NETO2/ANO6/HTR2A/KCNJ8/ATP1A2/CNGB3/KCNJ10/KCNA1/KCNH7/SLC12A6/NEDD4/KCNJ2/KCNMB4/KCNA2/KCNH6/CDK2/KCND3/KCNV1/AQP1/KCNA4/SLC9A6/SLC24A3/TSC1/VPS4B/ANK3/CNGA3/CAB39/STK39/KCNQ5/MTMR6/SLC9A2/CHP1/KCNK2/ABCC9/SLC24A4/SLC9A1/KCNE4/KCNRG/SLC12A5/NSF/WWP2/DPP10/HCN2/KIF5B/SLC12A2/KCNJ3/SLC9A7/VAMP2/CAV1/SLC24A5/KCNC4/KCNH8	61
GO:0048634	GO:0048634	regulation of muscle organ development	38/2810	122/16992	4.64594086571255e-05	0.00229373304637377	0.00187481842375896	TGFBR2/ERBB3/PTEN/ZFPM2/DDX5/NEUROG1/SFMBT1/FRS2/NRG1/SOX6/GSK3B/IGF1/MEF2C/TGFB1/YBX3/HDAC9/TGFBR3/SIX4/MKL2/GJA1/PRKAA1/ERBB4/EFNB2/MAPK14/KCNK2/SMAD4/HDAC4/TP73/CYP26B1/BMP2/FZD7/MYF5/FAM129B/RPS6KB1/RBPJ/GATA6/NOTCH1/TWIST1	38
GO:0061448	GO:0061448	connective tissue development	63/2810	236/16992	4.83234726057684e-05	0.00236537203088236	0.00193337366331851	SCIN/TGFBR2/PTHLH/BMPR2/ITGB8/RUNX1/SMAD5/HIF1A/TRIP11/MYCN/OSR1/PTH/HMGA2/STC1/CSGALNACT1/PKD1/RORC/NKX3-2/PRRX1/CTGF/SOX6/MEF2D/MEF2C/TGFB1/EBF2/ATF2/ID2/ZNF516/ARRDC3/WNT2B/NFIB/TRPS1/RUNX2/SPG20/RUNX3/PIK3CA/MAPK14/SULF1/HOXA5/BMP3/WNT7B/FRZB/SOX5/PITX1/BMP2/RARB/PDGFD/CSF1/FOXA1/MYF5/PKDCC/HAND2/SATB2/COL5A1/HAND1/COL27A1/CREB3L2/TBL1XR1/NOTCH1/ATP7A/COL11A1/IMPAD1/PAXIP1	63
GO:0016236	GO:0016236	macroautophagy	68/2810	260/16992	4.9890669455415e-05	0.00242138867772171	0.00197915974191106	ATG16L1/SPTLC1/LAMTOR5/TSG101/TP53INP1/RRAGD/SQSTM1/ULK1/MFN2/HIF1A/VPS26A/FYCO1/PIP4K2A/STBD1/UBC/MTMR3/PAFAH1B2/RB1CC1/ATG7/RAB12/WDFY3/TP53INP2/BNIP3L/VPS13C/TRAPPC8/RAB5A/NEDD4/MAPK8/TOMM70/KIAA1324/GAPDH/VCP/TSC1/ATP6V1B2/ATG14/VPS4B/TBK1/WAC/VPS37A/PRKAA1/RAB33B/RAB23/GABARAPL1/TBC1D25/PIK3CA/CHMP4B/RAB1A/SYNPO2/VPS37B/ATG5/STAM2/PRKN/SMCR8/RRAGC/UBQLN1/ATG2A/PIP4K2C/PIKFYVE/EPG5/CDK5R1/PRK…	68
GO:1990138	GO:1990138	neuron projection extension	42/2810	140/16992	5.10651074780434e-05	0.00243230004299357	0.0019880783162292	BMPR2/NEDD4L/CPNE1/SEMA7A/ULK1/RNF6/PAFAH1B1/DPYSL2/SHTN1/STK11/TIAM1/NRP2/NDEL1/LIMK1/PLXNA1/NRG1/ALCAM/GSK3B/RIMS2/SYT1/SLC9A6/ULK2/ADNP/TNFRSF12A/PLXNA4/WNT3/UNC13A/POSTN/DSCAM/PRKN/MACF1/NKX6-1/SEMA5A/BCL11A/GOLGA4/MAP1B/CDK5R1/AURKA/SMURF1/NTN1/SEMA3A/OLFM1	42
GO:0000289	GO:0000289	nuclear-transcribed mRNA poly(A) tail shortening	16/2810	35/16992	5.11096959505732e-05	0.00243230004299357	0.0019880783162292	TNKS1BP1/CNOT7/CNOT6L/CNOT4/TNRC6C/TNRC6B/EIF4A2/CPEB3/SAMD4A/CNOT6/BTG2/TOB1/CNOT2/PAIP1/CNOT9/EIF4G1	16
GO:0006607	GO:0006607	NLS-bearing protein import into nucleus	12/2810	22/16992	5.13896115247462e-05	0.00243230004299357	0.0019880783162292	KPNA2/NUP35/KPNA3/KPNA6/TNPO2/TRPS1/NUP54/KPNA4/DAG1/CBLB/KPNA5/IPO5	12
GO:0060562	GO:0060562	epithelial tube morphogenesis	78/2810	309/16992	5.45149303129737e-05	0.00255907381887213	0.00209169883608105	PKD2/TGFBR2/EPHA4/SALL1/PPP3R1/HIF1A/FZD3/FAT4/EPHA7/MYCN/OSR1/GRHL2/SOX4/PKD1/ARHGAP35/KIF26B/FGF1/ESR1/LMO4/STK4/PRKACB/IPMK/KDM5B/MEF2C/FOXH1/TGFB1/SDC4/SIX4/RHOB/TSC1/SEMA4C/ARID1A/CCM2/FOXP1/WNT2B/ETV5/DLG5/EFNB2/DLC1/KRAS/PRKX/FZD6/MIB1/HOXA5/DAG1/PFN1/KDM6A/KLHL3/PROX1/EGF/SMAD4/LUZP1/AGTR2/TBX3/BMP2/SETD2/CSF1/FOXA1/VASP/ZEB2/TCF21/HAND2/RBPJ/HNF1B/SOX11/SOSTDC1/HAND1/NPNT/ADM/NOTCH1/STAR…	78
GO:0050890	GO:0050890	cognition	67/2810	256/16992	5.51773225120157e-05	0.00256910996769361	0.00209990203860448	KCNK10/VLDLR/SLC24A2/PTEN/KMT2A/SLC17A7/APP/LHX8/HIF1A/EGR2/DRD1/KMT2B/PAFAH1B1/ZNF385A/HTR2A/PAK5/TANC1/NEUROG1/SHANK2/CCND2/GRM7/ATP1A2/PLCB1/TTC8/NTAN1/MEF2C/MECP2/ARC/NRXN1/ADCY1/ADNP/GRIN2A/JAKMIP1/SGK1/FOXP2/NPTN/SLC11A2/KRAS/FOSL1/CPEB3/B4GALT2/CNR1/GMFB/KCNK2/MAPK1/PRKN/BTG2/TUSC3/SOBP/SLC12A5/RPS6KB1/SYNJ1/ITGA5/ADCY3/NIPBL/SLC6A1/KALRN/PRKAR1B/GRIA1/ITGA8/CRHBP/TMOD2/PRKAR2B/DDHD2/ITGA3…	67
GO:0001558	GO:0001558	regulation of cell growth	92/2810	379/16992	6.07890249367242e-05	0.00272684204229106	0.00222882680600082	APBB2/BMPR2/NEDD4L/TSG101/SERTAD2/SEMA7A/DERL2/TAOK2/URI1/DCBLD2/RNF6/CDKN1A/EIF4G2/EPHA7/PAFAH1B1/CAPRIN2/CRIM1/RBBP7/ARHGEF11/ITCH/NANOS1/DPYSL2/SHTN1/STK11/RB1/PTPRJ/INO80/NDEL1/LIMK1/PLXNA1/RPS6KA1/SH3BP4/CTGF/FBP1/NRG1/IL9R/CDC42/GSK3B/RIMS2/IGF1/TGFB1/EGLN2/SYT1/IGFBP3/ULK2/SMARCA2/SPOCK1/N6AMT1/DDX3X/ADNP/JADE1/TNFRSF12A/SGK1/PLXNA4/GJA1/ADIPOR2/SPG20/WNT3/BTG1/UNC13A/FRZB/SLC9A1/DSCAM/PRK…	92
GO:0034248	GO:0034248	regulation of cellular amide metabolic process	93/2810	384/16992	6.0891831889274e-05	0.00272684204229106	0.00222882680600082	SERP1/EIF5A2/MKNK2/PPP3CA/PIWIL2/METAP1/XRN1/CTSA/APP/ORMDL3/STAT3/DDX5/CNOT7/EIF4G2/MYCN/ETF1/SORL1/ZNF385A/UNK/CAPRIN2/CNOT6L/PRR16/NANOS1/EIF2S1/MEX3D/SOX4/EIF4H/TNRC6C/PPP1R15B/FAM129A/RPS6KA1/DICER1/ESR1/TNRC6B/LSM14B/ITGA2/SMAD2/UHMK1/ZFP36L1/IGF2BP2/ENC1/GAPDH/TGFB1/SYNCRIP/YBX3/AJUBA/SECISBP2L/FMR1/TSC1/DDX3X/TIA1/PRKAA1/CELF1/YTHDF2/TNRC6A/DDX6/BCL3/FXR1/EIF4A2/SNIP1/CPEB3/SAMD4A/CNOT6/R…	93
GO:0046777	GO:0046777	protein autophosphorylation	62/2810	233/16992	6.11565687664777e-05	0.00272684204229106	0.00222882680600082	STK17B/EPHA4/MAP3K9/MKNK2/TNKS1BP1/RASSF2/MINK1/ULK1/EPHA7/RAP2C/YES1/PDGFRA/JAK1/MAP3K11/TAOK3/MAP3K12/EPHB4/EIF2S1/STK11/SIK1/MAP3K3/FLT1/CAD/ATM/TXK/STK4/LCK/GSK3B/UHMK1/FER/ULK2/STK26/ERBB4/NLK/EPHB3/CALM1/WNK1/MOB1B/PRKX/STK39/SMG1/CHP1/STK33/WNK3/VRK1/ACVR1B/ABL2/NEK10/PDGFD/SLK/CAMK2A/AURKA/CLK3/CALM3/EPHA8/GRK5/PEAK1/STK16/MYO3A/CAV1/TAF1/CAMK2D	62
GO:0007179	GO:0007179	transforming growth factor beta receptor signaling pathway	48/2810	168/16992	6.15223157093531e-05	0.00272684204229106	0.00222882680600082	TGFBR2/ZFYVE9/RASL11B/TGFB1I1/BAMBI/SMAD5/DAB2/UBC/ADAM9/STK11/FURIN/SKIL/KLF10/SMAD7/SMAD2/FOXH1/TGFB1/DUSP22/TGFBR3/PMEPA1/RNF111/TRIM33/CGN/NLK/LEMD3/DKK3/COL1A2/PARD3/SKOR1/SMAD4/PBLD/ARHGEF18/FBN1/ASPN/LDLRAD4/CDKN1C/SOX11/PTPRK/NPNT/ITGA8/PRDM16/SMURF1/FKBP1A/CAV1/SKI/USP9Y/ITGA3/ZNF703	48
GO:0048639	GO:0048639	positive regulation of developmental growth	46/2810	159/16992	6.21652283736373e-05	0.00272684204229106	0.00222882680600082	TGFBR2/BMPR2/SERP1/NEDD4L/SEMA7A/ZFPM2/PAFAH1B1/SHTN1/PLCB1/PLS1/NDEL1/LIMK1/NRG1/GSK3B/RIMS2/BASP1/IGF1/MEF2C/GPR21/YBX3/TGFBR3/SYT1/ADNP/TNFRSF12A/ERBB4/WNT3/POU3F2/MAPK14/UNC13A/DSCAM/PRKN/MACF1/PROX1/SEMA5A/CSF1/RPS6KB1/GOLGA4/MAP1B/RBPJ/NIPBL/GATA6/NOTCH1/SPTBN4/SMURF1/NTN1/GHR	46
GO:0021761	GO:0021761	limbic system development	33/2810	102/16992	6.24081693639332e-05	0.00272684204229106	0.00222882680600082	EZH1/EPHA5/PTEN/NR4A3/LRP8/DRD1/PHLPP2/PAFAH1B1/KCNA1/NCOA1/GSK3B/MEF2C/NEUROD1/TSC1/EMX2/POU3F2/PAPD4/DLX1/PROX1/EZH2/TBX3/BTG2/KDM6B/KIF14/ZEB2/SLC32A1/CDK5R1/NEFL/ATP2B4/DCLK2/NEUROD6/SEMA3A/FEZF2	33
GO:0043410	GO:0043410	positive regulation of MAPK cascade	111/2810	475/16992	6.27224353167688e-05	0.00272684204229106	0.00222882680600082	CCL1/TAOK1/GAB1/MAP3K2/EPHA4/MAP3K9/PTEN/SEMA7A/DNAJC27/RASSF2/TAOK2/MINK1/CRK/SASH1/MAP3K1/MAP3K14/MAP3K5/TRAF4/DSTYK/PDGFRA/MAP3K11/HTR2A/UBC/TAOK3/ADAM9/MAP3K12/MAP3K8/TIAM1/RB1CC1/TIMP2/LIF/PLCB1/AKAP13/RAPGEF2/MAP3K3/TNFSF11/FLT1/FGF1/PLA2G1B/CTGF/FRS2/NRG1/CDC42/LTBR/PDE5A/IGF1/TGFB1/DUSP22/MYDGF/AJUBA/IGFBP3/RAP1A/RAP1B/SEMA4C/PSAP/MAP4K3/NRK/MAPK10/MDFIC/PRKAA1/IL26/ERBB4/GAREM1/NPTN/RAF1…	111
GO:0009612	GO:0009612	response to mechanical stimulus	56/2810	205/16992	6.28502094608731e-05	0.00272684204229106	0.00222882680600082	PKD2/TGFBR2/MAP3K2/DENND5B/SCN1A/ETV1/TXNIP/IRF1/PTGER4/MAP3K1/MAP3K14/HABP4/MAPK9/HTR2A/NEUROG1/ATP1A2/PKD1/CASP8/KCNA1/GCLC/KCNJ2/ITGA2/LTBR/MAPK8/TGFB1/AQP1/NRXN1/CHEK1/CLCN6/ANO3/GJA1/FOXP2/ATP2B2/MBD2/RAF1/INHBB/MAPK14/FOSL1/KCNK2/DAG1/POSTN/SLITRK6/SLC9A1/MMP7/STRBP/HDAC4/USP53/BTG2/TNFRSF10B/PKDREJ/MAP2K4/RPS6KB1/SLC38A2/KALRN/SUN1/COL11A1	56
GO:0043583	GO:0043583	ear development	56/2810	205/16992	6.28502094608731e-05	0.00272684204229106	0.00222882680600082	SALL1/BCL2L11/NR4A3/CXCL14/FZD3/TRIP11/FAT4/MYCN/PAFAH1B1/OSR1/LRIG1/NEUROG1/SLC25A27/NKX3-2/PRRX1/NEUROD1/TGFB1/OTX1/SDC4/LRIG3/GABRB2/ABR/SIX4/CCM2/MYCL/ATP2B2/INSIG1/GSC/SLC4A7/ZIC1/FZD6/ATG5/CCNA2/KCNK2/PRKRA/FRZB/SLITRK6/BMPER/MAPK1/PROX1/INSIG2/BMP2/SOBP/PCDH15/RBPJ/NIPBL/ATP8B1/GATA2/HMX3/ITGA8/NOTCH1/COL11A1/TWIST1/HESX1/NTN1/PAX2	56
GO:0048762	GO:0048762	mesenchymal cell differentiation	51/2810	182/16992	6.43465280745452e-05	0.00277077117505955	0.00226473296673924	TGFBR2/PTEN/TGFB1I1/BAMBI/KBTBD8/PPP3R1/HIF1A/DDX5/OSR1/DAB2/HMGA2/TIAM1/SMAD7/NRG1/SMAD2/GSK3B/MEF2C/TGFB1/TGFBR3/FAM83D/ERBB4/GSC/FOXF2/WNT10A/EDNRB/DAG1/FRZB/HGF/MAPK1/TMEM100/SMAD4/PBLD/EZH2/HAS2/BMP2/FOXA1/ZEB2/TCF21/PAX3/HAND2/DAB2IP/RBPJ/LDLRAD4/SOX11/EOMES/NOTCH1/TWIST1/SEMA3A/PAX2/ZNF703/OLFM1	51
GO:0044773	GO:0044773	mitotic DNA damage checkpoint	32/2810	98/16992	6.5556327413976e-05	0.0028017991574615	0.00229009417132719	TNKS1BP1/CNOT7/CDKN1A/E2F1/ZNF385A/CNOT6L/UBC/HMGA2/TAOK3/CNOT4/SOX4/CCND1/FBXO31/RBL2/RPA2/ATM/FANCI/CDK2/ATF2/MDM4/TFDP2/CNOT6/FOXN3/NPM1/TP73/BTG2/EP300/AURKA/TP63/CNOT2/MRNIP/CNOT9	32
GO:0090596	GO:0090596	sensory organ morphogenesis	65/2810	248/16992	6.74855833344741e-05	0.00285379280608548	0.00233259198968177	SALL1/NR4A3/VSX1/FJX1/TBC1D20/STAT3/MFN2/HIF1A/FZD3/OSR1/AGTPBP1/LRIG1/TOPORS/NEUROG1/OLFM3/NKX3-2/FOXL2/PRRX1/FRS2/SIX3/TENM3/VAX2/OTX1/LRIG3/ABR/SIX4/ARID1A/WNT2B/ATP2B2/INSIG1/GSC/FOXF2/HIPK1/TSPAN12/ZIC1/FZD6/PRKRA/FRZB/SLITRK6/MEIS1/MAPK1/DSCAM/BCAR3/PROX1/INSIG2/EGF/CYP26B1/SOBP/RARB/GDF11/FBN1/NIPBL/SOX11/COL5A1/FASLG/GATA2/HMX3/NECTIN1/ITGA8/COL11A1/TWIST1/HESX1/SKI/NTN1/PAX2	65
GO:0003205	GO:0003205	cardiac chamber development	45/2810	155/16992	6.77694816880784e-05	0.00285379280608548	0.00233259198968177	TGFBR2/BMPR2/SALL1/HEG1/SOS1/ZFPM2/ANK2/HIF1A/TRIP11/AP2B1/GRHL2/SOX4/SMAD7/FRS2/LMO4/NRG1/MEF2C/FOXH1/TGFB1/TGFBR3/LRP2/SNX17/ID2/ARID1A/ZBTB14/POU4F1/DHRS3/KCNK2/PROX1/SMAD4/EGLN1/LUZP1/XIRP2/TBX3/RARB/FHL2/HAND2/RBPJ/SOX11/HAND1/GATA6/NOTCH1/FKBP1A/NPHP3/COL11A1	45
GO:0001508	GO:0001508	action potential	40/2810	133/16992	7.16431717284348e-05	0.00299489375539231	0.0024479230478398	SCN1A/NEDD4L/SCN2A/PTPN3/ANK2/DRD1/P2RX4/KCNJ8/ATP1A2/KCNA1/KCNJ2/GNA11/CACNB3/KCNMB4/KCNA2/KCND3/FMR1/CACNA1C/SCN1B/ANK3/GJA1/SLMAP/GNAQ/CNR1/SCN3A/SCN9A/SLC9A1/USP53/GLRA1/DSC2/SCN8A/CACNA1I/HCN2/KCNJ3/ATP2A2/CACNA1H/CAV1/NUP155/CLDN19/CAMK2D	40
GO:0030510	GO:0030510	regulation of BMP signaling pathway	28/2810	82/16992	7.60898789289797e-05	0.00315772997555266	0.00258101976809437	BMPR2/NBL1/SKIL/SMAD7/SMAD2/NEO1/TRIM33/SPG20/LEMD3/SULF1/RNF165/DLX1/BMPER/VWC2L/SKOR1/SMAD4/XIAP/TOB1/FBN1/RBPJ/RBPMS2/SOX11/SOSTDC1/GATA6/NOTCH1/SMURF1/SKI/ITGA3	28
GO:0055024	GO:0055024	regulation of cardiac muscle tissue development	24/2810	66/16992	7.86540579627491e-05	0.00322585080460245	0.00263669938850452	TGFBR2/ERBB3/PTEN/ZFPM2/FRS2/NRG1/SOX6/GSK3B/IGF1/MEF2C/TGFB1/TGFBR3/GJA1/ERBB4/EFNB2/MAPK14/KCNK2/SMAD4/TP73/BMP2/FZD7/RBPJ/GATA6/NOTCH1	24
GO:0042476	GO:0042476	odontogenesis	36/2810	116/16992	7.90540712143559e-05	0.00322585080460245	0.00263669938850452	BCL11B/BCL2L11/LHX8/OSR1/NFIC/TGFB1/AQP1/ATF2/PPARA/SDC1/ITGA6/RUNX2/DLX3/WNT10A/DLX1/COL1A2/SLC24A4/ROGDI/PAM/ADAMTS5/BMP2/CSF1/NKX2-3/FAM20C/MYO5A/HAND2/ASPN/PAX9/SOSTDC1/CNNM4/HAND1/ADM/NECTIN1/TP63/TWIST1/CSF3R	36
GO:1902903	GO:1902903	regulation of supramolecular fiber organization	72/2810	283/16992	7.94211565302857e-05	0.00322585080460245	0.00263669938850452	SCIN/PFN2/LIMA1/HSPA8/SSH2/SLAIN2/CFL2/PTGER4/TWF1/S1PR1/ARHGEF10/LMOD3/MAPRE1/AKAP13/PREX1/PIK3R1/ARHGAP35/LIMK1/CTGF/TRIOBP/FCHSD2/JMY/CDC42/CLIP3/ARF6/FER/MEF2C/MECP2/SDC4/TSC1/WDR1/ARFIP1/WASL/RICTOR/TOGARAM1/ARFGEF1/DLC1/CLIP1/MID1/CARMIL1/MID1IP1/SYNPO2/GMFB/RASA1/PFN1/SLC9A1/PRKN/PROX1/NCKAP1/SMAD4/TENM1/F2RL1/SPTBN1/SEMA5A/CIT/VASP/NOX4/TMSB4Y/IQGAP2/PRKCE/AP1AR/LATS1/PPP1R9A/SLC39A12/EPS…	72
GO:2000765	GO:2000765	regulation of cytoplasmic translation	9/2810	14/16992	8.22968095421864e-05	0.00331911146653592	0.00271292744280284	ZNF385A/UNK/YBX3/FMR1/YTHDF2/CPEB3/CPEB1/CPEB2/CPEB4	9
GO:0007033	GO:0007033	vacuole organization	46/2810	161/16992	8.66037946148096e-05	0.00346839113118192	0.00283494350130334	ATG16L1/TSG101/AKTIP/TP53INP1/MFSD8/MFN2/FYCO1/PIP4K2A/ABCA1/MTMR3/RB1CC1/TP53INP2/TRAPPC8/RAB5A/KIAA1324/VCP/ATG14/VPS4B/RAB33B/RAB23/GABARAPL1/TBC1D25/CLVS2/CHMP4B/RAB1A/SYNPO2/ATG5/SMCR8/RAB34/UBQLN1/RBSN/ATG2A/PIP4K2C/PIKFYVE/EPG5/GAA/LYST/FAM160A2/CLEC16A/ARF1/SMURF1/TBC1D12/ATG12/ATG2B/LRSAM1/HPS4	46
GO:0031331	GO:0031331	positive regulation of cellular catabolic process	87/2810	358/16992	9.11928292255885e-05	0.00362681481232601	0.00296443356408035	FBXL5/SPTLC1/RNF128/TP53INP1/PTEN/TRIM8/MFN2/HIF1A/CNOT7/FYCO1/DAB2/ANKIB1/PIP4K2A/AADAC/HTR2A/UBC/NANOS1/ADAM9/STK11/PAFAH1B2/FURIN/TNRC6C/ATG7/RAB12/TP53INP2/BNIP3L/VPS13C/SMAD7/SH3BP4/TNFAIP3/GCLC/SOCS5/TNRC6B/GSK3B/ZFP36L1/TRIB2/IGF1/KIAA1324/VCP/LONRF1/FMR1/TSC1/PRR5L/ATG14/TBK1/PPARA/WAC/PRKAA1/SH3D19/LONRF3/PIK3CB/RNF19A/ARIH2/CPEB3/PRKN/SMCR8/DDRGK1/CDC23/UBQLN1/EGF/RNF217/PLIN5/SNX9/CSNK…	87
GO:0070884	GO:0070884	regulation of calcineurin-NFAT signaling cascade	10/2810	17/16992	9.47057001654567e-05	0.00374054858515566	0.00305739563437957	ERBB3/NFAT5/CHP2/NRG1/IGF1/CHP1/SLC9A1/LMCD1/ATP2B4/CIB1	10
GO:0030509	GO:0030509	BMP signaling pathway	43/2810	148/16992	9.53899514780556e-05	0.00374176885010154	0.00305839303693521	RGMB/BMPR2/SMAD5/NBL1/DDX5/DSG4/SLC33A1/RGMA/SKIL/SMAD7/SMAD2/NEO1/TGFB1/TGFBR3/TRIM33/RUNX2/SPG20/LEMD3/SULF1/RNF165/BMP3/DLX1/UBE2D3/BMPER/VWC2L/SKOR1/TMEM100/SMAD4/XIAP/UBE2D1/BMP2/TOB1/FBN1/RBPJ/RBPMS2/SOX11/SOSTDC1/GATA6/NOTCH1/SMURF1/SKI/USP9Y/ITGA3	43
GO:0016202	GO:0016202	regulation of striated muscle tissue development	36/2810	117/16992	9.62474489096021e-05	0.00374972204017205	0.00306489370068744	TGFBR2/ERBB3/PTEN/ZFPM2/DDX5/FRS2/NRG1/SOX6/GSK3B/IGF1/MEF2C/TGFB1/YBX3/HDAC9/TGFBR3/SIX4/MKL2/GJA1/PRKAA1/ERBB4/EFNB2/MAPK14/KCNK2/SMAD4/HDAC4/TP73/CYP26B1/BMP2/FZD7/MYF5/FAM129B/RPS6KB1/RBPJ/GATA6/NOTCH1/TWIST1	36
GO:0007254	GO:0007254	JNK cascade	53/2810	194/16992	9.71646033953288e-05	0.00375987624084492	0.00307319339472992	TAOK1/GAB1/MAP3K2/EPHA4/MAP3K9/RASSF2/TAOK2/MINK1/SASH1/PTGER4/MAP3K5/PAFAH1B1/TRAF4/MAPK9/MAP3K11/UBC/ITCH/TAOK3/MAP3K12/TIAM1/RB1CC1/PLCB1/TNFSF11/CTGF/CDC42/LTBR/MAPK8/DUSP22/FKTN/ZMYND11/HIPK3/MECOM/MAP4K3/NRK/MAPK10/MDFIC/MAP3K20/WNT7B/PRKN/MAGI3/FZD4/TP73/F2RL1/FZD7/IRAK4/ZEB2/MAP2K4/DUSP10/FZD10/DAB2IP/AIDA/DACT1/IRAK2	53
GO:0032970	GO:0032970	regulation of actin filament-based process	81/2810	329/16992	9.8834909212981e-05	0.00379884245008552	0.00310504303263954	SCIN/PFN2/EPHA5/LIMA1/SSH2/CFL2/FRMD6/ANK2/CRK/PTGER4/TWF1/PDGFRA/S1PR1/ARHGEF10/LMOD3/ATP1A2/STC1/AKAP13/PREX1/PIK3R1/ARHGAP35/LIMK1/PDE4D/CTGF/TRIOBP/FCHSD2/KCNJ2/JMY/CDC42/CCDC88A/ARF6/FER/MEF2C/TGFB1/SDC4/TSC1/WDR1/CACNA1C/ARFIP1/WASL/RICTOR/ARFGEF1/DLC1/CARMIL1/SYNPO2/GMFB/RASA1/PFN1/SLC9A1/PRKN/PROX1/NCKAP1/SMAD4/PAM/TENM1/F2RL1/SPTBN1/ABL2/SEMA5A/CIT/VASP/NOX4/DSC2/TMSB4Y/FZD10/IQGAP2/CD2A…	81
GO:0045927	GO:0045927	positive regulation of growth	63/2810	242/16992	0.000106914037150068	0.00406994219725844	0.00332663063259138	TGFBR2/BMPR2/SERP1/NEDD4L/SEMA7A/ZFPM2/DERL2/EIF4G2/PAFAH1B1/SHTN1/PLCB1/INO80/PLS1/NDEL1/LIMK1/RPS6KA1/NRG1/IL9R/CDC42/GSK3B/RIMS2/BASP1/IGF1/MEF2C/GPR21/YBX3/TGFBR3/SYT1/N6AMT1/DDX3X/ADNP/TNFRSF12A/ERBB4/WNT3/POU3F2/TFCP2L1/MAPK14/UNC13A/SLC9A1/DSCAM/PRKN/MACF1/PROX1/WFS1/PPP1R1C/RPS6KA3/SEMA5A/CSF1/RPS6KB1/GOLGA4/MAP1B/RBPJ/NIPBL/GATA6/H3F3B/NOTCH1/SPTBN4/SMURF1/NTN1/GHR/EIF4G1/CIB1/USP47	63
GO:0006814	GO:0006814	sodium ion transport	59/2810	223/16992	0.000108020117685225	0.00406994219725844	0.00332663063259138	PKD2/SLC24A2/SCN1A/NEDD4L/SCN2A/ATP12A/PTPN3/SLC17A7/SLC41A1/NETO2/P2RX4/OSR1/ANO6/ATP1A2/SIK1/NEDD4/TGFB1/SLC9A6/SLC24A3/SLC6A8/SCN1B/ANK3/SGK1/SLC4A7/WNK1/STK39/SLMAP/ASIC4/SLC17A6/SLC9A2/CHP1/SCN3A/SCN9A/SLC10A4/SLC24A4/SLC9A1/SLC5A7/KLHL3/WNK3/SLC4A4/SLC38A2/SCN8A/CACNA1I/HCN2/SLC38A11/PRKCE/CNNM4/KIF5B/SLC12A2/SLC4A10/AHCYL1/SLC9A7/ATP2B4/SPTBN4/ARF1/CACNA1H/SLC24A5/STOM/CAMK2D	59
GO:0009755	GO:0009755	hormone-mediated signaling pathway	59/2810	223/16992	0.000108020117685225	0.00406994219725844	0.00332663063259138	CREBRF/NR2C2/RORA/TGFB1I1/NR4A3/RNF6/DDX5/NR4A2/DAB2/NCOA3/LMO3/CRY2/PTH/ABHD2/NR2C1/RB1/AKAP13/RORC/NCOA1/ESR1/NR1I2/NR3C1/NEDD4/RNF4/NR1H2/FOXH1/THRB/EGLN2/RWDD1/PMEPA1/PGR/ARID1A/FOXP1/PPARA/NR3C2/ADIPOR2/LBH/RBFOX2/MED13/STRN3/TSHR/DDRGK1/PPARGC1B/UBR5/HNF4G/NRIP1/RARB/FOXA1/EP300/TCF21/ESRRG/LATS2/FHL2/LATS1/TP63/CNOT2/CRHBP/CNOT9/TAF1	59
GO:0021700	GO:0021700	developmental maturation	64/2810	247/16992	0.000109709111345315	0.00410656261878836	0.00335656290438677	LHX6/PTEN/VSX1/SLC17A7/APP/TUSC2/MMP2/HIF1A/NTN4/EREG/FAT4/CDKN1A/NR4A2/EPAS1/S1PR1/PTH/ANO6/ABHD2/L3MBTL3/RB1/RNASE9/GSK3B/SIX3/IGF1/MECP2/ZDHHC15/NRXN1/IL15/ID2/RUNX2/CBFB/NFIA/TFCP2L1/AP1G1/GNAQ/UNC13A/HOXA5/EDNRB/DAG1/HOXB13/NKX6-1/BMP2/KIF14/FOXA1/GDF11/NOM1/AP3D1/FAM20C/BCL11A/MYO5A/DAB2IP/KLF2/RBPJ/CDKN1C/TRIP13/GATA2/CDK5R1/AURKA/SPTBN4/CEND1/EPHA8/DMC1/ARCN1/PAX2	64
GO:0001892	GO:0001892	embryonic placenta development	29/2810	88/16992	0.000117762142900939	0.00435112124124953	0.00355645670275365	PKD2/GAB1/PLAC1/HIF1A/VASH2/EPAS1/GRHL2/LIF/PKD1/CASP8/NCOA1/GCM2/STK4/ZFP36L1/GJB5/E2F8/SOCS3/NRK/BPTF/WNT7B/MAPK1/EGLN1/SETD2/RBPJ/CDKN1C/EOMES/GATA2/HAND1/ADM	29
GO:0060021	GO:0060021	palate development	29/2810	88/16992	0.000117762142900939	0.00435112124124953	0.00355645670275365	TGFBR2/SOS1/OSR1/ALX4/NEUROG1/PRRX1/SMAD2/MEF2C/TGFBR3/BNC2/EPHB3/INSIG1/FOXF2/DHRS3/TIPARP/INSIG2/SMAD4/TBX3/GDF11/TCF21/PLEKHA1/PKDCC/HAND2/SATB2/SOX11/ASPH/PRDM16/TWIST1/SKI	29
GO:0051402	GO:0051402	neuron apoptotic process	58/2810	219/16992	0.000119390230678303	0.00435847463246033	0.00356246711156775	TNFRSF21/BCL2L11/EGLN3/SCN2A/ERBB3/NR4A3/APP/HIF1A/EPHA7/OXR1/NR4A2/MAP3K11/SRPK2/MCL1/MAP3K12/RB1/GCLC/ATM/CDC42/TRIM2/MEF2C/GAPDH/MECP2/EGLN2/ATF2/GABRB2/SIX4/CNTFR/ITSN1/ADNP/PIK3CA/KRAS/POU4F1/DLX1/RASA1/PRKN/NDNF/ADARB1/WFS1/HDAC4/USP53/TP73/BTG2/KIF14/CIT/FBXW7/MAP2K4/CPEB4/AARS/NSMF/FASLG/CDK5R1/NEFL/EN2/TP63/GCLM/SET/GPX1	58
GO:0048863	GO:0048863	stem cell differentiation	46/2810	163/16992	0.000119483240317142	0.00435847463246033	0.00356246711156775	REST/STAT3/KBTBD8/HIF1A/OSR1/PDGFRA/HMGA2/LIF/ESR1/NRG1/SOX6/GSK3B/SIX3/MEF2C/ERBB4/RUNX2/WNT3/GSC/LBH/CHD2/CDK13/WNT10A/EDNRB/FRZB/SOX5/MSI2/MAPK1/JARID2/SMAD4/SETD2/FOXA1/ZEB2/HAND2/RBPJ/HNF1B/SOX11/MTF2/EOMES/GATA6/TP63/GPM6A/NOTCH1/TWIST1/TRIM6/SEMA3A/PAX2	46
GO:0016482	GO:0016482	cytosolic transport	40/2810	136/16992	0.000122960532388229	0.00445693018346449	0.00364294128934347	TBC1D17/AKTIP/VPS26A/TGOLN2/SORL1/DAB2/GOSR1/STX6/SNX16/KLHL20/EEA1/SNX8/GBF1/SNX12/MYO1D/ZFYVE21/VPS13C/RAB9A/RAB5A/VPS13A/VPS54/VAMP3/EPS15/CLTC/SNX3/VTI1A/RAB14/AP1G1/MAPK1/PRKN/ARL1/ERC1/RBSN/RIC1/PIKFYVE/EVI5/AP1AR/FAM160A2/LAMP1/TBC1D10C	40
GO:0007030	GO:0007030	Golgi organization	32/2810	101/16992	0.000125073512487614	0.0045050063271482	0.00368223707403123	TBC1D20/TRIP11/ATL3/NPLOC4/DNAJC28/STX6/GBF1/CDC42/ATL2/SEC23IP/RAB33B/VTI1A/ARFGEF1/UBXN2B/VCPIP1/PDCD10/ARHGAP21/RAB1A/BAG5/STX18/VMP1/MAPK1/ARL1/VRK1/CSNK1A1/SYNE1/CIT/RBSN/RAB30/COG3/ATP8B1/MYO18A	32
GO:0008361	GO:0008361	regulation of cell size	43/2810	150/16992	0.000133364596454941	0.00477361902435904	0.00390179184496791	BMPR2/LAMTOR5/PTEN/SEMA7A/KCNMA1/RNF6/EPHA7/PAFAH1B1/TMEM123/ANO6/PRR16/DPYSL2/SHTN1/AKT3/RB1CC1/NDEL1/LIMK1/PLXNA1/NRG1/GSK3B/ANXA7/AQP1/ULK2/TSC1/ADNP/TNFRSF12A/CLCN6/PLXNA4/ATP2B2/SPG20/WNT3/DSCAM/MACF1/NKX6-1/SEMA5A/GOLGA4/MAP1B/SLC12A2/CDK5R1/ATP7A/NTN1/SEMA3A/OLFM1	43
GO:1901861	GO:1901861	regulation of muscle tissue development	36/2810	119/16992	0.000141099307127481	0.00501910392496324	0.00410244275119913	TGFBR2/ERBB3/PTEN/ZFPM2/DDX5/FRS2/NRG1/SOX6/GSK3B/IGF1/MEF2C/TGFB1/YBX3/HDAC9/TGFBR3/SIX4/MKL2/GJA1/PRKAA1/ERBB4/EFNB2/MAPK14/KCNK2/SMAD4/HDAC4/TP73/CYP26B1/BMP2/FZD7/MYF5/FAM129B/RPS6KB1/RBPJ/GATA6/NOTCH1/TWIST1	36
GO:0016311	GO:0016311	dephosphorylation	98/2810	418/16992	0.000144853437469193	0.00508895791494232	0.00415953899768383	PTPN4/MASTL/CSRNP3/PPP3CA/PTPDC1/PPP2R2A/PTEN/SSH2/PTPN3/DUSP2/PPP6C/PPP1R3B/URI1/PPP3R1/STYX/PXYLP1/PHLPP2/PTPRD/PPP6R3/CRY2/PTPN21/CHP2/MTMR3/PKMYT1/SPRED1/PGP/FBXW11/DUSP8/PTPRJ/PPP1R15B/OCRL/MYO1D/PTP4A1/PUDP/FBP1/PTP4A3/CTDSPL/FBP2/LCK/ITGA2/EYA4/THNSL2/INPPL1/MEF2C/DUSP16/TGFB1/DUSP22/HDHD2/PPP1R12A/TSC1/PFKFB3/PLPPR1/ARPP19/PPTC7/FKBP15/PTPRG/DLC1/CALM1/WNK1/PPP6R1/MAGI2/ARFGEF3/MTMR6/PTPN…	98
GO:0035725	GO:0035725	sodium ion transmembrane transport	42/2810	146/16992	0.000145728845477657	0.00508895791494232	0.00415953899768383	PKD2/SLC24A2/SCN1A/NEDD4L/SCN2A/PTPN3/SLC17A7/SLC41A1/NETO2/OSR1/ANO6/ATP1A2/NEDD4/SLC9A6/SLC24A3/SCN1B/ANK3/SLC4A7/STK39/SLMAP/ASIC4/SLC9A2/CHP1/SCN3A/SCN9A/SLC24A4/SLC9A1/WNK3/SLC4A4/SCN8A/CACNA1I/HCN2/PRKCE/CNNM4/KIF5B/SLC9A7/ATP2B4/ARF1/CACNA1H/SLC24A5/STOM/CAMK2D	42
GO:0050821	GO:0050821	protein stabilization	42/2810	146/16992	0.000145728845477657	0.00508895791494232	0.00415953899768383	PFN2/UBE2B/CDC37L1/PTEN/RASSF2/ANK2/CDKN1A/SOX4/PIK3R1/SMAD7/CREBL2/STK4/IGF1/GAPDH/TSC1/USP33/MDM4/NLK/USP13/PDCD10/HIP1/GNAQ/CHP1/SEL1L/PRKRA/PFN1/PTGES3/CSN3/PRKN/SWSAP1/WFS1/OTUD3/EP300/FBXW7/CCT6A/MORC3/COG3/GOLGA7/LAMP1/PLPP3/TAF1/HPS4	42
GO:0030099	GO:0030099	myeloid cell differentiation	81/2810	333/16992	0.000151501870648398	0.0052584922012326	0.00429811048659284	SCIN/TGFBR2/ARID4A/RASSF2/SENP1/PKNOX1/RUNX1/SMAD5/HIF1A/PURB/OSTM1/GLO1/PAFAH1B1/EPAS1/TMEM64/ZNF385A/PIP4K2A/SH3PXD2A/PAF1/L3MBTL3/LIF/RB1/KLF10/CASP8/TNFSF11/ABI1/PIK3R1/IL25/SOX6/CDC42/ZFP36L1/LTBR/MEF2C/TGFB1/TGFBR3/ID2/WDR1/KLF13/FOXP1/CBFB/HOXA9/NBEAL2/SLC11A2/PRKX/MAPK14/RBFOX2/POU4F1/ITPKB/HOXA5/NDFIP1/MEIS1/ZBTB46/ACTN1/PPARGC1B/ACVR1B/F2RL1/TET2/CSF1/EP300/NKX2-3/FAM20C/SFXN1/FBN1/TOB2…	81
GO:0033173	GO:0033173	calcineurin-NFAT signaling cascade	12/2810	24/16992	0.00015515879251942	0.00532534527681347	0.00435275388896355	PPP3CA/ERBB3/NFAT5/PPP3R1/CHP2/NRG1/IGF1/CHP1/SLC9A1/LMCD1/ATP2B4/CIB1	12
GO:0032872	GO:0032872	regulation of stress-activated MAPK cascade	54/2810	202/16992	0.000155287700581081	0.00532534527681347	0.00435275388896355	TAOK1/GAB1/MAP3K2/EPHA4/MAP3K9/RASSF2/TAOK2/MINK1/SASH1/MAP3K5/PAFAH1B1/TRAF4/MAP3K11/ITCH/TAOK3/TIAM1/RB1CC1/PLCB1/PBK/MAP3K3/TNFSF11/CTGF/CDC42/LTBR/DUSP22/FKTN/ZMYND11/HIPK3/SEMA4C/MECOM/NRK/MDFIC/IL26/PDCD10/MID1/MAP3K20/WNT7B/HGF/MAPK1/PRKN/MAGI3/FZD4/TP73/F2RL1/BMP2/FZD7/ZEB2/MAP2K4/DUSP10/FZD10/HAND2/DAB2IP/AIDA/DACT1	54
GO:0000077	GO:0000077	DNA damage checkpoint	43/2810	151/16992	0.00015707122440872	0.00535444584636155	0.00437653969264147	TAOK1/TNKS1BP1/TAOK2/CNOT7/CDKN1A/E2F1/ZNF385A/CNOT6L/UBC/HMGA2/TAOK3/CNOT4/SOX4/CCND1/FBXO31/RBL2/USP28/RPA2/RBBP8/BABAM1/ATM/FANCI/CDK2/ATF2/CHEK1/WAC/MDM4/MAPK14/TFDP2/MAP3K20/CNOT6/FOXN3/NPM1/TP73/BTG2/EP300/CDC5L/AURKA/TP63/CNOT2/MRNIP/CNOT9/ATRIP	43
GO:0030534	GO:0030534	adult behavior	41/2810	142/16992	0.000159129133986392	0.00539250029787022	0.00440764409117088	EPHA4/SCN1A/USP46/PBX3/PTEN/NR4A3/APP/DRD1/OXR1/PAFAH1B1/NR4A2/HTR2A/SHANK2/CCND2/GRM7/ATP1A2/KCNJ10/GLRB/NTAN1/MECP2/NRXN1/ID2/TSC1/PPARA/SLC1A2/ZIC1/SLITRK6/PRKN/ADAM22/GLRA1/RNF180/UNC79/HOXB8/KALRN/HOXD10/CRHBP/EPS8/SPTBN4/CEND1/ARCN1/HOXD9	41
GO:0070936	GO:0070936	protein K48-linked ubiquitination	19/2810	49/16992	0.00016145832499165	0.00543924604251283	0.00444585245348526	NEDD4L/UBE2B/UBE2Q2/RNF6/TOPORS/ITCH/TNFAIP3/RNF4/UBE2A/UBE2D2/RNF216/ARIH2/UBE2D3/PRKN/KLHL3/BFAR/MARCH6/UBE2D1/UBE2G1	19
GO:0000082	GO:0000082	G1/S transition of mitotic cell cycle	62/2810	241/16992	0.000172708497320063	0.00578421967340353	0.00472782202266742	PKD2/PPP3CA/PTEN/TNKS1BP1/PPP6C/RRM2/WEE1/CNOT7/CDKN1A/E2F1/ZNF385A/CNOT6L/UBC/CNOT4/SOX4/CCND2/CCND1/FBXO31/PLCB1/RBL2/PKD1/RB1/NPAT/KLF11/INO80/RPA2/RBBP8/CTDSPL/ATM/CDK2/ZNF655/ID2/DDX3X/JADE1/MDM4/CUL5/TFDP2/USP37/NACC2/CNOT6/PPP1R1C/EZH2/ACVR1B/NPM1/TP73/BTG2/KIF14/EP300/RPS6KB1/CAMK2A/LATS2/BACH1/LATS1/AURKA/TP63/CCNE2/CNOT2/CUL3/DACT1/CNOT9/PDPN/EIF4G1	62
GO:0072001	GO:0072001	renal system development	70/2810	280/16992	0.000174890270711641	0.00582323593235795	0.00475971256949001	PKD2/EPHA4/SALL1/BCL2L11/SMAD5/FAT4/EPHA7/OSR1/PDGFRA/SOX4/KCNJ8/LIF/COL4A3/PKD1/KIF26B/SMAD7/FGF1/SMAD2/BASP1/DACT2/MEF2C/ROBO2/TGFB1/SDC4/SEC61A1/ID2/SIX4/TSC1/SDC1/WNT2B/EMX2/ITGA6/DLG5/EFNB2/SEC63/NFIA/PRKX/MAGI2/SULF1/WNT7B/GLIS2/BMPER/TIPARP/KLHL3/PROX1/WFS1/SMAD4/TP73/HAS2/AGTR2/TET2/BMP2/PTPRO/RARB/PDGFD/GDF11/TCF21/FBN1/NIPBL/CDKN1C/HNF1B/SOX11/NPNT/TP63/ITGA8/NOTCH1/NPHP3/CTNNBIP1/PAX2/…	70
GO:0032410	GO:0032410	negative regulation of transporter activity	23/2810	65/16992	0.000177051746796953	0.00586112921333035	0.00479068523277183	PKD2/NEDD4L/GNB5/OSR1/ATP1A2/GSTM2/NEDD4/OPRL1/FMR1/NDFIP2/ANK3/CAB39/CALM1/STK39/NDFIP1/UBQLN1/TRDN/KCNRG/WWP2/PRKCE/CALM3/TWIST1/CAMK2D	23
GO:0070302	GO:0070302	regulation of stress-activated protein kinase signaling cascade	54/2810	203/16992	0.00017808123913967	0.00586132906064881	0.00479084858108962	TAOK1/GAB1/MAP3K2/EPHA4/MAP3K9/RASSF2/TAOK2/MINK1/SASH1/MAP3K5/PAFAH1B1/TRAF4/MAP3K11/ITCH/TAOK3/TIAM1/RB1CC1/PLCB1/PBK/MAP3K3/TNFSF11/CTGF/CDC42/LTBR/DUSP22/FKTN/ZMYND11/HIPK3/SEMA4C/MECOM/NRK/MDFIC/IL26/PDCD10/MID1/MAP3K20/WNT7B/HGF/MAPK1/PRKN/MAGI3/FZD4/TP73/F2RL1/BMP2/FZD7/ZEB2/MAP2K4/DUSP10/FZD10/HAND2/DAB2IP/AIDA/DACT1	54
GO:0060538	GO:0060538	skeletal muscle organ development	45/2810	161/16992	0.000179381789941318	0.00587039720567958	0.00479826057064084	PPP3CA/ZBTB18/CFL2/HLF/EGR2/DDX5/LMOD3/RB1/FOXL2/MEF2D/BASP1/MEF2C/TGFB1/YBX3/HMG20B/HDAC9/SIX4/CNTFR/GPCPD1/FOXP2/PRKAA1/MAPK14/CCNT2/PITX1/HDAC4/BVES/CYP26B1/BTG2/DMRTA2/EP300/MYF5/FAM129B/TCF21/RPS6KB1/FOXN2/SOX11/EOMES/HOXD10/NOTCH1/BCL9/TWIST1/CAV1/SKI/GPX1/HOXD9	45
GO:0001837	GO:0001837	epithelial to mesenchymal transition	37/2810	125/16992	0.000188014731514617	0.00611795663286485	0.00500060712347789	TGFBR2/PTEN/TGFB1I1/BAMBI/KBTBD8/PPP3R1/HIF1A/DDX5/DAB2/HMGA2/TIAM1/SMAD7/SMAD2/GSK3B/TGFB1/TGFBR3/FAM83D/GSC/FOXF2/DAG1/HGF/TMEM100/SMAD4/PBLD/EZH2/HAS2/BMP2/FOXA1/PAX3/DAB2IP/RBPJ/LDLRAD4/EOMES/NOTCH1/TWIST1/ZNF703/OLFM1	37
GO:0002064	GO:0002064	epithelial cell development	52/2810	194/16992	0.000189391145692814	0.00612792706995903	0.00500875661549774	ARID4B/BCL11B/ARID4A/HEG1/TBC1D20/FRMD6/HIF1A/CDKN1A/RAP2C/PAFAH1B1/GRHL2/FNDC3A/STC1/RAPGEF2/NKX3-2/PDE4D/ESR1/FRS2/CDC42/GSK3B/SIX3/DACT2/RAB13/RAP1A/RAP1B/CCM2/SDC1/ATP2B2/SLC4A7/TFCP2L1/MAGI2/ATRX/FOSL2/YIPF6/ARHGEF26/HOXA5/WNT7B/PALLD/SLITRK6/PROX1/HOXB13/NKX6-1/F2RL1/RARB/SIPA1L3/FOXA1/NKX2-2/TP63/NOTCH1/DMRT1/EXPH5/GPX1	52
GO:0048608	GO:0048608	reproductive structure development	98/2810	421/16992	0.000190907513923027	0.00614228838335491	0.00502049505863808	PKD2/ARID4B/GAB1/PLAC1/BMPR2/SALL1/BCL2L11/ITGB8/ARID4A/PTEN/ZFPM2/TBC1D20/PLAG1/LHX8/HIF1A/EREG/VASH2/KMT2B/EPAS1/OSR1/PDGFRA/GRHL2/FNDC3A/NEUROG1/RNF38/STK11/CCND1/LIF/STC1/PKD1/CASP8/FOXL2/NCOA1/FANCG/ESR1/GCM2/FRS2/HMGCS1/ATM/STK4/ZFP36L1/BASP1/KDM5B/ROBO2/GJB5/YBX3/RAB13/E2F8/SIX4/SOCS3/ARID1A/TAF4/SDC1/WNT2B/PSAP/GJA1/NRK/DLX3/FOXF2/INHBB/MAPK14/SULF1/FOSL1/ATRX/BPTF/WNT7B/MAPK1/TIPARP/SMAD…	98
GO:0007156	GO:0007156	homophilic cell adhesion via plasma membrane adhesion molecules	44/2810	157/16992	0.000196975833924627	0.00630212626193486	0.00515114103771136	CADM2/FAT4/PCDHA6/PCDHA4/PCDHA3/PCDHA2/FAT2/DSG4/PCDHAC2/PKD1/CELSR2/PCDHA9/PCDHAC1/PCDHA13/PCDHA12/PCDHA11/PCDHA7/PCDHA5/PCDHA1/DSC1/TENM3/ROBO2/CDH6/FAT3/PCDH10/NPTN/PIK3CB/PCDHA10/PCDHA8/DSCAM/CDHR1/CD84/PTPRT/MPZL2/PCDH15/CDH24/PCDH11Y/DSC2/DSCAML1/PCDH11X/CDH10/PCDH9/NECTIN1/ROBO1	44
GO:0048644	GO:0048644	muscle organ morphogenesis	26/2810	78/16992	0.000211185624831704	0.00671922263006205	0.00549206124927829	SERP1/HEG1/ZFPM2/S1PR1/LIF/SMAD7/NRG1/MYLK/FOXH1/TGFB1/TGFBR3/GSC/POU4F1/PROX1/ADARB1/SMAD4/EGLN1/XIRP2/BMP2/MYF5/ACTC1/RBPJ/HAND1/NOTCH1/FKBP1A/COL11A1	26
GO:0021955	GO:0021955	central nervous system neuron axonogenesis	13/2810	28/16992	0.000213655644674976	0.00675673472816551	0.00552272234680636	EPHA4/PTEN/PAFAH1B1/NR4A2/ARHGAP35/NDEL1/SCN1B/PLXNA4/NFIB/EPHB3/ADARB1/ZEB2/SPTBN4	13
GO:0010506	GO:0010506	regulation of autophagy	68/2810	272/16992	0.000214724239658831	0.00675673472816551	0.00552272234680636	SPTLC1/TP53INP1/CTSA/TRIM8/MFSD8/MFN2/HIF1A/VPS26A/EIF4G2/FYCO1/PIP4K2A/MCL1/MTMR3/STK11/CTSK/PAFAH1B2/ATG7/RAB12/TP53INP2/BNIP3L/VPS13C/SH3BP4/RAB5A/SREBF1/ATM/NEDD4/GSK3B/MAPK8/KIAA1324/GAPDH/TSC1/ATP6V1B2/ATG14/TBK1/USP33/WAC/PSAP/PRKAA1/RAB33B/DNM1L/USP13/PIK3CB/TBC1D25/PIK3CA/CHMP4B/ITPR1/VMP1/MTCL1/HGF/PRKN/SMCR8/DRAM2/LAMP3/ABL2/EP300/PIP4K2C/ZDHHC8/FBXW7/PIKFYVE/MTDH/CDK5R1/CLEC16A/SMURF1…	68
GO:0007519	GO:0007519	skeletal muscle tissue development	43/2810	153/16992	0.000216209795965601	0.00676630328685792	0.00553054335725642	PPP3CA/ZBTB18/CFL2/HLF/EGR2/DDX5/LMOD3/RB1/FOXL2/MEF2D/MEF2C/TGFB1/YBX3/HMG20B/HDAC9/SIX4/GPCPD1/FOXP2/PRKAA1/MAPK14/CCNT2/PITX1/HDAC4/BVES/CYP26B1/BTG2/DMRTA2/EP300/MYF5/FAM129B/TCF21/RPS6KB1/FOXN2/SOX11/EOMES/HOXD10/NOTCH1/BCL9/TWIST1/CAV1/SKI/GPX1/HOXD9	43
GO:0050772	GO:0050772	positive regulation of axonogenesis	25/2810	74/16992	0.000218825111020222	0.0068109315805044	0.00556702098802589	BMPR2/SEMA7A/PAFAH1B1/SHTN1/STK11/TIAM1/SKIL/NDEL1/LIMK1/NRG1/GSK3B/ROBO2/ADNP/TNFRSF12A/PLXNC1/WNT3/DSCAM/MACF1/SEMA5A/ZEB2/GOLGA4/MAP1B/NEFL/ROBO1/NTN1	25
GO:0003231	GO:0003231	cardiac ventricle development	35/2810	117/16992	0.000220905444115215	0.00683851609971804	0.00558956762435483	TGFBR2/BMPR2/SALL1/HEG1/ZFPM2/HIF1A/TRIP11/AP2B1/GRHL2/SOX4/SMAD7/FRS2/LMO4/NRG1/MEF2C/FOXH1/TGFB1/TGFBR3/LRP2/ID2/POU4F1/KCNK2/PROX1/SMAD4/EGLN1/LUZP1/XIRP2/TBX3/HAND2/RBPJ/SOX11/HAND1/NOTCH1/FKBP1A/COL11A1	35
GO:0090288	GO:0090288	negative regulation of cellular response to growth factor stimulus	37/2810	126/16992	0.000224383793885085	0.00690884939559077	0.00564705563897552	TGFBR2/RASL11B/TGFB1I1/BAMBI/NBL1/UBC/SKIL/SMAD7/NEDD4/SMAD2/TGFB1/TGFBR3/PMEPA1/TRIM33/SPG20/LEMD3/SULF1/DLX1/BMPER/VWC2L/SKOR1/PBLD/AGTR2/FAM129B/TOB1/FBN1/DAB2IP/ASPN/LDLRAD4/RBPMS2/SOSTDC1/CASK/NOTCH1/PRDM16/SMURF1/CAV1/SKI	37
GO:1901987	GO:1901987	regulation of cell cycle phase transition	81/2810	337/16992	0.000228744437655103	0.00695976155886479	0.00568866948843828	PKD2/PTEN/TNKS1BP1/PKIA/APP/CNOT7/CDKN1A/E2F1/ZNF385A/CNOT6L/UBC/HMGA2/TAOK3/NEUROG1/CNOT4/SOX4/CCND2/CCND1/FBXO31/PLCB1/RBL2/PKD1/RB1/INO80/RPA2/CTDSPL/ATM/RAD51B/PCID2/SIX3/FANCI/ZFP36L1/CDK2/TGFB1/MECP2/ZNF655/ID2/DDX3X/VPS4B/FAM83D/JADE1/MDM4/DYNC1LI1/C8orf4/TFDP2/NACC2/CCNA2/CNOT6/DDRGK1/CDC23/PPP1R1C/FOXN3/EZH2/NPM1/TP73/UBE2D1/BTG2/NEK10/KIF14/EP300/FBXW7/RAD21/CDC27/CDKN1C/AURKA/TP63/CNOT…	81
GO:0061180	GO:0061180	mammary gland epithelium development	23/2810	66/16992	0.000229683068731525	0.00695976155886479	0.00568866948843828	HIF1A/CCND1/TNFSF11/ESR1/STAT6/KDM5B/TGFB1/ID2/ETV5/ERBB4/WNT3/LBH/HOXA5/WNT7B/MAPK1/TBX3/CSF1/SOSTDC1/LATS1/ROBO1/NTN1/GPX1/ZNF703	23
GO:0072395	GO:0072395	signal transduction involved in cell cycle checkpoint	23/2810	66/16992	0.000229683068731525	0.00695976155886479	0.00568866948843828	TNKS1BP1/CNOT7/CDKN1A/E2F1/ZNF385A/CNOT6L/UBC/CNOT4/SOX4/RBL2/ATM/CDK2/MDM4/TFDP2/CNOT6/NPM1/BTG2/EP300/CDC5L/SOX11/AURKA/CNOT2/CNOT9	23
GO:0097061	GO:0097061	dendritic spine organization	21/2810	58/16992	0.000231620482756651	0.00698152897235442	0.00570646142281899	EPHA4/PTEN/LRP8/PAFAH1B1/CAPRIN2/TANC1/TIAM1/SRCIN1/CDC42/SIPA1L1/DOCK10/WASL/DNM1L/EPHB3/PDLIM5/CDK5R1/KALRN/PPP1R9A/ARF1/ITGA3/CHRNA7	21
GO:0050905	GO:0050905	neuromuscular process	31/2810	100/16992	0.000245750050249495	0.00736864155905161	0.00602287392372281	SCN1A/CAMTA1/PTEN/NR4A3/APP/DRD1/PAFAH1B1/AGTPBP1/NEUROG1/GLRB/KCNA1/NRG1/MECP2/NRXN1/ABR/GRIN2A/ATP2B2/SPG20/RBFOX2/POU4F1/SLITRK6/PRKN/ADARB1/PCDH15/GLRA1/AARS/GAA/HMX3/NEFL/HOXD10/OPA3	31
GO:0061458	GO:0061458	reproductive system development	98/2810	424/16992	0.000250006506540262	0.00744877516690181	0.00608837237595	PKD2/ARID4B/GAB1/PLAC1/BMPR2/SALL1/BCL2L11/ITGB8/ARID4A/PTEN/ZFPM2/TBC1D20/PLAG1/LHX8/HIF1A/EREG/VASH2/KMT2B/EPAS1/OSR1/PDGFRA/GRHL2/FNDC3A/NEUROG1/RNF38/STK11/CCND1/LIF/STC1/PKD1/CASP8/FOXL2/NCOA1/FANCG/ESR1/GCM2/FRS2/HMGCS1/ATM/STK4/ZFP36L1/BASP1/KDM5B/ROBO2/GJB5/YBX3/RAB13/E2F8/SIX4/SOCS3/ARID1A/TAF4/SDC1/WNT2B/PSAP/GJA1/NRK/DLX3/FOXF2/INHBB/MAPK14/SULF1/FOSL1/ATRX/BPTF/WNT7B/MAPK1/TIPARP/SMAD…	98
GO:2000650	GO:2000650	negative regulation of sodium ion transmembrane transporter activity	7/2810	10/16992	0.000252987444960751	0.00744877516690181	0.00608837237595	NEDD4L/OSR1/ATP1A2/NEDD4/STK39/PRKCE/CAMK2D	7
GO:0060996	GO:0060996	dendritic spine development	27/2810	83/16992	0.000253510304463592	0.00744877516690181	0.00608837237595	EPHA4/PTEN/LRP8/ACSL4/PAFAH1B1/CAPRIN2/TIAM1/SRCIN1/NRG1/CDC42/ARF6/MEF2C/SIPA1L1/DOCK10/SLC9A6/FMR1/WASL/DNM1L/EPHB3/CPEB3/PDLIM5/SLC12A5/ARID1B/CDK5R1/KALRN/PPP1R9A/ARF1	27
GO:0097720	GO:0097720	calcineurin-mediated signaling	12/2810	25/16992	0.000253625136641497	0.00744877516690181	0.00608837237595	PPP3CA/ERBB3/NFAT5/PPP3R1/CHP2/NRG1/IGF1/CHP1/SLC9A1/LMCD1/ATP2B4/CIB1	12
GO:0002062	GO:0002062	chondrocyte differentiation	30/2810	96/16992	0.000262818034856793	0.00764040043464392	0.00624500027255227	SCIN/TGFBR2/PTHLH/BMPR2/RUNX1/TRIP11/OSR1/PTH/HMGA2/NKX3-2/CTGF/SOX6/MEF2D/MEF2C/TGFB1/WNT2B/NFIB/TRPS1/RUNX2/RUNX3/MAPK14/SULF1/SOX5/BMP2/RARB/PKDCC/COL27A1/CREB3L2/COL11A1/IMPAD1	30
GO:0003279	GO:0003279	cardiac septum development	30/2810	96/16992	0.000262818034856793	0.00764040043464392	0.00624500027255227	TGFBR2/BMPR2/SALL1/HEG1/ZFPM2/ANK2/TRIP11/AP2B1/SOX4/SMAD7/FRS2/LMO4/TGFBR3/LRP2/SNX17/ID2/ZBTB14/DHRS3/PROX1/SMAD4/EGLN1/LUZP1/XIRP2/TBX3/RARB/SOX11/HAND1/GATA6/NOTCH1/NPHP3	30
GO:1901214	GO:1901214	regulation of neuron death	67/2810	269/16992	0.000266566683288439	0.00771023936966106	0.00630208421362938	BCL2L11/BTBD10/EGLN3/ERBB3/NR4A3/STAT3/HIF1A/MAP3K5/EPHA7/OXR1/SORL1/NR4A2/MAP3K11/SRPK2/MCL1/MAP3K12/EIF2S1/ATG7/GCLC/ATM/CDC42/TRIM2/GSK3B/MEF2C/MECP2/EGLN2/ATF2/GABRB2/SIX4/CNTFR/ITSN1/TSC1/ADNP/TBK1/PPARA/PIK3CA/KRAS/POU4F1/CHMP4B/CHP1/DLX1/RASA1/RRAS2/PRKN/NDNF/WFS1/HDAC4/EGLN1/TP73/BTG2/KIF14/FBXW7/MAP2K4/CPEB4/AARS/NSMF/FASLG/CDK5R1/NEFL/EN2/TP63/DDIT4/GCLM/SET/EIF4G1/GPX1/CHRNA7	67
GO:0016050	GO:0016050	vesicle organization	89/2810	379/16992	0.00026970582424553	0.00776183545454348	0.00634425707706889	SAR1B/TBC1D17/TSG101/AKTIP/RAB22A/PPP6C/TBC1D20/SLC17A7/TBC1D15/RAB5B/TBC1D9/PAFAH1B1/ZNF385A/TBC1D2/PPP6R3/GOSR1/ABCA1/STX6/FNBP1L/TBC1D8B/EEA1/USP6/SNX8/GBF1/SNX12/RUNDC1/TBPL1/RABGAP1/TBC1D9B/SEC23IP/AGFG1/SDC4/ZDHHC15/SYT1/WASHC4/VPS4B/SDC1/TBC1D8/VAMP3/EPS15/C2CD5/VPS37A/WASL/KIF13A/SNX3/VTI1A/EVI5L/SYT11/INSIG1/TBC1D25/PPP6R1/CHMP4B/RAB1A/SYT6/VPS37B/AP1G1/UNC13A/STAM2/VAPA/PRKN/ALS2CL/RAB3…	89
GO:0044774	GO:0044774	mitotic DNA integrity checkpoint	32/2810	105/16992	0.000278127402980526	0.00796417818434736	0.00650964505818105	TNKS1BP1/CNOT7/CDKN1A/E2F1/ZNF385A/CNOT6L/UBC/HMGA2/TAOK3/CNOT4/SOX4/CCND1/FBXO31/RBL2/RPA2/ATM/FANCI/CDK2/ATF2/MDM4/TFDP2/CNOT6/FOXN3/NPM1/TP73/BTG2/EP300/AURKA/TP63/CNOT2/MRNIP/CNOT9	32
GO:2000679	GO:2000679	positive regulation of transcription regulatory region DNA binding	11/2810	22/16992	0.0002933079744946	0.00835417606066896	0.00682841589548949	HMGA2/RB1/IGF1/NEUROD1/TGFB1/POU4F1/DDRGK1/KLF4/HAND2/TWIST1/TRIM6	11
GO:0051099	GO:0051099	positive regulation of binding	43/2810	155/16992	0.000294664495242733	0.00835417606066896	0.00682841589548949	AKTIP/MAPRE3/BAMBI/TRAF4/CAPRIN2/HMGA2/EIF2S1/HMBOX1/TIAM1/MAPRE1/PKD1/RB1/RAPGEF2/STK4/ITGA2/GSK3B/IGF1/MEF2C/NEUROD1/TGFB1/EBF2/FMR1/USP33/MBD2/POU4F1/PLCL2/PRKN/DDRGK1/EGF/PLAUR/BMP2/EP300/KLF4/HAND2/FKBP1A/DACT1/TWIST1/CAV1/SKI/TRIM6/TAF1/EIF4G1/EDF1	43
GO:0010508	GO:0010508	positive regulation of autophagy	31/2810	101/16992	0.000299192516972615	0.00844076623005994	0.00689919171883444	SPTLC1/TP53INP1/TRIM8/MFN2/HIF1A/FYCO1/PIP4K2A/STK11/PAFAH1B2/ATG7/RAB12/TP53INP2/BNIP3L/VPS13C/SH3BP4/GSK3B/KIAA1324/TSC1/ATG14/TBK1/WAC/PRKAA1/PIK3CB/PRKN/SMCR8/PIP4K2C/MTDH/CLEC16A/SMURF1/TRIM22/LRSAM1	31
GO:0003281	GO:0003281	ventricular septum development	22/2810	63/16992	0.000301449551008555	0.00846275283640194	0.00691716281390632	TGFBR2/BMPR2/SALL1/HEG1/ZFPM2/TRIP11/AP2B1/SOX4/SMAD7/FRS2/LMO4/TGFBR3/LRP2/ID2/PROX1/SMAD4/EGLN1/LUZP1/XIRP2/TBX3/SOX11/NOTCH1	22
GO:0021879	GO:0021879	forebrain neuron differentiation	20/2810	55/16992	0.000303061453431536	0.00846650216488979	0.00692022738593089	SALL1/BCL11B/LHX6/LHX8/DRD1/SALL3/RAPGEF2/ROBO2/ERBB4/GNAQ/DLX1/PROX1/SATB2/GATA2/SLC4A10/ATP7A/ROBO1/DCLK2/SEMA3A/FEZF2	20
GO:0007050	GO:0007050	cell cycle arrest	62/2810	246/16992	0.000315548949199903	0.0087725671459604	0.00717039436429212	PKD2/APBB2/LAMTOR5/HBP1/TSG101/TP53INP1/RRAGD/TNKS1BP1/DDIAS/IRF1/CNOT7/CDKN1A/E2F1/EIF4G2/ZNF385A/CNOT6L/CXCL8/UBC/HMGA2/CNOT4/SOX4/STK11/KAT2B/CCND1/RBL2/PKD1/SKIL/RB1/ATM/JMY/UHMK1/NEUROD1/CDK2/TGFB1/ID2/TSC1/MDM4/PRKAA1/CUL5/CAB39/MAGI2/POU4F1/TFDP2/MAP3K20/CNOT6/CAB39L/RRAGC/NPM1/TP73/BTG2/EP300/DAB2IP/CDKN1C/CDK5R1/PRKAB2/GATA6/AURKA/CNOT2/CUL3/KMT2E/CGRRF1/CNOT9	62
GO:0048934	GO:0048934	peripheral nervous system neuron differentiation	8/2810	13/16992	0.000324269702130026	0.00892832973124354	0.00729770933892826	ETV1/RUNX1/RUNX3/POU4F1/NEFH/HAND2/HOXD10/HOXD9	8
GO:0048935	GO:0048935	peripheral nervous system neuron development	8/2810	13/16992	0.000324269702130026	0.00892832973124354	0.00729770933892826	ETV1/RUNX1/RUNX3/POU4F1/NEFH/HAND2/HOXD10/HOXD9	8
GO:0051051	GO:0051051	negative regulation of transport	103/2810	453/16992	0.000332882932738192	0.00912162945354844	0.00745570587704225	PKD2/RAB11FIP5/TNFRSF21/YOD1/NEDD4L/PPP3CA/GNB5/ERBB3/PTEN/DERL2/PKIA/PTGER3/REST/PTGER4/MIDN/UBE2J1/RAB11FIP1/OSR1/ARHGAP1/HTR2A/NEUROG1/SOX4/GRM7/ATP1A2/LIF/STC1/TMBIM6/SNX12/PKD1/FBXW11/SRCIN1/SREBF1/GSTM2/NEDD4/NRG1/IFNA2/NR1H2/GSK3B/ARF6/TGFB1/OPRL1/FMR1/RAP1A/ABR/NDFIP2/RAP1B/CYLD/VPS4B/G3BP2/ANK3/VAMP3/MDFIC/PRKAA1/RAB33B/RAB23/SNX3/CAB39/SYT11/CALM1/INSIG1/WNK1/GRB10/INHBB/STK39/ATG5/CNR1…	103
GO:0034968	GO:0034968	histone lysine methylation	32/2810	106/16992	0.000336123566817057	0.00916656984362517	0.00749243860468899	ARID4B/EZH1/ARID4A/KMT2A/KMT5B/TET3/CHD5/KMT2B/PHF1/PHF19/EHMT1/BEND3/MECP2/PRDM6/WDR82/NSD3/MECOM/ATRX/KDM6A/SMYD2/JARID2/SMAD4/EZH2/PRDM2/TET2/KMT2C/SETD2/PRDM12/MTF2/PRDM16/KMT2E/PAXIP1	32
GO:0032011	GO:0032011	ARF protein signal transduction	9/2810	16/16992	0.000342206297999255	0.00924441258793271	0.00755606458392596	IQSEC1/IQSEC2/PSD/GBF1/PSD3/IQSEC3/FBXO8/ARFGEF1/ARFGEF3	9
GO:0032012	GO:0032012	regulation of ARF protein signal transduction	9/2810	16/16992	0.000342206297999255	0.00924441258793271	0.00755606458392596	IQSEC1/IQSEC2/PSD/GBF1/PSD3/IQSEC3/FBXO8/ARFGEF1/ARFGEF3	9
GO:0045773	GO:0045773	positive regulation of axon extension	16/2810	40/16992	0.000345798618147973	0.00929759946541523	0.00759953770646918	BMPR2/SEMA7A/PAFAH1B1/SHTN1/NDEL1/LIMK1/NRG1/GSK3B/ADNP/TNFRSF12A/DSCAM/MACF1/SEMA5A/GOLGA4/MAP1B/NTN1	16
GO:0030516	GO:0030516	regulation of axon extension	25/2810	76/16992	0.000349125702594115	0.00934319111568457	0.00763680275177585	BMPR2/SEMA7A/RNF6/PAFAH1B1/DPYSL2/SHTN1/NDEL1/LIMK1/PLXNA1/NRG1/GSK3B/ADNP/TNFRSF12A/PLXNA4/WNT3/DSCAM/MACF1/NKX6-1/SEMA5A/GOLGA4/MAP1B/CDK5R1/NTN1/SEMA3A/OLFM1	25
GO:0006470	GO:0006470	protein dephosphorylation	63/2810	252/16992	0.000358907047183799	0.0095602821359145	0.00781424547773001	PTPN4/MASTL/PPP3CA/PTPDC1/PPP2R2A/PTEN/SSH2/PTPN3/DUSP2/PPP6C/PPP1R3B/PPP3R1/STYX/PHLPP2/PTPRD/PPP6R3/CRY2/PTPN21/MTMR3/PGP/FBXW11/DUSP8/PTPRJ/PPP1R15B/PTP4A1/PTP4A3/CTDSPL/LCK/EYA4/DUSP16/TGFB1/DUSP22/PPP1R12A/TSC1/ARPP19/PPTC7/PTPRG/DLC1/CALM1/PPP6R1/MAGI2/MTMR6/PTPN14/PTPA/DUSP7/CPPED1/PPP2R5A/RNGTT/PTPRT/CNEP1R1/AGTR2/PTPRO/DUSP18/DUSP10/DUSP5/NSMF/PTPRK/UBASH3B/CALM3/FKBP1A/PTP4A2/ENSA/PLPP3	63
GO:1905477	GO:1905477	positive regulation of protein localization to membrane	31/2810	102/16992	0.000362708456480411	0.00961476613172419	0.00785877882013683	BCL2L11/PPP3R1/E2F1/CASP8/PIK3R1/PLS1/RAB11FIP2/CLIP3/MAPK8/ARF6/TGFB1/ANK3/C2CD5/TFDP2/CHP1/MTCL1/PRKN/WNK3/TP73/SPTBN1/YWHAQ/DPP10/MFF/PRKCE/KIF5B/CDK5R1/TP63/MYO1C/STOM/ITGA3/CIB1	31
GO:0007422	GO:0007422	peripheral nervous system development	24/2810	72/16992	0.00036431015376011	0.00961476613172419	0.00785877882013683	ETV1/ERBB3/PPP3R1/RUNX1/EGR2/ARHGEF10/DICER1/NRG1/PLXNA4/RUNX3/POU3F2/POU4F1/EDNRB/DAG1/PARD3/OSM/ADAM22/NEFH/SCN8A/HAND2/HOXD10/SKI/GFRA3/HOXD9	24
GO:0000209	GO:0000209	protein polyubiquitination	70/2810	287/16992	0.000377942988252703	0.00992880501707905	0.00811546339333545	UBE2W/FBXL5/NEDD4L/UBE2B/UBE2Q2/UNKL/HECTD2/SASH1/RNF6/MKRN1/ANKIB1/TNKS2/TOPORS/UBC/ITCH/KLHL20/TRIM36/ZFP91/MARCH8/FBXO21/FBXO31/UBE3C/FBXW11/FBXL3/TNFAIP3/NEDD4/RNF145/RNF4/KLHL42/MARCH5/LONRF1/FBXO32/RNF111/UBE2A/MYLIP/RNF167/UBE2D2/TNKS/LONRF3/CBFB/RNF216/RNF19A/ARIH2/LNPEP/RNF165/UBE2D3/FBXO9/PRKN/KLHL3/BFAR/CDC23/RNF217/MARCH6/UBR5/XIAP/UBE2D1/FBXO41/FBXW7/RNF180/WWP2/CDC27/UBE2G1/CUL3/SMU…	70
