# Supplementary material for: Identification of the miRNAome of early mesoderm progenitor cells and cardiomyocytes derived from human pluripotent stem cells
Source: Sci Rep. 2018 May 23;8:8072. doi: 10.1038/s41598-018-26156-3 (PMC5966391; doi:10.1038/s41598-018-26156-3)
Supplement: Supplementary file 14 — Supplemental file 13 [file 41598_2018_26156_MOESM14_ESM.csv]

	ID	Description	GeneRatio	BgRatio	pvalue	p.adjust	qvalue	geneID	Count
GO:0048514	GO:0048514	blood vessel morphogenesis	146/3282	492/16992	1.40729956418992e-08	8.25099734484548e-05	6.75948201199851e-05	SFRP1/PDGFA/ETS1/NRP1/RORA/EFNB2/RASA1/LEPR/EDN1/FN1/ZFP36L1/COL4A3/SULF1/NOTCH3/ANXA2/WT1/WASF2/NRP2/SFRP2/PRCP/HAND2/MEOX2/RAP1A/KLF4/SAT1/PDCD10/SLIT2/TSPAN12/DDAH1/TNMD/B4GALT1/C6/APOLD1/FZD4/OTULIN/WARS/FOXC1/FGF9/NTRK2/GATA4/MEIS1/HES1/CNMD/FGF1/FLT1/ITGB1BP1/PIK3CB/HEG1/SCG2/MYH9/EMP2/COL8A1/FGFR1/SOX4/PRKCB/MMP14/TGFB2/HPGD/RBPJ/PRDM1/TGFBR1/ANGPTL4/PML/CTGF/ANGPT2/CCR3/EYA1/PROK1/NUS1/SI…	146
GO:0001501	GO:0001501	skeletal system development	143/3282	485/16992	3.0905761781845e-08	9.06002406634786e-05	7.42226268476624e-05	SFRP1/FOXP1/SERP1/PRKRA/PTH/PAX7/RAB33B/SOX6/PTHLH/DMRT2/HDAC4/EDN1/PBX1/INSIG1/PPIB/TRPS1/RFLNB/CHST11/SULF1/IGF1/ANXA2/WASF2/SFRP2/CHSY1/MAF/SNAI2/HAND2/RARB/WDR48/ACVR2A/PAFAH1B1/ZFAND5/ALPL/MPIG6B/EP300/FOXC1/STC1/WNT10B/FGF9/FOXN3/MEIS1/MYOC/CNMD/RFLNA/CHAD/PTH1R/SLC39A1/VKORC1/FBN2/FLI1/FGFR1/SOX4/PCGF2/FLVCR1/MMP14/ASH1L/SP3/HAPLN1/TGFB2/ZNF385A/TGFBR1/HOXB5/EFEMP1/CTGF/EYA1/COL1A1/RARG/DS…	143
GO:0007517	GO:0007517	muscle organ development	109/3282	353/16992	1.05973061827689e-07	0.000207106687165247	0.0001696684495157	DDX5/SERP1/GJA1/HIVEP3/PAX7/PAX3/SOX6/SRI/EFNB2/HDAC4/G6PD/EDN1/PPP3CA/UTRN/FOXP2/IGF1/MTPN/WT1/SMAD4/SPEG/HMGCR/ZFHX3/MEOX2/PIM1/VGLL2/PKP2/EGR1/BASP1/LEMD2/VAMP5/FKBP1A/TSC22D3/FHL3/XIRP2/ID3/EP300/FOXC1/LARGE1/WNT10B/FGF9/ITGA11/KLHL40/HEG1/SGCD/FGFR1/FOXL2/TGFB2/RBPJ/TGFBR1/MAFF/CAV2/HLF/POU4F1/CHD2/SIRT1/MKL2/COL6A3/ISL1/NR1D2/NF1/DDX17/CACNA1H/SOX11/CNTF/MYOCD/TGFBR2/ZBTB18/ZFPM2/KMT5B/ERBB…	109
GO:0048705	GO:0048705	skeletal system morphogenesis	72/3282	209/16992	1.58748885787675e-07	0.000232686179343284	0.000190623991012937	SFRP1/PRKRA/RAB33B/INSIG1/RFLNB/CHST11/SFRP2/CHSY1/RARB/WDR48/ZFAND5/ALPL/FOXC1/STC1/WNT10B/FOXN3/RFLNA/CHAD/SLC39A1/FBN2/FGFR1/PCGF2/FLVCR1/MMP14/TGFB2/TGFBR1/HOXB5/CTGF/EYA1/COL1A1/RARG/DSCAML1/NLE1/HOXA5/SOX11/SP5/IRX5/TULP3/TGFBR2/OSR2/BMPR2/HOXD8/PDGFRA/HAS2/BMP6/NEUROG1/SFRP4/HOXA3/CSGALNACT1/ALX4/MMP2/SKI/TIPARP/SATB2/FMN1/MGP/GLI3/GRHL2/SIX4/HOXA7/FREM1/PSEN1/ANKRD11/PLEKHA1/POC1A/MAPK14/…	72
GO:0016570	GO:0016570	histone modification	126/3282	432/16992	3.88123016480281e-07	0.000455113049124778	0.000372843226147268	KDM6A/ATF2/AURKA/PAX7/UBR5/JARID2/RPS6KA5/WDR61/HDAC4/DYDC2/KAT6A/SMARCB1/EID1/ASH2L/KMT2E/NCOA1/SMAD4/KDM2B/PRDM16/KAT6B/MECOM/SNAI2/KDM5C/EYA4/ZNF335/EPC1/DDB2/RNF20/CTCF/EP300/PADI2/KDM3B/SAP130/PRDM12/HLCS/KANSL3/SETDB2/TBL1X/BAZ2A/CUL4B/PCGF2/PRKCB/ASH1L/SNCA/ZNHIT1/JDP2/EYA1/PER2/KMT2C/SIRT1/PRDM6/ATRX/NAA40/ISL1/TAF5/CDY2A/CDY2B/CDY1/CDY1B/PAXIP1/C6orf89/PADI4/PHC1/MCRS1/KDM7A/PRKCD/MYOCD/…	126
GO:0060537	GO:0060537	muscle tissue development	106/3282	351/16992	5.28918704061813e-07	0.000471688139235198	0.000386422072287442	DDX5/GJA1/HIVEP3/AGTR2/PAX7/SOX6/EFNB2/HDAC4/G6PD/EDN1/PPP3CA/FOXP2/IGFBP5/IGF1/MTPN/WT1/SMAD4/HMGCR/MEOX2/RARB/PIM1/VGLL2/PKP2/EGR1/LEMD2/VAMP5/ZFAND5/FKBP1A/TSC22D3/XIRP2/EP300/FOXC1/WNT10B/FGF9/GATA4/SLC9A1/KLHL40/ACTN2/HEG1/MAML1/SGCD/FGFR1/FOXL2/TGFB2/RBPJ/TGFBR1/MAFF/CAV2/HLF/POU4F1/EYA1/MKL2/NEBL/PROX2/ISL1/NR1D2/NF1/C3orf58/DDX17/SOX11/MYOCD/TGFBR2/ZBTB18/ACVR1/ZFPM2/ERBB4/PRKAA1/PDGFRA/S…	106
GO:0001655	GO:0001655	urogenital system development	97/3282	315/16992	6.01934549947053e-07	0.000471688139235198	0.000386422072287442	SFRP1/AGTR2/PDGFA/NRP1/AGTR1/EFNB2/SMARCC1/PBX1/SEC63/COL4A3/SULF1/NOTCH3/FRAS1/WT1/SMAD4/MAGI2/GLIS2/MTSS1/PLAG1/RARB/SLIT2/EGR1/BASP1/ILK/LIN28A/ID3/FOXC1/HES1/FGF1/ZNF354A/GDNF/PTPRO/FGFR1/SOX4/TGFB2/HPGD/TGFBR1/ITGA3/GZF1/EPHA7/ANGPT2/EYA1/LZTS2/RARG/ARL3/SERPINB7/NLE1/NFIA/WNT4/NF1/PRKX/SOX11/GCNT3/MYOCD/EPHA4/OSR2/ITGB4/PDGFRA/HAS2/SMAD5/SMAD7/BMP6/PKD2/SALL1/PTEN/TP63/ESR1/PDGFD/PROX1/APH1…	97
GO:0090287	GO:0090287	regulation of cellular response to growth factor stimulus	77/3282	236/16992	7.30466987907506e-07	0.000471688139235198	0.000386422072287442	SNX6/SFRP1/AGTR2/ASPN/FGFBP3/HSP90AB1/PTPN1/CHST11/RNF165/SULF1/SMAD4/PRDM16/PBLD/SFRP2/CITED2/ACVR2A/SLIT2/CD109/ILK/LEMD2/FZD4/FGF9/SPRY2/GATA4/HES1/FGF1/FLT1/FBN2/FGFR1/MTMR4/PRKCB/RBPJ/TGFBR1/ITGA3/CAV2/SIRT1/LTBP1/ADGRA2/TRIM33/ZNF423/SKIL/WNT4/RNF111/CD63/PPM1A/SOX11/MYOCD/TGFBR2/BMPR2/UBC/RASL11B/HIF1A/SMAD7/DAB2/SFRP4/DNM2/CDKN2B/TGFB1I1/GRB10/NBL1/DKK1/SKI/NEO1/ONECUT2/DSTYK/CTDSPL2/CASK…	77
GO:0072001	GO:0072001	renal system development	88/3282	280/16992	7.59564306036748e-07	0.000471688139235198	0.000386422072287442	SFRP1/AGTR2/PDGFA/NRP1/AGTR1/EFNB2/PBX1/SEC63/COL4A3/SULF1/NOTCH3/FRAS1/WT1/SMAD4/MAGI2/GLIS2/MTSS1/RARB/SLIT2/EGR1/BASP1/ILK/LIN28A/ID3/FOXC1/HES1/FGF1/ZNF354A/GDNF/PTPRO/FGFR1/SOX4/TGFB2/HPGD/TGFBR1/ITGA3/GZF1/EPHA7/ANGPT2/EYA1/LZTS2/ARL3/SERPINB7/NLE1/NFIA/WNT4/NF1/PRKX/SOX11/GCNT3/MYOCD/EPHA4/OSR2/ITGB4/PDGFRA/HAS2/SMAD5/SMAD7/BMP6/PKD2/SALL1/TP63/PDGFD/PROX1/APH1A/EMX2/DLG5/TIPARP/FMN1/GLI3/…	88
GO:0043405	GO:0043405	regulation of MAP kinase activity	99/3282	325/16992	8.04516696631755e-07	0.000471688139235198	0.000386422072287442	SFRP1/MAP3K8/SPRED1/PDGFA/MAP3K1/PTPN1/EDN1/HACD3/MAPK10/CRK/MAP4K3/IGF1/MAP3K13/SFRP2/HMGCR/PDCD4/ZEB2/RAP1A/PDCD10/DAXX/ILK/PTPN22/CD300A/FZD4/SERPINB3/TNF/TPD52L1/DUSP3/RAF1/SPRY2/FGF1/FLT1/PIK3CB/C1QTNF2/BRAF/MAP3K11/FGFR1/DUSP1/TENM1/DUSP9/TGFBR1/DRD4/MAP3K3/EGFR/MAP3K2/LPAR3/DBNL/PROK1/ALK/ADAM9/PTK2B/MAP3K9/GRM1/NF1/DTNBP1/GNG3/TGFA/IRAK1/PRKCD/EPHA4/SORL1/TSG101/UBC/SASH1/C5/PRKAA1/GAB1/M…	99
GO:0043484	GO:0043484	regulation of RNA splicing	42/3282	106/16992	9.98656003032405e-07	0.000498380400291061	0.000408289229786819	DDX5/SREK1/SRSF9/SRSF5/YTHDC1/HNRNPF/HNRNPLL/ZNF326/RBFOX1/PTBP1/HNRNPA1/HNRNPK/CLK4/RBMX/CELF4/PTBP3/PTBP2/SF3B4/CELF6/CELF1/THRAP3/SRSF10/SRSF6/POLR2A/WTAP/HNRNPA2B1/RNPS1/DDX17/RBM7/FMR1/MBNL1/HSPA8/MBNL3/FASTK/CDK12/PRPF19/NCBP1/CWC22/DYRK1A/KHDRBS1/MBNL2/RBM20	42
GO:0050673	GO:0050673	epithelial cell proliferation	103/3282	343/16992	1.02005198763308e-06	0.000498380400291061	0.000408289229786819	SFRP1/ATF2/CDK6/GJA1/NRP1/RICTOR/IFT52/EFNB2/HMGN1/ZFP36L1/FOXP2/IGFBP5/TACR1/SULF1/IGF1/ZNF580/NRP2/PBLD/SFRP2/MTSS1/SNAI2/WDR48/ACVR2A/FBXW7/PDCD10/CD109/KRT4/TNMD/B4GALT1/GLI1/KRT2/TNF/WNT10B/FGF9/HES1/FGF1/ITGB1BP1/PIK3CB/ANGPTL8/SCG2/PTPRK/COL8A1/MMP14/TGFB2/BCL2L2/TGFBR1/EGFR/MARVELD3/CAV2/CCR3/EYA1/SRSF6/SIRT1/BTBD10/NFIB/HOXA5/NF1/PRKX/C6orf89/SOX11/TGFA/TNFSF12/BAD/ERRFI1/OSR2/BMPR2/HIF1…	103
GO:0090092	GO:0090092	regulation of transmembrane receptor protein serine/threonine kinase signaling pathway	69/3282	207/16992	1.13642728188695e-06	0.000507971293566671	0.000416146397577084	SNX6/SFRP1/ASPN/HSP90AB1/CHST11/RNF165/SULF1/SMAD4/PRDM16/MAGI2/PBLD/SFRP2/CITED2/ACVR2A/CD109/ILK/LEMD2/FKBP1A/FGF9/GATA4/HES1/FBN2/MTMR4/TGFB2/RBPJ/TGFBR1/ITGA3/CAV2/SIRT1/LTBP1/TRIM33/ZNF423/SKIL/RNF111/PPM1A/SOX11/MYOCD/TGFBR2/BMPR2/ACVR1/UBC/RASL11B/SMAD7/BMP6/PARP1/DAB2/SFRP4/DNM2/CDKN2B/TGFB1I1/LEFTY1/NBL1/DKK1/SKI/NEO1/ONECUT2/CTDSPL2/VWC2L/NPNT/HTRA1/RBPMS2/SMAD3/RBPMS/VASN/ACVR1B/ADAM17…	69
GO:0001525	GO:0001525	angiogenesis	119/3282	411/16992	1.21814240900229e-06	0.000507971293566671	0.000416146397577084	SFRP1/PDGFA/ETS1/NRP1/RORA/EFNB2/LEPR/EDN1/FN1/COL4A3/SULF1/NOTCH3/ANXA2/WASF2/NRP2/SFRP2/PRCP/HAND2/MEOX2/KLF4/SAT1/PDCD10/SLIT2/TSPAN12/DDAH1/TNMD/B4GALT1/C6/APOLD1/OTULIN/WARS/FOXC1/FGF9/GATA4/MEIS1/CNMD/FGF1/FLT1/ITGB1BP1/PIK3CB/SCG2/MYH9/EMP2/COL8A1/FGFR1/PRKCB/MMP14/TGFB2/RBPJ/TGFBR1/ANGPTL4/PML/CTGF/ANGPT2/CCR3/PROK1/NUS1/SIRT1/STK4/ADGRA2/ARHGAP24/AQP1/ISL1/HOXA5/CLIC4/PTK2B/NF1/PRKX/CYP1…	119
GO:0003281	GO:0003281	ventricular septum development	29/3282	63/16992	1.29960249078971e-06	0.000507971293566671	0.000416146397577084	SMAD4/CITED2/XIRP2/GATA4/HES1/HEG1/SOX4/TGFB2/PRDM1/TGFBR1/LTBP1/SOX11/TGFBR2/BMPR2/ACVR1/ZFPM2/SMAD7/HEY2/SALL1/DNM2/NSD2/PROX1/LMO4/AP2B1/EGLN1/FRS2/HEY1/CYR61/MDM2	29
GO:0071900	GO:0071900	regulation of protein serine/threonine kinase activity	133/3282	474/16992	1.89967673473456e-06	0.000696112793484296	0.000570277956618013	SFRP1/MAP3K8/SPRED1/PDGFA/HSP90AB1/MAP3K1/PTPN1/CDKN3/EDN1/PRKAR2B/HACD3/MAPK10/CRK/MAP4K3/IGF1/CALM2/MAP3K13/CCND2/SFRP2/HMGCR/PDCD4/ZEB2/RAP1A/PDCD10/CAB39/DAXX/ILK/PTPN22/CD300A/CCNG1/FZD4/SERPINB3/TNF/TPD52L1/DUSP3/RAF1/SPRY2/FGF1/FLT1/PIK3CB/C1QTNF2/BRAF/MAP3K11/HEXIM2/CCNC/FGFR1/DUSP1/TENM1/DUSP9/TGFBR1/SNCA/DRD4/MAP3K3/EGFR/TNFRSF10B/CDK5R1/MAP3K2/CALM1/LPAR3/DBNL/PROK1/SIRT1/STK4/ALK/ADAM…	133
GO:0010498	GO:0010498	proteasomal protein catabolic process	117/3282	407/16992	2.19614941229769e-06	0.00075741317672361	0.000620497199276432	RNF6/AURKA/ANKIB1/UCHL5/YOD1/PSMA2/RNF19A/HSP90AB1/CD2AP/OSBPL7/UBE2H/SMARCC1/KCTD10/RNF38/RNF145/RNF165/NEDD4L/UBE4A/HSP90B1/RNF138/KLHL15/UBQLN1/FBXW7/SUMO2/DERL2/RMND5A/ABTB1/RNF122/PSMD1/MAN1B1/WNT10B/UBXN2B/GCLC/KLHL40/PSME1/ZNRF2/SEC61B/PPP2CB/EDEM1/RFFL/SUMO1/TBL1X/BTBD3/SENP1/UBE2K/MAEA/FBXL2/ENC1/PML/FBXW11/KCTD2/FAF2/SIRT1/CUL4A/KLHL42/RNF111/PCBP2/PSMD11/PSME3/FBXO45/STT3B/NUB1/FBXL5/S…	117
GO:0014706	GO:0014706	striated muscle tissue development	100/3282	337/16992	2.61955886501602e-06	0.000826309479686545	0.000676939263321222	DDX5/GJA1/HIVEP3/AGTR2/PAX7/SOX6/EFNB2/HDAC4/G6PD/EDN1/PPP3CA/FOXP2/IGF1/MTPN/WT1/SMAD4/HMGCR/MEOX2/RARB/PIM1/VGLL2/PKP2/EGR1/LEMD2/VAMP5/FKBP1A/TSC22D3/XIRP2/EP300/FOXC1/WNT10B/FGF9/GATA4/SLC9A1/KLHL40/ACTN2/HEG1/MAML1/SGCD/FGFR1/FOXL2/TGFB2/RBPJ/TGFBR1/MAFF/CAV2/HLF/POU4F1/EYA1/MKL2/NEBL/PROX2/ISL1/NR1D2/NF1/C3orf58/DDX17/SOX11/MYOCD/TGFBR2/ZBTB18/ACVR1/ZFPM2/ERBB4/PRKAA1/PDGFRA/SMAD7/HEY2/PTEN…	100
GO:0030099	GO:0030099	myeloid cell differentiation	99/3282	333/16992	2.67778954699716e-06	0.000826309479686545	0.000676939263321222	SFRP1/FOXP1/CDK6/IL17A/ETS1/WDR61/SOX6/TMEM178A/G6PD/PTPN2/KAT6A/ADAR/ZFP36L1/KMT2E/ANXA2/WASF2/TFE3/WDR1/ACVR2A/PAFAH1B1/CD109/PPARG/FOXO3/MPIG6B/TNF/EP300/MEIS1/PTBP3/MYH9/SNRK/SLC25A38/FLI1/SENP1/MEIS2/FLVCR1/SP3/RBPJ/MAEA/ZNF385A/PML/PURB/RPS14/POU4F1/HOXA9/SIRT1/RARG/CUL4A/CD86/MITF/HOXA5/PTK2B/NF1/RASSF2/PRKX/GABPA/TGFBR2/ARID4A/TMEM64/HIF1A/TESC/L3MBTL1/CBFB/PKNOX1/SMAD5/L3MBTL3/PARP1/TNFS…	99
GO:2000027	GO:2000027	regulation of organ morphogenesis	78/3282	248/16992	3.05870462126433e-06	0.000896659259723638	0.000734572062464691	SFRP1/AGTR2/PDGFA/ASPN/PSMA2/CLTC/EDN1/FOXP2/SULF1/WT1/SMAD4/MLLT3/MAGI2/SFRP2/CITED2/SNAI2/HAND2/PIM1/DAAM1/FBXW7/BASP1/B4GALT1/GLI1/FZD4/PSMD1/TNF/FOXC1/HES1/FGF1/PSME1/CHAD/GDNF/FGFR1/TGFB2/RBPJ/TGFBR1/AP2M1/EYA1/SRSF6/ZNRF3/CTHRC1/NFIB/ISL1/WNT4/PSMD11/PSME3/DMRT3/CNTF/ANKRD6/FZD6/TGFBR2/BMPR2/ACVR1/VANGL1/UBC/PSMB2/DAB2/BTBD7/ESR1/CSF1/DKK1/CELSR2/PSME4/SIX4/AP2B1/CPB2/FRS2/PSMB11/NUMB/STAT1…	78
GO:0007254	GO:0007254	JNK cascade	64/3282	194/16992	4.04297244758059e-06	0.001128759402865	0.000924715953800012	SFRP1/PTPN1/EDN1/HACD3/MAPK10/MAP4K3/MAP3K13/SFRP2/PDCD4/MECOM/ZEB2/ZMYND11/PAFAH1B1/DAXX/PTPN22/FZD4/SERPINB3/TNF/MAP4K4/TPD52L1/DUSP3/MAP3K11/RB1CC1/DUSP9/TAOK1/EGFR/CTGF/MARVELD3/MAP3K2/DBNL/PTK2B/MAP3K9/RASSF2/ANKRD6/DTNBP1/IRAK1/EDA2R/COPS5/EPHA4/UBC/SASH1/PLCB1/GAB1/MAP3K12/TAOK3/MAP3K5/TNFSF11/MAGI3/IRAK2/MAPK8/HIPK3/GADD45B/TLR4/ITCH/MAP3K7/SPAG9/GRIK2/IGF1R/MDFIC/SLAMF1/TIRAP/CRKL/UBA52/…	64
GO:0007264	GO:0007264	small GTPase mediated signal transduction	135/3282	490/16992	4.54194790569746e-06	0.00120314111024667	0.000985651837312594	PTH/RIT2/SHTN1/AGTR1/RASA1/YWHAQ/ARF3/MET/HACD3/FBP1/CRK/RAP1B/HACE1/NOTCH2/IGF1/RALGAPA1/GNB1/DLC1/WASF2/RHOT1/MMD2/RAP1A/ARHGEF18/ARHGAP21/ARF4/SLIT2/ARHGAP5/ARL15/RASGRF2/ARHGEF25/FAM13B/ARHGAP32/ARHGEF39/ARHGAP15/RAF1/SPRY2/ARHGEF10L/ARHGAP12/TAGAP/MYOC/PPP2CB/GARNL3/RAP2C/ARL14/DOK1/GDI2/ARFIP2/PSD3/PREX1/ARHGDIA/TGFB2/SRGAP3/ITGA3/ARFGEF1/MYO9B/ARL13B/RALGAPB/RERG/DBNL/FAM13A/ARL3/ARHGAP24/…	135
GO:0016055	GO:0016055	Wnt signaling pathway	130/3282	470/16992	5.47971865562966e-06	0.00120314111024667	0.000985651837312594	SFRP1/KDM6A/TNKS2/TNRC6B/UBR5/PSMA2/CLTC/WDR61/TCF7L2/PPP3CA/CDK14/HMGXB4/SULF1/CALM2/GNB1/MLLT3/DDX3X/RNF138/MAGI2/SFRP2/ZEB2/SNAI2/KLF4/DAAM1/NR4A2/EDA/EGR1/ILK/GLI1/VPS26A/FOXO3/FZD4/CCNE1/OTULIN/PSMD1/WNT10B/FGF9/MYOC/AMER3/PSME1/FRAT2/BICC1/TBL1X/PTPRO/ATP6AP2/CSNK1G3/SOX4/RBPJ/TCF7/ITGA3/FBXW11/AP2M1/JUP/CALM1/CYLD/COL1A1/ZNRF3/LZTS2/CTHRC1/CXXC4/STK4/RARG/NLE1/ISL1/WNT4/PSMD11/ATP6V1C2/PSM…	130
GO:0007156	GO:0007156	homophilic cell adhesion via plasma membrane adhesion molecules	54/3282	157/16992	5.66309286275122e-06	0.00120314111024667	0.000985651837312594	CDH19/PCDH17/TENM3/SDK2/PCDH9/PTPRT/PIK3CB/CRTAM/CD200/PCDHGC3/PCDHGA8/PCDHGA11/PCDHGA12/PCDHGB3/PCDHGA10/PCDHGA9/PCDHGA7/PCDHGA5/PCDHGA3/PCDHGA2/PCDHGA1/PCDHGB7/PCDHGB4/PCDHGB1/PCDHGC5/PCDHGC4/PCDHGB6/PCDHGB2/PCDHGA6/PCDHGA4/TRO/CD84/DSCAML1/PCDHB4/PCDH20/PCDHA6/CADM2/PCDHAC2/PCDHA9/PCDHAC1/PCDHA13/PCDHA12/PCDHA11/PCDHA7/PCDHA5/PCDHA4/PCDHA3/PCDHA2/PCDHA1/CELSR2/PTPN23/TIGIT/CD226/MPZL2	54
GO:0017015	GO:0017015	regulation of transforming growth factor beta receptor signaling pathway	38/3282	98/16992	5.91009938446023e-06	0.00120314111024667	0.000985651837312594	SNX6/ASPN/HSP90AB1/CHST11/SMAD4/PRDM16/PBLD/CITED2/CD109/FBN2/MTMR4/TGFBR1/ITGA3/CAV2/SIRT1/LTBP1/TRIM33/SKIL/RNF111/PPM1A/SOX11/MYOCD/TGFBR2/UBC/RASL11B/SMAD7/DAB2/DNM2/CDKN2B/TGFB1I1/SKI/ONECUT2/NPNT/HTRA1/SMAD3/VASN/ADAM17/UBA52	38
GO:0010975	GO:0010975	regulation of neuron projection development	114/3282	402/16992	5.93581006585048e-06	0.00120314111024667	0.000985651837312594	SFRP1/RNF6/UST/PLXNA4/RIT2/SDC2/NRP1/SHTN1/PTPRG/SYT1/BDNF/PPP3CA/FN1/FYN/BCL11A/NEDD4L/SNAP25/MAGI2/SFRP2/ZEB2/CPEB1/PTPRD/RAP1A/KLF4/STMN2/TENM3/PAFAH1B1/SLIT2/ILK/CDKL3/DNM3/PMP22/NTRK2/ITPKA/SCARB2/BRAF/EFNA5/ADCYAP1/PTPRO/UNC13A/FGFR1/LRRC7/SYT2/CERS2/PREX1/ARHGDIA/RIMS1/GRID2/ADCY6/ENC1/ITGA3/EPHA7/CDK5R1/LPAR3/RUFY3/RTN4RL1/CUX2/GDI1/DBN1/SKIL/SLITRK1/TMEM30A/PTK2B/SEMA3A/CNR1/CNTF/RAP1GAP…	114
GO:0071559	GO:0071559	response to transforming growth factor beta	69/3282	216/16992	6.14361807056776e-06	0.00120314111024667	0.000985651837312594	SNX6/SFRP1/ASPN/HSP90AB1/SOX6/ZFP36L2/EDN1/CRK/FYN/ZFP36L1/CHST11/SMAD4/PRDM16/PBLD/CITED2/ZFHX3/ARHGEF18/CD109/FKBP1A/PTPRK/FBN2/YES1/MTMR4/TGFB2/HPGD/TGFBR1/ITGA3/PML/CAV2/COL1A1/FURIN/SIRT1/LTBP1/TRIM33/SKIL/ADAM9/WNT4/RNF111/PPM1A/SOX11/MYOCD/TGFBR2/ZFYVE9/ACVR1/UBC/RASL11B/SMAD5/SMAD7/PARP1/DAB2/DNM2/PDGFD/CDKN2B/TGFB1I1/LEFTY1/SKI/KLF10/ONECUT2/MAP3K7/MAPK7/EPB41L5/NPNT/HTRA1/SMAD3/PXN/VASN…	69
GO:0198738	GO:0198738	cell-cell signaling by wnt	130/3282	471/16992	6.15202590128106e-06	0.00120314111024667	0.000985651837312594	SFRP1/KDM6A/TNKS2/TNRC6B/UBR5/PSMA2/CLTC/WDR61/TCF7L2/PPP3CA/CDK14/HMGXB4/SULF1/CALM2/GNB1/MLLT3/DDX3X/RNF138/MAGI2/SFRP2/ZEB2/SNAI2/KLF4/DAAM1/NR4A2/EDA/EGR1/ILK/GLI1/VPS26A/FOXO3/FZD4/CCNE1/OTULIN/PSMD1/WNT10B/FGF9/MYOC/AMER3/PSME1/FRAT2/BICC1/TBL1X/PTPRO/ATP6AP2/CSNK1G3/SOX4/RBPJ/TCF7/ITGA3/FBXW11/AP2M1/JUP/CALM1/CYLD/COL1A1/ZNRF3/LZTS2/CTHRC1/CXXC4/STK4/RARG/NLE1/ISL1/WNT4/PSMD11/ATP6V1C2/PSM…	130
GO:2000146	GO:2000146	negative regulation of cell motility	72/3282	228/16992	6.15455625562539e-06	0.00120314111024667	0.000985651837312594	SFRP1/VCL/AGTR2/PTPRG/CORO1C/ABHD2/CRK/SEMA6D/IGFBP5/SULF1/DLC1/MAGI2/PBLD/SFRP2/CITED2/MEOX2/KLF4/WASL/PDCD10/SLIT2/PKP2/TCAF1/ILK/CD300A/RNF20/PTPRR/STC1/PADI2/DPEP1/ITGB1BP1/BRAF/RAP2C/PTPRK/SEMG1/SEMG2/CERS2/KLRK1/GPR173/SRGAP3/PFN2/MARVELD3/ANGPT2/AP1AR/CLIC4/SEMA3A/WNT4/NF1/CYP1B1/MYOCD/C5/PLCB1/ERBB4/SMAD7/FAM60A/PTEN/STAT3/RECK/NBL1/MCC/ADARB1/VASH1/SERPINE1/PTPN23/HOXA7/RNF41/APEX1/STK24…	72
GO:0045666	GO:0045666	positive regulation of neuron differentiation	94/3282	318/16992	6.15627380307011e-06	0.00120314111024667	0.000985651837312594	MMD/RIT2/NRP1/SHTN1/SYT1/BDNF/FN1/NEUROD1/FYN/TGIF2/NEDD4L/NCOA1/MAGI2/MMD2/ZEB2/CPEB1/PTPRD/RARB/RAP1A/STMN2/TENM3/PAFAH1B1/SLIT2/ILK/CDKL3/LIN28A/NTRK2/ITPKA/SCARB2/BRAF/EFNA5/ADCYAP1/UNC13A/FGFR1/LRRC7/SYT2/ARHGDIA/RIMS1/ENC1/ITGA3/NKX2-2/LPAR3/RUFY3/CUX2/SKIL/SLITRK1/TMEM30A/PTK2B/CNR1/SOX11/CNTF/IL1RAP/VAMP7/FMR1/EPHA4/BMPR2/VLDLR/CAPRIN2/CPEB3/SEMA7A/PPP1R9A/TCF4/NKX6-1/BMP6/ABL2/NEUROG1/MA…	94
GO:0034968	GO:0034968	histone lysine methylation	40/3282	106/16992	7.41620017729691e-06	0.00140261876256425	0.00114907033646879	KDM6A/JARID2/WDR61/DYDC2/SMARCB1/ASH2L/KMT2E/SMAD4/PRDM16/MECOM/ZNF335/PRDM12/SETDB2/ASH1L/KMT2C/SIRT1/PRDM6/ATRX/PAXIP1/ARID4B/ARID4A/SMYD2/KMT2A/MECP2/CHD5/KMT5B/EZH1/MYB/NSD2/SUV39H1/KMT2B/ZNF304/KMT2D/CTR9/NSD3/WDR82/MTF2/KDM3A/OGT/GFI1	40
GO:0007507	GO:0007507	heart development	136/3282	499/16992	7.67234833261221e-06	0.00140571807106579	0.00115160938952992	KDM6A/ATF2/GJA1/AGTR2/NRP1/SOX6/SRI/IFT52/EFNB2/G6PD/EDN1/ZFP36L1/NOTCH2/IGF1/DLC1/WT1/SMAD4/SFRP2/CITED2/PDCD4/SNAI2/HAND2/RARB/PIM1/GYS1/PKP2/BASP1/ILK/LEMD2/PPARG/FKBP1A/XIRP2/ID3/EP300/FOXC1/FGF9/RAF1/GATA4/HES1/SETDB2/SLC9A1/ACTN2/HEG1/ZIC3/MAML1/BICC1/SGCD/FGFR1/RB1CC1/SOX4/TGFB2/RBPJ/PRDM1/TGFBR1/ITGA3/XIRP1/EGFR/ANK2/ARL13B/POU4F1/AP1B1/EYA1/LTBP1/STK4/NEBL/PROX2/ISL1/NF1/C3orf58/DAW1/ADI…	136
GO:0045860	GO:0045860	positive regulation of protein kinase activity	131/3282	478/16992	8.33687841230435e-06	0.00145650067502208	0.00119321212961314	PRLR/MMD/MAP3K8/PDGFA/HSP90AB1/MAP3K1/PTPN1/EDN1/PRKAR2B/HACD3/MAPK10/CRK/MAP4K3/IGF1/CALM2/PRKACB/MAP3K13/CCND2/MMD2/ZEB2/RAP1A/FBXW7/PDCD10/CAB39/DAXX/ILK/CD300A/FZD4/ADCY5/TNF/TPD52L1/RAF1/SPRY2/FGF1/FLT1/ITGB1BP1/PIK3CB/C1QTNF2/BRAF/EFNA5/MAP3K11/EMP2/ADCYAP1/CCNC/FGFR1/TENM1/TGFB2/DUSP9/UNC119/ADCY6/VAPB/TGFBR1/SNCA/DRD4/MAP3K3/EGFR/TNFRSF10B/CDK5R1/MAP3K2/CALM1/LPAR3/DBNL/PROK1/SIRT1/STK4/A…	131
GO:0030336	GO:0030336	negative regulation of cell migration	68/3282	214/16992	8.72514027974486e-06	0.00145650067502208	0.00119321212961314	SFRP1/VCL/AGTR2/PTPRG/CORO1C/ABHD2/SEMA6D/IGFBP5/SULF1/DLC1/MAGI2/PBLD/SFRP2/CITED2/MEOX2/KLF4/WASL/PDCD10/SLIT2/PKP2/TCAF1/ILK/CD300A/RNF20/PTPRR/STC1/PADI2/DPEP1/ITGB1BP1/BRAF/RAP2C/PTPRK/CERS2/KLRK1/GPR173/SRGAP3/PFN2/MARVELD3/ANGPT2/CLIC4/SEMA3A/WNT4/NF1/CYP1B1/MYOCD/C5/PLCB1/ERBB4/SMAD7/FAM60A/PTEN/STAT3/RECK/NBL1/MCC/ADARB1/VASH1/SERPINE1/PTPN23/HOXA7/RNF41/APEX1/STK24/SRGAP1/SRGAP2/ABR/BCR…	68
GO:0071560	GO:0071560	cellular response to transforming growth factor beta stimulus	68/3282	214/16992	8.72514027974486e-06	0.00145650067502208	0.00119321212961314	SNX6/SFRP1/ASPN/HSP90AB1/SOX6/ZFP36L2/EDN1/CRK/FYN/ZFP36L1/CHST11/SMAD4/PRDM16/PBLD/CITED2/ARHGEF18/CD109/FKBP1A/PTPRK/FBN2/YES1/MTMR4/TGFB2/HPGD/TGFBR1/ITGA3/PML/CAV2/COL1A1/FURIN/SIRT1/LTBP1/TRIM33/SKIL/ADAM9/WNT4/RNF111/PPM1A/SOX11/MYOCD/TGFBR2/ZFYVE9/ACVR1/UBC/RASL11B/SMAD5/SMAD7/PARP1/DAB2/DNM2/PDGFD/CDKN2B/TGFB1I1/LEFTY1/SKI/KLF10/ONECUT2/MAP3K7/MAPK7/EPB41L5/NPNT/HTRA1/SMAD3/PXN/VASN/ADAM1…	68
GO:0003279	GO:0003279	cardiac septum development	37/3282	96/16992	9.17910388053436e-06	0.00145650067502208	0.00119321212961314	NOTCH2/SMAD4/CITED2/RARB/XIRP2/GATA4/HES1/HEG1/MAML1/SOX4/TGFB2/PRDM1/TGFBR1/ANK2/LTBP1/ISL1/SOX11/TGFBR2/BMPR2/ACVR1/ZFPM2/SMAD7/HEY2/SALL1/DNM2/NSD2/PROX1/CRELD1/LMO4/AP2B1/EGLN1/FRS2/ZBTB14/HEY1/PCSK5/CYR61/MDM2	37
GO:0051056	GO:0051056	regulation of small GTPase mediated signal transduction	89/3282	300/16992	9.19162970762698e-06	0.00145650067502208	0.00119321212961314	RIT2/RASA1/MET/FBP1/CRK/NOTCH2/IGF1/RALGAPA1/DLC1/RHOT1/MMD2/ARHGEF18/ARHGAP21/SLIT2/ARHGAP5/RASGRF2/ARHGEF25/FAM13B/ARHGAP32/ARHGEF39/ARHGAP15/RAF1/SPRY2/ARHGEF10L/ARHGAP12/TAGAP/MYOC/PPP2CB/GARNL3/GDI2/PSD3/PREX1/ARHGDIA/TGFB2/SRGAP3/ITGA3/ARFGEF1/MYO9B/RALGAPB/FAM13A/ARHGAP24/GDI1/NF1/ARHGAP33/RAP1GAP2/STAMBP/MCF2/SOS1/TRIP10/CUL3/PSD/ARHGEF11/ARHGAP1/ARAP2/GBF1/DNM2/TIMP2/CSF1/IQSEC2/SYDE2/SH…	89
GO:0051271	GO:0051271	negative regulation of cellular component movement	75/3282	243/16992	9.97233929856975e-06	0.0015386269817767	0.00126049263765578	SFRP1/VCL/AGTR2/NRP1/PTPRG/CORO1C/ABHD2/CRK/SEMA6D/IGFBP5/SULF1/DLC1/MAGI2/PBLD/SFRP2/CITED2/MEOX2/KLF4/WASL/PDCD10/SLIT2/PKP2/TCAF1/ILK/CD300A/RNF20/PTPRR/STC1/PADI2/DPEP1/ITGB1BP1/BRAF/RAP2C/PTPRK/PTPRO/SEMG1/SEMG2/CERS2/KLRK1/GPR173/SRGAP3/PFN2/MARVELD3/ANGPT2/AP1AR/CLIC4/SEMA3A/WNT4/NF1/CYP1B1/MYOCD/C5/PLCB1/ERBB4/SMAD7/FAM60A/PTEN/STAT3/RECK/NBL1/MCC/ADARB1/VASH1/SEMA5A/SERPINE1/PTPN23/HOXA7…	75
GO:1903844	GO:1903844	regulation of cellular response to transforming growth factor beta stimulus	38/3282	100/16992	1.02865698551336e-05	0.00154641433488842	0.00126687228742172	SNX6/ASPN/HSP90AB1/CHST11/SMAD4/PRDM16/PBLD/CITED2/CD109/FBN2/MTMR4/TGFBR1/ITGA3/CAV2/SIRT1/LTBP1/TRIM33/SKIL/RNF111/PPM1A/SOX11/MYOCD/TGFBR2/UBC/RASL11B/SMAD7/DAB2/DNM2/CDKN2B/TGFB1I1/SKI/ONECUT2/NPNT/HTRA1/SMAD3/VASN/ADAM17/UBA52	38
GO:0090288	GO:0090288	negative regulation of cellular response to growth factor stimulus	45/3282	126/16992	1.11002864684037e-05	0.00158363733100298	0.00129736656128381	SNX6/SFRP1/AGTR2/ASPN/PTPN1/CHST11/SULF1/PRDM16/PBLD/SFRP2/SLIT2/CD109/LEMD2/SPRY2/FBN2/MTMR4/TGFBR1/CAV2/SIRT1/LTBP1/ADGRA2/TRIM33/SKIL/WNT4/PPM1A/TGFBR2/UBC/RASL11B/SMAD7/DNM2/TGFB1I1/NBL1/DKK1/SKI/ONECUT2/CTDSPL2/CASK/VWC2L/HTRA1/RBPMS2/SMAD3/HHEX/VASN/ADAM17/UBA52	45
GO:0010035	GO:0010035	response to inorganic substance	132/3282	485/16992	1.11981087353063e-05	0.00158363733100298	0.00129736656128381	TRPC3/ATF2/PTH/ETS1/HSPD1/SYT1/G6PD/EDN1/PPP3CA/MET/MT1H/FBP1/GCH1/CRK/TACR1/NEDD4L/CALM2/ZNF580/KCNA5/FOSB/KLF4/HNRNPA1/PDCD10/GIP/DAXX/FOXO3/NSMCE3/SPAG16/TNF/S100A16/WNT10B/EIF2S1/DPEP1/GCLC/BRAF/CPOX/SLC6A1/SLC30A7/PPP2CB/SUMO1/KCNMA1/DUSP1/GLRA2/KCNA1/PCGF2/ATP7B/NDRG1/SNCA/CYB5A/EGFR/SLC41A1/CPNE3/ARL13B/ADPRHL2/CALM1/TESMIN/COL1A1/SLC30A3/SIRT1/ATRX/SLC30A5/CD86/GDI1/AQP1/TRPA1/CLIC4/ADAM9…	132
GO:0050678	GO:0050678	regulation of epithelial cell proliferation	86/3282	289/16992	1.13444939283857e-05	0.00158363733100298	0.00129736656128381	SFRP1/ATF2/CDK6/GJA1/NRP1/RICTOR/IFT52/EFNB2/HMGN1/ZFP36L1/FOXP2/TACR1/SULF1/IGF1/ZNF580/NRP2/PBLD/SFRP2/MTSS1/SNAI2/WDR48/FBXW7/PDCD10/CD109/KRT4/TNMD/B4GALT1/GLI1/TNF/WNT10B/FGF9/HES1/FGF1/SCG2/PTPRK/TGFB2/TGFBR1/EGFR/MARVELD3/CAV2/CCR3/EYA1/SRSF6/SIRT1/NFIB/HOXA5/NF1/SOX11/TGFA/TNFSF12/BAD/ERRFI1/OSR2/BMPR2/HIF1A/EREG/HAS2/BMP6/F3/PTEN/NR1D1/TP63/CDKN2B/RB1/PROX1/KLF9/VASH2/MCC/EDNRB/ZNF304/VA…	86
GO:0006913	GO:0006913	nucleocytoplasmic transport	127/3282	464/16992	1.21812630911418e-05	0.00166090105821777	0.00136066348800195	THOC7/TMSB4X/SRSF9/AGTR2/UBR5/SRSF5/HSP90AB1/UHMK1/BACH2/TCF7L2/SRI/PPP3CA/TRPS1/XPO6/NEUROD1/IGF1/ANP32B/TNPO2/CBLB/SMAD4/PHAX/PBLD/SFRP2/SMG1/SNAI2/HNRNPA1/RPSA/EDA/PTPN14/RANBP6/TNF/FGF9/HES1/NMD3/SLC9A1/SEC61B/NUP153/NUP160/ZC3H11A/TMCO6/SOX4/TGFB2/XPO4/SLBP/TGFBR1/TMEM110/KPNA6/PML/FBXW11/EGFR/SRSF10/JUP/CYLD/SRSF6/XPO1/SPRN/WDR33/DDX19B/SIRT1/CASC3/U2AF1/NUPL2/SMG7/HNRNPA2B1/NPM1/NF1/RNPS1/…	127
GO:0001822	GO:0001822	kidney development	80/3282	265/16992	1.27391211734471e-05	0.00167762854593647	0.0013743671831572	SFRP1/AGTR2/PDGFA/NRP1/AGTR1/EFNB2/PBX1/COL4A3/SULF1/NOTCH3/FRAS1/WT1/SMAD4/MAGI2/GLIS2/MTSS1/RARB/SLIT2/EGR1/BASP1/ILK/LIN28A/ID3/FOXC1/HES1/FGF1/ZNF354A/GDNF/PTPRO/FGFR1/SOX4/TGFB2/HPGD/TGFBR1/ITGA3/GZF1/EPHA7/ANGPT2/EYA1/LZTS2/ARL3/SERPINB7/NLE1/WNT4/NF1/PRKX/SOX11/GCNT3/EPHA4/OSR2/PDGFRA/HAS2/SMAD5/SMAD7/BMP6/PKD2/SALL1/PDGFD/PROX1/APH1A/DLG5/TIPARP/FMN1/GLI3/SIX4/CA2/RRM2B/GCNT1/NPNT/STAT1/P…	80
GO:0010608	GO:0010608	posttranscriptional regulation of gene expression	128/3282	469/16992	1.31012682305314e-05	0.00167762854593647	0.0013743671831572	DDX5/SERP1/PRKRA/TNRC6B/HNRNPU/PSMA2/SYNCRIP/UHMK1/MATR3/YWHAZ/EIF1B/ZFP36L2/PPP3CA/ADAR/PUM2/DCP2/ZFP36L1/IGFBP5/BOLL/CNOT1/MTPN/DDX3X/CPEB1/LARP4/FOXO3/LIN28A/DAZL/PSMD1/TNF/E2F1/EIF2S1/LIN28B/MIF4GD/TNFSF13/PSME1/CELF4/ELAVL1/GDNF/YBX2/CELF1/SOX4/EIF4B/THRAP3/ZNF385A/ENC1/CNOT9/EGFR/SERBP1/RPS14/XPO1/IGF2BP2/PER2/CASC3/QKI/LARP4B/ETF1/SMG7/PTK2B/HNRNPA2B1/PSMD11/NPM1/PPP1R15B/GATC/PSME3/PRKCD/…	128
GO:0040013	GO:0040013	negative regulation of locomotion	78/3282	257/16992	1.31623593916217e-05	0.00167762854593647	0.0013743671831572	SFRP1/VCL/AGTR2/NRP1/PTPRG/CORO1C/ABHD2/PTPN2/CRK/SEMA6D/IGFBP5/SULF1/DLC1/MAGI2/PBLD/SFRP2/CITED2/MEOX2/KLF4/WASL/PDCD10/SLIT2/PKP2/TCAF1/ILK/CD300A/RNF20/PTPRR/STC1/PADI2/DPEP1/ITGB1BP1/BRAF/RAP2C/PTPRK/PTPRO/SEMG1/SEMG2/CERS2/KLRK1/GPR173/SRGAP3/PFN2/PML/MARVELD3/ANGPT2/AP1AR/CLIC4/SEMA3A/WNT4/NF1/CYP1B1/MYOCD/C5/PLCB1/ERBB4/SMAD7/FAM60A/PTEN/STAT3/RECK/NBL1/MCC/ADARB1/VASH1/SEMA5A/SERPINE1/PT…	78
GO:0051403	GO:0051403	stress-activated MAPK cascade	76/3282	251/16992	1.84858117773026e-05	0.00222937328636336	0.00182637419421995	SFRP1/MAP3K8/PTPN1/EDN1/HACD3/MAPK10/MAP4K3/ZFP36L1/MAP3K13/SFRP2/HMGCR/PDCD4/MECOM/ZEB2/HAND2/ZMYND11/PDCD10/PAFAH1B1/DAXX/PTPN22/FZD4/SERPINB3/TNF/MAP4K4/TPD52L1/DUSP3/MAP3K11/RB1CC1/TGFB2/DUSP9/TAOK1/MAP3K3/FBXW11/EGFR/CTGF/MARVELD3/MAP3K2/DBNL/PTK2B/NR2C2/MAP3K9/RASSF2/ANKRD6/DTNBP1/IRAK1/EDA2R/COPS5/EPHA4/UBC/SASH1/PLCB1/GAB1/MAP3K12/TAOK3/MAP3K5/TNFSF11/MAGI3/IRAK2/MAPK8/HIPK3/GADD45B/TLR4/…	76
GO:0016571	GO:0016571	histone methylation	46/3282	132/16992	1.84960684733824e-05	0.00222937328636336	0.00182637419421995	KDM6A/PAX7/JARID2/WDR61/DYDC2/SMARCB1/ASH2L/KMT2E/SMAD4/PRDM16/MECOM/ZNF335/RNF20/CTCF/PRDM12/SETDB2/ASH1L/KMT2C/SIRT1/PRDM6/ATRX/PAXIP1/ARID4B/ARID4A/SMYD2/KMT2A/MECP2/CHD5/KMT5B/EZH1/MYB/NSD2/SUV39H1/PRDM4/KMT2B/ZNF304/TET1/KMT2D/CTR9/NSD3/WDR82/MTF2/SATB1/KDM3A/OGT/GFI1	46
GO:0018022	GO:0018022	peptidyl-lysine methylation	42/3282	117/16992	1.86319786852814e-05	0.00222937328636336	0.00182637419421995	KDM6A/ETFBKMT/JARID2/WDR61/DYDC2/SMARCB1/ASH2L/KMT2E/SMAD4/PRDM16/MECOM/ZNF335/PRDM12/SETDB2/ASH1L/KMT2C/SIRT1/PRDM6/ATRX/PAXIP1/ARID4B/ARID4A/SMYD2/KMT2A/MECP2/CHD5/KMT5B/EZH1/MYB/NSD2/SUV39H1/KMT2B/VCPKMT/ZNF304/KMT2D/CTR9/NSD3/WDR82/MTF2/KDM3A/OGT/GFI1	42
GO:0050804	GO:0050804	modulation of synaptic transmission	87/3282	297/16992	1.95992742645719e-05	0.00226463144508075	0.00185525881018402	SYT1/EDN1/PPP3CA/RAP1B/TACR1/SNAP25/CALM2/PCDH17/RAP1A/SLC8A2/DLG4/GRM3/GIP/PATE4/SYP/MPP2/GRIK3/NTRK2/ITPKA/BRAF/SLC6A1/CELF4/ADCYAP1/GDNF/UNC13A/GRM5/RIMS1/VAMP2/PPFIA3/PFN2/SNCA/DRD4/EGFR/GRM7/CALM1/PHF24/CUX2/DBN1/PTK2B/GRM1/NF1/CNR1/DTNBP1/UTS2/SHANK2/FMR1/SLC24A2/GRIN2A/KMT2A/CPEB3/PXK/MECP2/PPP1R9A/PTEN/HTR2A/YWHAG/RAB11A/KCNJ10/DNM1L/EGR2/DKK1/KRAS/EIF2AK4/PRKCE/DISC1/NEURL1/SHISA7/CA2/NE…	87
GO:0034249	GO:0034249	negative regulation of cellular amide metabolic process	55/3282	167/16992	1.96991648813096e-05	0.00226463144508075	0.00185525881018402	DDX5/PRKRA/TNRC6B/SYNCRIP/ZFP36L2/PPP3CA/ADAR/PUM2/ZFP36L1/IGFBP5/CNOT1/DDX3X/CPEB1/LIN28A/ORMDL1/EIF2S1/LIN28B/CELF4/ELAVL1/CELF1/ENC1/SNCA/CNOT9/EGFR/IGF2BP2/QKI/HNRNPA2B1/FMR1/SORL1/CAPRIN2/CPEB3/PRKAA1/SNIP1/EIF4E2/ESR1/CPEB2/STAT3/MEX3D/IGF2BP1/XRN1/TNRC6A/CAPRIN1/GIGYF2/EIF2AK3/EIF2AK4/LARP1/ZCCHC11/XPO5/NCBP1/RC3H1/PUM1/RIDA/SMAD3/EIF4EBP2/MYCN	55
GO:0043161	GO:0043161	proteasome-mediated ubiquitin-dependent protein catabolic process	106/3282	378/16992	2.09321031726851e-05	0.00236009463272024	0.0019334653193717	RNF6/AURKA/ANKIB1/YOD1/PSMA2/RNF19A/HSP90AB1/CD2AP/UBE2H/SMARCC1/KCTD10/RNF38/RNF145/RNF165/NEDD4L/UBE4A/HSP90B1/RNF138/KLHL15/UBQLN1/FBXW7/SUMO2/DERL2/RMND5A/ABTB1/RNF122/PSMD1/MAN1B1/WNT10B/UBXN2B/GCLC/KLHL40/PSME1/ZNRF2/SEC61B/PPP2CB/EDEM1/RFFL/SUMO1/TBL1X/BTBD3/SENP1/UBE2K/MAEA/FBXL2/PML/FBXW11/KCTD2/FAF2/SIRT1/CUL4A/KLHL42/RNF111/PCBP2/PSMD11/PSME3/FBXO45/STT3B/NUB1/FBXL5/TOPORS/C18orf25/UBC…	106
GO:0090101	GO:0090101	negative regulation of transmembrane receptor protein serine/threonine kinase signaling pathway	38/3282	103/16992	2.25912973403999e-05	0.00249910898692009	0.0020473503428847	SNX6/SFRP1/ASPN/CHST11/PRDM16/MAGI2/PBLD/SFRP2/CD109/LEMD2/FBN2/MTMR4/TGFBR1/CAV2/SIRT1/LTBP1/TRIM33/SKIL/PPM1A/TGFBR2/ACVR1/UBC/RASL11B/SMAD7/DNM2/TGFB1I1/NBL1/DKK1/SKI/ONECUT2/CTDSPL2/VWC2L/HTRA1/RBPMS2/SMAD3/VASN/ADAM17/UBA52	38
GO:0031098	GO:0031098	stress-activated protein kinase signaling cascade	77/3282	257/16992	2.45719132217033e-05	0.00264191050625012	0.00216433793370006	SFRP1/MAP3K8/PTPN1/EDN1/HACD3/MAPK10/MAP4K3/ZFP36L1/MAP3K13/SFRP2/HMGCR/PDCD4/MECOM/ZEB2/HAND2/ZMYND11/PDCD10/PAFAH1B1/DAXX/PTPN22/FZD4/SERPINB3/TNF/MAP4K4/TPD52L1/DUSP3/MAP3K11/RB1CC1/TGFB2/DUSP9/TAOK1/MAP3K3/FBXW11/EGFR/CTGF/MARVELD3/MAP3K2/DBNL/PTK2B/NR2C2/MAP3K9/RASSF2/ANKRD6/DTNBP1/IRAK1/EDA2R/COPS5/EPHA4/UBC/SASH1/PLCB1/GAB1/MAP3K12/TAOK3/MAP3K5/TNFSF11/MAGI3/IRAK2/MAPK8/HIPK3/GADD45B/TLR4/…	77
GO:0010720	GO:0010720	positive regulation of cell development	123/3282	453/16992	2.47834006214833e-05	0.00264191050625012	0.00216433793370006	AURKA/MMD/RIT2/NRP1/SHTN1/SYT1/BDNF/EDN1/FN1/NEUROD1/CRK/FYN/TGIF2/IGF1/NEDD4L/NCOA1/MAGI2/MMD2/ZEB2/CPEB1/PTPRD/PLAG1/RARB/RAP1A/STMN2/TENM3/PAFAH1B1/SLIT2/ZNF335/ILK/PPARG/CDKL3/LIN28A/NTRK2/ITPKA/HES1/MYOC/SCARB2/BRAF/EFNA5/ADCYAP1/UNC13A/FGFR1/LRRC7/SYT2/PREX1/ARHGDIA/RIMS1/ENC1/ITGA3/NKX2-2/LPAR3/RUFY3/OLFM4/RFX3/CUX2/SKIL/SLITRK1/TMEM30A/PTK2B/SEMA3A/CNR1/SOX11/CNTF/IL1RAP/BAD/VAMP7/FMR1/EP…	123
GO:0061564	GO:0061564	axon development	124/3282	458/16992	2.65517265655272e-05	0.00268335683090243	0.0021982920939357	RNF6/UST/PLPPR4/VCL/PLXNA4/FEZ2/RPS6KA5/NRP1/SHTN1/CRTAC1/BDNF/FN1/FYN/RNF165/SMAD4/NRP2/ZEB2/PICALM/KLF4/PTPRA/USP33/NR4A2/PAFAH1B1/SLIT2/ILK/DRGX/GFRA3/CDKL3/LRRC38/NTRK2/NEFM/PIK3CB/BRAF/EFNA5/PTPRZ1/RAPH1/GDNF/PTPRO/DOK1/UNC5C/CERS2/ARHGDIA/TGFB2/NCAM2/COL25A1/EPHA7/CDK5R1/POU4F1/ARX/LPAR3/RUFY3/RTN4RL1/IRS2/GDI1/DSCAML1/B3GNT2/NFIB/ISL1/SKIL/SLITRK1/SEMA3A/APBB2/CNR1/FBXO45/CNTF/SPRY3/MTR/EP…	124
GO:0007178	GO:0007178	transmembrane receptor protein serine/threonine kinase signaling pathway	90/3282	312/16992	2.71658098858491e-05	0.00268335683090243	0.0021982920939357	SNX6/DDX5/SFRP1/ASPN/HSP90AB1/CHST11/RNF165/TGIF2/SULF1/SMAD4/PRDM16/MAGI2/PBLD/SFRP2/CITED2/PDCD4/ARHGEF18/ACVR2A/CFC1/CD109/EGR1/ILK/LEMD2/FKBP1A/FGF9/GATA4/HES1/PTPRK/FBN2/MTMR4/TGFB2/HPGD/RBPJ/TGFBR1/ITGA3/PML/CAV2/FURIN/SIRT1/LTBP1/TRIM33/ZNF423/SKIL/ADAM9/RNF111/PPM1A/SOX11/IRAK1/MYOCD/TGFBR2/BMPR2/ZFYVE9/ACVR1/UBC/RASL11B/SMAD5/SMAD7/BMP6/PARP1/DAB2/SFRP4/DNM2/CDKN2B/TGFB1I1/LEFTY1/NBL1/DK…	90
GO:0090132	GO:0090132	epithelium migration	71/3282	233/16992	2.71973119709885e-05	0.00268335683090243	0.0021982920939357	FOXP1/TMSB4X/AGTR2/ETS1/NRP1/PTPRG/EFNB2/CORO1C/EDN1/MET/TACR1/ZNF580/NRP2/PBLD/PRCP/ZEB2/MEOX2/KLF4/PDCD10/SLIT2/KRT2/PTPRR/STC1/FGF1/ITGB1BP1/SCG2/MYH9/EMP2/FGFR1/TGFB2/TGFBR1/ITGA3/PFN2/MARVELD3/ANGPT2/ADGRA2/CAPN7/ADAM9/PTK2B/SEMA3A/NF1/PAXIP1/PRKX/CYP1B1/TNFSF12/PPM1F/TGFBR2/BMPR2/SASH1/HIF1A/HAS2/PTEN/RAB11A/PROX1/FAP/MCC/EPB41L4B/EPHB4/VASH1/GRHL2/SEMA5A/PRKCE/PTPN23/ANXA3/AMOTL1/PTPN11/PI…	71
GO:0032970	GO:0032970	regulation of actin filament-based process	94/3282	329/16992	2.74557270255674e-05	0.00268335683090243	0.0021982920939357	SFRP1/TMSB4X/ARPC3/PDGFA/TMOD2/RICTOR/SRI/CD2AP/FRMD6/RASA1/EDN1/MET/TWF1/CRK/TACR1/BAG4/MTPN/DLC1/SMAD4/WASF2/WDR1/WASL/SLIT2/PKP2/ILK/CAPZA1/STC1/GATA4/GPM6B/GMFB/MYOC/SLC9A1/ITGB1BP1/BRAF/ACTN2/EFNA5/CNN2/MYH9/AKAP9/SUMO1/ARFIP2/PREX1/TENM1/ARHGDIA/TGFB2/TGFBR1/PFN2/PDXP/ARFGEF1/CTGF/SORBS3/ANK2/CDK5R1/JUP/SYNPO2L/AP1AR/IQGAP2/FSCN1/ARPC1A/PTK2B/WNT4/PRKCD/PPM1F/EPHA5/PPP1R9A/CCDC88A/PDGFRA/SS…	94
GO:0031032	GO:0031032	actomyosin structure organization	54/3282	165/16992	2.84466160324567e-05	0.00268335683090243	0.0021982920939357	SFRP1/FRMD6/EDN1/MET/EPB41L1/PDCD6IP/TACR1/BAG4/DLC1/SMAD4/WASF2/CNN3/WDR1/SORBS1/MYOC/MYBPH/SLC9A1/ITGB1BP1/BRAF/ACTN2/CNN2/MYH9/TGFBR1/PFN2/CTGF/SORBS3/NEBL/PTK2B/WNT4/PPM1F/CUL3/KIF23/PPP1R9A/PDGFRA/CFL2/PROX1/LIMK1/MEF2A/RACGAP1/EPB41L4B/ASAP3/AKAP13/SIX4/EPB41/FRMD5/TTN/STMN1/EPB41L5/S100A10/SMAD3/ACTG1/CARMIL1/ARHGAP6/TMOD1	54
GO:0051169	GO:0051169	nuclear transport	127/3282	472/16992	2.91397038516613e-05	0.00268335683090243	0.0021982920939357	THOC7/TMSB4X/SRSF9/AGTR2/UBR5/SRSF5/HSP90AB1/UHMK1/BACH2/TCF7L2/SRI/PPP3CA/TRPS1/XPO6/NEUROD1/IGF1/ANP32B/TNPO2/CBLB/SMAD4/PHAX/PBLD/SFRP2/SMG1/SNAI2/HNRNPA1/RPSA/EDA/PTPN14/RANBP6/TNF/FGF9/HES1/NMD3/SLC9A1/SEC61B/NUP153/NUP160/ZC3H11A/TMCO6/SOX4/TGFB2/XPO4/SLBP/TGFBR1/TMEM110/KPNA6/PML/FBXW11/EGFR/SRSF10/JUP/CYLD/SRSF6/XPO1/SPRN/WDR33/DDX19B/SIRT1/CASC3/U2AF1/NUPL2/SMG7/HNRNPA2B1/NPM1/NF1/RNPS1/…	127
GO:0051098	GO:0051098	regulation of binding	92/3282	321/16992	2.91994122833454e-05	0.00268335683090243	0.0021982920939357	TMSB4X/AURKA/PAX7/HSP90AB1/NRP1/TCF7L2/SRI/HDAC4/CRTAC1/BDNF/HMBOX1/TRIM6/PPP3CA/GTF2B/MET/NEUROD1/CRK/IGF1/ANXA2/SMAD4/BTAF1/HAND2/KLF4/TDG/USP33/PPARG/FKBP1A/EP300/FOXC1/E2F1/ZBTB7C/EIF2S1/HES1/ITGB1BP1/LDLRAP1/SUMO1/EBF2/TGFB2/TGFBR1/POU4F1/CYLD/IFIT1/CTHRC1/PER2/STK4/IFIT2/ISL1/SOX11/DTNBP1/NUCKS1/PRKCD/MYOCD/HMGA2/RSF1/FMR1/HABP4/EPHA4/SORL1/CAPRIN2/MAPRE1/HEY2/PARP1/DAB2/MAPRE3/CSNK1A1/AKTI…	92
GO:0006479	GO:0006479	protein methylation	57/3282	177/16992	2.92912906665112e-05	0.00268335683090243	0.0021982920939357	KDM6A/PAX7/ETFBKMT/JARID2/WDR61/DYDC2/SMARCB1/ASH2L/KMT2E/CALM2/SMAD4/PRDM16/MECOM/ZNF335/RNF20/CTCF/PRDM12/SETDB2/ASH1L/EEF1A1/CALM1/KMT2C/SIRT1/PRDM6/ETF1/ATRX/PAXIP1/RAB6A/ARID4B/ARID4A/SMYD2/KMT2A/MECP2/CHD5/HSPA8/KMT5B/EZH1/MYB/NSD2/SUV39H1/PRDM4/KMT2B/VCPKMT/FBXO11/ICMT/ZNF304/TET1/PCMT1/KMT2D/CTR9/NSD3/WDR82/MTF2/SATB1/KDM3A/OGT/GFI1	57
GO:0008213	GO:0008213	protein alkylation	57/3282	177/16992	2.92912906665112e-05	0.00268335683090243	0.0021982920939357	KDM6A/PAX7/ETFBKMT/JARID2/WDR61/DYDC2/SMARCB1/ASH2L/KMT2E/CALM2/SMAD4/PRDM16/MECOM/ZNF335/RNF20/CTCF/PRDM12/SETDB2/ASH1L/EEF1A1/CALM1/KMT2C/SIRT1/PRDM6/ETF1/ATRX/PAXIP1/RAB6A/ARID4B/ARID4A/SMYD2/KMT2A/MECP2/CHD5/HSPA8/KMT5B/EZH1/MYB/NSD2/SUV39H1/PRDM4/KMT2B/VCPKMT/FBXO11/ICMT/ZNF304/TET1/PCMT1/KMT2D/CTR9/NSD3/WDR82/MTF2/SATB1/KDM3A/OGT/GFI1	57
GO:0030512	GO:0030512	negative regulation of transforming growth factor beta receptor signaling pathway	27/3282	65/16992	3.06601086397346e-05	0.00276554179930406	0.00226562065948355	SNX6/ASPN/CHST11/PRDM16/PBLD/CD109/FBN2/MTMR4/TGFBR1/CAV2/SIRT1/LTBP1/SKIL/PPM1A/TGFBR2/UBC/RASL11B/SMAD7/DNM2/TGFB1I1/SKI/ONECUT2/HTRA1/SMAD3/VASN/ADAM17/UBA52	27
GO:0010631	GO:0010631	epithelial cell migration	70/3282	230/16992	3.22564714707087e-05	0.00286544988231462	0.00234746856971043	FOXP1/TMSB4X/AGTR2/ETS1/NRP1/PTPRG/EFNB2/CORO1C/EDN1/MET/TACR1/ZNF580/NRP2/PBLD/PRCP/ZEB2/MEOX2/KLF4/PDCD10/SLIT2/KRT2/PTPRR/STC1/FGF1/ITGB1BP1/SCG2/MYH9/EMP2/FGFR1/TGFB2/TGFBR1/ITGA3/PFN2/MARVELD3/ANGPT2/ADGRA2/CAPN7/ADAM9/PTK2B/SEMA3A/NF1/PAXIP1/PRKX/CYP1B1/TNFSF12/PPM1F/TGFBR2/BMPR2/SASH1/HIF1A/HAS2/PTEN/RAB11A/PROX1/FAP/MCC/EPB41L4B/EPHB4/VASH1/SEMA5A/PRKCE/PTPN23/ANXA3/AMOTL1/PTPN11/PIK3CA/E…	70
GO:0016049	GO:0016049	cell growth	129/3282	482/16992	3.31129081703118e-05	0.00289762657615728	0.00237382875068551	DDX5/SFRP1/RNF6/AURKA/GJA1/VCL/AGTR2/IP6K2/PLXNA4/NRP1/SHTN1/AGTR1/SYT1/G6PD/BDNF/EDN1/FN1/FBP1/CRIM1/IGFBP5/NOTCH2/IGF1/BCL11A/NEDD4L/H3F3B/MTPN/WT1/SMAD4/KDM2B/DDX3X/NRP2/SFRP2/ZEB2/PAFAH1B1/FAM107A/SLIT2/DERL2/ILK/PPARG/CDKL3/GATA4/PAK4/SLC9A1/BLZF1/EFNA5/RAPH1/UNC13A/FOXL2/SH3GL2/SYT2/SGK1/MMP14/RIMS1/EGLN2/TGFB2/NUBP1/TGFBR1/PML/EGFR/CTGF/TRO/BRAT1/EPHA7/CDK5R1/RERG/LPAR3/RUFY3/CRLF3/SIRT1/N…	129
GO:0034329	GO:0034329	cell junction assembly	61/3282	194/16992	3.51112266800638e-05	0.00302731061801786	0.00248007008268005	SFRP1/GJA1/VCL/LAMC2/CORO1C/FN1/PDCD6IP/RAP1B/MPP5/MPP7/DLC1/WDR1/SNAI2/RAP1A/KRT5/PKP2/ILK/PIP5K1A/TNF/SORBS1/GPM6B/MYOC/SLC9A1/ITGB1BP1/ACTN2/HEG1/EFNA5/PTPRK/PTPRO/MMP14/CNTNAP1/LAMB3/MARVELD3/ANK2/JUP/FSCN1/PTK2B/WNT4/PPM1F/ITGB4/TESK2/SMAD7/PTEN/PARD6B/DLG5/FMN1/GRHL2/ITGA6/HIPK1/PATJ/EPB41L5/STRN/S100A10/ACTB/TLN2/SMAD3/ACTG1/ARHGAP6/MARVELD2/RAPGEF2/UGT8	61
GO:1901342	GO:1901342	regulation of vasculature development	72/3282	239/16992	3.64138597493735e-05	0.00307351515698938	0.00251792232489969	SFRP1/ETS1/EFNB2/COL4A3/SULF1/WT1/SFRP2/PDCD4/MEOX2/RAP1A/KLF4/PDCD10/TSPAN12/EGR1/DDAH1/TNMD/C6/WARS/FOXC1/GATA4/CNMD/FGF1/FLT1/ITGB1BP1/EMP2/PRKCB/ANGPTL4/PML/CTH/ANGPT2/CCR3/PROK1/SIRT1/ADGRA2/SERPINB7/AQP1/ISL1/HOXA5/PTK2B/WNT4/NF1/CYP1B1/TNFSF12/MYOCD/UTS2/TGFBR2/SASH1/HIF1A/C5/PDE3B/HEY2/F3/JAK1/THBS2/PDGFD/BTG1/VASH2/ERAP1/ZNF304/VASH1/SEMA5A/MAPK7/EGLN1/HIPK1/SERPINE1/ANXA3/STAT1/HHEX/HEY…	72
GO:0048024	GO:0048024	regulation of mRNA splicing, via spliceosome	28/3282	69/16992	3.66955587564825e-05	0.00307351515698938	0.00251792232489969	DDX5/SREK1/SRSF9/YTHDC1/RBFOX1/PTBP1/HNRNPA1/HNRNPK/RBMX/CELF4/SF3B4/CELF6/THRAP3/SRSF10/SRSF6/WTAP/HNRNPA2B1/RNPS1/DDX17/RBM7/FMR1/HSPA8/PRPF19/NCBP1/CWC22/DYRK1A/KHDRBS1/MBNL2	28
GO:0017148	GO:0017148	negative regulation of translation	51/3282	155/16992	3.98955316438106e-05	0.00329315669621868	0.00269785972779264	DDX5/PRKRA/TNRC6B/SYNCRIP/ZFP36L2/PPP3CA/ADAR/PUM2/ZFP36L1/IGFBP5/CNOT1/DDX3X/CPEB1/LIN28A/EIF2S1/LIN28B/CELF4/ELAVL1/CELF1/ENC1/CNOT9/EGFR/IGF2BP2/QKI/HNRNPA2B1/FMR1/CAPRIN2/CPEB3/SNIP1/EIF4E2/ESR1/CPEB2/STAT3/MEX3D/IGF2BP1/XRN1/TNRC6A/CAPRIN1/GIGYF2/EIF2AK3/EIF2AK4/LARP1/ZCCHC11/XPO5/NCBP1/RC3H1/PUM1/RIDA/SMAD3/EIF4EBP2/MYCN	51
GO:0042692	GO:0042692	muscle cell differentiation	101/3282	362/16992	4.04412898051757e-05	0.00329315669621868	0.00269785972779264	DDX5/AGTR2/RORA/SOX6/TCF7L2/EFNB2/HDAC4/NFATC2/G6PD/BDNF/EDN1/PPP3CA/ZFP36L1/IGFBP5/IGF1/H3F3B/MTPN/WT1/SMAD4/SPEG/HMGCR/PTBP1/PDCD4/WDR1/RARB/ADAM12/ILK/EPC1/TNF/ID3/WNT10B/GATA4/HES1/MYBPH/SLC9A1/KLHL40/ACTN2/CXCL14/MAML1/MYH9/SGCD/MMP14/RBPJ/CTH/CAV2/ANK2/SIRT1/PRDM6/MKL2/QKI/NEBL/PROX2/ISL1/BHLHE41/WNT4/NR2C2/DDX17/CACNA1H/ASF1A/MYOCD/MBNL1/ACVR1/MECP2/EREG/MBNL3/PLCB1/PDGFRA/BOC/MAP3K5/HEY2/…	101
GO:0060348	GO:0060348	bone development	58/3282	183/16992	4.19536022968451e-05	0.00336950644200552	0.0027604078915718	FOXP1/PTH/INSIG1/PPIB/RFLNB/SULF1/IGF1/ANXA2/WASF2/SFRP2/CHSY1/RARB/PAFAH1B1/ALPL/MPIG6B/EP300/FOXC1/STC1/FOXN3/MEIS1/MYOC/RFLNA/CHAD/VKORC1/FLI1/MMP14/ZNF385A/COL1A1/RARG/SP5/TULP3/TGFBR2/OSR2/BMPR2/BBX/MIGA2/HAS2/SMAD5/BMP6/NEUROG1/SFRP4/TNFSF11/CSGALNACT1/NSD2/TAPT1/ABI1/SKI/GLI3/AKAP13/FREM1/PTPN11/ANKRD11/PAPSS2/POC1A/ANO6/PRPSAP2/NAB2/SOX9	58
GO:0010976	GO:0010976	positive regulation of neuron projection development	71/3282	236/16992	4.31267258511599e-05	0.003371359915538	0.00276192631661533	RIT2/NRP1/SHTN1/SYT1/BDNF/FN1/FYN/NEDD4L/MAGI2/ZEB2/CPEB1/PTPRD/RAP1A/STMN2/TENM3/PAFAH1B1/SLIT2/ILK/CDKL3/NTRK2/ITPKA/SCARB2/BRAF/EFNA5/ADCYAP1/UNC13A/FGFR1/LRRC7/SYT2/ARHGDIA/RIMS1/ENC1/ITGA3/LPAR3/RUFY3/CUX2/SKIL/SLITRK1/TMEM30A/PTK2B/CNR1/CNTF/IL1RAP/VAMP7/FMR1/EPHA4/BMPR2/VLDLR/CAPRIN2/CPEB3/SEMA7A/PPP1R9A/ABL2/MAP1B/NDEL1/RAB11A/FBXO31/LIMK1/DNM1L/CAPRIN1/MARK2/CAMK1D/SEMA5A/SYT3/DISC1/NEUR…	71
GO:0061448	GO:0061448	connective tissue development	71/3282	236/16992	4.31267258511599e-05	0.003371359915538	0.00276192631661533	ATF2/PTH/PAX7/SOX6/PTHLH/EDN1/TRPS1/RFLNB/CHST11/SULF1/SLC25A25/WT1/SFRP2/CHSY1/MAF/SNAI2/HAND2/RARB/EGR1/TNMD/STC1/WNT10B/FGF9/CNMD/RFLNA/PTH1R/FGFR1/EBF2/TGFB2/TGFBR1/EFEMP1/CTGF/COL1A1/SIRT1/RARG/SERPINB7/NFIB/HOXA5/PAXIP1/HMGA2/TGFBR2/OSR2/BMPR2/HIF1A/SMAD5/BMP6/PDGFD/HOXA3/CSGALNACT1/CSF1/TAPT1/LNPK/FOXA1/COL5A1/SATB2/MGP/GLI3/EIF2AK3/ITGB8/MEX3C/DYRK1B/PIK3CA/POC1A/MAPK14/SMAD3/OTOR/SOX9/MY…	71
GO:0003231	GO:0003231	cardiac ventricle development	41/3282	117/16992	4.44122747686642e-05	0.00340787456939298	0.00279184029374941	SMAD4/SFRP2/CITED2/HAND2/PKP2/FKBP1A/XIRP2/FOXC1/GATA4/HES1/HEG1/SOX4/TGFB2/RBPJ/PRDM1/TGFBR1/POU4F1/LTBP1/ISL1/SOX11/MYOCD/TGFBR2/BMPR2/ACVR1/ZFPM2/HIF1A/SMAD7/HEY2/SALL1/DNM2/NSD2/PROX1/LMO4/GRHL2/AP2B1/EGLN1/FRS2/KCNK2/HEY1/CYR61/MDM2	41
GO:0043488	GO:0043488	regulation of mRNA stability	47/3282	140/16992	4.47563264272999e-05	0.00340787456939298	0.00279184029374941	HNRNPU/PSMA2/SYNCRIP/YWHAZ/ZFP36L2/PUM2/DCP2/ZFP36L1/PSMD1/E2F1/TNFSF13/PSME1/ELAVL1/GDNF/THRAP3/SERBP1/XPO1/QKI/PSMD11/PSME3/PRKCD/EXOSC3/FMR1/CPEB3/UBC/HSPA8/PSMB2/YTHDF2/MEX3D/IGF2BP1/XRN1/ANGEL2/RBM24/GIGYF2/PSME4/SCGB1A1/LARP1/PSMB11/RC3H1/PSMA1/APEX1/SET/PUM1/MAPK14/TIRAP/MEIOC/UBA52	47
GO:0030048	GO:0030048	actin filament-based movement	42/3282	121/16992	4.65466315011803e-05	0.00349875513450539	0.00286629257138847	GJA1/TPM4/SRI/SHTN1/FRMD6/TPM3/NEDD4L/KCNA5/WASF2/WASL/CACNB2/SUN2/PKP2/CACNA2D1/MYL1/MYO1B/STC1/GATA4/SLC9A1/ACTN2/MYH9/EMP2/SUMO1/SCN2B/KCND3/MYO9B/ANK2/JUP/MYH4/SCN4B/KCNN2/SCN1A/FNBP1L/NOS1AP/MYO6/MYO5A/TTN/KCNJ2/EPB41L5/CACNA1D/CAMK2D/TMOD1	42
GO:0046328	GO:0046328	regulation of JNK cascade	53/3282	164/16992	4.92927312343342e-05	0.00359224443038412	0.00294288200505269	SFRP1/PTPN1/EDN1/HACD3/SFRP2/PDCD4/MECOM/ZEB2/ZMYND11/PAFAH1B1/DAXX/PTPN22/FZD4/SERPINB3/TNF/MAP4K4/TPD52L1/DUSP3/MAP3K11/RB1CC1/TAOK1/EGFR/CTGF/MARVELD3/MAP3K2/DBNL/PTK2B/MAP3K9/RASSF2/ANKRD6/DTNBP1/EDA2R/COPS5/EPHA4/SASH1/PLCB1/GAB1/TAOK3/MAP3K5/TNFSF11/MAGI3/HIPK3/GADD45B/TLR4/ITCH/MAP3K7/SPAG9/GRIK2/IGF1R/MDFIC/SLAMF1/TIRAP/FZD7	53
GO:0007179	GO:0007179	transforming growth factor beta receptor signaling pathway	54/3282	168/16992	4.96190326338441e-05	0.00359224443038412	0.00294288200505269	SNX6/ASPN/HSP90AB1/CHST11/SMAD4/PRDM16/PBLD/CITED2/ARHGEF18/CD109/FKBP1A/PTPRK/FBN2/MTMR4/TGFB2/HPGD/TGFBR1/ITGA3/PML/CAV2/FURIN/SIRT1/LTBP1/TRIM33/SKIL/ADAM9/RNF111/PPM1A/SOX11/MYOCD/TGFBR2/ZFYVE9/ACVR1/UBC/RASL11B/SMAD5/SMAD7/PARP1/DAB2/DNM2/CDKN2B/TGFB1I1/LEFTY1/SKI/KLF10/ONECUT2/MAP3K7/NPNT/HTRA1/SMAD3/PXN/VASN/ADAM17/UBA52	54
GO:0010632	GO:0010632	regulation of epithelial cell migration	56/3282	176/16992	4.99498863907522e-05	0.00359224443038412	0.00294288200505269	FOXP1/TMSB4X/AGTR2/ETS1/NRP1/PTPRG/CORO1C/EDN1/MET/TACR1/ZNF580/NRP2/PBLD/PRCP/MEOX2/KLF4/PDCD10/SLIT2/PTPRR/STC1/FGF1/ITGB1BP1/EMP2/FGFR1/TGFB2/ITGA3/PFN2/MARVELD3/ANGPT2/ADGRA2/CAPN7/ADAM9/PTK2B/SEMA3A/NF1/PPM1F/TGFBR2/BMPR2/SASH1/HIF1A/HAS2/PTEN/RAB11A/PROX1/MCC/EPB41L4B/VASH1/SEMA5A/PRKCE/PTPN23/ANXA3/AMOTL1/EPB41L5/RREB1/SOX9/EFNA1	56
GO:0060384	GO:0060384	innervation	14/3282	25/16992	5.02411808445332e-05	0.00359224443038412	0.00294288200505269	NRP1/RNF165/SULF1/GABRB2/UNC13A/COL25A1/POU4F1/ISL1/SEMA3A/FBXO45/LRIG1/ADARB1/NPTX1/SLITRK6	14
GO:0010770	GO:0010770	positive regulation of cell morphogenesis involved in differentiation	45/3282	133/16992	5.19560371423606e-05	0.00367009934657422	0.0030066632527659	NRP1/SHTN1/BDNF/FN1/CRK/ZEB2/PTPRD/PAFAH1B1/SLIT2/ILK/CDKL3/NTRK2/ITPKA/MYOC/BRAF/EFNA5/PREX1/ARHGDIA/LPAR3/RUFY3/OLFM4/CUX2/SKIL/SLITRK1/VAMP7/EPHA4/BMPR2/CAPRIN2/SEMA7A/HAS2/MAP1B/DNM2/NDEL1/RAB11A/FBXO31/LIMK1/DNM1L/CAPRIN1/SEMA5A/DISC1/S100A10/NET1/CARMIL1/CRKL/RREB1	45
GO:0001503	GO:0001503	ossification	103/3282	373/16992	5.35410106214733e-05	0.00373703506278212	0.00306149914117522	DDX5/SFRP1/CDK6/PTH/HNRNPU/ASPN/CLTC/SYNCRIP/TPM4/PTHLH/HDAC4/OSTF1/PBX1/ADAR/RFLNB/RRBP1/IGFBP5/TACR1/IGF1/H3F3B/SFRP2/CHSY1/SNAI2/HAND2/ACVR2A/HSPE1/SP7/ILK/GLI1/ALPL/TNF/ID3/FOXC1/EXT2/STC1/WNT10B/FGF9/ITGA11/GPM6B/MYOC/RFLNA/RBMX/PTH1R/FBN2/MMP14/SP3/TGFB2/RBPJ/MRC2/EGFR/CTGF/ZHX3/COL1A1/CTHRC1/PTK2B/WNT4/NF1/RASSF2/SOX11/ASF1A/OSR2/BMPR2/ACVR1/SEMA7A/TMEM64/SMOC1/HIF1A/CBFB/SMAD5/RORB/BMP6/F…	103
GO:0097191	GO:0097191	extrinsic apoptotic signaling pathway	65/3282	213/16992	5.5403925017809e-05	0.0038215672044637	0.00313075058645526	SFRP1/AGTR2/NRP1/TCF7L2/TIMP3/FYN/IGF1/DDX3X/SFRP2/SNAI2/ZMYND11/EYA4/DAXX/FOXO3/TNF/RAF1/PELI3/GCLC/SGPP1/SCG2/RFFL/GDNF/FGFR1/RB1CC1/PHIP/TGFB2/BCL2L2/TGFBR1/PML/MCL1/TNFRSF10B/BCL2L1/KIAA0141/CYLD/EYA1/STK4/SKIL/NF1/PSME3/TNFSF10/TNFSF12/BAD/MOAP1/ACVR1/SRPX/PTEN/CASP8/BIRC6/CASP2/BAG3/ITGA6/MAPK7/EYA3/HIPK1/SERPINE1/RNF41/PIDD1/FEM1B/PARK7/PMAIP1/SMAD3/ACVR1B/PAK5/RPS6KB1/IL33	65
GO:0009612	GO:0009612	response to mechanical stimulus	63/3282	205/16992	5.68245192759904e-05	0.00387397856412944	0.00317368765552441	GJA1/MAP3K1/ETS1/HDAC4/EDN1/FYN/FOXP2/TACR1/ANKRD23/MTPN/KCNA5/FOSB/PPARG/RAF1/GATA4/SLC9A1/GCLC/CNN2/MEIS2/KCNA1/MMP14/EGFR/TNFRSF10B/ANGPT2/MAP3K2/JUP/PHF24/COL1A1/AQP1/TRPA1/PTK2B/ABHD12/STRBP/BAD/PSPH/TGFBR2/HABP4/BMP6/PKD2/NEUROG1/HTR2A/SCN1A/CASP8/CASP2/MAPK8/TLR4/BAG3/KCNC1/SLC38A2/ASIC2/TTN/PTPN11/KCNK2/KCNJ2/NFKBIA/MAPK14/ACTG1/DENND5B/SOX9/SLITRK6/RPS6KB1/NRXN1/MBD2	63
GO:1903845	GO:1903845	negative regulation of cellular response to transforming growth factor beta stimulus	27/3282	67/16992	5.80680406008058e-05	0.00391325197750028	0.00320586169705356	SNX6/ASPN/CHST11/PRDM16/PBLD/CD109/FBN2/MTMR4/TGFBR1/CAV2/SIRT1/LTBP1/SKIL/PPM1A/TGFBR2/UBC/RASL11B/SMAD7/DNM2/TGFB1I1/SKI/ONECUT2/HTRA1/SMAD3/VASN/ADAM17/UBA52	27
GO:0031346	GO:0031346	positive regulation of cell projection organization	90/3282	318/16992	5.90015702181198e-05	0.00393097961578223	0.00322038474767082	RIT2/NRP1/SHTN1/SYT1/HDAC4/CORO1C/BDNF/FN1/FYN/NEDD4L/WASF2/MAGI2/ZEB2/CPEB1/PTPRD/RAP1A/STMN2/WASL/TENM3/PAFAH1B1/SLIT2/ILK/CDKL3/DNM3/CLRN1/NTRK2/ITPKA/SCARB2/BRAF/EFNA5/GPM6A/ADCYAP1/UNC13A/FGFR1/LRRC7/SYT2/TENM1/ARHGDIA/RIMS1/ENC1/TGFBR1/ITGA3/LPAR3/RUFY3/FSCN1/CUX2/SKIL/SLITRK1/TMEM30A/PTK2B/CNR1/CNTF/IL1RAP/VAMP7/FMR1/EPHA4/BMPR2/VLDLR/CAPRIN2/CPEB3/SEMA7A/PPP1R9A/CCDC88A/ABL2/MAP1B/DNM2/FN…	90
GO:0002062	GO:0002062	chondrocyte differentiation	35/3282	96/16992	6.21546442439992e-05	0.00408484841091021	0.0033464390062539	PTH/SOX6/PTHLH/TRPS1/RFLNB/CHST11/SULF1/SFRP2/CHSY1/MAF/SNAI2/RARB/WNT10B/FGF9/RFLNA/PTH1R/FGFR1/TGFBR1/EFEMP1/CTGF/RARG/NFIB/HMGA2/TGFBR2/OSR2/BMPR2/BMP6/LNPK/GLI3/EIF2AK3/MEX3C/POC1A/MAPK14/SMAD3/SOX9	35
GO:0007611	GO:0007611	learning or memory	67/3282	222/16992	6.27044784209311e-05	0.00408484841091021	0.0033464390062539	TMOD2/PRKAR2B/FYN/FOXP2/TACR1/SNAP25/CCND2/HMGCR/SLC8A2/DLG4/ARF4/PAFAH1B1/GIP/NTRK2/GMFB/PJA2/NPTX2/BRAF/SLC6A1/PTPRZ1/MEIS2/SGK1/GRM5/ZNF385A/B4GALT2/ITGA3/EGFR/GRM7/C1QL1/CUX2/VDAC1/NF1/CNR1/SHANK2/KCNK10/SLC24A2/GRIN2A/VLDLR/KMT2A/CPEB3/MECP2/HIF1A/PLCB1/LMX1A/NEUROG1/PTEN/HTR2A/KMT2B/EGR2/DKK1/SLC17A7/KRAS/EIF2AK4/GATM/NETO1/PSEN1/KCNK2/NLGN3/JPH3/GRIA1/RIN1/EIF4EBP2/PAK5/CRTC1/RPS6KB1/NRXN1…	67
GO:0018205	GO:0018205	peptidyl-lysine modification	101/3282	366/16992	6.47585923001869e-05	0.00417230358962632	0.00341808509734821	KDM6A/ATF2/ETFBKMT/JARID2/RPS6KA5/WDR61/HDAC4/DYDC2/KAT6A/SMARCB1/EID1/ASH2L/KMT2E/BCL11A/NCOA1/SMAD4/PRDM16/KAT6B/MECOM/SNAI2/SUMO2/EGR1/ZNF335/EPC1/CTCF/EP300/SAP130/PRDM12/KANSL3/SETDB2/NUP153/UBA2/NUP160/SUMO1/SENP1/SOX4/PCGF2/ASH1L/SP3/SNCA/CTH/EYA1/KMT2C/SIRT1/PRDM6/ATRX/NAA40/MITF/NUPL2/ISL1/TAF5/CDY2A/CDY2B/TP53BP1/CDY1/CDY1B/PAXIP1/MCRS1/MYOCD/SUPT3H/PIWIL2/ARID4B/ARID4A/TOPORS/SMYD2/KMT…	101
GO:0071902	GO:0071902	positive regulation of protein serine/threonine kinase activity	86/3282	302/16992	6.71598804701736e-05	0.00424244760397552	0.00347554932663183	PDGFA/HSP90AB1/PTPN1/EDN1/HACD3/MAPK10/MAP4K3/IGF1/CALM2/CCND2/ZEB2/PDCD10/CAB39/DAXX/ILK/FZD4/TNF/TPD52L1/SPRY2/FGF1/FLT1/PIK3CB/C1QTNF2/MAP3K11/CCNC/FGFR1/TENM1/DUSP9/SNCA/DRD4/EGFR/TNFRSF10B/CDK5R1/MAP3K2/CALM1/LPAR3/DBNL/PROK1/SIRT1/STK4/ALK/PTK2B/MAP3K9/GRM1/GNG3/TGFA/IRAK1/EPHA4/C8orf4/UBC/ZFP91/SASH1/C5/PRKAA1/GAB1/TAOK3/FAM20A/MAP3K5/PKD2/HTR2A/TNFSF11/MAPRE3/PDGFD/PROX1/IRAK2/GADD45B/TLR…	86
GO:0090130	GO:0090130	tissue migration	71/3282	239/16992	6.72944955090778e-05	0.00424244760397552	0.00347554932663183	FOXP1/TMSB4X/AGTR2/ETS1/NRP1/PTPRG/EFNB2/CORO1C/EDN1/MET/TACR1/ZNF580/NRP2/PBLD/PRCP/ZEB2/MEOX2/KLF4/PDCD10/SLIT2/KRT2/PTPRR/STC1/FGF1/ITGB1BP1/SCG2/MYH9/EMP2/FGFR1/TGFB2/TGFBR1/ITGA3/PFN2/MARVELD3/ANGPT2/ADGRA2/CAPN7/ADAM9/PTK2B/SEMA3A/NF1/PAXIP1/PRKX/CYP1B1/TNFSF12/PPM1F/TGFBR2/BMPR2/SASH1/HIF1A/HAS2/PTEN/RAB11A/PROX1/FAP/MCC/EPB41L4B/EPHB4/VASH1/GRHL2/SEMA5A/PRKCE/PTPN23/ANXA3/AMOTL1/PTPN11/PI…	71
GO:2001236	GO:2001236	regulation of extrinsic apoptotic signaling pathway	50/3282	154/16992	6.95215216040991e-05	0.00425281586246354	0.00348404333696978	SFRP1/AGTR2/NRP1/TCF7L2/TIMP3/FYN/IGF1/SFRP2/SNAI2/ZMYND11/EYA4/TNF/RAF1/PELI3/GCLC/SCG2/RFFL/GDNF/FGFR1/RB1CC1/PHIP/TGFB2/TGFBR1/PML/MCL1/TNFRSF10B/BCL2L1/CYLD/EYA1/STK4/SKIL/NF1/PSME3/TNFSF10/TNFSF12/ACVR1/SRPX/PTEN/CASP8/BIRC6/ITGA6/MAPK7/EYA3/SERPINE1/PIDD1/FEM1B/PARK7/PMAIP1/PAK5/RPS6KB1	50
GO:0034248	GO:0034248	regulation of cellular amide metabolic process	105/3282	384/16992	6.98623211432298e-05	0.00425281586246354	0.00348404333696978	DDX5/SERP1/PRKRA/TNRC6B/SYNCRIP/UHMK1/EIF1B/ZFP36L2/PPP3CA/ADAR/PUM2/ZFP36L1/IGFBP5/BOLL/CNOT1/MTPN/GSAP/DDX3X/CPEB1/PICALM/LARP4/PGAM1/FOXO3/LIN28A/DAZL/ORMDL1/TNF/EIF2S1/LIN28B/MIF4GD/CELF4/ELAVL1/YBX2/CELF1/SOX4/EIF4B/ZNF385A/ENC1/SNCA/CNOT9/EGFR/EEF1A1/RPS14/IGF2BP2/PER2/CASC3/QKI/LARP4B/ETF1/PTK2B/HNRNPA2B1/NPM1/PPP1R15B/GATC/PRKCD/ALKBH1/PIWIL2/FMR1/SORL1/RPS6KA3/CAPRIN2/CPEB3/PRKAA1/EIF4G2…	105
GO:2001233	GO:2001233	regulation of apoptotic signaling pathway	102/3282	371/16992	6.99676853643932e-05	0.00425281586246354	0.00348404333696978	SFRP1/PRKRA/AGTR2/NRP1/TCF7L2/PTPN1/YWHAZ/PTPN2/YWHAQ/TIMP3/FYN/IGF1/MNT/DDX3X/SFRP2/SNAI2/UBQLN1/ZMYND11/EYA4/NR4A2/FBXW7/HNRNPK/PLAGL2/TNF/TPD52L1/E2F1/RAF1/PELI3/GCLC/SCG2/RFFL/GDNF/FGFR1/RB1CC1/PCGF2/PHIP/TGFB2/ZNF385A/TGFBR1/PML/MCL1/CTH/DAPK2/TNFRSF10B/BCL2L1/CYLD/SEPT4/EYA1/NMT1/SIRT1/STK4/NLE1/SKIL/WNT4/NF1/PSME3/TNFSF10/TNFSF12/MAGEA3/PRKCD/BAD/MOAP1/ACVR1/HIF1A/SRPX/OSM/PARP1/PTEN/FIGNL…	102
GO:0003283	GO:0003283	atrial septum development	12/3282	20/16992	7.03604193516908e-05	0.00425281586246354	0.00348404333696978	NOTCH2/GATA4/SOX4/TGFB2/ANK2/ISL1/BMPR2/ACVR1/HEY2/NSD2/CYR61/MDM2	12
GO:0001667	GO:0001667	ameboidal-type cell migration	89/3282	316/16992	7.82764621826257e-05	0.00466286983436981	0.00381997271995286	FOXP1/TMSB4X/AGTR2/ETS1/NRP1/PTPRG/EFNB2/CORO1C/EDN1/MET/TACR1/BAG4/ZNF580/WASF2/NRP2/PBLD/CAP1/PRCP/ZEB2/HAND2/MEOX2/KLF4/PDCD10/PAFAH1B1/SLIT2/ILK/ZFAND5/KRT2/PIP5K1A/PTPRR/STC1/FGF1/ITGB1BP1/BRAF/SCG2/MYH9/RFFL/EMP2/GDNF/FGFR1/TGFB2/TGFBR1/ITGA3/PFN2/PML/MARVELD3/ANGPT2/ADGRA2/CAPN7/ISL1/ADAM9/PTK2B/SEMA3A/NF1/PAXIP1/PRKX/CYP1B1/TNFSF12/UTS2/PPM1F/TGFBR2/BMPR2/ACVR1/SASH1/HIF1A/ERBB4/HAS2/PTEN…	89
GO:0014897	GO:0014897	striated muscle hypertrophy	27/3282	68/16992	7.87351379161882e-05	0.00466286983436981	0.00381997271995286	TRPC3/AGTR2/JARID2/HDAC4/G6PD/EDN1/PPP3CA/TWF1/IGFBP5/IGF1/MTPN/SMAD4/HAND2/GATA4/MYOC/SLC9A1/CAMTA2/TRIM63/ERRFI1/HEY2/PARP1/MEF2A/AKAP13/PDLIM5/TTN/SMAD3/CAMK2D	27
GO:0098727	GO:0098727	maintenance of cell number	49/3282	151/16992	8.29478736341183e-05	0.00486323383116835	0.00398411734097349	SFRP1/FOXP1/MED10/ZFP36L2/PBX1/NOTCH2/IGF1/CNOT1/SMAD4/KDM2B/PRDM16/SS18/KLF4/FOXO3/LIN28A/RAF1/HES1/BRAF/ZIC3/ELAVL1/SOX4/RBPJ/POLR2J/LDB2/POLR2A/CUL4A/PADI4/HMGA2/PIWIL2/SALL1/TP63/STAT3/IGF2BP1/PROX1/ZHX2/MED14/SKI/KLF10/TET1/ZCCHC11/CTR9/MTF2/PAX8/DDX6/KDM3A/ELF5/FZD7/FOXO1/SOX9	49
GO:0010810	GO:0010810	regulation of cell-substrate adhesion	56/3282	179/16992	8.38310656102737e-05	0.00486635185814886	0.00398667172881375	SFRP1/CDK6/CORO1C/RASA1/UTRN/FN1/CRK/FBLN2/DLC1/ILK/FZD4/GPM6B/MYOC/SLC9A1/ITGB1BP1/PIK3CB/BRAF/EFNA5/EMP2/PTPRO/COL8A1/PREX1/MMP14/ITGA3/ANGPT2/OLFM4/AP1AR/COL1A1/PTK2B/WNT4/NF1/PPM1F/SMOC2/HAS2/PTEN/DNM2/CSF1/ONECUT2/FMN1/ITGA6/PRKCE/DISC1/SERPINE1/HOXA7/CASK/EPB41L5/NPNT/S100A10/SMAD3/NET1/CARMIL1/ARHGAP6/CRKL/RREB1/FZD7/CYR61	56
GO:0001649	GO:0001649	osteoblast differentiation	62/3282	204/16992	9.25451573873575e-05	0.00526788599769007	0.00431562139150242	DDX5/SFRP1/CDK6/HNRNPU/CLTC/SYNCRIP/TPM4/PTHLH/HDAC4/ADAR/RRBP1/IGFBP5/IGF1/H3F3B/SFRP2/SNAI2/HAND2/ACVR2A/HSPE1/SP7/ILK/GLI1/ALPL/TNF/ID3/WNT10B/FGF9/ITGA11/MYOC/RBMX/PTH1R/FBN2/MRC2/ZHX3/COL1A1/CTHRC1/WNT4/NF1/RASSF2/SOX11/ASF1A/BMPR2/ACVR1/SEMA7A/TMEM64/SMOC1/CBFB/SMAD5/RORB/BMP6/FIGNL1/TP63/SKI/SATB2/GLI3/OSTN/NPNT/CTNNBIP1/SMAD3/DDX21/CYR61/BMP3	62
GO:0045444	GO:0045444	fat cell differentiation	62/3282	204/16992	9.25451573873575e-05	0.00526788599769007	0.00431562139150242	SFRP1/ATF2/BSCL2/CREBL2/RORA/TCF7L2/ZFP36L2/INSIG1/ZFP36L1/PRDM16/SFRP2/SNAI2/KLF4/NR4A2/FNDC5/PPARG/TNF/EP300/OSBPL11/E2F1/WNT10B/ADRB3/ZBTB7C/PEX11A/HES1/ANGPTL8/RUNX1T1/EBF2/ZNF385A/LAMB3/JDP2/PER2/SIRT1/STK4/BBS9/ALOXE3/HMGA2/WIF1/ZFPM2/TMEM64/PLCB1/ARL4A/HTR2A/NR1D1/ASXL2/TGFB1I1/ERAP1/SOCS7/EGR2/MEDAG/ITGA6/HTR2C/MEX3C/SULT1E1/MB/ADRB1/ARL6/MAPK14/SMAD3/KLF5/FOXO1/C1QL4	62
GO:0007409	GO:0007409	axonogenesis	113/3282	422/16992	9.70842293537809e-05	0.00542344453349899	0.00444305993991865	RNF6/UST/PLPPR4/VCL/PLXNA4/FEZ2/RPS6KA5/NRP1/SHTN1/BDNF/FN1/FYN/RNF165/SMAD4/NRP2/ZEB2/PICALM/PTPRA/USP33/NR4A2/PAFAH1B1/SLIT2/ILK/DRGX/GFRA3/CDKL3/LRRC38/NTRK2/PIK3CB/BRAF/EFNA5/PTPRZ1/RAPH1/GDNF/PTPRO/DOK1/UNC5C/ARHGDIA/TGFB2/COL25A1/EPHA7/CDK5R1/POU4F1/ARX/LPAR3/RUFY3/IRS2/GDI1/DSCAML1/B3GNT2/NFIB/ISL1/SKIL/SLITRK1/SEMA3A/APBB2/FBXO45/EPHA4/SOS1/DPYSL2/BMPR2/SEMA7A/EPHA5/LMX1A/GAB1/NKX6-1/BOC/…	113
GO:0030278	GO:0030278	regulation of ossification	57/3282	184/16992	9.83283292798676e-05	0.00542344453349899	0.00444305993991865	DDX5/SFRP1/CDK6/PTH/HDAC4/PBX1/RFLNB/IGFBP5/TACR1/IGF1/SFRP2/CHSY1/SNAI2/HAND2/ACVR2A/ILK/GLI1/TNF/ID3/WNT10B/GPM6B/RFLNA/FBN2/TGFB2/RBPJ/ZHX3/CTHRC1/PTK2B/WNT4/RASSF2/SOX11/OSR2/BMPR2/ACVR1/TMEM64/SMOC1/HIF1A/SMAD5/RORB/BMP6/TP63/KREMEN1/CSF1/ANKH/EGR2/DKK1/SKI/MGP/GLI3/OSTN/NPNT/MAPK14/ANO6/CTNNBIP1/SMAD3/SOX9/CYR61	57
GO:0051962	GO:0051962	positive regulation of nervous system development	120/3282	453/16992	9.85716771898447e-05	0.00542344453349899	0.00444305993991865	MMD/RIT2/NRP1/SHTN1/SYT1/BDNF/FN1/NEUROD1/FYN/TGIF2/NEDD4L/NCOA1/MAGI2/MMD2/ZEB2/CPEB1/PTPRD/PLAG1/RARB/RAP1A/STMN2/TENM3/PAFAH1B1/SLIT2/ZNF335/ILK/GLI1/PPARG/CDKL3/LIN28A/NTRK2/ITPKA/HES1/SCARB2/BRAF/EFNA5/MYRF/ADCYAP1/UNC13A/FGFR1/LRRC7/SYT2/ARHGDIA/RIMS1/ENC1/ITGA3/NKX2-2/LPAR3/RUFY3/CUX2/CBLN2/SKIL/SLITRK1/TMEM30A/PTK2B/SEMA3A/CNR1/SOX11/CNTF/IL1RAP/LRTM2/VAMP7/FMR1/EPHA4/BMPR2/VLDLR/CAPRIN2/…	120
GO:0019827	GO:0019827	stem cell population maintenance	48/3282	148/16992	9.89780939935855e-05	0.00542344453349899	0.00444305993991865	SFRP1/FOXP1/MED10/ZFP36L2/PBX1/NOTCH2/CNOT1/SMAD4/KDM2B/PRDM16/SS18/KLF4/FOXO3/LIN28A/RAF1/HES1/BRAF/ZIC3/ELAVL1/SOX4/RBPJ/POLR2J/LDB2/POLR2A/CUL4A/PADI4/HMGA2/PIWIL2/SALL1/TP63/STAT3/IGF2BP1/PROX1/ZHX2/MED14/SKI/KLF10/TET1/ZCCHC11/CTR9/MTF2/PAX8/DDX6/KDM3A/ELF5/FZD7/FOXO1/SOX9	48
GO:0007613	GO:0007613	memory	35/3282	98/16992	0.000100788651328109	0.00547151724756206	0.00448244265117116	TACR1/CCND2/SLC8A2/GIP/PJA2/SGK1/B4GALT2/ITGA3/GRM7/CUX2/CNR1/KCNK10/SLC24A2/GRIN2A/VLDLR/CPEB3/MECP2/PLCB1/LMX1A/PTEN/HTR2A/KMT2B/SLC17A7/EIF2AK4/NETO1/PSEN1/KCNK2/JPH3/GRIA1/RIN1/EIF4EBP2/PAK5/CRTC1/RPS6KB1/CHRNB2	35
GO:0050769	GO:0050769	positive regulation of neurogenesis	106/3282	392/16992	0.000104319594840353	0.00561124572980727	0.00459691271131369	MMD/RIT2/NRP1/SHTN1/SYT1/BDNF/FN1/NEUROD1/FYN/TGIF2/NEDD4L/NCOA1/MAGI2/MMD2/ZEB2/CPEB1/PTPRD/PLAG1/RARB/RAP1A/STMN2/TENM3/PAFAH1B1/SLIT2/ZNF335/ILK/PPARG/CDKL3/LIN28A/NTRK2/ITPKA/HES1/SCARB2/BRAF/EFNA5/ADCYAP1/UNC13A/FGFR1/LRRC7/SYT2/ARHGDIA/RIMS1/ENC1/ITGA3/NKX2-2/LPAR3/RUFY3/CUX2/SKIL/SLITRK1/TMEM30A/PTK2B/SEMA3A/CNR1/SOX11/CNTF/IL1RAP/VAMP7/FMR1/EPHA4/BMPR2/VLDLR/CAPRIN2/CPEB3/SEMA7A/HIF1A/PPP…	106
GO:0042542	GO:0042542	response to hydrogen peroxide	42/3282	125/16992	0.000108565570723206	0.00578654491954688	0.00474052343741616	ETS1/HSPD1/MET/CRK/ZNF580/KCNA5/KLF4/PDCD10/FOXO3/PPP2CB/DUSP1/PCGF2/COL1A1/SIRT1/AQP1/TRPA1/ADAM9/PTK2B/PPP1R15B/CYP1B1/PRKCD/BAD/ZNF277/BECN1/PRKAA1/MAP3K5/MYB/PDGFD/KDM6B/MAPK7/CDK1/MB/PLEKHA1/AIFM1/PDE8A/PARK7/APEX1/STK24/NET1/AKR1B1/FOXO1/MDM2	42
GO:0030522	GO:0030522	intracellular receptor signaling pathway	78/3282	272/16992	0.000111579683602381	0.00589361878343026	0.0048282417854686	DDX5/SFRP1/FOXP1/RNF6/UBR5/AHR/RORA/THRB/PUM2/NOTCH2/NCOA1/CNOT1/CITED2/PRCP/SNAI2/RARB/PIM1/NR4A2/DAXX/PPARG/PTPN22/CCNE1/OTULIN/EP300/PADI2/EGLN2/THRAP3/PML/CNOT9/NLRX1/CYLD/NR5A2/SIRT1/RARG/ISL1/NR1D2/ALOXE3/DDX17/IRAK1/TSPAN6/MAVS/DCBLD2/UBC/ERBIN/UFD1/RORB/PARP1/DAB2/NR1D1/ASXL2/CASP8/TP63/ESR1/TGFB1I1/STAT3/RB1/IRAK2/CRY2/MED14/UBE3A/FOXA1/TLR4/ITCH/DEFA3/MAP3K7/STRN3/BIRC3/KMT2D/HNF4A/NPLO…	78
GO:0000186	GO:0000186	activation of MAPKK activity	22/3282	52/16992	0.000117771765335116	0.00616514160856952	0.00505068200398624	MAP3K8/MAP3K1/CRK/MAP3K13/RAP1A/RAF1/BRAF/MAP3K11/TGFBR1/MAP3K3/EGFR/MAP3K2/ADAM9/MAP3K9/GRM1/MAP3K12/MAP3K5/GADD45B/MAP3K7/FRS2/PSEN1/CRKL	22
GO:0043487	GO:0043487	regulation of RNA stability	48/3282	149/16992	0.00011901873022576	0.00617528155144807	0.00505898897084438	HNRNPU/PSMA2/SYNCRIP/YWHAZ/ZFP36L2/PUM2/DCP2/ZFP36L1/PSMD1/E2F1/TNFSF13/PSME1/ELAVL1/GDNF/THRAP3/SERBP1/XPO1/QKI/SMG7/PSMD11/PSME3/PRKCD/EXOSC3/FMR1/CPEB3/UBC/HSPA8/PSMB2/YTHDF2/MEX3D/IGF2BP1/XRN1/ANGEL2/RBM24/GIGYF2/PSME4/SCGB1A1/LARP1/PSMB11/RC3H1/PSMA1/APEX1/SET/PUM1/MAPK14/TIRAP/MEIOC/UBA52	48
GO:0048568	GO:0048568	embryonic organ development	112/3282	420/16992	0.000124478416508182	0.00640190312269712	0.00524464464013698	KDM6A/PRKRA/PDGFA/PALB2/IFT52/EDN1/PBX1/INSIG1/NEUROD1/ZFP36L1/CHST11/NCOA1/KDM2B/CITED2/HAND2/RARB/WDR48/GLI1/GJB6/CLRN1/TNF/ID3/FOXC1/FGF9/SPRY2/GATA4/HES1/SETDB2/ZIC3/SLC39A1/FBN2/FGFR1/TEAD1/FOXL2/PCGF2/FLVCR1/MMP14/SP3/TGFB2/RBPJ/PRDM1/TGFBR1/TCF7/HOXB5/EFEMP1/EGFR/ARL13B/EYA1/SOBP/CTHRC1/STK4/RARG/DSCAML1/HOXA5/SOX11/IRX5/TULP3/FZD6/TGFBR2/OSR2/ACVR1/FOXF2/KMT2A/ZFPM2/LRIG1/HIF1A/RBBP6/PDGF…	112
GO:0018023	GO:0018023	peptidyl-lysine trimethylation	18/3282	39/16992	0.000126985320276925	0.00642697437181704	0.0052651838125984	ETFBKMT/WDR61/SMARCB1/ZNF335/SIRT1/ATRX/ARID4B/ARID4A/KMT2A/MECP2/KMT5B/SUV39H1/KMT2B/VCPKMT/ZNF304/CTR9/WDR82/OGT	18
GO:1901653	GO:1901653	cellular response to peptide	89/3282	320/16992	0.000127158285371103	0.00642697437181704	0.0052651838125984	AGTR2/PRLR/SOGA1/SRSF5/AGTR1/PTPN1/SMARCC1/PTPN2/EDN1/PRKAR2B/MAX/CRK/PIK3C2A/FYN/ZFP36L1/PRKACB/GNB1/CPEB1/KLF4/ATP6V1A/PTPRA/NR4A2/ATP6V1F/PPARG/PTPN22/FOXO3/ZNF106/ADCY5/SORBS1/SLC9A1/GCLC/ACTN2/GNB4/PRKCB/GPR173/VAMP2/PHIP/ADCY6/CAV2/SIRT1/SP1/IRS2/SOCS2/ATP6V1C2/GNG3/GNB2/NUCKS1/PRKCD/BRIP1/TSHR/ERRFI1/SOS1/PDE3B/PRKAA1/GAB1/NKX6-1/PARP1/RAB10/NDEL1/CPEB2/STAT3/ATP6V1C1/YWHAG/KLF11/SESN3/GRB…	89
GO:0048634	GO:0048634	regulation of muscle organ development	41/3282	122/16992	0.000129675761884644	0.00649819651221938	0.0053235312773696	DDX5/GJA1/SOX6/EFNB2/HDAC4/G6PD/EDN1/IGF1/MTPN/SMAD4/HMGCR/PIM1/TSC22D3/WNT10B/FGF9/FGFR1/RBPJ/TGFBR1/MKL2/NR1D2/DDX17/MYOCD/TGFBR2/ZFPM2/ERBB4/PRKAA1/NEUROG1/HEY2/PTEN/SFMBT1/DKK1/SIX4/CDK1/FRS2/KCNK2/CDON/MAPK14/SMAD3/NLN/FZD7/RPS6KB1	41
GO:0007270	GO:0007270	neuron-neuron synaptic transmission	44/3282	134/16992	0.000137752327825933	0.00684442286477497	0.0056071710247077	TMOD2/SYT1/TACR1/GRM3/GABRB2/GRIK3/SLC6A1/ADCYAP1/GDNF/UNC13A/GLRA2/GRM5/GRID2/SNCA/DRD4/EGFR/GRM7/PHF24/GLRA3/PTK2B/VDAC1/GRM1/NF1/CNR1/PTEN/HTR2A/GABRA1/DKK1/SLC17A7/KRAS/PRKCE/DISC1/CA2/PSEN1/USP46/STXBP1/NLGN3/PARK7/GRIK2/GRIK1/PLCL2/SLC1A4/NRXN1/CHRNB2	44
GO:0014896	GO:0014896	muscle hypertrophy	27/3282	70/16992	0.000140785818806777	0.00693636349297591	0.00568249174007363	TRPC3/AGTR2/JARID2/HDAC4/G6PD/EDN1/PPP3CA/TWF1/IGFBP5/IGF1/MTPN/SMAD4/HAND2/GATA4/MYOC/SLC9A1/CAMTA2/TRIM63/ERRFI1/HEY2/PARP1/MEF2A/AKAP13/PDLIM5/TTN/SMAD3/CAMK2D	27
GO:0048167	GO:0048167	regulation of synaptic plasticity	47/3282	146/16992	0.000142008633078307	0.00693830513115096	0.00568408239242382	SNAP25/SLC8A2/DLG4/GIP/SYP/MPP2/NTRK2/ITPKA/BRAF/UNC13A/GRM5/VAMP2/PPFIA3/SNCA/DBN1/PTK2B/NF1/SHANK2/FMR1/SLC24A2/GRIN2A/KMT2A/CPEB3/MECP2/PPP1R9A/PTEN/YWHAG/RAB11A/KCNJ10/EGR2/KRAS/EIF2AK4/NEURL1/SHISA7/NETO1/PSEN1/CPLX2/STXBP1/NLGN3/JPH3/GRIK2/LRRTM1/GRIA1/RIN1/EIF4EBP2/RAPGEF2/CRTC1	47
GO:0046883	GO:0046883	regulation of hormone secretion	72/3282	249/16992	0.00015207676351496	0.00736881045031579	0.0060367661758918	SFRP1/SERP1/GJA1/AGTR2/TCF7L2/SRI/AGTR1/EDN1/PPP3CA/NEUROD1/TACR1/SYBU/SNAP25/KCNA5/SMAD4/HMGCR/RAP1A/GIP/ADCY5/TNF/SYT9/PFKM/EFNA5/ADCYAP1/FGFR1/FOXL2/SOX4/PDE8B/EGFR/PER2/IRS2/RFX3/ISL1/CNR1/RAB11FIP1/SOX11/UTS2/ITPR1/BAD/VAMP7/HIF1A/EPHA5/OSM/NKX6-1/BMP6/RAPGEF4/STXBP5L/HTR2A/NR1D1/TNFSF11/ILDR1/RAB8B/ENSA/TMEM27/CACNA1E/PRKCE/CACNA1A/SLC30A8/HTR2C/ENY2/PTPN11/HNF4A/SELENOT/HMGN3/VSNL1/IRS1/PD…	72
GO:1901861	GO:1901861	regulation of muscle tissue development	40/3282	119/16992	0.000154918080784763	0.00744495662000871	0.00609914756359682	DDX5/GJA1/SOX6/EFNB2/HDAC4/G6PD/EDN1/IGFBP5/IGF1/MTPN/SMAD4/HMGCR/PIM1/TSC22D3/WNT10B/FGF9/FGFR1/RBPJ/TGFBR1/MKL2/NR1D2/DDX17/MYOCD/TGFBR2/ZFPM2/ERBB4/PRKAA1/HEY2/PTEN/DKK1/SIX4/CDK1/FRS2/KCNK2/CDON/MAPK14/SMAD3/NLN/FZD7/RPS6KB1	40
GO:0023061	GO:0023061	signal release	110/3282	414/16992	0.000166010732229136	0.00774641532831096	0.0063461122190154	SFRP1/SERP1/GJA1/AGTR2/TCF7L2/SRI/AGTR1/SYT1/EDN1/PPP3CA/NEUROD1/RAP1B/TACR1/SYBU/SNAP25/CALM2/KCNA5/SMAD4/HMGCR/RAP1A/GIP/GAD1/IL1RN/FZD4/ADCY5/TNF/SYT9/SNAP29/RAF1/PFKM/BLOC1S6/BRAF/EFNA5/ADCYAP1/UNC13A/FGFR1/FOXL2/UBE2Q1/SYT2/SOX4/RIMS1/VAMP2/PDE8B/PPFIA3/PFN2/SNCA/EGFR/PPFIA2/CALM1/PER2/IRS2/RFX3/ISL1/NF1/SYTL3/CNR1/RAB11FIP1/SOX11/DTNBP1/UTS2/APBA1/ITPR1/BAD/VAMP7/FMR1/HSPA8/HIF1A/EPHA5/PDZD…	110
GO:0006417	GO:0006417	regulation of translation	94/3282	344/16992	0.000167351691040649	0.00774641532831096	0.0063461122190154	DDX5/SERP1/PRKRA/TNRC6B/SYNCRIP/UHMK1/EIF1B/ZFP36L2/PPP3CA/ADAR/PUM2/ZFP36L1/IGFBP5/BOLL/CNOT1/MTPN/DDX3X/CPEB1/LARP4/FOXO3/LIN28A/DAZL/TNF/EIF2S1/LIN28B/MIF4GD/CELF4/ELAVL1/YBX2/CELF1/SOX4/EIF4B/ZNF385A/ENC1/CNOT9/EGFR/RPS14/IGF2BP2/PER2/CASC3/QKI/LARP4B/ETF1/PTK2B/HNRNPA2B1/NPM1/PPP1R15B/GATC/ALKBH1/PIWIL2/FMR1/RPS6KA3/CAPRIN2/CPEB3/EIF4G2/SNIP1/EIF4E2/LSM14B/ESR1/YTHDF2/CPEB2/STAT3/MEX3D/IGF2B…	94
GO:0048863	GO:0048863	stem cell differentiation	51/3282	163/16992	0.000169268856855247	0.00774641532831096	0.0063461122190154	SFRP1/JARID2/NRP1/SOX6/CORO1C/ZFP36L2/EDN1/TRIM6/SMAD4/ZEB2/SNAI2/HAND2/SP7/LIN28A/FOXC1/GATA4/HES1/GPM6A/GDNF/POU6F2/CDK13/TGFB2/RBPJ/CHD2/ISL1/SEMA3A/PSMD11/SOX11/MYOCD/HMGA2/ACVR1/HIF1A/ERBB4/PDGFRA/TP63/ESR1/STAT3/TAPT1/KBTBD8/CDK12/SHC4/FOXA1/EDNRB/MSI2/HOXA7/MTF2/PDX1/KDM3A/PUM1/HHEX/SOX9	51
GO:0035265	GO:0035265	organ growth	46/3282	143/16992	0.000169459241818444	0.00774641532831096	0.0063461122190154	SERP1/GJA1/AGTR2/G6PD/LEPR/EDN1/IGF1/WT1/PLAG1/RARB/PIM1/BASP1/FOXC1/STC1/FGF9/SPRY2/GATA4/HEG1/FGFR1/FLVCR1/TGFB2/RBPJ/TGFBR1/ARX/STK4/RARG/C3orf58/TGFBR2/ZFPM2/BNC2/ERBB4/HEY2/PTEN/ESR1/LATS2/PROX1/UBE3A/WWC3/PDLIM5/OSTN/CDK1/PTPN11/KCNK2/POC1A/MAPK14/SOX9	46
GO:0014743	GO:0014743	regulation of muscle hypertrophy	19/3282	43/16992	0.000170205627213271	0.00774641532831096	0.0063461122190154	TRPC3/JARID2/G6PD/EDN1/PPP3CA/TWF1/IGFBP5/IGF1/MTPN/SMAD4/HAND2/SLC9A1/TRIM63/ERRFI1/PARP1/MEF2A/AKAP13/SMAD3/CAMK2D	19
GO:0003205	GO:0003205	cardiac chamber development	49/3282	155/16992	0.000170439634547521	0.00774641532831096	0.0063461122190154	NOTCH2/SMAD4/SFRP2/CITED2/HAND2/RARB/PKP2/FKBP1A/XIRP2/FOXC1/GATA4/HES1/HEG1/MAML1/SOX4/TGFB2/RBPJ/PRDM1/TGFBR1/ANK2/POU4F1/LTBP1/ISL1/SOX11/MYOCD/TGFBR2/SOS1/BMPR2/ACVR1/ZFPM2/HIF1A/SMAD7/HEY2/SALL1/DNM2/NSD2/PROX1/CRELD1/LMO4/GRHL2/AP2B1/EGLN1/FRS2/KCNK2/ZBTB14/HEY1/PCSK5/CYR61/MDM2	49
GO:0051099	GO:0051099	positive regulation of binding	49/3282	155/16992	0.000170439634547521	0.00774641532831096	0.0063461122190154	HSP90AB1/NRP1/TCF7L2/BDNF/HMBOX1/TRIM6/GTF2B/MET/NEUROD1/IGF1/ANXA2/HAND2/KLF4/USP33/PPARG/FKBP1A/EP300/FOXC1/EIF2S1/HES1/EBF2/TGFB2/POU4F1/CTHRC1/STK4/ISL1/MYOCD/HMGA2/FMR1/CAPRIN2/MAPRE1/PARP1/MAPRE3/AKTIP/RB1/SKI/HIP1R/EPB41/PLAUR/NCBP1/STMN1/EPB41L5/PDX1/S100A10/PARK7/PLCL2/RAPGEF2/TIRAP/MBD2	49
GO:0042787	GO:0042787	protein ubiquitination involved in ubiquitin-dependent protein catabolic process	61/3282	204/16992	0.000173265518527091	0.00778142288372476	0.00637479153270484	AURKA/ANKIB1/PSMA2/RNF19A/RNF145/FBXL14/HACE1/RNF165/NEDD4L/KLHL15/FBXW7/RMND5A/ABTB1/RNF122/PSMD1/KLHL8/PSME1/ZNRF2/RFFL/BTBD3/CUL4B/MAEA/PML/CUL4A/UBE2Z/KLHL2/PTK2B/RNF111/PSMD11/PSME3/FBXO45/C18orf25/UBC/RNF128/CUL3/RBBP6/SPOPL/PSMB2/PTEN/RNF217/RCHY1/KBTBD8/FBXO10/UBE3A/ITCH/UBE2E1/PSME4/DISC1/CDK1/PSMB11/PSEN1/MYLIP/BTBD2/KLHL3/PSMA1/CDC27/OS9/SPOP/UBA52/AREL1/MDM2	61
GO:0010769	GO:0010769	regulation of cell morphogenesis involved in differentiation	72/3282	250/16992	0.000173864301171404	0.00778142288372476	0.00637479153270484	RNF6/UST/PLXNA4/SDC2/NRP1/SHTN1/CORO1C/BDNF/PPP3CA/FN1/CRK/ZEB2/PTPRD/PAFAH1B1/SLIT2/ILK/CDKL3/DNM3/NTRK2/ITPKA/MYOC/ITGB1BP1/BRAF/EFNA5/PTPRO/PREX1/ARHGDIA/EPHA7/CDK5R1/LPAR3/RUFY3/OLFM4/AP1AR/CUX2/GDI1/SKIL/SLITRK1/SEMA3A/VAMP7/EPHA4/DPYSL2/BMPR2/CAPRIN2/SEMA7A/PPP1R9A/HAS2/NKX6-1/SSH2/MAP1B/PTEN/DNM2/NDEL1/RAB11A/FBXO31/LIMK1/DNM1L/CAPRIN1/MARK2/SEMA5A/PDLIM5/DISC1/XK/PSEN1/NLGN3/S100A10/NET1/…	72
GO:0060413	GO:0060413	atrial septum morphogenesis	10/3282	16/16992	0.00018127888987549	0.008051804025303	0.00659629644738324	NOTCH2/GATA4/SOX4/TGFB2/ISL1/BMPR2/ACVR1/HEY2/NSD2/CYR61	10
GO:0061138	GO:0061138	morphogenesis of a branching epithelium	55/3282	180/16992	0.000191844550283887	0.00845702705499569	0.00692826816735556	SFRP1/AGTR2/PDGFA/NRP1/EDN1/PBX1/MET/SULF1/WT1/SMAD4/SFRP2/SNAI2/SLIT2/B4GALT1/ILK/TNF/SPRY2/FGF1/GDNF/FGFR1/MMP14/PML/GZF1/EYA1/STK4/HOXA5/CLIC4/SEMA3A/WNT4/TGFBR2/ACVR1/PKD2/SALL1/BTBD7/TP63/ESR1/CSF1/PROX1/DLG5/FOXA1/KRAS/GLI3/GRHL2/SIX4/FRS2/NPNT/PPP3R1/FEM1B/COL4A1/PAX8/CTNNBIP1/HHEX/SOX9/MYCN/NTN4	55
GO:0030323	GO:0030323	respiratory tube development	54/3282	176/16992	0.000194327473423912	0.00850255206480895	0.00696556371746514	PDGFA/THRB/FOXP2/IGFBP5/GLI1/TNF/EP300/FGF9/SPRY2/HES1/FGF1/HEG1/ZIC3/FGFR1/MMP14/SP3/RBPJ/ITGA3/EGFR/CTGF/EYA1/SRSF6/MAN1A2/NFIB/HOXA5/SOX11/MYOCD/ERRFI1/TULP3/TGFBR2/BMPR2/ZFPM2/ATXN1L/HECA/PROX1/DLG5/FOXA1/KRAS/GLI3/GRHL2/NUMB/TNS3/CYP1A2/LHX3/PPP3R1/RIDA/LOX/HHEX/CCDC39/SOX9/MYCN/PCSK5/HS6ST1/CRISPLD2	54
GO:0000381	GO:0000381	regulation of alternative mRNA splicing, via spliceosome	17/3282	37/16992	0.000208572731280096	0.00895815791004058	0.00733881065800967	DDX5/SREK1/RBFOX1/PTBP1/HNRNPA1/RBMX/CELF4/CELF6/THRAP3/SRSF6/WTAP/RNPS1/DDX17/RBM7/FMR1/DYRK1A/MBNL2	17
GO:0060412	GO:0060412	ventricular septum morphogenesis	17/3282	37/16992	0.000208572731280096	0.00895815791004058	0.00733881065800967	SMAD4/CITED2/HES1/SOX4/TGFB2/TGFBR1/SOX11/TGFBR2/BMPR2/ACVR1/ZFPM2/SMAD7/HEY2/NSD2/PROX1/EGLN1/HEY1	17
GO:0090276	GO:0090276	regulation of peptide hormone secretion	59/3282	197/16992	0.000209324174258154	0.00895815791004058	0.00733881065800967	SFRP1/SERP1/GJA1/TCF7L2/SRI/PPP3CA/NEUROD1/SYBU/SNAP25/KCNA5/HMGCR/RAP1A/GIP/ADCY5/TNF/SYT9/PFKM/EFNA5/ADCYAP1/SOX4/PDE8B/EGFR/PER2/IRS2/RFX3/ISL1/CNR1/UTS2/ITPR1/BAD/HIF1A/EPHA5/NKX6-1/RAPGEF4/STXBP5L/NR1D1/TNFSF11/ILDR1/RAB8B/ENSA/TMEM27/CACNA1E/PRKCE/CACNA1A/SLC30A8/HTR2C/ENY2/PTPN11/HNF4A/SELENOT/HMGN3/VSNL1/IRS1/PDX1/PAX8/MCU/CACNA1D/MARCKS/NRXN1	59
GO:0001763	GO:0001763	morphogenesis of a branching structure	58/3282	193/16992	0.000213368277711468	0.00906505950885752	0.00742638788098725	SFRP1/AGTR2/PDGFA/NRP1/EDN1/PBX1/MET/SULF1/BCL11A/WT1/SMAD4/SFRP2/SNAI2/SLIT2/B4GALT1/ILK/TNF/SPRY2/FGF1/GDNF/FGFR1/MMP14/PRDM1/PML/GZF1/EPHA7/EYA1/STK4/HOXA5/CLIC4/SEMA3A/WNT4/TGFBR2/ACVR1/PKD2/SALL1/BTBD7/TP63/ESR1/CSF1/PROX1/DLG5/FOXA1/KRAS/GLI3/GRHL2/SIX4/FRS2/NPNT/PPP3R1/FEM1B/COL4A1/PAX8/CTNNBIP1/HHEX/SOX9/MYCN/NTN4	58
GO:2000677	GO:2000677	regulation of transcription regulatory region DNA binding	20/3282	47/16992	0.000216303561071484	0.00912365308318063	0.00747438961885028	TMSB4X/SRI/TRIM6/GTF2B/NEUROD1/IGF1/HAND2/KLF4/FOXC1/ZBTB7C/POU4F1/PER2/SOX11/HMGA2/HEY2/PARP1/RB1/PSEN1/PARK7/HEY1	20
GO:0006470	GO:0006470	protein dephosphorylation	72/3282	252/16992	0.000226179868485737	0.00935572592735988	0.00766451114599911	AGTR2/CTTNBP2NL/HSP90AB1/PTPRG/PTPN1/SLC39A10/PTPN2/CDKN3/PPP3CA/CALM2/DLC1/HSP90B1/MAGI2/PPP2R5A/PTPRD/EYA4/PTPRA/PTPN14/DUSP28/FKBP1A/PTPN22/PPP1R3B/CD300A/TNF/DUSP3/PTPRR/PTPRT/PPP2CB/PTPRZ1/PTPRK/PTPRO/MTMR4/DUSP1/PTPRH/PPP2R2D/DUSP9/PDXP/FBXW11/PPP6R3/CALM1/EYA1/PTPN3/PPEF1/PPP1R15B/PPP6C/PPM1A/PRKCD/DUSP13/RPRD1A/DAPP1/PPM1F/PTPN4/MASTL/SSH2/STYX/PTEN/DUSP8/CRY2/PGP/PPTC7/ENSA/EYA3/PTPN23/C…	72
GO:0031062	GO:0031062	positive regulation of histone methylation	16/3282	34/16992	0.000226473407540134	0.00935572592735988	0.00766451114599911	PAX7/JARID2/WDR61/SMAD4/RNF20/PRDM12/SIRT1/PAXIP1/KMT2A/MECP2/MYB/ZNF304/TET1/CTR9/MTF2/OGT	16
GO:0016202	GO:0016202	regulation of striated muscle tissue development	39/3282	117/16992	0.000226592713915249	0.00935572592735988	0.00766451114599911	DDX5/GJA1/SOX6/EFNB2/HDAC4/G6PD/EDN1/IGF1/MTPN/SMAD4/HMGCR/PIM1/TSC22D3/WNT10B/FGF9/FGFR1/RBPJ/TGFBR1/MKL2/NR1D2/DDX17/MYOCD/TGFBR2/ZFPM2/ERBB4/PRKAA1/HEY2/PTEN/DKK1/SIX4/CDK1/FRS2/KCNK2/CDON/MAPK14/SMAD3/NLN/FZD7/RPS6KB1	39
GO:0007173	GO:0007173	epidermal growth factor receptor signaling pathway	41/3282	125/16992	0.000234802429741986	0.00962689961942142	0.0078866653434868	SNX6/RPS6KA5/PAG1/PTPN2/PIK3C2A/CBLB/ARF4/FBXW7/SPRY2/DOK1/SH3GL2/EFEMP1/EGFR/PTPN3/PTK2B/RASSF2/TGFA/ERRFI1/TSG101/SOS1/UBC/EREG/ERBIN/GAB1/REPS2/HIP1R/EPS15L1/KRAS/NEURL1/RAB7A/PLAUR/PSEN1/PTPN11/NRAS/PIK3CA/PLCE1/PXN/ADAM17/UBA52/SOX9/EPS15	41
GO:0032872	GO:0032872	regulation of stress-activated MAPK cascade	60/3282	202/16992	0.000237726167963802	0.00967838078746107	0.00792884036970204	SFRP1/PTPN1/EDN1/HACD3/SFRP2/HMGCR/PDCD4/MECOM/ZEB2/HAND2/ZMYND11/PDCD10/PAFAH1B1/DAXX/PTPN22/FZD4/SERPINB3/TNF/MAP4K4/TPD52L1/DUSP3/MAP3K11/RB1CC1/TGFB2/TAOK1/MAP3K3/EGFR/CTGF/MARVELD3/MAP3K2/DBNL/PTK2B/MAP3K9/RASSF2/ANKRD6/DTNBP1/EDA2R/COPS5/EPHA4/SASH1/PLCB1/GAB1/TAOK3/MAP3K5/TNFSF11/MAGI3/HIPK3/GADD45B/TLR4/ITCH/MAP3K7/SPAG9/GRIK2/IGF1R/MDFIC/SLAMF1/TIRAP/FZD7/FOXO1/ARL6IP5	60
GO:0032386	GO:0032386	regulation of intracellular transport	128/3282	498/16992	0.000239359579427231	0.00967838078746107	0.00792884036970204	SLC35D3/TMSB4X/AGTR2/HNMT/UBR5/YOD1/HSP90AB1/UHMK1/TCF7L2/SRI/PTPN1/INSIG1/PPP3CA/RAP1B/FYN/IGF1/ANP32B/BAG4/CALM2/ANXA2/SMAD4/PBLD/SFRP2/STARD7/SNAI2/RAP1A/FBXW7/NPEPPS/DERL2/EDA/TCAF1/PTPN14/PLAGL2/STOM/B3GAT3/CD300A/TNF/HES1/PREB/SLC9A1/ITGB1BP1/BRAF/NUP153/EDEM1/LDLRAP1/BNIP3L/MSN/SOX4/TENM1/RIMS1/VAMP2/XPO4/TGFBR1/TMEM110/PFN2/SNCA/FBXW11/EGFR/CDK5R1/CD84/JUP/CALM1/CYLD/RUFY3/XPO1/NUS1/SIRT1…	128
GO:0031345	GO:0031345	negative regulation of cell projection organization	46/3282	145/16992	0.000242486626174379	0.00969733377380418	0.00794436726480398	RNF6/RIT2/NRP1/PTPRG/PPP3CA/FYN/BCL11A/STMN2/PAFAH1B1/SLIT2/CDKL3/DNM3/PMP22/SPRY2/PTPRO/CERS2/ARHGDIA/ADCY6/ITGA3/PFN2/EPHA7/CDK5R1/RUFY3/RTN4RL1/GDI1/SEMA3A/RAP1GAP2/PRKCD/EPHA4/CEP97/PTEN/DNM2/BAG5/MAP4/SEMA5A/OSTN/CCP110/PAQR3/PSEN1/NLGN3/GFI1/CAPZB/ARF6/RAPGEF2/EFNA1/MDM2	46
GO:0035019	GO:0035019	somatic stem cell population maintenance	27/3282	72/16992	0.000243136289399491	0.00969733377380418	0.00794436726480398	SFRP1/FOXP1/ZFP36L2/PBX1/SMAD4/PRDM16/KLF4/LIN28A/RAF1/HES1/BRAF/ZIC3/SOX4/RBPJ/POLR2J/LDB2/POLR2A/CUL4A/SALL1/TP63/STAT3/ZHX2/SKI/KLF10/PAX8/ELF5/SOX9	27
GO:2000679	GO:2000679	positive regulation of transcription regulatory region DNA binding	12/3282	22/16992	0.000245415488427354	0.00972210140979444	0.00796465770763881	TRIM6/GTF2B/NEUROD1/IGF1/HAND2/KLF4/FOXC1/POU4F1/HMGA2/PARP1/RB1/PARK7	12
GO:0043523	GO:0043523	regulation of neuron apoptotic process	58/3282	194/16992	0.000247954088790892	0.00973203246502822	0.00797279354702977	ATF2/TRIM2/HSP90AB1/NRP1/HSPD1/HDAC4/RASA1/G6PD/BDNF/FYN/KDM2B/NR4A2/FBXW7/TOX3/GABRB2/EGLN3/ILK/FOXO3/NTRK2/GCLC/BRAF/TFAP2D/MAP3K11/GDNF/GRID2/EGLN2/TGFB2/MCL1/SNCA/BCL2L1/EPHA7/CDK5R1/POU4F1/ISL1/PTK2B/NF1/CNTF/ALKBH1/STAMBP/MECP2/HIF1A/MAP3K12/PARP1/MYB/TP63/CASP2/KRAS/SIX4/PSEN1/STXBP1/PIK3CA/AIFM1/PARK7/GRIK2/SET/NAIP/AARS/C5AR1	58
GO:0051402	GO:0051402	neuron apoptotic process	64/3282	219/16992	0.000248985991771147	0.00973203246502822	0.00797279354702977	ATF2/TRIM2/HSP90AB1/NRP1/HSPD1/HDAC4/RASA1/G6PD/BDNF/MAX/FYN/KDM2B/NR4A2/FBXW7/TOX3/GABRB2/EGLN3/ILK/FOXO3/NTRK2/GCLC/BRAF/TFAP2D/MAP3K11/GDNF/GRID2/EGLN2/TGFB2/MCL1/SNCA/BCL2L1/EPHA7/CDK5R1/POU4F1/ISL1/PTK2B/NF1/CNTF/ALKBH1/STAMBP/MECP2/TNFRSF21/HIF1A/MAP3K12/PARP1/MYB/TP63/RB1/CASP2/CIT/ADARB1/KRAS/SIX4/PSEN1/STXBP1/PIK3CA/AIFM1/PARK7/GRIK2/SET/SCN2A/NAIP/AARS/C5AR1	64
GO:0015800	GO:0015800	acidic amino acid transport	13/3282	25/16992	0.000254138884450095	0.00986765748033714	0.00808390191527212	SLC25A22/SLC1A1/SLC6A1/PRAF2/PER2/ARL6IP1/SLC17A6/SLC25A12/KCNJ10/SLC17A7/SLC7A11/PSEN1/ARL6IP5	13
GO:0048588	GO:0048588	developmental cell growth	56/3282	186/16992	0.000257640744418697	0.00990173251221289	0.00811181727573048	RNF6/AURKA/VCL/AGTR2/PLXNA4/NRP1/SHTN1/SYT1/G6PD/BDNF/EDN1/FN1/IGF1/BCL11A/NEDD4L/NRP2/ZEB2/PAFAH1B1/SLIT2/ILK/CDKL3/GATA4/EFNA5/RAPH1/UNC13A/FOXL2/SH3GL2/SYT2/RIMS1/EPHA7/CDK5R1/LPAR3/RUFY3/RARG/SEMA3A/TGFBR2/DPYSL2/BMPR2/SEMA7A/NKX6-1/MAP1B/DNM2/NDEL1/RAB11A/LIMK1/SEMA5A/EIF2AK4/SYT3/PDLIM5/DISC1/OSTN/MEX3C/KMT2D/NLGN3/ALCAM/SOX9	56
GO:0016441	GO:0016441	posttranscriptional gene silencing	25/3282	65/16992	0.00025839417949319	0.00990173251221289	0.00811181727573048	DDX5/PRKRA/TNRC6B/PPP3CA/ADAR/PUM2/CNOT1/LIN28A/LIN28B/ELAVL1/CELF1/EGFR/HNRNPA2B1/FMR1/SNIP1/ESR1/STAT3/TNRC6A/GIGYF2/ZCCHC11/XPO5/NCBP1/PUM1/SMAD3/MYCN	25
GO:0051216	GO:0051216	cartilage development	55/3282	182/16992	0.000262211642985765	0.00998277183652949	0.00817820729285063	PTH/PAX7/SOX6/PTHLH/EDN1/TRPS1/RFLNB/CHST11/SULF1/SFRP2/CHSY1/MAF/SNAI2/HAND2/RARB/STC1/WNT10B/FGF9/CNMD/RFLNA/PTH1R/FGFR1/TGFB2/TGFBR1/EFEMP1/CTGF/COL1A1/RARG/NFIB/HOXA5/HMGA2/TGFBR2/OSR2/BMPR2/HIF1A/SMAD5/BMP6/HOXA3/CSGALNACT1/TAPT1/LNPK/SATB2/MGP/GLI3/EIF2AK3/ITGB8/MEX3C/POC1A/MAPK14/SMAD3/OTOR/SOX9/MYCN/CYR61/BMP3	55
