# Supplementary material for: Identification of the miRNAome of early mesoderm progenitor cells and cardiomyocytes derived from human pluripotent stem cells
Source: Sci Rep. 2018 May 23;8:8072. doi: 10.1038/s41598-018-26156-3 (PMC5966391; doi:10.1038/s41598-018-26156-3)
Supplement: Supplementary file 15 — Supplemental file 14 [file 41598_2018_26156_MOESM15_ESM.csv]

	microRNA	MPC1_1	MPC2_1	MPC3_1	MPC4_1	CM1	CM2	CM3	log2FoldChange	pvalue	padj
1	hsa-miR-371a-5p	10462.75	6077.08	7043.73	9846.1	2.46	4.14	19.17	-10.3996820021862	1.15109322733575e-116	2.6897211745412e-114
2	hsa-miR-182-5p	30567.75	36439.64	36157.63	34033.55	25.47	46.02	127.13	-9.42225145276532	1.64172026317518e-283	1.1508459044858e-280
3	hsa-miR-142-5p	134.31	149.56	167.08	154.62	0	0	1.01	-9.40284810787706	1.21570532576385e-15	1.04565574645455e-14
4	hsa-miR-431-5p	713.73	530.14	606.84	472.96	0	2.3	0	-9.27939094761702	3.8089664069038e-35	7.73937811953497e-34
5	hsa-miR-373-3p	5445.97	2695.15	2965.96	4289.4	1.64	7.36	19.17	-9.11557027652679	2.43783864065743e-50	9.76528506914776e-49
6	hsa-miR-183-3p	47.78	43.69	43.81	51.24	0	0	0	-8.66292022900582	1.87510627656564e-12	1.29502413780543e-11
7	hsa-miR-141-5p	24.11	44.87	43.13	60.03	0	0	0	-8.54484979528276	2.32608463486988e-12	1.59081495516467e-11
8	hsa-miR-302d-5p	652.6	457.33	503.61	575.74	3.29	2.76	2.02	-7.83559641546851	5.54113791493041e-38	1.31672463673431e-36
9	hsa-miR-371a-3p	796.38	445.52	503.95	713.69	0.82	1.84	10.09	-7.686595725625	1.32074251261404e-28	2.15311744498242e-27
10	hsa-miR-141-3p	318.98	439.02	475.59	522.99	1.64	0.46	8.07	-7.62944689432875	7.84072321926177e-54	3.3311193798197e-52
11	hsa-miR-205-5p	5917.34	6541.09	5680.97	6054.22	18.9	35.44	69.62	-7.54621587421376	1.04790065716454e-97	1.46915672134469e-95
12	hsa-miR-329-5p	20.23	23.81	17.32	16.98	0	0.23	0	-7.4569620742905	8.59493187835696e-10	4.97937788985804e-09
13	hsa-miR-329-5p	20.23	23.81	17.32	16.98	0	0.23	0	-7.4569620742905	8.59493187835696e-10	4.97937788985804e-09
14	hsa-miR-31-5p	3204.9	2987.97	3560.24	2640.7	11.5	23.93	32.29	-7.37020355690718	2.52179159356816e-205	8.8388795354564e-203
15	hsa-miR-411-5p	5160.56	5372.99	5175.32	4419.47	9.86	74.56	19.17	-7.36574594493822	3.22512297319793e-49	1.18990063379566e-47
16	hsa-miR-127-3p	21243.62	22928.46	19050.88	16385.71	27.11	377.86	6.05	-7.32794558642377	3.86124038547627e-24	5.35986041627498e-23
17	hsa-miR-496	37.88	35.42	28.86	24.86	0	0	1.01	-7.15033449331561	6.90507251968566e-09	3.72415403117549e-08
18	hsa-miR-944	9.04	18.5	16.3	16.98	0	0	0	-7.04556926076684	2.76939127391574e-06	1.12541639595068e-05
19	hsa-miR-372-5p	18.94	12.2	12.23	14.86	0	0	0	-6.98505239814259	4.18367661084756e-06	1.63384808033657e-05
20	hsa-miR-222-5p	94.27	102.72	106.29	84.89	0	1.84	0	-6.97201052418978	2.98504711646744e-20	3.29530398211603e-19
21	hsa-miR-302a-3p	16971.43	15932.5	16226.33	19192.15	173.15	150.9	121.66	-6.95968825345244	1.48202834589485e-83	1.48414552924613e-81
22	hsa-miR-548ah-5p	11.19	14.56	12.9	17.58	0	0	0	-6.93410585834232	2.39407590692547e-08	1.23855882712528e-07
23	hsa-miR-376a-5p	16.79	13.38	13.92	11.22	0	0	0	-6.9121373861152	8.26490563988262e-08	3.92793142614082e-07
24	hsa-miR-1286	11.62	12.2	11.21	15.46	0	0	0	-6.77976891179363	2.50579990671147e-08	1.28686134403277e-07
25	hsa-miR-31-3p	6.46	14.96	13.92	14.25	0	0	0	-6.75739066773529	4.17447103515017e-08	2.06077760256357e-07
26	hsa-miR-302c-5p	1702.54	1409.37	1000.77	2132.27	20.54	18.41	6.05	-6.75550491247463	1.79487929800295e-56	8.3880692526671e-55
27	hsa-miR-380-3p	41.76	43.69	41.09	30.92	0	0.92	0	-6.69469013854566	3.93246736755237e-09	2.16208598012095e-08
28	hsa-miR-373-5p	36.59	16.53	13.24	25.47	0	0	1.01	-6.67216851896204	1.35737448980106e-06	5.66380665089608e-06
29	hsa-miR-10b-5p	17981.25	20799.66	19200.81	18698.82	53.81	415.14	296.63	-6.54698000481841	4.54509023928997e-25	6.50226175049442e-24
30	hsa-miR-4454	52.09	49.2	62.48	50.93	0	0.46	2.02	-6.51250673287116	5.97862140395515e-14	4.58034273680061e-13
31	hsa-miR-193a-3p	18.94	22.83	18.34	21.22	0	0.46	0	-6.5065743784681	4.16372831676674e-08	2.06077760256357e-07
32	hsa-miR-1272	12.91	10.23	8.15	10	0	0	0	-6.48398378897312	1.59290191518301e-07	7.44416161695526e-07
33	hsa-miR-98-5p	1213.17	1281.61	1276.34	1112.16	5.13	32.77	10.04	-6.43518062398178	1.59294378925704e-27	2.53784908242997e-26
34	hsa-miR-577	43.05	59.04	39.39	57.3	0.82	0.92	0	-6.40419053211283	2.5176083479318e-12	1.70927145535176e-11
35	hsa-miR-668-3p	88.25	56.28	69.28	42.45	0	1.84	0	-6.39844502133667	1.04820797273673e-15	9.18492236110556e-15
36	hsa-miR-2113	24.11	12.99	19.02	18.19	0	0.46	0	-6.37612512201669	1.31247217398782e-07	6.15413373889942e-07
37	hsa-miR-223-3p	29.7	23.61	32.94	33.05	0	0.46	1.01	-6.28251574447931	0.00100884926532731	0.00282377876607327
38	hsa-miR-204-5p	9257.84	12528.05	14448.96	13322.82	77.23	124.27	461.6	-6.25858924009994	1.67248900513891e-62	9.01857532771058e-61
39	hsa-miR-2682-5p	9.47	9.45	7.47	6.06	0	0	0	-6.14189083933649	2.97328561065624e-06	1.20478220408672e-05
40	hsa-miR-433-5p	12.91	15.35	13.92	17.28	0	0.46	0	-6.05714869554744	4.58489358501545e-07	2.04064152577513e-06
41	hsa-miR-448	71.46	72.02	59.09	49.72	0	1.38	2.02	-6.03854274853125	5.8855603055768e-16	5.28945868488377e-15
42	hsa-miR-7977	229.44	207.02	223.79	233.15	4.11	4.14	4.04	-5.97964434166063	2.45791648342954e-54	1.11161255153814e-52
43	hsa-miR-519c-3p	4.3	6.69	5.09	12.13	0	0	0	-5.94509108155337	2.06540392982903e-06	8.46694827374358e-06
44	hsa-miR-154-5p	11.19	19.28	12.23	11.82	0	0.46	0	-5.93849213697838	8.99126165599981e-06	3.37955733021762e-05
45	hsa-miR-375	9700.37	5090.8	6673.58	8265.62	61.62	314.35	27.24	-5.91367171097863	1.97290162372125e-17	1.85638125936725e-16
46	hsa-miR-302c-3p	6167.75	7175.49	6376.98	8740.3	173.15	110.4	102.49	-5.87923500256586	1.09947201261329e-80	9.63412351052393e-79
47	hsa-miR-382-5p	131.73	109.02	103.23	80.04	0.82	3.22	2.02	-5.82960802759076	1.22771607568494e-19	1.3139373573361e-18
48	hsa-miR-136-3p	371.93	424.27	569.49	395.95	4.11	19.79	0	-5.81936322183797	3.39020787122571e-18	3.3007440524017e-17
49	hsa-miR-183-5p	3336.63	4639.38	4001.36	3913.46	40.26	75.02	165.47	-5.78150446701027	2.89552027043857e-104	4.51057713239431e-102
50	hsa-miR-5100	11.62	13.38	13.58	10.61	0	0	1.01	-5.77969201886988	3.19443054765689e-06	1.27595203071651e-05
51	hsa-miR-3943	4.74	5.9	5.43	8.79	0	0	0	-5.76502552377285	3.04856853189527e-06	1.23172711288679e-05
52	hsa-miR-409-3p	891.52	706.06	752.19	645.47	3.29	19.33	33.3	-5.74347441507785	4.92120072682146e-15	4.15633940903836e-14
53	hsa-miR-138-5p	66.51	85.8	73.35	69.13	0	2.3	1.01	-5.73852354781995	3.43461024595044e-44	1.02453692868564e-42
54	hsa-miR-138-5p	60.91	85.01	69.96	67.91	0	2.76	2.02	-5.73852354781995	3.43461024595044e-44	1.02453692868564e-42
55	hsa-miR-302d-3p	15260.5	13534.37	13432.66	16874.31	364.99	342.97	216.17	-5.67783663163791	2.20432239531869e-44	6.71839130051479e-43
56	hsa-let-7f-1-3p	10.33	8.66	14.6	11.52	0	0	1.01	-5.65376349818362	7.2499080145504e-06	2.76205734684773e-05
57	hsa-miR-369-5p	81.36	90.91	101.2	75.49	0	3.68	2.02	-5.63340717126635	1.4738679773324e-13	1.11695292120001e-12
58	hsa-miR-138-1-3p	4.74	6.3	7.47	2.12	0	0	0	-5.49004733216618	2.64446872841239e-05	9.5058791779574e-05
59	hsa-miR-561-5p	105.9	134.99	158.25	159.47	0.82	3.68	7.06	-5.48751976248118	1.66457185797702e-39	4.09426271032242e-38
60	hsa-miR-520f-3p	6.67	11.61	9	11.52	0	0	1.01	-5.4617832766484	6.40807928452658e-06	2.45467955106729e-05
61	hsa-miR-489-3p	88.25	53.92	61.81	61.55	3.29	0.92	1.01	-5.44039165365295	7.77971625807055e-11	4.78384306746268e-10
62	hsa-miR-518b	11.19	11.81	14.94	29.71	0	0.46	1.01	-5.4248396355837	3.95499332982717e-07	1.77721174628772e-06
63	hsa-miR-431-3p	24.97	29.52	20.38	21.53	0	1.38	0	-5.39961933043851	5.48933549468954e-09	2.99457134768667e-08
64	hsa-miR-302b-5p	61.99	49.59	57.73	66.09	2.46	0.92	2.02	-5.38862623576583	1.09053502823378e-18	1.0767113447773e-17
65	hsa-miR-130b-3p	889.8	918.59	806.86	926.52	21.36	17.26	41.37	-5.37380774112538	2.046441637737e-108	3.58638897013409e-106
66	hsa-miR-486-5p	1470.73	1526.26	1397.23	1548.5	44.37	47.4	31.78	-5.29307962950083	1.22161690971611e-62	7.13627878092493e-61
67	hsa-miR-486-5p	1479.33	1554.99	1411.5	1561.23	46.01	47.87	31.78	-5.29307962950083	1.22161690971611e-62	7.13627878092493e-61
68	hsa-miR-515-5p	7.32	3.87	9.51	9.85	0	0.23	0.5	-5.28492024470688	5.68357341652922e-07	2.49792160814231e-06
69	hsa-miR-515-5p	7.32	3.87	9.51	9.85	0	0.23	0.5	-5.28492024470688	5.68357341652922e-07	2.49792160814231e-06
70	hsa-miR-377-5p	8.61	7.48	10.19	7.88	0	0	1.01	-5.24734432879998	0.000151467320981632	0.000487057761505156
71	hsa-miR-181c-5p	673.7	830.43	780.71	751.28	12.32	19.79	46.41	-5.22556941978777	2.07884241240866e-38	5.02506390033955e-37
72	hsa-miR-548ah-3p	14.85	15.68	12.94	15.01	0.21	0.31	0.67	-5.22211330587217	4.30295741141239e-07	1.92739498108632e-06
73	hsa-miR-211-5p	15.5	19.28	28.7	21.98	0	0.92	0.5	-5.21482875157595	2.43066510044914e-08	1.25286487898151e-07
74	hsa-miR-525-5p	5.17	3.54	1.7	6.37	0	0	0	-5.18328516269633	6.46307754207896e-05	0.000220467997907414
75	hsa-miR-548p	13.99	14.89	12.52	14.7	0.21	0.31	0.67	-5.1651685996976	5.43433385615466e-07	2.3958918447575e-06
76	hsa-miR-34c-3p	42.62	35.81	35.32	46.39	0	1.84	2.02	-5.13756825711632	3.27557359420663e-12	2.20786258609505e-11
77	hsa-miR-589-3p	32.72	26.76	24.45	25.16	0	1.38	1.01	-5.12528499043132	1.12167168925006e-11	7.28048013115084e-11
78	hsa-miR-92b-3p	48215.6	35260.91	35530.75	38236.55	1178.71	1340.38	1419.6	-5.09925053625708	2.31984525354686e-60	1.20460112795285e-58
79	hsa-miR-539-5p	6.46	4.72	2.72	1.82	0	0	0	-5.0665267572385	6.27094690980137e-05	0.000215522415902154
80	hsa-miR-1304-3p	117.09	100.36	110.71	124	3.29	4.6	4.04	-5.00544225615626	1.00811230073859e-37	2.27963458973468e-36
81	hsa-miR-147b	5.17	3.15	2.72	3.49	0	0	0	-4.98631510581901	0.000124470894392081	0.000404891401247559
82	hsa-miR-4417	3.44	9.05	8.49	6.97	0	0	1.01	-4.96358117172319	0.000149978691056703	0.000483379597382754
83	hsa-miR-1251-5p	33.58	43.69	35.32	56.39	1.64	1.38	2.02	-4.91897037512966	9.63015197864803e-13	6.71715078311669e-12
84	hsa-miR-5011-5p	3.44	1.18	3.06	6.37	0	0	0	-4.91710177078274	0.0622406011407399	0.120029329847754
85	hsa-miR-2116-3p	9.04	3.94	7.47	6.37	0	0	1.01	-4.89971623873205	0.000100000023047967	0.00033222756472334
86	hsa-miR-1305	10.33	13.77	7.13	15.46	0	0.46	1.01	-4.89032614102407	3.7026320380782e-06	1.46959269701581e-05
87	hsa-miR-379-3p	74.69	51.95	62.48	54.88	1.64	3.22	2.02	-4.86188638565751	1.00348341053433e-15	8.84832541867377e-15
88	hsa-miR-21-3p	2147.65	3379.17	2957.47	3283.75	115.84	131.17	86.77	-4.85423744181475	5.74360933397258e-68	4.23817909801556e-66
89	hsa-miR-34b-5p	93.84	86.19	106.12	81.56	0.82	4.6	6.05	-4.84151048177682	2.29699705874182e-22	2.84990254544782e-21
90	hsa-miR-124-3p	2.58	4.46	4.53	3.13	0	0.15	0.34	-4.81242326667199	3.84776141696541e-06	1.50686075602947e-05
91	hsa-miR-124-3p	2.58	4.46	4.53	3.13	0	0.15	0.34	-4.81242326667199	3.84776141696541e-06	1.50686075602947e-05
92	hsa-miR-124-3p	2.58	4.46	4.53	3.13	0	0.15	0.34	-4.81242326667199	3.84776141696541e-06	1.50686075602947e-05
93	hsa-miR-372-3p	5242.78	3172.16	3547.34	5412.38	124.06	207.11	223.99	-4.79713230277221	1.5952908536328e-28	2.57080204229102e-27
94	hsa-miR-302e	32.5	42.31	32.43	43.13	1.64	1.15	1.51	-4.76886574152918	1.1186821783748e-14	9.22583772989103e-14
95	hsa-miR-184	2092.55	2837.62	3141.87	2308.42	91.2	165.69	53.47	-4.76093774760274	1.84023843343948e-20	2.08065668038883e-19
96	hsa-miR-4532	343.95	352.24	242.81	299.24	9.86	17.03	12.11	-4.7549352045912	3.29507246994789e-22	4.01712313292777e-21
97	hsa-miR-222-3p	9442.95	6538.34	8729.11	7926.05	102.7	294.55	886.87	-4.72342311550004	2.3557262833311e-47	8.05543475422001e-46
98	hsa-miR-4775	6.03	5.51	5.43	6.37	0	0	1.01	-4.70169931459044	0.00013922886477258	0.000451849232433235
99	hsa-miR-582-5p	7.75	8.66	10.87	12.13	0.82	0.46	0	-4.63811171995634	2.06021596192639e-05	7.5023968275865e-05
100	hsa-miR-128-1-5p	43.05	47.62	42.45	42.45	2.46	1.84	2.02	-4.6298709646117	6.28990451540607e-20	6.83600475240257e-19
101	hsa-miR-520d-5p	3.44	2.36	1.02	4.55	0	0	0	-4.62621841981089	0.000308426573708737	0.000946201436191791
102	hsa-miR-16-5p	2934.99	2780.36	2749.3	2967.33	116.25	156.87	121.58	-4.61418850647208	1.24272413234708e-140	3.4845984671012e-138
103	hsa-miR-16-5p	2939.3	2781.93	2746.59	2969.76	115.43	156.87	122.59	-4.61418850647208	1.24272413234708e-140	3.4845984671012e-138
104	hsa-miR-520a-5p	2.58	3.54	2.04	3.03	0	0	0	-4.59917724736773	0.000197750951552579	0.00062442980647909
105	hsa-miR-5011-3p	2.15	2.75	3.4	2.73	0	0	0	-4.58631709700315	0.00367410203785256	0.00933168669758928
106	hsa-miR-193b-3p	318.12	422.3	373.89	404.14	22.18	11.51	24.21	-4.57556460607783	1.09894603731871e-62	6.69879280139493e-61
107	hsa-miR-381-3p	330.61	310.13	269.63	258.92	3.29	16.11	30.27	-4.5630209286758	7.09455707259536e-09	3.79640038770179e-08
108	hsa-miR-18b-3p	11.19	4.72	6.45	14.86	0.82	0.46	0	-4.55729386580703	1.55595042121427e-05	5.74063813300632e-05
109	hsa-miR-29b-1-5p	5.17	6.3	3.74	5.46	0	0.46	0	-4.53311990504754	0.000724187120316816	0.00210209180679954
110	hsa-miR-20b-3p	7.32	8.66	9.51	10	0	0.46	1.01	-4.50471471088105	8.79179799526589e-06	3.31346795412978e-05
111	hsa-miR-548i	2.08	2.36	4.4	4.63	0.41	0.12	0	-4.49016161754908	6.48878021178763e-07	2.82523908600194e-06
112	hsa-miR-548i	2.08	2.36	4.4	4.63	0.41	0.12	0	-4.49016161754908	6.48878021178763e-07	2.82523908600194e-06
113	hsa-miR-548i	2.08	2.36	4.4	4.63	0.41	0.12	0	-4.49016161754908	6.48878021178763e-07	2.82523908600194e-06
114	hsa-miR-548i	2.08	2.36	4.4	4.63	0.41	0.12	0	-4.49016161754908	6.48878021178763e-07	2.82523908600194e-06
115	hsa-miR-518e-3p	2.58	2.36	1.7	3.64	0	0	0	-4.48639087280216	0.000440869995077213	0.00133211149374623
116	hsa-miR-221-5p	211.79	277.07	276.09	260.74	6.57	16.11	18.16	-4.48342031953627	3.58407544032991e-37	7.97599010689291e-36
117	hsa-miR-512-3p	38.96	38.18	33.96	40.63	1.23	2.07	3.03	-4.42979156372278	1.14783203891533e-28	1.9157863316182e-27
118	hsa-miR-512-3p	38.96	38.18	33.96	40.63	1.23	2.07	3.03	-4.42979156372278	1.14783203891533e-28	1.9157863316182e-27
119	hsa-miR-28-3p	11492.88	11130.49	11561.27	12122.07	540.61	615.34	718.37	-4.42320139808064	2.5871356105898e-244	1.2090547086823e-241
120	hsa-miR-4664-3p	4.74	3.94	5.43	4.55	0	0.46	0	-4.38436127782954	0.000287505249691551	0.000885895296851768
121	hsa-miR-1911-3p	2.58	1.97	2.72	2.12	0	0	0	-4.35097941809366	0.00147146887008482	0.00397495058932355
122	hsa-miR-33b-3p	6.46	5.51	2.04	4.24	0	0	1.01	-4.33077851681785	0.000516204914594378	0.00153330358106211
123	hsa-miR-518f-3p	2.37	1.18	2.04	3.33	0	0	0	-4.31928769152432	0.000935286380133553	0.00264369255029686
124	hsa-miR-136-5p	40.9	48.41	65.88	46.39	0.82	5.98	0	-4.31171095863796	8.92147709661341e-16	7.91639929712152e-15
125	hsa-miR-517-5p	1	1.18	1.36	2.12	0	0.15	0	-4.26961697749968	0.000453437545805331	0.00136448500185249
126	hsa-miR-517-5p	1	1.18	1.36	2.12	0	0.15	0	-4.26961697749968	0.000453437545805331	0.00136448500185249
127	hsa-miR-517-5p	1	1.18	1.36	2.12	0	0.15	0	-4.26961697749968	0.000453437545805331	0.00136448500185249
128	hsa-miR-7974	56.39	70.06	63.16	81.56	4.11	4.14	4.04	-4.25598452393727	1.00426284608718e-24	1.42219849516589e-23
129	hsa-let-7b-3p	25.83	23.61	27.51	21.83	1.64	0.46	3.03	-4.25305677623339	1.96495781915941e-05	7.17414287099348e-05
130	hsa-miR-124-5p	1	0.66	0.68	0.61	0	0	0	-4.24012643270307	0.000689862947118893	0.00201497469137643
131	hsa-miR-124-5p	1	0.66	0.68	0.61	0	0	0	-4.24012643270307	0.000689862947118893	0.00201497469137643
132	hsa-miR-124-5p	1	0.66	0.68	0.61	0	0	0	-4.24012643270307	0.000689862947118893	0.00201497469137643
133	hsa-miR-485-5p	47.35	48.41	52.64	36.68	0	5.52	2.02	-4.21289666079127	2.50961935428059e-13	1.85183491300073e-12
134	hsa-miR-548h-5p	1.55	1.02	1.52	1.7	0	0.21	0	-4.20417902618001	3.5729255280171e-05	0.000126177370032241
135	hsa-miR-548h-5p	1.55	1.02	1.52	1.7	0	0.21	0	-4.20417902618001	3.5729255280171e-05	0.000126177370032241
136	hsa-miR-548h-5p	1.55	1.02	1.52	1.7	0	0.09	0	-4.20417902618001	3.5729255280171e-05	0.000126177370032241
137	hsa-miR-548h-5p	1.55	1.02	1.52	1.7	0	0.21	0	-4.20417902618001	3.5729255280171e-05	0.000126177370032241
138	hsa-miR-548h-5p	1.55	1.02	1.52	1.7	0	0.21	0	-4.20417902618001	3.5729255280171e-05	0.000126177370032241
139	hsa-miR-498	1.72	1.57	1.7	3.33	0	0	0	-4.20013032252286	0.00100374613658305	0.00282377876607327
140	hsa-miR-221-3p	4411.53	4584.28	5308.1	4668.98	149.53	254.97	608.4	-4.1957094577445	3.83841536350542e-81	3.58763889308974e-79
141	hsa-miR-3934-5p	2.15	1.97	0	4.24	0	0	0	-4.18340171094988	0.00240878019221082	0.00632417571063589
142	hsa-miR-371b-5p	2.15	2.75	0.68	2.73	0	0	0	-4.16788374391714	0.00126988572501197	0.00349779918755752
143	hsa-miR-519d-5p	3.01	0.39	2.04	2.73	0	0	0	-4.15399285719523	0.00131166984772068	0.00358471954484288
144	hsa-miR-205-3p	3.01	1.97	1.02	2.12	0	0	0	-4.14052107401332	0.0247127986507789	0.0527356829655891
145	hsa-miR-1469	20.23	11.41	13.92	12.13	0	2.3	0	-4.13379148702595	0.000637615620507425	0.00187408197054803
146	hsa-miR-433-3p	213.09	161.36	188.81	133.1	5.75	25.31	0	-4.10724354081663	1.10534026712674e-11	7.20784676517065e-11
147	hsa-miR-370-5p	2.15	1.57	2.38	1.82	0	0	0	-4.10593430848255	0.00191153012622444	0.00509499094480354
148	hsa-miR-1179	8.18	6.3	3.4	8.19	0	0.46	1.01	-4.04751816659253	0.000272061915170693	0.000842010607217023
149	hsa-miR-216a-3p	8.18	8.26	4.75	5.15	0	0.46	1.01	-4.03784634512163	9.12124156720533e-05	0.000305202402797658
150	hsa-miR-4435	3.44	1.97	2.72	4.7	0	0.23	0.5	-4.03191951988456	0.000171724607340401	0.000548423461255677
151	hsa-miR-4435	3.44	1.97	2.72	4.7	0	0.23	0.5	-4.03191951988456	0.000171724607340401	0.000548423461255677
152	hsa-miR-653-5p	84.37	88.95	85.92	100.96	8.22	6.44	3.03	-4.01297587960719	1.66423669630188e-09	9.44639614662037e-09
153	hsa-let-7c-5p	4775.56	4980.17	5259.54	3769.08	142.85	539.89	367.54	-4.0121341507237	8.00085407848586e-36	1.69957536636927e-34
154	hsa-miR-5002-5p	0.86	0	3.74	2.43	0	0	0	-4.00799995694931	0.00135718040465405	0.00369469306276695
155	hsa-miR-3664-3p	2.58	1.97	1.36	1.52	0	0	0	-3.99194921166249	0.00240731721233084	0.00632417571063589
156	hsa-miR-376c-3p	25.83	24.4	19.7	32.44	0	0.46	7.06	-3.98271464930971	1.63219795076554e-05	6.00614574008737e-05
157	hsa-miR-29a-5p	6.46	5.12	7.13	3.94	0	0.92	0	-3.97890598446555	0.00708349801252176	0.0170636842157311
158	hsa-miR-1323	32.72	25.98	23.43	30.92	2.46	1.84	2.02	-3.97030247399401	6.12706610423028e-10	3.57922778255452e-09
159	hsa-miR-26a-1-3p	3.01	4.72	4.08	2.12	0	0	1.01	-3.94732700571464	0.00122160512517572	0.00337808754535772
160	hsa-miR-98-3p	8.61	11.41	9.17	6.67	0	0.46	2.02	-3.93632376711794	0.000154129347773487	0.000494483628325925
161	hsa-miR-199a-3p	2816.54	2535.49	2834.09	2379.77	70.93	221.84	446.8	-3.91364898799042	8.81699376123168e-19	8.82958946660487e-18
162	hsa-miR-199a-3p	3145.64	2799.58	3125.45	2607.76	70.93	221.84	446.29	-3.91364898799042	8.81699376123168e-19	8.82958946660487e-18
163	hsa-miR-18a-3p	266.9	183.4	235.33	241.33	8.22	17.03	34.3	-3.88498049613181	2.6739277953322e-47	8.92582564060892e-46
164	hsa-miR-545-5p	3.01	1.97	4.41	3.64	0	0	1.01	-3.88126946333557	0.00134331668504563	0.00366406613314002
165	hsa-miR-302a-5p	36048.16	25029.72	29494.57	35838.99	3354.55	2228.49	838.44	-3.87901230118015	5.38851134558734e-22	6.51266629871849e-21
166	hsa-miR-5094	0.43	1.57	2.04	2.43	0	0	0	-3.86134580659968	0.002510462951972	0.00655431854499953
167	hsa-let-7f-5p	6495.97	4860.93	5956.47	4662.11	281.12	717.7	402.57	-3.85636673816472	2.66354484363768e-19	2.82900747786366e-18
168	hsa-let-7f-5p	7366.83	5490.4	6776.82	5319.8	282.76	722.58	402.57	-3.85636673816472	2.66354484363768e-19	2.82900747786366e-18
169	hsa-miR-199b-3p	2816.54	2535.49	2834.09	2379.77	70.93	221.84	446.8	-3.83837494580208	6.50080796405356e-18	6.24255668876924e-17
170	hsa-miR-219a-2-3p	1.29	0.39	11.55	8.79	0	0.46	1.01	-3.82539954799484	0.00108232655316198	0.00300479569808535
171	hsa-miR-487b-3p	37.02	29.52	32.26	27.89	0.82	0.92	8.07	-3.82074211480748	7.17032528608179e-06	2.73918148530972e-05
172	hsa-miR-518a-3p	1.08	0.79	1.53	2.73	0	0.23	0	-3.80311543915093	0.00237202619587189	0.00625109159137668
173	hsa-miR-518a-3p	1.08	0.79	1.53	2.73	0	0.23	0	-3.80311543915093	0.00237202619587189	0.00625109159137668
174	hsa-miR-3944-3p	2.15	0.79	1.02	2.43	0	0	0	-3.79816304211553	0.0037325851853869	0.00946308215174038
175	hsa-miR-200c-5p	0.86	1.97	1.7	1.82	0	0	0	-3.79465607590464	0.00714267289775046	0.0171767193870431
176	hsa-miR-3939	7.75	9.05	7.47	8.49	0.82	0	2.02	-3.7873402158814	1.08787008536563e-05	4.0671836258203e-05
177	hsa-miR-523-3p	1.72	1.57	0	3.03	0	0	0	-3.78538614324828	0.00468121578402779	0.0116573082223925
178	hsa-miR-588	1.29	1.57	1.7	1.52	0	0	0	-3.72681349654665	0.0136548961816491	0.0309275677652215
179	hsa-miR-548c-5p	0.91	1.33	2.13	1.69	0	0.12	0	-3.71766414511454	0.00327289921735043	0.00835811421261441
180	hsa-miR-548o-5p	0.91	1.33	2.13	1.69	0	0.12	0	-3.71766414511454	0.00327289921735043	0.00835811421261441
181	hsa-miR-548e-5p	1.51	2.75	3.93	3.06	0	0	1.01	-3.71114457400191	0.00264616566241032	0.00685753097726296
182	hsa-miR-4802-3p	3.01	1.18	1.02	0.91	0	0	0	-3.70126960197746	0.00708333889283442	0.0170636842157311
183	hsa-miR-196a-5p	51.44	52.54	49.24	42.75	0.82	13.04	2.02	-3.6989198493599	3.0627370829097e-06	1.23389580179293e-05
184	hsa-miR-196a-5p	86.74	80.09	81.33	67	0.82	13.96	2.02	-3.6989198493599	3.0627370829097e-06	1.23389580179293e-05
185	hsa-miR-616-5p	11.19	5.12	5.43	8.79	0	0.46	2.02	-3.68877629471402	4.85157076711437e-05	0.000168781692692167
186	hsa-miR-382-3p	20.66	16.53	20.04	15.46	0.82	0.92	4.04	-3.68807941521308	0.000208415050151102	0.00065515224285167
187	hsa-miR-3937	2.15	1.97	1.36	0.61	0	0	0	-3.68670156665945	0.00513293928101095	0.0126920297565738
188	hsa-miR-376c-5p	5.38	5.9	4.24	4.24	0	0.23	0.5	-3.68223188863317	0.0013016186271981	0.00356419788150729
189	hsa-miR-127-5p	66.72	69.27	57.73	57.91	2.46	11.51	1.01	-3.67826614211433	2.92000086659723e-09	1.62895900700912e-08
190	hsa-miR-3942-5p	0.43	0.39	2.72	2.12	0	0	0	-3.6727684805166	0.00607977898325084	0.0148240871904655
191	hsa-miR-493-5p	17.65	13.77	20.04	11.82	0	1.84	3.03	-3.65735478422969	0.0012672610808061	0.00349744101435069
192	hsa-miR-376b-5p	5.38	5.51	3.91	4.24	0	0.23	0.5	-3.63149532291543	0.00204796549298052	0.00542768926495025
193	hsa-miR-34a-3p	9.47	13.77	13.58	10.91	0	1.38	2.02	-3.62268628910033	3.48191567116887e-07	1.5798206378572e-06
194	hsa-miR-520a-3p	3.87	5.12	3.06	7.28	0.82	0.46	0	-3.61659010512182	0.000770133273637215	0.00221709825387962
195	hsa-miR-34c-5p	2692.2	2487.74	2800.41	2553.69	66.55	578.98	81.73	-3.61288032288792	7.96788914024172e-17	7.34932932540717e-16
196	hsa-miR-151a-5p	5519.15	6248.8	5593.69	5962.4	181.57	1123.83	359.19	-3.60557518714262	2.15326852321264e-29	3.72701539449892e-28
197	hsa-miR-7-2-3p	0.43	1.18	1.7	2.12	0	0	0	-3.60404233364432	0.00635385012863425	0.0154119340490402
198	hsa-miR-34b-3p	133.88	95.64	100.52	121.27	0.82	25.31	3.03	-3.59810746108922	3.65270185357311e-13	2.63973608180902e-12
199	hsa-let-7i-5p	4970.94	3749.91	4352.16	3679.4	134.33	792.77	291.08	-3.5934559254388	7.99982556292754e-11	4.89332622479722e-10
200	hsa-miR-134-5p	143.35	125.15	121.57	95.2	3.29	19.79	13.12	-3.58895185505267	1.64625303243368e-07	7.63992596546227e-07
201	hsa-miR-2682-3p	1.29	1.18	0.34	2.73	0	0	0	-3.58679626312778	0.0246101764185645	0.052596748992115
202	hsa-miR-299-5p	20.66	14.96	10.53	18.49	0	1.38	4.04	-3.58492363121314	3.64887560017293e-06	1.4533305657507e-05
203	hsa-miR-130a-3p	2579.42	2417.29	2349.95	2370.57	77.23	249.68	495.4	-3.55437885554262	3.15028000832335e-57	1.52299743850667e-55
204	hsa-miR-1260a	498.49	311.12	357.76	531.78	46.83	29.23	49.44	-3.54743352234354	2.19846784886706e-32	4.10966923214882e-31
205	hsa-miR-29a-3p	3041.54	2910.04	3086.35	2631.76	149.53	472.05	256.27	-3.54006093399488	2.62920560150376e-15	2.23402803230804e-14
206	hsa-miR-1260b	664.66	410.69	482.72	713.99	68.19	31.99	67.6	-3.53832210123273	1.64289744691614e-33	3.15526331585811e-32
207	hsa-miR-412-3p	3.01	3.15	2.04	2.12	0	0.46	0	-3.53260091988173	0.0132346245190393	0.0300241805431926
208	hsa-miR-135b-3p	27.98	30.3	29.88	30.32	0.82	1.38	9.08	-3.52405347481389	2.69264704578758e-14	2.13281986338655e-13
209	hsa-let-7d-5p	1646.79	1451.38	1572.63	1211.43	36.52	333.1	87.02	-3.4900420038477	8.0275679864719e-11	4.89332622479722e-10
210	hsa-miR-758-3p	16.79	15.35	18.34	17.89	0	1.38	5.04	-3.48097782720455	8.315230561958e-05	0.000280239260765988
211	hsa-miR-411-3p	104.82	66.51	70.29	58.82	2.46	15.19	5.04	-3.46160044342704	6.9802376499796e-08	3.36298734889051e-07
212	hsa-miR-92a-3p	67433.17	54905.31	50329.82	60427.1	5901.75	4893.44	5129.52	-3.4594614869961	3.09466497342772e-40	8.03466720878827e-39
213	hsa-miR-92a-3p	54457.73	43896.44	40229.46	48083.4	5821.23	4822.11	5034.68	-3.4594614869961	3.09466497342772e-40	8.03466720878827e-39
214	hsa-miR-4497	0	1.97	4.41	3.33	0	0	1.01	-3.45505282912585	0.0115618238807285	0.0266168753379004
215	hsa-miR-3684	1.29	1.18	1.36	1.21	0	0	0	-3.45341212294318	0.0120421745010911	0.0274965154862922
216	hsa-miR-520d-3p	2.58	0.79	1.7	4.55	0	0.46	0	-3.45107661626347	0.00607653276549016	0.0148240871904655
217	hsa-miR-137	2.15	2.36	3.4	1.82	0	0	1.01	-3.43986307364406	0.00920823231377082	0.0215885312774359
218	hsa-miR-3663-3p	3.01	0.39	0.34	1.21	0	0	0	-3.43622169768771	0.570577339045736	0.710434661937942
219	hsa-miR-4746-5p	15.07	17.71	14.94	19.4	1.64	1.84	2.02	-3.41982605095255	6.11458043043881e-10	3.57922778255452e-09
220	hsa-miR-3176	4.3	4.72	5.09	2.43	0	0.46	1.01	-3.3760761569043	0.00128199396772334	0.0035173298292527
221	hsa-miR-223-5p	1.72	0.79	1.02	1.21	0	0	0	-3.36708378466172	0.60165046778715	0.739459367537355
222	hsa-let-7i-3p	8.61	3.94	5.77	5.46	0	0.92	1.01	-3.35532814937997	0.000410115192617272	0.00124724837320914
223	hsa-miR-4510	2.15	1.38	2.21	2.88	0.41	0	0	-3.35224572841419	0.0116973670105621	0.0268407668556598
224	hsa-let-7d-3p	421.87	266.45	433.99	306.21	9.86	90.67	19.17	-3.34695527959793	4.42098675480874e-08	2.16603025635146e-07
225	hsa-miR-1247-3p	68.45	43.29	46.52	65.18	1.64	0.46	23.21	-3.34220301933348	4.36552639374037e-07	1.94919363185478e-06
226	hsa-miR-548at-5p	1.29	0.39	1.7	1.21	0	0	0	-3.33526265341019	0.0110198045532068	0.0254946633392671
227	hsa-miR-4787-3p	21.52	18.1	13.58	21.22	3.29	1.38	2.02	-3.33430993867314	6.44633171987913e-08	3.11646795561053e-07
228	hsa-miR-182-3p	0.86	3.54	1.36	3.33	0.82	0	0	-3.33285079523478	0.0269543969930363	0.0568204505783404
229	hsa-miR-214-3p	548.43	608.85	608.2	467.5	14.79	73.64	135.2	-3.33013800345079	3.30378963499184e-12	2.21622634844907e-11
230	hsa-miR-200c-3p	601.16	696.42	493.59	739.76	26.29	41.42	196.75	-3.32811917026284	9.29451950906218e-18	8.8046732106116e-17
231	hsa-miR-548d-5p	1.59	2.05	1.98	3.24	0.26	0.25	0.5	-3.32542780697604	0.000186883015912698	0.000591444668870436
232	hsa-miR-548d-5p	4.21	5.52	2.18	3.48	0.26	0.25	0.5	-3.32542780697604	0.000186883015912698	0.000591444668870436
233	hsa-miR-1910-5p	32.29	31.49	27.85	36.99	1.64	5.98	3.03	-3.28093074714236	3.92405738692955e-09	2.16208598012095e-08
234	hsa-let-7b-5p	599.67	591.14	603.14	478.65	11.91	133.01	69.11	-3.27785268934999	3.90764952185236e-05	0.000136963115740925
235	hsa-miR-23a-5p	24.11	36.21	22.75	27.29	4.11	2.76	3.03	-3.27562389812553	2.67106986973225e-08	1.36175998449622e-07
236	hsa-miR-4482-3p	13.78	11.02	14.94	12.73	1.64	2.3	0	-3.2667978964698	7.87690945424044e-08	3.75626770572962e-07
237	hsa-miR-524-5p	1.72	1.18	0.68	0.91	0	0	0	-3.24866611111252	0.0139903767057737	0.0314335066370108
238	hsa-miR-1249	30.56	26.76	34.3	30.92	0.82	4.6	6.05	-3.24571689844912	1.02294331821298e-11	6.73317620720468e-11
239	hsa-miR-181c-3p	185.54	229.06	238.05	227.99	38.61	17.03	19.17	-3.24240479482029	5.72929340452302e-15	4.80986188810854e-14
240	hsa-miR-134-3p	3.44	3.94	3.74	3.03	0	0.92	0	-3.24171393844784	0.00963366634316746	0.0224358807526923
241	hsa-miR-196b-5p	112.35	83.04	82.69	77.92	1.64	11.2	26.23	-3.24121968723094	2.50834908710476e-05	9.06367376319814e-05
242	hsa-miR-548am-5p	0.48	0.93	1.79	1.1	0	0.12	0	-3.21835291870167	0.0117601932368642	0.0269408348334699
243	hsa-miR-627-3p	0.43	1.18	1.7	0.91	0	0	0	-3.21594572708376	0.0209879544442524	0.0455497091808698
244	hsa-miR-548au-5p	0.38	1.36	1.11	1.55	0	0.18	0	-3.20474964464512	0.0165284507246584	0.0365502963974307
245	hsa-miR-1197	2.58	5.51	3.4	3.03	0	0.46	1.01	-3.20258818369928	0.0030348033702128	0.00780696206429054
246	hsa-miR-4735-5p	0.43	1.18	1.36	1.21	0	0	0	-3.1994186529893	0.0329330489699575	0.0674045761399714
247	hsa-miR-4286	25.4	33.06	35.32	32.44	6.57	1.84	5.04	-3.18421442653995	3.79464951165372e-14	2.97212213147403e-13
248	hsa-miR-586	0.43	0.79	1.36	1.52	0	0	0	-3.17272138817263	0.0375620460733738	0.076321722601261
249	hsa-miR-25-3p	7280.23	6858.18	7057.32	7375.78	1028.36	858.35	711.31	-3.15595738859941	7.57929557536528e-34	1.47585727731418e-32
250	hsa-miR-22-3p	104351.97	109414.17	110137.2	99138.28	8565.06	13654.91	22276.67	-3.14804777997961	2.65653050463361e-41	7.02727503301193e-40
251	hsa-miR-891a-5p	13.78	9.45	9.85	11.52	3.29	0.92	0	-3.11946972778098	0.00010267344115602	0.000339500387973444
252	hsa-miR-573	1.29	0.79	1.02	0.91	0	0	0	-3.11029436614209	0.0210630394886052	0.0456420113802541
253	hsa-miR-203b-3p	0.86	1.18	1.02	0.91	0	0	0	-3.10745913612192	0.0261814163525392	0.0555315366509227
254	hsa-miR-548b-5p	8.82	4.53	6.28	13.34	0.82	0.92	2.02	-3.09248126681469	3.1023398663193e-05	0.000110673803882434
255	hsa-miR-4792	63.71	107.44	84.22	90.04	8.22	9.67	20.18	-3.08611041961944	1.53746223114463e-10	9.29104331062402e-10
256	hsa-miR-520c-3p	3.77	1.57	1.61	5.61	0	0.69	0	-3.0744563042626	0.00619066705964051	0.0150682555861389
257	hsa-miR-200a-5p	0.86	3.15	1.7	1.82	0	0	1.01	-3.06941191022621	0.0231108176373796	0.0496192439932713
258	hsa-miR-520e	0.86	0	1.36	1.36	0	0	0	-3.06161682082208	0.0265565469606295	0.0562421130495507
259	hsa-miR-1267	0.43	0.79	0.34	2.12	0	0	0	-3.05875404517159	0.0225763759470641	0.0486955062735137
260	hsa-miR-518c-3p	2.8	3.15	4.08	3.03	0	0	2.02	-3.05685634778541	0.00495973041166919	0.0123071540480712
261	hsa-miR-1298-5p	266.03	274.71	214.96	230.72	18.07	48.79	38.34	-3.04829125102404	1.06544174763214e-15	9.27794615018794e-15
262	hsa-miR-551a	3.87	2.36	2.38	4.24	0.82	0.46	0	-3.02799545640991	0.00386149182584818	0.0097370711148186
263	hsa-miR-516a-5p	4.74	5.31	5.77	6.52	0.41	0.46	2.02	-3.02070114542776	6.08282917772498e-07	2.66503953349076e-06
264	hsa-miR-516a-5p	4.74	5.31	5.77	6.52	0.41	0.46	2.02	-3.02070114542776	6.08282917772498e-07	2.66503953349076e-06
265	hsa-miR-1268a	20.02	21.45	16.98	17.28	2.46	3.45	1.01	-3.01544340066086	5.47963664505131e-11	3.41442247838308e-10
266	hsa-miR-4758-3p	0.86	0.79	1.36	0.61	0	0	0	-2.97972005020561	0.45745285602851	0.609068285044607
267	hsa-miR-96-3p	0	2.36	0.34	0.91	0	0	0	-2.97593788527877	0.456586571391684	0.609068285044607
268	hsa-miR-19a-5p	0.86	1.57	0.34	0.91	0	0	0	-2.97481762489563	0.02493547570176	0.0531299953402242
269	hsa-miR-196a-3p	2.58	1.97	1.7	0.61	0	0.46	0	-2.96330596788125	0.142014371776294	0.241631249065976
270	hsa-miR-181a-5p	10810.04	12317.59	12333.83	10204.31	531.36	1308.81	4325.63	-2.9512108656519	3.72686284988589e-25	5.38666156241239e-24
271	hsa-miR-181a-5p	10810.04	12317.59	12333.83	10203.7	531.36	1308.81	4325.63	-2.9512108656519	3.72686284988589e-25	5.38666156241239e-24
272	hsa-miR-3120-3p	0.43	1.18	1.02	0.91	0	0	0	-2.94698853494667	0.174476814541835	0.284437783706573
273	hsa-miR-485-3p	34.01	22.43	22.07	21.53	1.64	5.06	5.04	-2.9341235888958	0.000463555445735506	0.00138868533102816
274	hsa-miR-367-3p	167.89	159.79	259.45	226.78	12.32	43.72	39.35	-2.93053000991713	8.42941266261551e-19	8.5021845704942e-18
275	hsa-miR-96-5p	49.07	69.66	52.3	58.21	0	4.6	29.26	-2.91283133027123	3.16527356530436e-10	1.88038709260877e-09
276	hsa-miR-518c-5p	0.43	0.79	0	2.12	0	0	0	-2.90682355263336	0.0374096762989883	0.0761224472731228
277	hsa-miR-29c-3p	35.51	28.34	26.09	26.53	0.82	5.52	7.06	-2.90421607389884	1.73802950490237e-15	1.48580327187386e-14
278	hsa-miR-4517	1.29	1.57	1.36	2.43	0	0	1.01	-2.90159999154029	0.0272615233860272	0.0573023325145579
279	hsa-miR-376a-3p	3.44	1.38	4.24	3.03	0	0	2.02	-2.8781944546858	0.00733856801452993	0.0175874741134546
280	hsa-miR-376a-3p	3.44	1.38	4.24	3.03	0	0	2.02	-2.8781944546858	0.00733856801452993	0.0175874741134546
281	hsa-let-7g-3p	0.43	0.79	0.34	1.82	0	0	0	-2.8763329589995	0.118611270511686	0.206832091116149
282	hsa-miR-5688	0.43	0.39	1.02	1.52	0	0	0	-2.86899712334802	0.157329048419732	0.261655190847527
283	hsa-miR-3659	2.58	4.72	3.4	1.21	1.64	0	0	-2.85807565044204	0.00850738089760032	0.020113571700566
284	hsa-miR-493-3p	0.86	1.18	0.68	0.61	0	0	0	-2.8488324672224	0.0918095739011749	0.166938930867576
285	hsa-miR-4671-3p	0.43	0.79	2.04	3.03	0	0.46	0	-2.84407616971814	0.0455390702720618	0.0897971540385804
286	hsa-miR-3662	1.72	0	1.02	0.61	0	0	0	-2.83245323768058	0.0408950683802278	0.0822595206156089
287	hsa-miR-302b-3p	10422.15	10686.71	9646.48	13972.39	1902.18	1861.85	1326.86	-2.83048550079418	2.71413026524933e-17	2.53680708791971e-16
288	hsa-miR-5690	1.29	1.18	1.36	2.43	0	0	1.01	-2.82833813002769	0.0259087639147436	0.0550364954673796
289	hsa-miR-605-5p	0.86	0.79	1.02	0.61	0	0	0	-2.821686588206	0.0402191326778139	0.0811326964234462
290	hsa-miR-512-5p	0.43	0.39	0.51	0.3	0	0	0	-2.81930861775668	0.0354165052446355	0.0723818372492404
291	hsa-miR-512-5p	0.43	0.39	0.51	0.3	0	0	0	-2.81930861775668	0.0354165052446355	0.0723818372492404
292	hsa-miR-629-3p	5.17	3.15	2.04	1.21	0.82	0.46	0	-2.81858764097824	0.00932577426058781	0.0217922144436034
293	hsa-miR-1307-5p	196.73	221.97	264.54	380.19	35.33	52.47	39.35	-2.81834499093105	1.5211459870954e-10	9.23223668358332e-10
294	hsa-miR-518e-5p	0.72	0.86	0.68	0.85	0	0.15	0.34	-2.81220768104893	0.0316595143989233	0.0650136024603514
295	hsa-miR-519b-5p	0.72	0.86	0.68	0.85	0	0.15	0.34	-2.81220768104893	0.0316595143989233	0.0650136024603514
296	hsa-miR-519c-5p	0.72	0.86	0.68	0.85	0	0.15	0.34	-2.81220768104893	0.0316595143989233	0.0650136024603514
297	hsa-miR-522-5p	0.72	0.86	0.68	0.85	0	0.15	0.34	-2.81220768104893	0.0316595143989233	0.0650136024603514
298	hsa-miR-523-5p	0.72	0.86	0.68	0.85	0	0.15	0.34	-2.81220768104893	0.0316595143989233	0.0650136024603514
299	hsa-miR-186-3p	0.43	0.79	1.02	0.91	0	0	0	-2.80226982093275	0.0370852352891083	0.075571947493212
300	hsa-miR-15b-5p	257.86	269.59	232.28	245.88	43.54	29	54.48	-2.79549098067422	2.33723057941685e-13	1.7377695053233e-12
301	hsa-miR-589-5p	165.73	160.58	160.96	175.84	32.86	26.23	20.18	-2.79137764027063	1.97556454717566e-23	2.66321297609642e-22
302	hsa-miR-4762-5p	0.43	0.39	1.02	1.21	0	0	0	-2.79103974143225	0.0366172862192431	0.0747269800282079
303	hsa-miR-212-3p	14.64	12.2	11.21	16.37	1.64	1.84	4.04	-2.78887098269863	3.74590326631846e-08	1.8689524481774e-07
304	hsa-miR-92a-2-5p	7.75	2.75	3.4	7.88	0.82	0.92	1.01	-2.78665651268857	0.00194775866923197	0.00518170332877271
305	hsa-miR-152-5p	66.29	83.83	73.35	67.91	7.39	13.35	17.15	-2.78290397085222	4.69868472506814e-18	4.54314205830726e-17
306	hsa-miR-2467-5p	6.46	9.84	9.85	10.61	0	2.76	1.01	-2.77516967990473	3.16058953316349e-06	1.26966949154591e-05
307	hsa-miR-4661-5p	6.46	1.18	4.75	4.85	1.64	0	1.01	-2.773860709585	0.0043166015739194	0.0107876566963191
308	hsa-miR-4520a-3p	3.44	1.97	2.72	2.58	0.82	0.46	0	-2.76647986460736	0.0201816955077669	0.0440042567681015
309	hsa-let-7a-5p	3691.16	3910.06	4012.96	3044.68	266.84	732.42	1038.67	-2.75892143144281	5.61741927548558e-09	3.05256659853906e-08
310	hsa-let-7a-5p	3728.39	3896.68	4024	3047.71	267.25	731.27	1039.68	-2.75892143144281	5.61741927548558e-09	3.05256659853906e-08
311	hsa-let-7a-5p	3511.36	3734.53	3836.6	2907.19	266.84	734.72	1058.85	-2.75892143144281	5.61741927548558e-09	3.05256659853906e-08
312	hsa-miR-129-2-3p	89.75	89.54	95.93	72.76	9.86	17.49	18.67	-2.7318693740022	5.09997701935625e-13	3.62952679245557e-12
313	hsa-miR-1298-3p	16.36	16.14	11.89	12.73	1.64	2.3	4.04	-2.72065687832444	3.83083777063208e-07	1.73252727562135e-06
314	hsa-miR-345-3p	10.76	8.66	7.81	6.37	0.82	2.76	0	-2.71627759511879	0.00091619523556316	0.0025949610510294
315	hsa-miR-2116-5p	1.29	0.39	0.68	0.61	0	0	0	-2.67389163085917	0.089956214826685	0.164194633149283
316	hsa-miR-3916	0.86	0.79	0.68	0.61	0	0	0	-2.67161267233431	0.178553442146315	0.290071756534337
317	hsa-miR-636	3.01	3.54	1.36	2.43	0.82	0	1.01	-2.67076191007978	0.0113957075683026	0.0263208929337071
318	hsa-miR-548az-5p	0.92	0.64	0.82	0.59	0	0.07	0	-2.65697043852762	0.0625748322440265	0.120508124733688
319	hsa-miR-1265	0.43	1.18	0	1.21	0	0	0	-2.63362078220117	0.0501878046381919	0.097591265052351
320	hsa-miR-4768-5p	0.86	0.39	0.34	1.21	0	0	0	-2.61833434893651	0.075473373247584	0.142222673781066
321	hsa-miR-873-3p	25.83	33.06	20.71	29.71	8.22	0.46	9.08	-2.6173942829332	3.29609314099529e-08	1.66827530096585e-07
322	hsa-miR-3648	0.86	1.18	1.02	2.43	0	0	1.01	-2.61608836150843	0.0723895622716815	0.137148873384997
323	hsa-miR-526b-5p	11.19	7.87	6.79	7.28	0	2.3	2.02	-2.60829077421742	3.41565471934043e-05	0.00012092797768978
324	hsa-miR-548ay-5p	1.7	1.12	1.22	1.2	0.26	0.25	0	-2.59999655032866	0.0415983510610542	0.0834347470494963
325	hsa-miR-892a	8.18	6.3	5.43	8.19	1.64	1.84	0	-2.58897948201314	0.00268741962052859	0.00695159097413485
326	hsa-miR-3145-3p	1.29	1.57	1.02	1.52	0	0	1.01	-2.58757186651952	0.0421344015080589	0.0842688030161178
327	hsa-miR-93-5p	3352.56	3567.3	3566.35	3946.2	430.51	626.39	1215.79	-2.58044588760985	4.05435360398874e-30	7.28744070870796e-29
328	hsa-miR-1276	21.95	26.37	20.71	24.86	4.11	3.68	7.06	-2.57332170365761	4.90623510797543e-13	3.52745724173413e-12
329	hsa-miR-1913	1.29	1.57	0.68	1.82	0	0	1.01	-2.56986046349133	0.0822805043077244	0.152588977565383
330	hsa-miR-214-5p	114.08	120.43	114.78	111.27	0.82	21.63	61.55	-2.55771277409675	8.57279298019535e-05	0.000288226756792179
331	hsa-miR-1266-5p	2.15	4.72	1.7	4.85	0	0.92	1.01	-2.53971234158526	0.00690672920649728	0.0166952316336365
332	hsa-miR-1293	1.29	0.79	0.68	0	0	0	0	-2.52764473942666	0.0919235767687364	0.166938930867576
333	hsa-miR-3940-3p	0.86	1.18	0.68	2.43	0	0	1.01	-2.52533865377853	0.0797292130750905	0.148644091397975
334	hsa-miR-219a-1-3p	16.36	16.14	19.7	20.01	3.29	2.76	6.05	-2.51221163849523	4.83784570505509e-09	2.64947643690908e-08
335	hsa-miR-520g-3p	1.72	2.16	2.72	6.06	0	0.69	1.01	-2.50473321374671	0.00828586890860391	0.0196561560234563
336	hsa-miR-4520b-3p	1.72	0.79	1.36	1.06	0.82	0	0	-2.4913180963233	0.0788427587765312	0.147187147542872
337	hsa-miR-5092	1.29	0	0.68	0.61	0	0	0	-2.48844548794077	0.678704086729128	0.798944693194154
338	hsa-miR-1247-5p	138.61	84.62	104.93	137.34	0.82	1.84	96.86	-2.48795962464591	0.00179783825144547	0.00481944403159953
339	hsa-miR-659-5p	5.17	7.87	5.09	4.85	2.46	0.46	1.01	-2.47570449733571	0.00127564821015097	0.00350678194241501
340	hsa-miR-6723-5p	0.86	0.79	0.34	0.61	0	0	0	-2.47118202832925	0.096026496162991	0.17304517689012
341	hsa-miR-4687-5p	0.43	1.18	1.02	2.12	0	0.46	0	-2.46693404240787	0.052378004007023	0.101568411642941
342	hsa-miR-2277-3p	0.86	0.39	0.68	0.61	0	0	0	-2.45227526244916	0.0690013749959518	0.131440119217832
343	hsa-miR-4714-3p	0.43	0.79	0.68	0.61	0	0	0	-2.44778330336379	0.169612524372684	0.278776974408562
344	hsa-miR-6801-3p	0.43	0.39	1.36	0.3	0	0	0	-2.4473346742729	0.158338074727843	0.263021304228005
345	hsa-miR-874-5p	7.75	8.26	9.17	9.1	1.64	0.92	4.04	-2.44372976413827	1.08441270233625e-05	4.06509788415887e-05
346	hsa-miR-515-3p	0.43	0.2	0.17	0.45	0	0	0	-2.44290511787017	0.0900913006770982	0.164194633149283
347	hsa-miR-515-3p	0.43	0.2	0.17	0.45	0	0	0	-2.44290511787017	0.0900913006770982	0.164194633149283
348	hsa-miR-548k	63.71	74.97	74.37	75.86	18.07	12.43	17.15	-2.43747547787976	1.08325483519828e-21	1.26560273245666e-20
349	hsa-miR-4682	0.43	0.79	0.34	0.91	0	0	0	-2.4327613202342	0.108076937471685	0.190596058283399
350	hsa-miR-142-3p	3.01	3.15	7.13	3.94	0	0	4.04	-2.42954591655415	0.00554206510321047	0.0136076624775851
351	hsa-miR-548ag	0	0	0.17	0	0.16	0.09	0	-2.42685460535009	0.0741138174844308	0.140037159182173
352	hsa-miR-548ag	0.14	0.79	0.28	1.11	0.16	0.09	0	-2.42685460535009	0.0741138174844308	0.140037159182173
353	hsa-miR-4640-3p	0.43	0	1.02	0.91	0	0	0	-2.42209821457843	0.0825501996554329	0.152685197779574
354	hsa-miR-155-5p	190.7	155.85	180.66	142.8	18.07	14.27	98.88	-2.41646631200508	2.65106901467999e-05	9.5058791779574e-05
355	hsa-miR-1193	2.15	1.57	1.36	1.82	0	0.92	0	-2.40488768023211	0.498900342711767	0.645256716311714
356	hsa-miR-664b-3p	0	0.39	1.02	0.91	0	0	0	-2.4034467585874	0.0992848297260222	0.177321441115775
357	hsa-miR-301a-3p	256.78	325.28	462.35	317.88	15.61	59.83	203.3	-2.36776760274822	2.18054739996287e-11	1.37090917253271e-10
358	hsa-miR-1911-5p	11.62	11.81	10.53	10	1.64	2.76	3.03	-2.35536762264158	1.1444741204523e-05	4.25610800231862e-05
359	hsa-miR-412-5p	4.3	5.51	5.43	3.03	0	1.84	1.01	-2.34867238416089	0.0178109872344014	0.0390782536817384
360	hsa-miR-410-5p	1.29	1.18	2.04	0	0	0.46	0	-2.34759352471981	0.153090327557301	0.256124867822596
361	hsa-miR-210-5p	25.83	33.45	32.94	27.89	13.15	0	8.07	-2.3459798297426	7.43183503282886e-06	2.82369450298809e-05
362	hsa-miR-4745-5p	3.87	2.36	1.36	0.91	0.82	0	1.01	-2.34395881908739	0.0325098063886237	0.0666355973053369
363	hsa-miR-3661	16.36	15.74	23.09	15.77	9.04	2.3	1.01	-2.33819909947441	5.07978975959476e-08	2.47286987602495e-07
364	hsa-miR-10b-3p	5.17	3.54	7.13	6.06	0	2.3	1.01	-2.33191144253884	0.00589804272134105	0.0144311621209776
365	hsa-miR-92a-1-5p	74.47	41.32	60.11	49.42	13.97	10.13	15.13	-2.32081337313106	5.26627012120568e-06	2.04523842380343e-05
366	hsa-miR-561-3p	0.86	0	1.36	2.12	0	0.46	0	-2.32008727714141	0.0983483781479711	0.176322795605442
367	hsa-miR-151a-3p	12215.65	13007.8	12147.74	12885.48	2636.48	2850.28	3152.98	-2.31823382016875	3.22464291308731e-43	9.22642727377225e-42
368	hsa-miR-1268b	14.85	17.12	10.19	15.77	3.29	4.37	1.01	-2.31227953003506	7.03110468226277e-08	3.3758934125111e-07
369	hsa-miR-454-3p	365.91	453	383.73	450.83	69.01	61.67	192.71	-2.29393650322695	4.71197612987119e-20	5.16108635474954e-19
370	hsa-miR-4699-5p	0.86	1.18	1.36	0.91	0	0.46	0	-2.28556417175318	0.200971809609954	0.318016339811688
371	hsa-miR-2355-5p	13.34	14.96	15.62	13.04	0.82	3.22	7.06	-2.28227920086677	1.87394063167741e-07	8.61398283807124e-07
372	hsa-miR-335-3p	744.73	753.29	756.6	961.99	73.94	47.4	599.32	-2.2789002091334	3.39446338361424e-10	2.00803276954732e-09
373	hsa-miR-887-3p	137.75	173.96	139.57	179.18	17.25	30.38	79.71	-2.27814824092525	2.54584852578522e-22	3.13094704662357e-21
374	hsa-miR-4511	0.43	0.79	1.02	0	0	0	0	-2.27564293706327	0.174739063116271	0.284534455852511
375	hsa-miR-3163	0.43	1.18	0.34	0.3	0	0	0	-2.27550376969941	0.173858236355981	0.283759310094396
376	hsa-miR-191-5p	21620.29	25688.95	25118.64	26686.88	3823.67	5374.7	9969.46	-2.27221608785843	6.88307813528149e-40	1.72322777601155e-38
377	hsa-miR-2276-3p	1.72	0.39	1.02	1.21	0	0	1.01	-2.26661961828353	0.0799309152025122	0.148822235211052
378	hsa-miR-3687	3.87	3.15	5.77	23.65	0.82	2.76	3.03	-2.26617856224451	0.00200649209494763	0.0053278445399935
379	hsa-miR-497-5p	40.9	28.34	29.88	28.8	7.39	8.28	7.06	-2.257090264772	7.69296110419015e-08	3.68106876043501e-07
380	hsa-miR-1322	0.86	0.79	0.68	1.67	0	0	1.01	-2.25252989151596	0.0756335991255136	0.142333296609356
381	hsa-miR-15a-5p	93.84	125.94	104.25	100.35	18.9	25.77	35.31	-2.24921547716612	2.37391041773301e-33	4.49759784548876e-32
382	hsa-miR-33a-3p	3.01	4.33	1.36	2.73	0.82	0.46	1.01	-2.24423098131361	0.0171385915412757	0.0377803543095416
383	hsa-miR-5008-3p	0.86	0.39	0.34	0.61	0	0	0	-2.23919097595173	0.142760198474277	0.242605816073862
384	hsa-miR-34a-5p	628.5	704.88	595.98	632.74	112.56	157.4	220.96	-2.23812843243776	2.66163521961466e-13	1.95372386277474e-12
385	hsa-miR-6820-5p	0.43	0.39	1.7	1.52	0	0.46	0	-2.23084059505926	0.0955733056223781	0.17273342037721
386	hsa-miR-548s	0.43	0.79	0.34	0.61	0	0	0	-2.22935364823649	0.127578191450907	0.220005688086312
387	hsa-miR-548as-5p	0.91	0	0.68	0.66	0.09	0	0	-2.22048567964315	0.283789407405564	0.422370222062208
388	hsa-let-7g-5p	1713.05	1772.79	1983.68	1501.48	231.21	527.25	674.57	-2.18265319733376	5.58543381272756e-06	2.15723917505346e-05
389	hsa-miR-215-5p	20.02	20.07	19.36	21.07	2.88	6.9	3.53	-2.1745858031621	2.13094407086514e-10	1.2767451228004e-09
390	hsa-miR-455-3p	292.72	256.21	206.81	244.97	42.72	44.64	127.13	-2.16870535330257	2.96310903766032e-18	2.9050901194404e-17
391	hsa-miR-186-5p	4221.69	4576.01	5075.82	4949.73	557.86	1151.98	2422.5	-2.15585165783852	3.49603674634666e-25	5.10567033164377e-24
392	hsa-miR-197-5p	1.29	1.18	0.68	0.91	0.82	0	0	-2.15119877870385	0.0990445828472113	0.177117991265039
393	hsa-miR-4753-5p	0.43	0	0.68	0.91	0	0	0	-2.14913984861438	0.26122622195597	0.393805551808892
394	hsa-miR-6764-3p	0.43	1.57	0	0	0	0	0	-2.11837827176381	0.35140581799311	0.505822337604046
395	hsa-miR-651-5p	0.43	3.94	0.68	1.82	0.82	0.46	0	-2.10936052568382	0.0710173387968869	0.134913697822812
396	hsa-miR-5706	1.29	0.79	0	0	0	0	0	-2.10640449006137	0.219633270035626	0.342485379508015
397	hsa-miR-941	136.25	161.66	143.73	154.93	31.43	43.72	46.66	-2.09932593565901	2.65457670766406e-25	3.9592729193032e-24
398	hsa-miR-941	136.25	161.66	143.73	154.93	31.43	43.72	46.66	-2.09932593565901	2.65457670766406e-25	3.9592729193032e-24
399	hsa-miR-941	136.25	161.66	143.73	154.93	31.43	43.72	46.66	-2.09932593565901	2.65457670766406e-25	3.9592729193032e-24
400	hsa-miR-941	136.25	161.66	143.73	154.93	31.43	43.72	46.66	-2.09932593565901	2.65457670766406e-25	3.9592729193032e-24
401	hsa-miR-5699-3p	1.29	2.75	4.08	1.82	0.82	0.92	0	-2.09628475277328	0.0233262864604701	0.0499289368207314
402	hsa-miR-181b-5p	1932.09	2089.22	2181.12	1827.32	238.47	555.78	1087.9	-2.07833297175879	1.51450341249825e-22	1.94801264616747e-21
403	hsa-miR-181b-5p	2055.85	2263.18	2335.97	1977.4	249.15	577.18	1164.58	-2.07833297175879	1.51450341249825e-22	1.94801264616747e-21
404	hsa-miR-365a-3p	84.8	98.79	92.37	92.02	13.15	11.51	66.59	-2.06062885965951	3.74287838859775e-08	1.8689524481774e-07
405	hsa-miR-365b-3p	84.8	98.79	92.37	92.02	13.15	11.51	66.59	-2.06061948542708	3.81459547032326e-08	1.89647618772809e-07
406	hsa-miR-330-5p	66.72	77.93	74.71	79.13	6.57	14.73	51.46	-2.06023652270326	2.30864191386702e-20	2.58937277059325e-19
407	hsa-miR-200b-5p	0.43	2.36	0.68	0.3	0	0	1.01	-2.053586648236	0.187433588444629	0.299296003416138
408	hsa-miR-1283	6.03	3.94	5.09	6.37	0.41	0.69	4.54	-2.04825442730629	7.50102373276458e-05	0.000254020175684443
409	hsa-miR-1283	6.03	3.94	5.09	6.37	0.41	0.69	4.54	-2.04825442730629	7.50102373276458e-05	0.000254020175684443
410	hsa-miR-377-3p	0.86	1.97	0.34	0.61	0	0	1.01	-2.0379416692743	0.144199594880853	0.24445928902413
411	hsa-miR-582-3p	10.33	18.1	16.98	20.31	0.82	1.84	15.13	-2.02994438496513	0.000845343521654705	0.00242366383918179
412	hsa-miR-4433-5p	1.29	1.18	0.34	0.91	0.82	0	0	-2.02342845707662	0.318864612597957	0.462304226331268
413	hsa-miR-1273a	0.43	0.79	0.68	0	0	0	0	-2.01952698751342	0.219314256800598	0.342403772866859
414	hsa-miR-93-3p	85.23	72.81	85.58	79.13	13.15	19.79	43.38	-2.01031035079475	9.76403107748724e-15	8.10010152108705e-14
415	hsa-miR-3177-5p	0.86	1.18	0.68	0.91	0	0.46	0	-2.0081000791584	0.115896797562342	0.202860653758085
416	hsa-miR-301b	113.43	154.08	241.28	150.53	18.07	44.64	98.37	-2.00357037691547	2.93874181321532e-13	2.14589376152493e-12
417	hsa-miR-380-5p	3.01	4.33	3.74	3.94	0.82	1.84	0	-2.0009749853285	0.026991740431651	0.0568204505783404
418	hsa-miR-548l	3.5	1.97	3.06	1.21	0.82	0.46	1.01	-1.99789569153311	0.0316721044796148	0.0650136024603514
419	hsa-miR-6881-3p	0.43	1.57	0.68	0.91	0	0	1.01	-1.9964637472636	0.180764104809964	0.291971514911946
420	hsa-miR-3929	1.72	3.94	2.72	0.91	0.82	0.92	0	-1.98632027062892	0.0652594431695562	0.124820926771784
421	hsa-miR-518f-5p	0.86	0.79	0.07	0.36	0	0	0	-1.98409305753729	0.156738112938071	0.260981988526337
422	hsa-miR-26a-2-3p	15.5	14.17	18	20.01	2.46	4.6	9.08	-1.97962972036092	6.5944842980561e-07	2.86237367983735e-06
423	hsa-miR-519b-3p	0.43	0.79	0.34	0.3	0	0	0	-1.97699875130221	0.164991691878665	0.272139237663397
424	hsa-miR-4690-5p	0.43	0.39	0.68	0.3	0	0	0	-1.97603124134096	0.294705512167135	0.435840852382197
425	hsa-miR-4677-3p	13.34	8.66	15.62	15.77	7.39	2.76	2.02	-1.97361468489911	1.59088102774555e-06	6.59886154112209e-06
426	hsa-miR-526a	0.32	0.2	0.07	0.29	0	0	0	-1.97080990007307	0.163269577421155	0.269933900406202
427	hsa-miR-526a	0.32	0.2	0.07	0.29	0	0	0	-1.97080990007307	0.163269577421155	0.269933900406202
428	hsa-miR-6807-3p	0.86	0	0.34	0.61	0	0	0	-1.96286308607031	0.183466006209549	0.294638420052449
429	hsa-miR-524-3p	0	0.39	0.68	0.61	0	0	0	-1.9517048355934	0.162092428493991	0.268304114225001
430	hsa-miR-1912	1.72	4.33	1.36	1.82	0	0.46	2.02	-1.9494507861147	0.0390497217907224	0.0792296815493384
431	hsa-miR-203a	93.84	189.31	117.16	99.14	42.72	6.9	70.63	-1.94683395503299	1.43718170433909e-05	5.31643469520689e-05
432	hsa-miR-1285-3p	18.08	18.89	15.79	19.86	6.16	4.6	5.04	-1.94387181777446	4.94580091239826e-12	3.28626202804851e-11
433	hsa-miR-1285-3p	15.07	16.53	12.39	15.31	5.34	4.14	5.04	-1.94387181777446	4.94580091239826e-12	3.28626202804851e-11
434	hsa-miR-33b-5p	0.43	0	0.34	0.91	0	0	0	-1.94175673505428	0.171841276796882	0.281121902064444
435	hsa-miR-219b-3p	0	0.39	1.02	0.3	0	0	0	-1.94086367980259	0.22757333271346	0.352550069021294
436	hsa-miR-323a-3p	30.13	18.89	24.79	19.71	1.64	3.68	21.19	-1.93402162324784	0.00887140017981206	0.0208595636615378
437	hsa-miR-625-5p	21.09	16.14	22.41	18.19	9.04	1.84	10.09	-1.92418331465571	4.42488773477054e-08	2.16603025635146e-07
438	hsa-miR-550a-3p	5.31	2.75	2.9	5.01	1.1	0.61	2.56	-1.91027805689722	7.77587592926775e-06	2.9384846503594e-05
439	hsa-miR-550a-3p	5.31	2.75	2.9	5.01	1.1	0.61	2.56	-1.91027805689722	7.77587592926775e-06	2.9384846503594e-05
440	hsa-miR-550a-3p	5.31	2.75	2.9	5.01	1.1	0.61	2.56	-1.91027805689722	7.77587592926775e-06	2.9384846503594e-05
441	hsa-miR-4677-5p	0.43	0	0.34	0.91	0	0	0	-1.90708405953805	0.242185229166731	0.371492003601485
442	hsa-miR-126-5p	161.43	194.42	186.77	218.9	10.68	23.47	192.71	-1.90511826387515	3.71066914938372e-06	1.46959269701581e-05
443	hsa-miR-181d-5p	404.86	398.95	425.96	394.03	113.38	81.85	203.81	-1.8905886852026	4.80082549984623e-11	3.00480238874304e-10
444	hsa-miR-23a-3p	1060.7	1291.3	1255.12	1239.55	306.04	283.05	638.16	-1.85915227626886	9.1630122029133e-08	4.3254353900621e-07
445	hsa-miR-30a-3p	729.01	817.24	890.23	773.57	176.23	230.81	411.15	-1.85712882800042	3.20369637504133e-24	4.49158231780794e-23
446	hsa-miR-181a-3p	108.91	138.54	145	121.27	13.15	56.15	65.58	-1.85273370722223	0.000259047323278047	0.000805286800966347
447	hsa-miR-495-3p	19.8	14.96	12.9	17.58	0	5.52	13.12	-1.84672332818583	0.0114694251338132	0.0264475888776417
448	hsa-miR-181d-3p	0.86	0.79	1.02	0.61	0.82	0	0	-1.84351012681524	0.381133225466539	0.539748893149238
449	hsa-miR-29b-3p	18.3	20.07	21.51	21.68	2.05	9.97	9.08	-1.83348884276516	0.000860018123971202	0.0024556932989972
450	hsa-miR-29b-3p	19.16	20.47	21.51	21.98	2.05	9.97	9.08	-1.83348884276516	0.000860018123971202	0.0024556932989972
451	hsa-miR-6087	13.78	14.17	11.55	17.89	2.46	5.06	7.06	-1.82986417702723	0.000592942581702181	0.0017464401250976
452	hsa-miR-3133	0.43	0.39	2.04	0.3	0	0	1.01	-1.82647664355192	0.258608938841465	0.390860888747043
453	hsa-miR-6852-5p	3.87	9.05	6.11	3.03	0.82	1.84	3.03	-1.8155369474974	0.00386891059925323	0.00973735856634547
454	hsa-miR-942-5p	21.52	14.17	21.05	17.28	5.75	3.22	12.11	-1.81343979833494	1.02148392250128e-06	4.35294972445835e-06
455	hsa-miR-17-3p	86.96	83.04	90.33	99.44	22.18	34.98	32.29	-1.79027871674508	9.61471174335167e-17	8.8103437020778e-16
456	hsa-miR-27a-5p	57.68	62.97	66.22	65.79	10.68	33.6	17.15	-1.79009054995051	2.19964185861692e-06	8.96481943540965e-06
457	hsa-miR-522-3p	4.74	5.51	5.6	5.46	0.82	1.38	4.04	-1.77394322453026	0.00290339269327801	0.00748264072789664
458	hsa-miR-25-5p	99.87	68.48	74.71	72.16	30.4	18.87	30.27	-1.76234370294612	0.000179998234094791	0.000572053274176555
459	hsa-miR-27b-3p	29603.48	35480.32	35665.05	33224.51	12203.47	9909.46	10634.87	-1.76085445038544	1.17546898277184e-14	9.58143903398908e-14
460	hsa-miR-519a-5p	1.15	1.17	1.36	1.52	0	0.15	2.35	-1.75702294771567	0.110713699039953	0.194756092915953
461	hsa-miR-873-5p	30.56	33.85	41.43	27.59	9.86	10.59	15.13	-1.75519398261694	6.97136625662243e-09	3.74477221907458e-08
462	hsa-miR-548al	2.15	0.79	0	2.43	0.82	0.46	0	-1.74884867532663	0.13851221209052	0.23595883517729
463	hsa-miR-887-5p	12.05	20.07	13.92	19.4	6.57	5.98	4.04	-1.73619113755665	1.17596866133667e-06	4.9510752648469e-06
464	hsa-miR-1264	1.29	3.94	7.47	2.43	0	1.38	3.03	-1.73351291260836	0.0291161813097054	0.0607453663634032
465	hsa-miR-3181	0.86	0.79	0.68	0.61	0	0.46	0	-1.72015760631342	0.314580904145871	0.457038785090684
466	hsa-miR-2278	0.86	1.18	0.34	0.61	0	0.46	0	-1.71868726126345	0.23572686048085	0.363174789444123
467	hsa-miR-548f-3p	9.9	14.17	18.85	25.16	0.77	1.17	2.47	-1.71800216389062	0.000812119833566075	0.00233318034151565
468	hsa-miR-548f-3p	0.5	0.59	0.11	0.45	1.59	1.8	1.8	-1.71800216389062	0.000812119833566075	0.00233318034151565
469	hsa-miR-548f-3p	0.5	0.59	0.11	0.45	1.59	1.8	1.8	-1.71800216389062	0.000812119833566075	0.00233318034151565
470	hsa-miR-548f-3p	0.43	0	0.17	0.3	0.77	1.17	1.46	-1.71800216389062	0.000812119833566075	0.00233318034151565
471	hsa-miR-548f-3p	0	0	0	0	0.27	0.64	0.5	-1.71800216389062	0.000812119833566075	0.00233318034151565
472	hsa-miR-3136-5p	1.72	0	0.68	0.61	0	0	1.01	-1.71076772556043	0.274114605120998	0.411025322331165
473	hsa-miR-940	10.76	11.41	11.55	10.91	5.75	2.3	5.04	-1.70167012471409	6.39418222404415e-05	0.000218886857442295
474	hsa-miR-4671-5p	0.43	0.39	0.68	0	0	0	0	-1.70124982751918	0.38854021743817	0.545278663511826
475	hsa-miR-4793-3p	0.86	1.18	0	0.91	0	0	1.01	-1.69067129232489	0.302261674295843	0.444204263482989
476	hsa-miR-1256	0.86	0	0.34	0.3	0	0	0	-1.68898255712299	0.406888173041255	0.563692903758735
477	hsa-miR-576-5p	34.87	25.58	26.83	33.35	9.86	6.9	19.17	-1.67395353866665	3.82610009927583e-06	1.50686075602947e-05
478	hsa-miR-3121-3p	0.43	0.39	0.34	0.3	0	0	0	-1.66701598955963	0.421153487819471	0.575550286474098
479	hsa-miR-516b-5p	19.16	16.53	22.24	30.62	4.52	4.37	18.16	-1.66408920072301	5.82008412607033e-06	2.23555012184948e-05
480	hsa-miR-516b-5p	7.96	5.9	3.91	9.1	2.05	2.07	5.04	-1.66408920072301	5.82008412607033e-06	2.23555012184948e-05
481	hsa-miR-4761-3p	0.43	0.39	0.68	0	0	0	0	-1.66230431375443	0.261936914472605	0.394259862119402
482	hsa-miR-676-5p	1.72	2.36	1.7	1.82	0.82	0.46	1.01	-1.65989921247781	0.100222507698694	0.178541239890176
483	hsa-miR-4638-3p	0	1.18	0.68	0.91	0.82	0	0	-1.65752733111398	0.234106751877899	0.361075540300125
484	hsa-miR-200b-3p	87.6	65.14	66.05	93.38	21.36	18.87	54.48	-1.65716589781812	1.66182736249745e-08	8.72614967124129e-08
485	hsa-miR-181a-2-3p	1678	2180.36	2005.61	1982.2	617.83	772.29	756.71	-1.65031547013114	1.17516818861785e-14	9.58143903398908e-14
486	hsa-miR-520g-5p	0.43	0.39	0.17	0.15	0	0	0	-1.64706765682771	0.253726663446339	0.385400630716974
487	hsa-miR-195-5p	18.94	25.19	21.39	17.08	11.5	7.52	2.02	-1.64362793539822	0.00023639586392566	0.000736504447163944
488	hsa-miR-4422	0.43	0	0.68	0.3	0	0	0	-1.62576767651304	0.489562853784957	0.637385758646149
489	hsa-miR-548a-5p	0	0.39	0.68	0.3	0	0	0	-1.61174242418591	0.385024159280167	0.541057238745898
490	hsa-miR-767-5p	37.88	24.79	18.68	35.47	3.29	8.28	27.24	-1.60826029643403	3.32255622420477e-05	0.000117929717122407
491	hsa-miR-4712-3p	0.43	0	0.34	0.61	0	0	0	-1.59267516951795	0.421197612253987	0.575550286474098
492	hsa-miR-3913-3p	0	0.2	0.17	0.3	0	0	0	-1.58499189894297	0.372664725085754	0.530432431035763
493	hsa-miR-3913-3p	0	0.2	0.17	0.3	0	0	0	-1.58499189894297	0.372664725085754	0.530432431035763
494	hsa-miR-3194-5p	0	0.39	0.34	0.61	0	0	0	-1.57721123907848	0.402060692902228	0.558661141178319
495	hsa-miR-548o-3p	8.75	14.82	13.74	11.72	2.05	6.6	5.04	-1.57695596872257	1.03234515044086e-06	4.38590273005482e-06
496	hsa-miR-548o-3p	8.75	14.82	14.08	12.03	2.05	6.6	5.04	-1.57695596872257	1.03234515044086e-06	4.38590273005482e-06
497	hsa-miR-199a-5p	831.68	961.81	946.49	842.84	35.05	362.36	883.51	-1.57255750988471	0.00772723072756649	0.0184873335837
498	hsa-miR-199a-5p	831.68	961.81	946.49	843.15	35.05	362.82	883.51	-1.57255750988471	0.00772723072756649	0.0184873335837
499	hsa-miR-7-1-3p	11.62	11.81	11.89	14.25	4.11	3.22	9.08	-1.55960584641538	0.00022417148012863	0.000699974198530823
500	hsa-miR-409-5p	12.48	10.63	11.89	9.1	0.82	6.44	5.04	-1.5583681434897	0.000735697904962622	0.00213109186520164
501	hsa-miR-548t-5p	0	0.39	0.34	0.61	0	0	0	-1.5560244056164	0.507552373074287	0.652833419312065
502	hsa-miR-4501	0	0.39	0	0.91	0	0	0	-1.54328706601133	0.413315790387747	0.568664119846537
503	hsa-miR-187-3p	140.34	171.99	131.42	139.77	50.12	68.58	50.45	-1.54025341470862	6.29892334255331e-07	2.75111854400615e-06
504	hsa-miR-3691-5p	4.3	5.12	2.72	3.94	0.82	1.84	2.02	-1.53872805840186	0.013966013224341	0.0314291340939424
505	hsa-miR-3688-3p	0.43	0.79	0	0.91	0	0.46	0	-1.52726453612523	0.2696350782868	0.40474130595085
506	hsa-miR-3688-3p	0.43	0.79	0	0.91	0	0.46	0	-1.52726453612523	0.2696350782868	0.40474130595085
507	hsa-miR-299-3p	15.5	13.77	11.55	13.64	0.82	11.05	4.04	-1.52497034947078	0.0451453931622979	0.0892719904281265
508	hsa-miR-1243	6.89	6.69	6.79	8.79	1.64	2.76	5.04	-1.52238372258378	0.00241807264795079	0.00633670626621872
509	hsa-miR-6859-3p	0	0	0.11	0.3	0	0	0	-1.51916165993401	0.404819008171286	0.561936880649647
510	hsa-miR-6859-3p	0	0	0.11	0.3	0	0	0	-1.51916165993401	0.404819008171286	0.561936880649647
511	hsa-miR-6859-3p	0	0	0.11	0.3	0	0	0	-1.51916165993401	0.404819008171286	0.561936880649647
512	hsa-miR-20b-5p	510.33	606.09	538.76	902.32	263.46	166.45	350.44	-1.51220395250462	7.9048254899848e-09	4.21390316994627e-08
513	hsa-miR-1270	8.39	4.33	3.74	7.88	3.29	1.84	2.52	-1.50220855953461	0.000704761195424903	0.00205421038666468
514	hsa-miR-1270	8.39	4.33	3.74	7.88	3.29	1.84	2.52	-1.50220855953461	0.000704761195424903	0.00205421038666468
515	hsa-miR-3152-5p	2.58	1.57	2.38	2.12	0	1.38	1.01	-1.48362516404705	0.0778081401821949	0.145746672235285
516	hsa-miR-518a-5p	0.14	0.39	0.11	0.4	0	0.15	0	-1.48303310611771	0.285388965450389	0.423850984704921
517	hsa-miR-518a-5p	0.14	0.39	0.11	0.4	0	0.15	0	-1.48303310611771	0.285388965450389	0.423850984704921
518	hsa-miR-671-3p	153.68	130.66	153.83	122.49	59.15	60.29	47.42	-1.47913452283987	3.23740303029666e-05	0.000115198960621216
519	hsa-miR-18b-5p	20.02	22.43	20.38	32.14	6.57	9.43	14.63	-1.4724593350867	1.63704515728462e-07	7.62504089871439e-07
520	hsa-miR-1538	0.43	0.39	0.34	1.21	0	0.46	0	-1.47129498171425	0.275325826263144	0.412400436347145
521	hsa-miR-1908-3p	3.01	4.33	3.06	4.55	1.64	1.84	1.01	-1.4517619736999	0.0307370337664872	0.0637475167760577
522	hsa-miR-100-3p	4.74	4.33	8.15	5.15	4.11	1.84	0	-1.45118539548631	0.256704664152092	0.388660841405219
523	hsa-miR-676-3p	15.07	8.26	9.85	14.25	4.11	4.14	8.07	-1.43784900677524	0.00064242179410727	0.00188425806556149
524	hsa-miR-766-3p	21.09	31.88	47.54	40.32	14.79	9.2	25.22	-1.41900427931552	8.93799260110823e-05	0.000299786259013247
525	hsa-miR-3126-5p	2.58	1.57	2.38	3.33	0	1.84	1.01	-1.40952009923985	0.100215080352745	0.178541239890176
526	hsa-miR-3174	1.29	2.36	2.04	2.43	0.82	1.38	0	-1.40137434545364	0.0972063436482292	0.174722171531817
527	hsa-miR-30a-5p	10102.44	12631.36	12554.23	11411.57	3086.3	5402.78	7902.12	-1.40075144510604	2.16178374271473e-22	2.73046919575319e-21
528	hsa-miR-3130-5p	0.43	0.98	0.17	1.06	0.41	0.23	0.5	-1.38071130501345	0.213011130237877	0.334425089130462
529	hsa-miR-3130-5p	0.43	1.38	0.17	1.67	0.41	0.23	0.5	-1.38071130501345	0.213011130237877	0.334425089130462
530	hsa-miR-101-5p	1.72	1.97	3.06	3.03	0	1.84	1.01	-1.37278621650712	0.0704351629128015	0.133989278702507
531	hsa-miR-5000-3p	0.43	1.57	0.34	1.52	0	0.92	0	-1.35063978307982	0.259090253398865	0.391005958304853
532	hsa-miR-1468-5p	13.78	18.5	18.68	20.62	8.22	9.2	6.05	-1.3436018515146	0.000514540355220778	0.00153160419961684
533	hsa-miR-663a	2.58	1.57	2.04	1.82	0	0.46	3.03	-1.3377559307956	0.182883630521608	0.294039965586346
534	hsa-miR-877-5p	161.43	123.97	123.27	120.97	46.01	55.69	88.79	-1.33644389050204	2.43868450799809e-09	1.37310669888085e-08
535	hsa-miR-345-5p	360.74	360.11	337.89	338.35	113.38	83.76	343.04	-1.33580242486992	8.54802148189319e-10	4.97274942639596e-09
536	hsa-miR-106a-5p	241.78	259.43	288.76	402.47	133.78	117.13	156.56	-1.32503483794316	1.32980323661795e-06	5.56532578429364e-06
537	hsa-miR-933	1.29	1.97	0.68	0.3	0.82	0	1.01	-1.32259620934304	0.262090008199203	0.394259862119402
538	hsa-miR-585-5p	0.43	0.79	0.68	0.3	0	0.46	0	-1.3157169819287	0.507291214716901	0.652833419312065
539	hsa-miR-3183	0.43	0.39	0.34	0	0	0	0	-1.30595672211645	0.510018614590983	0.65540430582636
540	hsa-miR-4450	0	0.79	0.34	0	0	0	0	-1.30178789903965	0.64771448699579	0.777479204424741
541	hsa-miR-4713-5p	1.29	0.39	0	0.61	0.82	0	0	-1.28254435326783	0.355713507027339	0.510973705791321
542	hsa-miR-494-3p	12.48	6.69	7.81	8.19	0	5.98	8.07	-1.28152403978298	0.146031112728526	0.245781056477063
543	hsa-miR-3065-3p	10.33	15.35	14.94	13.04	4.93	5.52	10.09	-1.28105403076803	0.000551903108215302	0.00163396489418921
544	hsa-miR-20a-3p	6.89	9.05	4.75	11.22	2.46	4.6	4.04	-1.28085998320412	0.00522129895652019	0.0128700253985818
545	hsa-miR-150-5p	1.72	3.15	3.06	2.73	0	1.84	2.02	-1.27954727128904	0.169346906486281	0.278667092598316
546	hsa-miR-4482-5p	0.43	0.39	1.02	0.3	0	0.46	0	-1.27945711210677	0.412036350470096	0.568577719841609
547	hsa-miR-487a-3p	0.43	0.39	1.36	0	0	0	1.01	-1.27808490672123	0.422145152284289	0.575550286474098
548	hsa-miR-548aq-5p	0.43	0.79	0.34	0.45	0.41	0	0	-1.26236910385768	0.384239643665049	0.541057238745898
549	hsa-miR-1972	0.29	0.23	0.57	0.2	0.48	0	0	-1.26221962102457	0.394392790272329	0.55183502191797
550	hsa-miR-1972	0.29	0.23	0.57	0.2	0.48	0	0	-1.26221962102457	0.394392790272329	0.55183502191797
551	hsa-miR-6783-5p	0.86	0	0	0.3	0	0	0	-1.26038962760948	0.45041127791132	0.603763292681875
552	hsa-miR-4707-3p	0.86	0	0.34	0.91	0	0.46	0	-1.25971822352122	0.359065708857111	0.515261129803142
553	hsa-miR-769-5p	662.5	763.52	728.42	859.82	333.57	406.39	312.78	-1.25818436097759	2.23240902241731e-08	1.16584638374784e-07
554	hsa-miR-592	22.38	17.32	18.68	26.98	5.75	10.13	17.15	-1.25098745137537	1.1027449110117e-05	4.11183075861276e-05
555	hsa-miR-526b-3p	0.97	0	0.08	0.3	0	0	0	-1.25034678903095	0.431491067027002	0.58366673934534
556	hsa-miR-543	20.66	18.1	20.71	14.55	1.64	9.2	20.18	-1.24938281752739	0.0172416077596305	0.0378882979294702
557	hsa-miR-5696	0	0.79	0	0.3	0	0	0	-1.24079198623227	0.554482986394473	0.695536707408095
558	hsa-miR-518d-5p	0.32	0.2	0.07	0.29	0	0	0	-1.23728118400113	0.422425994851531	0.575550286474098
559	hsa-miR-520c-5p	0.32	0.2	0.07	0.29	0	0	0	-1.23728118400113	0.422425994851531	0.575550286474098
560	hsa-miR-7156-5p	0	0.79	0	0.3	0	0	0	-1.23727092632319	0.494067838926916	0.640187717352621
561	hsa-miR-6767-5p	0	0.79	0	0.3	0	0	0	-1.23684404944871	0.488255786564529	0.636776383966018
562	hsa-miR-19b-1-5p	0.43	2.75	1.7	2.12	0	1.38	1.01	-1.22940689921174	0.185104204951704	0.296284897169606
563	hsa-miR-4766-3p	0.43	0	0.34	0.3	0	0	0	-1.22315760598922	0.482820720321956	0.63263051391718
564	hsa-miR-449b-5p	0	0.39	0.34	0.3	0	0	0	-1.21755565067042	0.437621978119277	0.589381376871495
565	hsa-miR-6836-5p	0	0.39	0.34	0.3	0	0	0	-1.21306051251506	0.459580877329886	0.610261619139506
566	hsa-miR-4661-3p	0	0.39	0.34	0.3	0	0	0	-1.21239292660169	0.462995385614474	0.614114976945593
567	hsa-miR-421	2854.06	2752.22	2880.38	2998.15	1036.02	1116.09	2501.19	-1.20357589905432	5.01980659027469e-13	3.59069838753322e-12
568	hsa-miR-367-5p	0	0	0.34	0.61	0	0	0	-1.19889994741746	0.433632553098559	0.584570037927095
569	hsa-miR-1285-5p	3.44	2.36	1.7	1.82	1.64	0.92	1.01	-1.19625477892758	0.108223860689625	0.190615392822682
570	hsa-miR-190a-3p	0.43	0	0	0.61	0	0	0	-1.19170459583793	0.498626181142899	0.645256716311714
571	hsa-miR-144-5p	0.43	1.18	1.36	2.12	0	0.92	1.01	-1.19131596975428	0.253087155969613	0.384851255783934
572	hsa-miR-942-3p	0	0	0.34	0.61	0	0	0	-1.18561138405424	0.453140602681015	0.606178577977383
573	hsa-miR-525-3p	0.43	0	0	0.61	0	0	0	-1.18509907610063	0.52624382025139	0.670721669084044
574	hsa-miR-1275	5.17	5.9	6.45	5.46	1.64	3.22	4.04	-1.17928154367418	0.0137808402765276	0.0311624807543415
575	hsa-miR-494-5p	0	0.39	0.34	0.3	0	0	0	-1.17765201613	0.72519369804578	0.832695794152485
576	hsa-miR-424-5p	101.16	120.83	118.52	114.91	36.15	23.93	143.27	-1.17675854700771	0.0188916054291522	0.0413198608606419
577	hsa-miR-1251-3p	0	0	0.34	0.61	0	0	0	-1.14588614310887	0.517571572457663	0.662076044329966
578	hsa-miR-517a-3p	6.03	4.92	5.6	5.76	2.05	2.76	4.04	-1.14277329766731	0.0439872928876448	0.0872279839158105
579	hsa-miR-517b-3p	6.03	4.92	5.6	5.76	2.05	2.76	4.04	-1.14277329766731	0.0439872928876448	0.0872279839158105
580	hsa-miR-6877-3p	0	0	0.34	0.61	0	0	0	-1.14231767707051	0.523863489560132	0.668295370667247
581	hsa-miR-6734-5p	1.29	0.39	1.7	0.3	0	0	2.02	-1.1377995654502	0.484504645575486	0.633652530873909
582	hsa-miR-3131	0	0	0.34	0.61	0	0	0	-1.12481860114294	0.55595479949863	0.695936275800964
583	hsa-miR-342-3p	266.03	286.12	246.88	277.41	90.37	82.84	314.79	-1.11768317150199	0.000959605187536093	0.00270697479461892
584	hsa-miR-641	42.19	40.54	36.34	42.45	18.9	20.25	27.24	-1.11608698801506	1.10870318285141e-06	4.68193332035446e-06
585	hsa-miR-3660	0	0	0	0.91	0	0	0	-1.11436560729713	0.530553931688886	0.675600919371315
586	hsa-miR-509-3p	13.49	13.12	14.49	12.23	4.93	6.44	11.43	-1.11142821708012	0.0010361150574832	0.00289369185376781
587	hsa-miR-509-3p	13.49	13.12	14.49	12.23	4.93	6.44	11.43	-1.11142821708012	0.0010361150574832	0.00289369185376781
588	hsa-miR-509-3p	13.49	13.12	14.49	12.23	4.93	6.44	11.43	-1.11142821708012	0.0010361150574832	0.00289369185376781
589	hsa-miR-27b-5p	191.13	132.63	167.42	149.47	87.09	79.62	87.78	-1.0915248809897	0.00411073225359214	0.010309922396308
590	hsa-let-7f-2-3p	4.02	4.72	4.75	2.43	0.82	2.76	3.03	-1.08447454612095	0.194935691638345	0.309162714566696
591	hsa-let-7e-5p	2541.47	2808.51	2914.2	2176.72	790.64	1432.2	2466.47	-1.08077255388432	0.0163405006942227	0.0361917566718802
592	hsa-miR-3145-5p	0.86	0.79	0.68	0.91	0	0.92	0	-1.06809834545729	0.370102830545754	0.527857750178176
593	hsa-miR-1253	0.43	0.39	0.68	0.3	0	0.46	0	-1.03802437279478	0.664358264704431	0.787345973893164
594	hsa-miR-181b-3p	2.58	1.18	4.75	2.27	0.82	1.84	2.02	-1.034544563057	0.187921283184843	0.299733377730546
595	hsa-miR-5001-5p	0	0.79	1.02	0	0	0.46	0	-1.0322418144579	0.518950158680468	0.663234386937116
596	hsa-miR-578	0	0	0.34	0.61	0	0	0	-1.02808419695009	0.801049492759336	0.881531702392927
597	hsa-miR-542-5p	2.58	3.94	4.08	2.43	0.82	0.46	6.05	-1.02448705545866	0.0958312759672901	0.172915635657839
598	hsa-miR-6840-5p	1.29	0.39	0.34	1.21	0.82	0.46	0	-1.01453382390379	0.425245660466554	0.577707767416772
599	hsa-miR-548ad	0.86	0.39	0	0.61	0.82	0	0	-1.01116884360147	0.615003598323955	0.752386601090911
600	hsa-miR-3128	0.43	0.39	0.34	0.61	0	0.46	0	-1.00219115363292	0.663591609667369	0.787345973893164
601	hsa-miR-3116	0.65	0.59	1.36	1.21	0.41	0.69	0.5	-0.9986169172658	0.281680584390678	0.420123595016735
602	hsa-miR-3116	0.65	0.59	1.36	1.21	0.41	0.69	0.5	-0.9986169172658	0.281680584390678	0.420123595016735
603	hsa-miR-1180-5p	0	0.79	0.68	0.3	0	0	1.01	-0.997524699425245	0.491412982116627	0.638518073148759
604	hsa-miR-362-3p	2.58	3.15	2.04	2.12	0	3.22	1.01	-0.988345373284175	0.539986064314661	0.682036452404644
605	hsa-miR-7703	0.43	0.39	0	0.91	0	0.46	0	-0.985575048326416	0.506605526900867	0.652813371980713
606	hsa-miR-5582-3p	0.43	0.39	0.34	0.61	0	0	1.01	-0.979231810305658	0.539174459383481	0.681625421150261
607	hsa-miR-653-3p	3.44	6.69	2.72	3.03	3.29	0.92	3.03	-0.976717526587633	0.311311514802364	0.453699317830472
608	hsa-miR-3690	0.22	0.59	0.34	0.3	0	0.46	0	-0.976118380465006	0.492932149939544	0.639307006674598
609	hsa-miR-3690	0.22	0.59	0.34	0.3	0	0.46	0	-0.976118380465006	0.492932149939544	0.639307006674598
610	hsa-miR-363-3p	1586.74	1633.31	1717.98	2234.44	1268.53	689.44	1042.25	-0.970550178484842	6.05147554317813e-05	0.000209269491702841
611	hsa-miR-1915-5p	0.43	1.18	1.36	2.43	2.46	0	0	-0.967900665353775	0.394986788806023	0.552115132508518
612	hsa-miR-652-5p	3.01	2.36	5.43	4.55	2.46	2.3	2.02	-0.964333686918	0.155926387256815	0.260405469519186
613	hsa-miR-3691-3p	0.43	0	0.34	0.91	0	0.46	0	-0.959282217538787	0.545879644325318	0.688859821191806
614	hsa-miR-6875-5p	0.43	1.57	0	0.91	0	0.92	0	-0.957490943466785	0.481228947418882	0.631134690627944
615	hsa-miR-3129-3p	5.6	9.84	9.17	6.97	2.46	7.82	2.02	-0.954539154641853	0.0420180699046618	0.0841561914376226
616	hsa-miR-30c-1-3p	50.37	44.87	45.17	48.21	21.36	28.07	36.83	-0.954049736497218	7.50070275514081e-07	3.24567446379858e-06
617	hsa-miR-4741	1.72	2.75	1.7	2.73	0	2.3	1.01	-0.950082714481709	0.17075309591189	0.279668037930456
618	hsa-miR-149-5p	720.19	774.54	718.23	707.93	251.41	349.32	867.7	-0.945944167472588	1.10732321887531e-06	4.68193332035446e-06
619	hsa-miR-193b-5p	12.91	9.05	6.11	7.88	2.46	5.52	9.08	-0.944638729527766	0.0396658829901919	0.0802475728026682
620	hsa-miR-125a-3p	56.82	60.61	53.32	50.02	20.54	27.15	63.56	-0.924224025169902	0.00321880086054308	0.00825001609960037
621	hsa-miR-7706	120.1	138.54	121.23	140.07	62.44	102.63	70.63	-0.899950367519601	0.000214654669011463	0.000671754120433195
622	hsa-miR-3677-3p	2.58	1.57	1.36	0.61	0	0.46	3.03	-0.896468411500423	0.304587616704768	0.446686023661176
623	hsa-miR-3074-3p	0.86	1.18	2.38	1.21	0	1.84	0	-0.890715041051545	0.289553789048888	0.429127285672877
624	hsa-miR-1254	4.95	3.94	4.75	3.49	2.88	1.84	4.04	-0.882251401199034	0.0282678684399204	0.0591515694817439
625	hsa-miR-1254	4.95	3.94	4.75	3.49	2.88	1.84	4.04	-0.882251401199034	0.0282678684399204	0.0591515694817439
626	hsa-miR-27a-3p	1808.87	1995.19	2061.13	1999.02	1034.79	1259.22	1494.76	-0.859568371726939	0.00257197779091328	0.0067024402655398
627	hsa-miR-125b-1-3p	1271.63	1221.63	1297.23	933.19	621.12	774.13	909.07	-0.848574410298799	0.133560410241663	0.228634548423458
628	hsa-miR-30d-3p	42.83	51.95	48.05	55.33	32.86	29.69	34.3	-0.834591954434537	0.000106980129437373	0.000351255600635121
629	hsa-miR-548b-3p	1.29	0.79	2.38	1.52	1.64	0	2.02	-0.827313289807071	0.383626535047293	0.541057238745898
630	hsa-miR-4794	0.86	0.39	1.02	0.61	0.82	0.46	0	-0.817923965568375	0.634135547055048	0.768416626595659
631	hsa-miR-4676-3p	1.29	0	0.68	1.21	1.64	0	0	-0.809017375938672	0.555139497567517	0.695536707408095
632	hsa-miR-323b-3p	0.43	0.39	2.04	2.43	0	0.46	3.03	-0.780658651074551	0.466364972448458	0.616833671106357
633	hsa-miR-5091	1.72	0	1.02	1.52	0.82	0.46	1.01	-0.772994735261112	0.572990097425089	0.712805782244875
634	hsa-miR-556-3p	2.58	3.54	1.7	1.82	1.64	1.38	2.02	-0.772318497576796	0.276407859338611	0.413138399565813
635	hsa-miR-7114-5p	0.43	0.39	0	0	0	0	0	-0.771256850254622	0.776179591951348	0.863653799933167
636	hsa-miR-6768-5p	0	0.79	0	0	0	0	0	-0.771218513301173	0.776146027369403	0.863653799933167
637	hsa-miR-1263	12.48	14.56	14.26	18.19	6.57	18.41	3.03	-0.771119781317598	0.595087083591416	0.732495251268802
638	hsa-miR-574-5p	180.8	229.84	203.24	195.55	135.29	68.58	230.04	-0.769716566554987	0.00105907798280368	0.00295194300574704
639	hsa-miR-148a-5p	141.2	176.32	152.81	223.14	101.06	144.98	92.82	-0.767765964507273	0.000454992670530258	0.0013659522999645
640	hsa-miR-519a-3p	0.65	0.59	0.68	0.76	0	0.23	1.51	-0.767286750499104	0.400450873688215	0.557529418978032
641	hsa-miR-519a-3p	0.65	0.59	0.68	0.76	0	0.23	1.51	-0.767286750499104	0.400450873688215	0.557529418978032
642	hsa-miR-3191-3p	0.43	0.39	0	0	0	0	0	-0.758159975363163	0.762788340996528	0.853495015225165
643	hsa-miR-615-5p	2.15	1.57	3.74	0.61	0	0.46	5.04	-0.754727693772596	0.487379360037102	0.636225198111747
644	hsa-miR-4645-3p	0	0.79	0	0	0	0	0	-0.740832019803336	0.746284281020218	0.845145849749875
645	hsa-miR-425-5p	717.17	582.09	598.69	628.8	184.86	260.5	1122.96	-0.737708468477268	0.00359806029041705	0.00915513707289421
646	hsa-miR-3155a	0	0.79	0	0	0	0	0	-0.73640591476153	0.742222856915444	0.841906509219622
647	hsa-miR-451a	0.86	1.57	1.36	2.73	0.82	0.92	2.02	-0.735257918128645	0.439984599873188	0.591994634378321
648	hsa-miR-5003-3p	0.43	0.39	0	0	0	0	0	-0.728295151783231	0.734976614449585	0.83843548694737
649	hsa-miR-664a-3p	12.91	17.32	19.02	15.77	11.5	6.44	19.17	-0.715470104296369	0.0923951954762808	0.16757834936319
650	hsa-miR-6882-5p	1.29	0	0	1.21	0	0.92	0	-0.7153942357055	0.576706733481056	0.716158405970274
651	hsa-miR-548m	0	0.2	0.34	0	0	0	0	-0.711714082244293	0.835164260611156	0.90626957691706
652	hsa-miR-2114-3p	0.43	0	0.34	0	0	0	0	-0.711495293527277	0.833966174314882	0.90626957691706
653	hsa-miR-190b	3.01	4.72	5.09	4.85	1.64	3.22	5.04	-0.709375045257694	0.179703716925007	0.290929112158036
654	hsa-miR-4673	0.43	0.39	0	0	0	0	0	-0.704228506575996	0.714422977286524	0.825738676138257
655	hsa-miR-3171	0	0.39	1.02	0	0	0.46	0	-0.700944765132548	0.794802800379091	0.87672189310109
656	hsa-miR-3140-3p	0	0.79	0	0	0	0	0	-0.69440098494977	0.706335951819379	0.817720759580006
657	hsa-miR-4725-3p	0.43	0	0.34	0	0	0	0	-0.691404813994176	0.752680610947076	0.848278309122027
658	hsa-miR-6839-5p	0	0.39	0.34	0	0	0	0	-0.691303368233992	0.752431395057374	0.848278309122027
659	hsa-miR-3529-5p	0.43	0	0.34	0	0	0	0	-0.682145974638888	0.728089603685809	0.833971915332928
660	hsa-miR-379-5p	105.9	113.35	102.9	85.8	9.04	179.03	32.29	-0.67839686757993	0.239152644030359	0.367242066736652
661	hsa-miR-153-3p	0.22	2.16	0.68	0.76	0	0.23	2.52	-0.67132389027746	0.399551324717992	0.556829977390284
662	hsa-miR-153-3p	0.22	2.16	0.68	0.76	0	0.23	2.52	-0.67132389027746	0.399551324717992	0.556829977390284
663	hsa-miR-4797-3p	0.43	0	0.68	0.3	0	0	1.01	-0.671188442877214	0.654157204122426	0.781865643801911
664	hsa-miR-3679-3p	0.43	0.39	0	0	0	0	0	-0.669592341759049	0.686356793446253	0.80256232227827
665	hsa-miR-4785	0.86	0.39	0	1.21	0	0.46	1.01	-0.666331874136249	0.647055745862808	0.777354032304762
666	hsa-miR-1915-3p	0	0.79	0	0.61	0.82	0	0	-0.659962633205734	0.663980685490419	0.787345973893164
667	hsa-miR-6886-5p	0	0.39	0.34	0.61	0	0.46	0	-0.659410474379558	0.662594935203298	0.787345973893164
668	hsa-miR-3620-5p	0.43	0	0.34	0.45	0	0.46	0	-0.652420513052074	0.71678929310187	0.827109949735656
669	hsa-miR-454-5p	43.48	41.32	59.09	49.42	29.58	29	53.47	-0.649713934418958	0.0452655738280187	0.0893835697280031
670	hsa-miR-106b-3p	336.2	299.9	303.59	301.36	216.9	215.85	247.19	-0.648061379176738	0.000264483157791932	0.000820365900938691
671	hsa-miR-4523	0	0.39	0	0.3	0	0	0	-0.647799438145528	0.68489673060827	0.801523552848743
672	hsa-miR-541-5p	0	0.39	0	0.3	0	0	0	-0.645443696971518	0.695804701358925	0.80990163773839
673	hsa-miR-548av-3p	0.43	0.26	0.75	0.91	0.82	0.61	0	-0.645242883372168	0.601799670727619	0.739459367537355
674	hsa-miR-519d-3p	2.58	1.18	1.36	1.21	0	0.46	4.04	-0.643713807196965	0.427343296845736	0.579995452253361
675	hsa-miR-6862-3p	0.22	0	0	0.15	0	0	0	-0.643153748072671	0.706851604440131	0.817720759580006
676	hsa-miR-6862-3p	0.22	0	0	0.15	0	0	0	-0.643153748072671	0.706851604440131	0.817720759580006
677	hsa-miR-197-3p	461.04	449.85	539.61	536.33	294.95	239.33	649.77	-0.640602658030292	0.00581050202271917	0.0142418248878536
678	hsa-miR-5579-3p	0.43	0	0	0.3	0	0	0	-0.638655030998534	0.730063862767129	0.834869115497158
679	hsa-miR-6727-5p	0	0.39	0	0.3	0	0	0	-0.634222983376328	0.75543373746047	0.850014526420207
680	hsa-miR-3152-3p	0.43	0	0	0.3	0	0	0	-0.633849204753573	0.757784401529308	0.850933350615844
681	hsa-miR-4669	0	0	1.02	0.3	0	0.46	0	-0.633596661943407	0.729193877271958	0.834554951783906
682	hsa-miR-937-3p	9.04	8.26	8.49	12.43	5.75	11.05	2.02	-0.632849123109027	0.145297256724116	0.245429824008687
683	hsa-miR-527	0.14	0.39	0.11	0.4	0	0.15	0	-0.632626915733878	0.765372031975365	0.855481401143812
684	hsa-miR-6894-5p	0.43	0	0	0.3	0	0	0	-0.630801945213576	0.777183616320725	0.864085194355001
685	hsa-miR-4284	0	0	0.34	0.3	0	0	0	-0.62817721807472	0.7400224457203	0.841906509219622
686	hsa-miR-8072	0	0	0.34	0.3	0	0	0	-0.615995643703626	0.794307774636633	0.87672189310109
687	hsa-miR-744-3p	8.18	12.59	15.62	14.25	6.57	10.59	12.11	-0.61403443230703	0.0877104800496	0.16116657015667
688	hsa-miR-4635	0	0	0.34	0.3	0	0	0	-0.610005314073846	0.831031736048939	0.903936609306986
689	hsa-miR-191-3p	30.13	23.61	19.36	24.56	13.15	17.95	27.24	-0.602181684538587	0.0883438216432104	0.161905931952655
690	hsa-miR-3681-5p	0	0.39	1.02	0.91	0	0	2.02	-0.598249203900702	0.636734145099664	0.768468702613063
691	hsa-miR-6742-3p	0	0	0	0.61	0	0	0	-0.57543334091153	0.786748492886306	0.874026455647069
692	hsa-miR-4717-3p	2.15	1.97	0.34	0	2.46	0	0	-0.575105255794767	0.639174362203016	0.769789121484666
693	hsa-miR-2277-5p	5.17	10.63	6.45	4.85	7.39	3.22	6.05	-0.570010286284957	0.203015426537048	0.320887968438491
694	hsa-miR-624-5p	2.15	1.18	2.04	1.52	0.82	1.84	1.01	-0.567416571827954	0.467525364430043	0.61778563706967
695	hsa-miR-548ao-3p	1.29	1.97	0.34	1.52	1.64	0	1.51	-0.560991255525613	0.568191045219002	0.70860084378992
696	hsa-miR-3159	0	0	0	0.61	0	0	0	-0.559454923717231	0.82269513828262	0.899702483519683
697	hsa-miR-3917	0	0	0	0.61	0	0	0	-0.558560329672526	0.825048761368838	0.900778541079855
698	hsa-miR-365b-5p	9.47	7.48	4.75	2.43	0.82	0.92	17.15	-0.551841236827865	0.485350336030031	0.634166981467011
699	hsa-miR-888-5p	12.48	6.3	9.51	7.88	4.93	8.74	8.07	-0.544245144935455	0.533791831624647	0.678491521249098
700	hsa-miR-3158-3p	6.46	6.89	5.6	7.43	6.98	3.68	5.55	-0.541749510282144	0.102920223081508	0.182650826278827
701	hsa-miR-3158-3p	6.46	6.89	5.6	7.43	6.98	3.68	5.55	-0.541749510282144	0.102920223081508	0.182650826278827
702	hsa-miR-4492	1.72	1.18	2.38	1.52	0.82	1.38	2.02	-0.540767036009113	0.492438577270401	0.63925822716028
703	hsa-miR-6766-3p	0	0	0	0.61	0	0	0	-0.53350328948933	0.918923754683315	0.95481079311495
704	hsa-miR-190a-5p	28.84	35.42	34.98	40.02	13.15	22.55	58.52	-0.531905910345713	0.043694139432937	0.0871396635632684
705	hsa-miR-140-3p	1586.74	1514.84	1481.62	1417.37	841.31	1838.21	806.15	-0.530775790562824	0.0229847081579811	0.0494241730636343
706	hsa-miR-574-3p	322.86	316.43	310.72	276.2	80.52	91.59	763.78	-0.517027818142842	0.187267250637166	0.299296003416138
707	hsa-miR-29c-5p	0.86	3.94	2.38	3.03	2.46	1.38	3.03	-0.515934281076943	0.415601714718299	0.570689132257644
708	hsa-miR-326	8.61	13.38	11.21	6.37	10.68	4.14	11.1	-0.500286490757166	0.219855093835388	0.342485379508015
709	hsa-miR-708-3p	48.21	42.9	61.13	55.18	28.76	47.4	57.51	-0.476406747940663	0.146239267932961	0.245836275350133
710	hsa-miR-132-3p	174.77	114.92	131.08	123.7	87.09	72.26	211.88	-0.47260798424027	0.0644650776385026	0.123638904034447
711	hsa-miR-15b-3p	47.78	30.7	32.94	57.91	35.33	20.71	56.5	-0.455588973370249	0.156206133998313	0.260405469519186
712	hsa-miR-548ba	6.46	7.48	6.11	5.46	5.75	6.9	2.02	-0.449900387898206	0.390884009105342	0.548019380765689
713	hsa-miR-28-5p	1393.02	1293.79	1247.02	1149.91	569.77	1106.8	1870.09	-0.446816400693684	0.014712004784268	0.0327920996940281
714	hsa-miR-627-5p	2.15	2.36	0	1.82	0	1.38	3.03	-0.431455016425806	0.608616973556055	0.746527556365345
715	hsa-miR-1909-5p	0.86	0.39	0	0.91	0.82	0.46	0	-0.430935337631087	0.741774617204311	0.841906509219622
716	hsa-miR-192-5p	1033.79	1187.39	1136.26	1298.07	971.53	1083.41	794.55	-0.429546610725183	0.0253789323895978	0.0539928121551078
717	hsa-miR-579-5p	0.43	1.97	0.68	2.12	0.82	0.92	2.02	-0.415291590826053	0.648767007481897	0.77791965179104
718	hsa-let-7c-3p	2.15	1.97	2.38	1.52	0.82	2.76	1.01	-0.411771312488657	0.588333528365812	0.727375314610996
719	hsa-miR-296-5p	40.46	39.75	30.56	48.21	27.93	21.17	63.56	-0.411612157976023	0.238386900772108	0.366869851682212
720	hsa-let-7e-3p	28.41	22.04	31.07	28.35	8.22	19.33	56.5	-0.397722245112517	0.205124270681809	0.323128345501007
721	hsa-miR-500a-3p	327.38	456.34	421.43	473.87	397.92	466.92	146.63	-0.372526464951743	0.28514321616134	0.423850984704921
722	hsa-miR-532-3p	36.59	33.45	23.43	36.68	35.33	22.09	28.25	-0.355861964286186	0.313781892738049	0.456350844002847
723	hsa-miR-6513-3p	0.86	0	0	0.3	0	0.46	0	-0.336856506166018	0.859717136076915	0.918911205726654
724	hsa-miR-374b-3p	30.56	44.08	47.54	57	37.79	35.9	51.96	-0.330915563573061	0.210600332273038	0.33101083615112
725	hsa-miR-5579-5p	0	0.79	0.34	0.91	0	0	2.02	-0.320230922424874	0.834895764591286	0.90626957691706
726	hsa-miR-3940-5p	0.43	0.39	0.34	0	0	0.46	0	-0.317595423863114	0.845738292353172	0.910292873303995
727	hsa-miR-3938	6.46	4.72	6.45	6.67	5.75	4.6	8.07	-0.291422756861786	0.459644002718701	0.610261619139506
728	hsa-miR-9-5p	77.34	61	84.56	73.88	68.47	80.54	49.78	-0.288373444040934	0.385146308322686	0.541057238745898
729	hsa-miR-9-5p	77.34	61	84.56	73.88	68.47	80.54	49.78	-0.288373444040934	0.385146308322686	0.541057238745898
730	hsa-miR-9-5p	77.34	61	84.56	73.88	68.47	80.54	49.78	-0.288373444040934	0.385146308322686	0.541057238745898
731	hsa-miR-491-3p	0.43	1.18	1.36	2.43	0	1.38	3.03	-0.278102531687638	0.75928503681913	0.850933350615844
732	hsa-miR-4652-5p	0.43	0.39	0	0.3	0	0	1.01	-0.277853700701197	0.873973225070739	0.929022918484143
733	hsa-miR-2355-3p	5.6	5.9	4.41	3.64	3.29	5.52	5.04	-0.272865107533564	0.636919138685006	0.768468702613063
734	hsa-miR-4755-3p	0.43	0	0.34	0.3	0	0.46	0	-0.271517362934879	0.86747647443319	0.923463946207542
735	hsa-miR-17-5p	1060.55	1376.96	1205.14	1439.55	548.14	1139.64	2480.01	-0.260439998600592	0.298696305108053	0.440349337288633
736	hsa-miR-548e-3p	21.95	11.41	14.94	14.86	13.97	16.57	14.13	-0.259443745461518	0.432129868359817	0.58366673934534
737	hsa-miR-511-5p	0	0.39	0.34	0.3	0	0.46	0	-0.254258460316194	0.893229694786112	0.941990923721624
738	hsa-miR-5009-5p	0	0	1.02	0	0	0.46	0	-0.252934838491756	0.89924831679736	0.945087061581633
739	hsa-miR-103a-2-5p	0.43	0.79	0	0.45	0	0.92	0	-0.227975534386457	0.858698131789849	0.918911205726654
740	hsa-miR-3196	0.86	1.18	0	0	0	0	2.02	-0.225230681879449	0.879092380716265	0.933371206932328
741	hsa-miR-30c-2-3p	43.48	38.57	41.43	36.68	29.58	40.5	51.96	-0.220395338679311	0.355625645272185	0.510973705791321
742	hsa-miR-548j-5p	3.01	2.75	4.75	2.43	4.11	3.22	2.02	-0.217621583886439	0.696099481793695	0.80990163773839
743	hsa-miR-3150a-5p	0.43	0	0.34	0.91	0	0.92	0	-0.209064303023916	0.874023701484012	0.929022918484143
744	hsa-miR-130b-5p	342.66	281.01	317.85	350.48	273.59	371.88	310.76	-0.201130299069399	0.538001536711432	0.680756457102371
745	hsa-miR-365a-5p	4.74	4.72	3.4	4.24	0.82	5.06	8.07	-0.188289323519509	0.746912475077919	0.845174568247977
746	hsa-miR-643	0.86	0	1.7	0.91	0.82	0.92	1.01	-0.178219849278982	0.852256544015169	0.913504338462743
747	hsa-miR-6789-5p	0	0.39	0	0.61	0	0.46	0	-0.176575329166366	0.959178985348488	0.985178708760865
748	hsa-miR-539-3p	0.43	1.18	0	0.3	0	0	2.02	-0.169139251140353	0.910019381713741	0.950987114776
749	hsa-miR-106a-3p	3.01	0.79	2.04	3.03	1.64	1.84	4.04	-0.168783171314104	0.796841793765591	0.878280027405156
750	hsa-miR-1299	0.43	1.57	1.36	0.3	1.64	0	2.02	-0.166904757228187	0.850883851057481	0.912730802741078
751	hsa-miR-105-3p	0.65	0	0	0.3	0.41	0	0.5	-0.162609943062422	0.896050854661217	0.942433081946757
752	hsa-miR-105-3p	0.65	0	0	0.3	0.41	0	0.5	-0.162609943062422	0.896050854661217	0.942433081946757
753	hsa-miR-4654	0.86	0.79	0.34	1.21	0	1.84	0	-0.162501405204467	0.882516549852909	0.935214061144201
754	hsa-miR-4449	0.86	4.33	2.38	3.33	1.64	0.92	8.07	-0.158907062797173	0.806801023797042	0.885775282195343
755	hsa-miR-5001-3p	0.86	1.57	2.04	3.33	4.11	1.38	1.01	-0.157005226584888	0.802200053029287	0.882105470076126
756	hsa-miR-769-3p	9.9	7.08	5.09	6.06	3.29	5.52	16.14	-0.139575264130077	0.733292317009293	0.837195300038297
757	hsa-miR-339-3p	161	153.49	151.46	159.78	147.89	176.27	160.42	-0.136921739137556	0.413083914445255	0.568664119846537
758	hsa-miR-767-3p	0.86	0	0.68	0.3	0	0	2.02	-0.134978017549935	0.929789328508626	0.963462408402878
759	hsa-miR-18a-5p	118.6	157.03	132.44	178.27	69.84	134.62	320.34	-0.132559838461394	0.585448545641753	0.724447361862081
760	hsa-miR-154-3p	0	0	0	0.91	0	0	1.01	-0.126488756825421	0.944382753277079	0.974948923229837
761	hsa-miR-6797-3p	1.29	1.97	0.34	1.82	0.82	0	5.04	-0.120515287768715	0.883964956147898	0.936041441479874
762	hsa-miR-548d-3p	0	0	0	0.45	0.41	0	0	-0.120355298562253	0.947802297314357	0.977072662378476
763	hsa-miR-548d-3p	0	0	0	0.45	0.41	0	0	-0.120355298562253	0.947802297314357	0.977072662378476
764	hsa-miR-429	4.74	9.05	7.47	12.43	9.04	3.22	18.16	-0.120183505777901	0.800139886394566	0.881222404340284
765	hsa-miR-22-5p	57.68	53.92	42.79	52.75	59.15	50.17	50.45	-0.11006369650065	0.803079135026811	0.882380052748894
766	hsa-miR-548am-3p	0	0.13	0.45	1.11	0.21	0.31	0.67	-0.108144123039083	0.940565358026931	0.971755808366807
767	hsa-miR-6837-3p	0.86	0	1.7	0	0.82	0.92	0	-0.106207561796202	0.919396983384581	0.95481079311495
768	hsa-miR-3651	6.46	7.87	7.13	5.15	9.86	2.3	10.09	-0.0829199899537927	0.908172837320121	0.95019277456926
769	hsa-miR-3180-5p	0	0.52	0.23	0.4	0	0	1.35	-0.076393018561628	0.953777899725596	0.980349424791265
770	hsa-miR-3180-5p	0	0.52	0.23	0.4	0	0	1.35	-0.076393018561628	0.953777899725596	0.980349424791265
771	hsa-miR-3180-5p	0	0.52	0.23	0.4	0	0	1.35	-0.076393018561628	0.953777899725596	0.980349424791265
772	hsa-miR-449c-5p	4.3	1.97	4.08	2.43	0.82	4.6	5.04	-0.0757606953260945	0.89370028848128	0.941990923721624
773	hsa-miR-374a-3p	91.26	124.37	151.8	151.59	138.85	144.98	130.15	-0.068894469995325	0.812705851712807	0.890166878204183
774	hsa-miR-5699-5p	3.01	1.97	4.41	5.76	3.29	1.84	10.09	-0.0583231255220819	0.913231388244492	0.951609931300909
775	hsa-miR-1294	2.58	0	0.34	1.52	1.64	0.46	2.02	-0.0558883635503561	0.953114206050555	0.980349424791265
776	hsa-miR-3605-5p	4.3	5.9	2.38	2.73	2.46	5.06	5.04	-0.0535093972575303	0.921761938889509	0.956558281512281
777	hsa-miR-195-3p	1.29	1.57	3.06	2.73	2.46	3.22	1.01	-0.0502490412494009	0.937501184921241	0.970019676206332
778	hsa-let-7a-3p	11.12	9.64	12.9	11.82	4.52	11.97	29.26	-0.0345735670982929	0.949099178078241	0.977690703648563
779	hsa-let-7a-3p	11.12	9.64	12.9	11.82	4.52	11.51	27.24	-0.0345735670982929	0.949099178078241	0.977690703648563
780	hsa-miR-5587-5p	0.43	0.79	0.34	0.91	0.82	0.46	1.01	-0.0223431839243937	0.98578178077108	0.990735532672515
781	hsa-miR-188-5p	16.36	11.02	11.55	16.07	7.39	23.93	14.13	-0.011172134098953	0.974406204724199	0.990735532672515
782	hsa-miR-7705	1.72	1.57	1.36	1.21	2.46	0	4.04	0.00884647422114352	0.990356752601727	0.991063645358758
783	hsa-miR-548u	0	0.79	2.04	1.72	2.46	0.92	1.01	0.0236975252834119	0.977622019421782	0.990735532672515
784	hsa-miR-6737-3p	0.43	0.79	0	0.3	0	0.92	0	0.0448500645383538	0.974389123473773	0.990735532672515
785	hsa-miR-338-3p	3.01	2.75	5.43	5.46	1.64	2.76	14.13	0.050665830487978	0.915786092295828	0.953178991387343
786	hsa-miR-3173-5p	0.86	2.75	3.06	0.3	0.82	3.22	2.02	0.0526336241321536	0.953641531044737	0.980349424791265
787	hsa-miR-4641	0.43	0	0	0	0	0	0	0.0604084690622779	0.975871865022494	0.990735532672515
788	hsa-miR-3192-3p	0.43	0	0	0	0	0	0	0.0604088338432741	0.979907566468903	0.990735532672515
789	hsa-miR-6795-5p	0	0	0.34	0	0	0	0	0.0604106678431185	0.975724550920298	0.990735532672515
790	hsa-miR-6889-5p	0	0.39	0	0	0	0	0	0.060410830562942	0.977650921784554	0.990735532672515
791	hsa-miR-6825-5p	0	0.39	0	0	0	0	0	0.0604134384295455	0.978569519932846	0.990735532672515
792	hsa-miR-19b-2-5p	0	0	0	0.3	0	0	0	0.0604145617019135	0.97496191745987	0.990735532672515
793	hsa-miR-1909-3p	0	0	0.34	0	0	0	0	0.0604160833955934	0.972549659885631	0.990735532672515
794	hsa-miR-4803	0	0	0	0.3	0	0	0	0.0604163321245825	0.971862166669654	0.990735532672515
795	hsa-miR-520f-5p	0	0	0	0.3	0	0	0	0.060416565268299	0.987316233753278	0.990735532672515
796	hsa-miR-6763-5p	0	0	0.34	0	0	0	0	0.0604174497771977	0.979925308742852	0.990735532672515
797	hsa-miR-548ap-5p	0	0	0.34	0	0	0	0	0.0604184606698227	0.983790298457572	0.990735532672515
798	hsa-miR-4788	0	0	0.34	0	0	0	0	0.0604186859185778	0.989268297546615	0.990940063750633
799	hsa-miR-4515	0	0	0	0.3	0	0	0	0.0604186979722238	0.971010380748159	0.990735532672515
800	hsa-miR-4504	0	0	0	0.3	0	0	0	0.0604193891509345	0.978464277411545	0.990735532672515
801	hsa-miR-381-5p	0	0.39	0	0	0	0	0	0.0604194588669673	0.984691657804163	0.990735532672515
802	hsa-miR-541-3p	0.43	0	0	0	0	0	0	0.060419502007387	0.970740591804228	0.990735532672515
803	hsa-miR-1185-5p	0	0	0.17	0	0	0	0	0.0604196644180658	0.971146564005973	0.990735532672515
804	hsa-miR-1185-5p	0	0	0.17	0	0	0	0	0.0604196644180658	0.971146564005973	0.990735532672515
805	hsa-miR-4648	0	0	0	0.3	0	0	0	0.0604202998184218	0.970585529529001	0.990735532672515
806	hsa-miR-6884-3p	0	0.39	0	0	0	0	0	0.0604205703750747	0.98190388733015	0.990735532672515
807	hsa-miR-889-5p	0	0	0	0.3	0	0	0	0.0604206281662848	0.979500998305525	0.990735532672515
808	hsa-miR-1296-3p	0	0.39	0	0	0	0	0	0.0604229568152726	0.984173400183233	0.990735532672515
809	hsa-miR-487b-5p	0.43	0	0	0	0	0	0	0.0604241859831092	0.984889310833331	0.990735532672515
810	hsa-miR-192-3p	0	0	0	0.3	0	0	0	0.0604251620778805	0.98323622846714	0.990735532672515
811	hsa-miR-519e-3p	0.43	0	0	0	0	0	0	0.0604252499845146	0.986016500218958	0.990735532672515
812	hsa-miR-758-5p	0	0.39	0	0	0	0	0	0.0604271126944343	0.978369793882218	0.990735532672515
813	hsa-miR-4802-5p	0	0	0.34	0	0	0	0	0.0604276414282883	0.987438441793902	0.990735532672515
814	hsa-miR-4743-5p	0	0	0	0.3	0	0	0	0.0604281138758056	0.98109088685157	0.990735532672515
815	hsa-miR-3907	0	0	0	0.3	0	0	0	0.0604300543691936	0.975666892269668	0.990735532672515
816	hsa-miR-6720-5p	0	0	0	0.3	0	0	0	0.0604337559598533	0.991475193610778	0.991475193610778
817	hsa-miR-6805-3p	0.43	0	0	0	0	0	0	0.0604416212317485	0.987383026939007	0.990735532672515
818	hsa-miR-6802-5p	0	0	0	0.3	0	0	0	0.0604505162075647	0.98790889777188	0.990735532672515
819	hsa-miR-135a-5p	35.51	38.57	34.92	48.16	21.36	25.77	123.09	0.0700403274603505	0.854983147332022	0.915726793399156
820	hsa-miR-135a-5p	34.22	38.57	35.6	48.76	21.36	25.77	123.09	0.0700403274603505	0.854983147332022	0.915726793399156
821	hsa-miR-32-3p	9.04	12.59	10.19	14.55	13.97	7.36	25.22	0.0710372218552012	0.845284093582303	0.910292873303995
822	hsa-miR-125a-5p	9694.35	10472.44	10814.18	10786.26	6458.51	12999.99	22555.14	0.0734634797436938	0.731876549764069	0.836259920757314
823	hsa-miR-106b-5p	157.55	204.66	193.57	233.15	145.42	227.59	404.09	0.0753013842873249	0.758733781676665	0.850933350615844
824	hsa-miR-934	0	1.97	0.34	0.61	1.64	0.46	0	0.0798770934819149	0.989526454529877	0.990940063750633
825	hsa-miR-597-5p	0.86	0.39	0	0.3	0	0.46	1.01	0.0946539626575531	0.945046780791261	0.974948923229837
826	hsa-miR-6770-3p	0.43	0.13	0.45	0.4	0.27	0.61	0.34	0.0984547681152587	0.910288664785586	0.950987114776
827	hsa-miR-6770-3p	0.43	0.13	0.45	0.4	0.27	0.61	0.34	0.0984547681152587	0.910288664785586	0.950987114776
828	hsa-miR-6770-3p	0.43	0.13	0.45	0.4	0.27	0.61	0.34	0.0984547681152587	0.910288664785586	0.950987114776
829	hsa-miR-7114-3p	0	0.39	0.68	0.3	0	0.46	1.01	0.132959420723004	0.940511161475281	0.971755808366807
830	hsa-miR-7704	10.33	9.45	6.11	5.15	17.25	2.3	9.08	0.149205991270601	0.79431138707432	0.87672189310109
831	hsa-miR-3130-3p	0.43	0.2	0	0.15	0	0	1.01	0.150110932745811	0.916639212816644	0.953359181282593
832	hsa-miR-3130-3p	0.43	0.2	0	0.15	0	0	1.01	0.150110932745811	0.916639212816644	0.953359181282593
833	hsa-miR-19b-3p	161.64	184.19	219.94	216.47	113.38	285.58	437.72	0.153360810781682	0.589969088521166	0.728754768375924
834	hsa-miR-19b-3p	167.24	186.94	221.64	219.35	113.79	285.58	437.72	0.153360810781682	0.589969088521166	0.728754768375924
835	hsa-miR-6842-3p	1.72	2.36	1.02	3.33	0.82	1.84	7.06	0.158347675988822	0.826547994518328	0.901104423261817
836	hsa-miR-4728-5p	0	0	0.68	1.52	0	1.84	0	0.158681066704815	0.933392394019921	0.966481636939386
837	hsa-miR-23b-3p	1396.04	1501.66	1511.34	1544.55	1625.1	1373.13	3195.35	0.187294224247467	0.360671588446936	0.517036367078327
838	hsa-miR-1306-5p	10.33	14.17	10.53	13.64	8.22	11.51	36.32	0.213841127813905	0.593455817703506	0.731129223567939
839	hsa-miR-20a-5p	913.11	1377.16	1094.61	1399.23	1137.35	1774.31	2077.43	0.225429543043883	0.383652548822136	0.541057238745898
840	hsa-miR-624-3p	0.43	0.79	1.02	0.3	2.46	0	0	0.229081244409547	0.862677296827067	0.919052864856799
841	hsa-miR-3679-5p	5.17	1.97	3.06	3.03	3.29	5.98	3.03	0.236351108105573	0.630097132153318	0.765507954314517
842	hsa-miR-4728-3p	6.03	4.33	2.72	4.85	3.29	5.52	11.1	0.240771874153367	0.670086640243362	0.791492170988993
843	hsa-miR-370-3p	12.05	7.48	13.58	12.73	0	13.35	46.41	0.250751553303155	0.749311323534758	0.846522542784634
844	hsa-miR-103a-3p	2961.9	2898.56	2592.24	2893.61	5874.63	2619.85	1695.55	0.255763168751644	0.56300900715973	0.70351036367018
845	hsa-miR-103a-3p	3028.62	2954.84	2652.35	2946.97	5873.81	2620.31	1698.07	0.255763168751644	0.56300900715973	0.70351036367018
846	hsa-miR-5680	0	0	1.36	0	0	0	2.02	0.268612129454381	0.885729648322573	0.936495450187216
847	hsa-miR-3682-3p	0	0	0.68	0	0	0.46	0	0.270887835316535	0.913599834187606	0.951609931300909
848	hsa-miR-1273f	0.86	0.39	0	1.52	1.1	0.46	2.35	0.275599458537211	0.845534961924291	0.910292873303995
849	hsa-miR-6741-3p	1.72	2.75	1.7	1.21	0.82	3.68	3.03	0.278078818518753	0.706902682318807	0.817720759580006
850	hsa-miR-331-3p	162.29	210.17	172.85	188.88	196.36	256.81	353.13	0.29384876905463	0.207507836829493	0.32651625952295
851	hsa-miR-6862-5p	0	0.39	1.02	0.3	0.41	0	2.02	0.295197407511333	0.792260381663543	0.87672189310109
852	hsa-miR-6862-5p	0	0.39	1.02	0.3	0.41	0	2.02	0.295197407511333	0.792260381663543	0.87672189310109
853	hsa-miR-6743-3p	0	0.39	0.34	0	0	0	1.01	0.296178940973855	0.902207811451711	0.947092258687971
854	hsa-miR-5189-3p	0	0.39	0.34	0	0	0	1.01	0.29622990550695	0.911142663902166	0.951170524788411
855	hsa-miR-4708-3p	0	0.39	0.34	0	0.82	0	0	0.297134915522655	0.928097494167782	0.962420626348544
856	hsa-miR-656-3p	0.43	0	0.34	0	0	0	1.01	0.298076273713273	0.879446051610275	0.933371206932328
857	hsa-miR-488-5p	0.86	0	0	0	0	0.46	0	0.298588895687556	0.849446156160539	0.911886302402049
858	hsa-miR-4781-3p	0.86	1.18	0.68	0.61	1.64	0.92	1.01	0.298693763827496	0.741886917656977	0.841906509219622
859	hsa-miR-148b-5p	33.15	49.2	37.35	39.41	33.69	63.05	78.7	0.303075290167988	0.0824467981516823	0.152685197779574
860	hsa-miR-1185-2-3p	0	0.79	0	0	0	0	1.01	0.304032685540985	0.846663271603716	0.910292873303995
861	hsa-miR-3622a-5p	0	0.39	0.34	0	0	0	1.01	0.305798704861169	0.847938892593375	0.910965768134798
862	hsa-miR-4484	0	0.39	0	0.3	0	0.46	0	0.310070695418583	0.860751112125169	0.918911205726654
863	hsa-miR-3685	0.43	0.39	0.34	1.21	0.82	1.38	0	0.316223853069672	0.768032213390654	0.856627814776211
864	hsa-miR-3138	1.29	0.39	0.34	2.12	0	1.84	3.03	0.317930728484061	0.727979081570743	0.833971915332928
865	hsa-miR-6728-5p	0	0	0.34	0.3	0	0.46	0	0.319145973439302	0.862240721932712	0.919052864856799
866	hsa-miR-505-3p	118.38	129.88	121.57	136.43	122.42	151.42	320.85	0.323142932569333	0.115899703038678	0.202860653758085
867	hsa-miR-6817-3p	0	0	0.34	0.3	0	0.46	0	0.324486171291847	0.88514146408675	0.936495450187216
868	hsa-miR-3143	0	0	0.34	0.3	0.82	0	0	0.324489025615846	0.842338832277188	0.910292873303995
869	hsa-miR-4636	0.86	1.97	1.02	0.61	0	1.38	4.04	0.325129309785195	0.668945810416484	0.791492170988993
870	hsa-miR-6751-5p	0	0	0.34	0.3	0	0.46	0	0.325969995919312	0.894286675801342	0.941990923721624
871	hsa-miR-3664-5p	0	0	0.34	0.3	0	0.46	0	0.328225712273164	0.91272548092808	0.951609931300909
872	hsa-miR-597-3p	1.29	0.79	0.34	3.03	1.64	2.3	2.02	0.331355825974683	0.673208401436422	0.793808392610482
873	hsa-miR-615-3p	65	62.58	60.79	57.6	10.68	55.69	278.47	0.333965082747781	0.677398531091041	0.798077933268604
874	hsa-miR-503-3p	4.74	2.36	1.36	0.3	0	1.38	11.1	0.336688452804499	0.736206368303968	0.839155551513953
875	hsa-miR-488-3p	0.86	0.79	0.68	1.21	0	2.3	1.01	0.354710897154356	0.661051191061279	0.787345973893164
876	hsa-miR-6786-3p	1.29	2.36	1.36	0.91	3.29	1.38	2.02	0.355617690904072	0.636258367971851	0.768468702613063
877	hsa-miR-1296-5p	89.97	96.03	92.37	82.47	80.52	148.2	190.69	0.356020952623634	0.043604868458172	0.0870855065218764
878	hsa-miR-188-3p	3.01	1.97	1.02	0.91	2.46	2.76	2.02	0.363026082204309	0.630926534112477	0.765851948766834
879	hsa-miR-3173-3p	0	0	0	0.61	0	0.46	0	0.368065132234653	0.861233469561215	0.918911205726654
880	hsa-miR-1271-3p	0	0	0	0.61	0	0	1.01	0.372932706478862	0.836719550709481	0.907255073545779
881	hsa-miR-217	4.74	3.94	2.04	2.43	1.64	6.9	5.04	0.376410549620665	0.43283195347578	0.584052356855672
882	hsa-miR-486-3p	1.94	1.57	2.04	0.61	2.88	2.07	0.5	0.378670407339127	0.591539943500552	0.730051937313181
883	hsa-miR-486-3p	1.51	1.18	1.36	0.61	2.88	2.07	0.5	0.378670407339127	0.591539943500552	0.730051937313181
884	hsa-miR-331-5p	26.69	20.86	19.36	16.37	17.25	34.06	46.41	0.3811212629478	0.12944445565197	0.222949787253148
885	hsa-miR-92b-5p	67.58	48.02	53.32	43.96	55.87	98.03	93.83	0.400696288617477	0.214589516725427	0.336150282065977
886	hsa-miR-4688	0	0.79	0	0.3	0	0.92	0	0.407737160889662	0.810746097620992	0.889410038235236
887	hsa-miR-4699-3p	0.43	0	0.34	0.91	1.64	0	0	0.409856552847975	0.846576609526909	0.910292873303995
888	hsa-miR-5189-5p	0	0.39	0.68	0.61	0.82	0.92	0	0.412446384159281	0.748155201109321	0.845898058028442
889	hsa-miR-1262	1.72	4.33	3.4	3.33	3.29	7.82	2.02	0.415927687737196	0.418941365185994	0.574150336256856
890	hsa-miR-6815-5p	0.86	1.57	0.68	1.82	1.64	0.92	4.04	0.418245286809508	0.639660717924134	0.769789121484666
891	hsa-miR-3918	0	1.18	1.02	1.52	2.46	0	2.02	0.425975936762739	0.765885034287513	0.855481401143812
892	hsa-miR-99a-3p	3.01	7.48	5.77	4.24	5.75	11.05	5.04	0.43234926641184	0.227331827113925	0.352550069021294
893	hsa-miR-584-5p	20.23	21.65	21.39	17.89	28.76	40.96	20.18	0.438127208334531	0.308063091835031	0.450839723123918
894	hsa-miR-4254	0	0.79	0.34	0	0	0.46	1.01	0.439450486624357	0.841704371403972	0.910292873303995
895	hsa-miR-5585-3p	1.72	2.36	0.68	2.43	3.7	1.15	3.53	0.457015497316094	0.450888714169545	0.603768841705541
896	hsa-miR-6780a-5p	0	0.79	0.34	0	0	0.46	1.01	0.457031458176176	0.811878349341996	0.889955782468709
897	hsa-miR-6716-3p	3.01	1.97	2.72	3.03	2.46	7.36	1.01	0.461636181131203	0.391639404524683	0.548529915228378
898	hsa-miR-6732-3p	0.86	0	1.36	0	0	0.46	3.03	0.466447270513305	0.83038867008779	0.903936609306986
899	hsa-miR-30b-5p	313.82	348.7	337.55	367.46	408.33	376.32	1000.55	0.476640281974837	0.100802727390406	0.179119675286881
900	hsa-miR-1304-5p	0.86	1.57	0.34	2.73	0.82	1.38	5.55	0.493419249228002	0.480094657475094	0.630827281893235
901	hsa-miR-204-3p	3.44	3.94	4.41	4.55	3.29	4.6	15.13	0.495740002290197	0.504114987691274	0.650201667657007
902	hsa-miR-296-3p	67.15	61.79	58.07	60.64	92.84	95.27	114.01	0.495760037970268	0.0447600457441703	0.0886350058380322
903	hsa-miR-590-5p	0.43	0	0.34	0.3	0	0.92	0	0.500662972740013	0.724101081808364	0.832255423404661
904	hsa-miR-4440	0	0	0.68	0.3	0	0.92	0	0.518134403969724	0.715344859046225	0.826123140348276
905	hsa-miR-548h-3p	0.22	0.52	0	0.2	0	0.46	0.5	0.519713270108231	0.726623023148484	0.833654237687541
906	hsa-miR-548z	0.43	0.52	0	0.2	0	0.46	0.5	0.521975486543227	0.722632065886525	0.832255423404661
907	hsa-miR-4516	2.58	2.36	0.34	0.3	3.29	1.38	2.02	0.531136136524345	0.629941663737073	0.765507954314517
908	hsa-miR-520h	0	0.2	0.51	0	0	0.23	1.01	0.541911266904409	0.689939068485259	0.804737582376317
909	hsa-miR-548t-3p	0.14	0.39	0.2	0.38	0.27	0.61	1.26	0.549389327728929	0.688660068061752	0.804584512852147
910	hsa-miR-145-5p	307.36	392.78	328.04	308.03	360.68	299.16	1274.31	0.549634089813454	0.218168785288564	0.341375710909114
911	hsa-miR-4786-5p	0.43	0	0.34	0.3	0.82	0.46	0	0.557375070250736	0.680790714451328	0.79970534173886
912	hsa-miR-423-5p	2273.35	1543.57	1991.34	1742.99	1541.3	3756.95	5325.25	0.56835821155346	0.146020169587827	0.245781056477063
913	hsa-miR-135b-5p	59.84	84.62	62.94	80.75	42.72	71.34	335.98	0.569196262525008	0.116878663620784	0.204319060344563
914	hsa-miR-99b-5p	10932.83	14266.04	12343	12364.62	17089.87	21840.77	26454.75	0.572461602805297	0.0093261973367775	0.0217922144436034
915	hsa-miR-3613-3p	0.86	0	0.68	0.61	0.82	0	3.03	0.582669464727066	0.55412670575685	0.695536707408095
916	hsa-miR-30e-3p	610.42	666.9	633.33	677.61	1078.34	1279.01	962.04	0.624605701830992	0.00375228712925052	0.00949586020795891
917	hsa-miR-320d	0.77	0.45	0.61	1.03	0.67	1.37	2.23	0.627135585662173	0.282758405336669	0.421282980108406
918	hsa-miR-320d	0.77	0.45	0.61	1.03	0.67	1.37	2.23	0.627135585662173	0.282758405336669	0.421282980108406
919	hsa-miR-216a-5p	0	0.79	1.02	0.61	0	0.92	3.03	0.642922442299411	0.478299949005636	0.629058657134992
920	hsa-miR-6758-5p	0	0	0.34	0.61	0.82	0.46	0	0.643935749554707	0.682202274407758	0.79970534173886
921	hsa-miR-449a	2.15	0.39	1.02	0.91	1.64	2.76	1.01	0.649990833933167	0.428859465746402	0.580928474373387
922	hsa-miR-6858-3p	0	0.79	0.34	1.52	0.82	0	4.04	0.658031569205997	0.564857662221257	0.705191845444526
923	hsa-miR-6772-3p	0.43	1.18	0.34	0	0	0.92	2.02	0.658532867143814	0.630076898316243	0.765507954314517
924	hsa-miR-7976	0	1.18	0.34	0.91	1.64	1.38	0	0.661042851445456	0.489632283924324	0.637385758646149
925	hsa-miR-4804-5p	1.29	0.39	0.68	0.61	0	1.38	3.03	0.667438535259372	0.464159915653296	0.614693026739946
926	hsa-miR-105-5p	3.44	2.95	2.55	3.33	2.05	2.53	16.14	0.668335715854208	0.136793069869341	0.233597909813418
927	hsa-miR-105-5p	3.44	2.95	2.55	3.33	2.05	2.53	16.14	0.668335715854208	0.136793069869341	0.233597909813418
928	hsa-miR-26b-5p	2965.84	2923.68	3134.06	3142.57	4551.05	3798.07	9555.46	0.675279348988652	5.53225084782359e-05	0.00019198553684774
929	hsa-miR-4326	23.25	25.98	23.77	27.59	39.44	50.17	50.45	0.685710695865643	0.00107758363141141	0.00299756399055318
930	hsa-miR-3909	21.95	19.68	13.92	21.22	38.61	31.3	38.34	0.716213722439703	0.0120615955949142	0.0274965154862922
931	hsa-miR-3913-5p	0.43	1.18	1.53	1.21	0.82	2.3	3.53	0.718381479059464	0.181816324988015	0.292995962796778
932	hsa-miR-3913-5p	0.43	1.18	1.53	1.21	0.82	2.3	3.53	0.718381479059464	0.181816324988015	0.292995962796778
933	hsa-miR-7854-3p	1.29	0	0	0.61	0	0.92	2.02	0.719436882689154	0.575754152264915	0.715609327549123
934	hsa-miR-6761-5p	0.86	0.39	0.68	0.3	2.46	0.46	0	0.723071975411881	0.554894666454354	0.695536707408095
935	hsa-miR-517c-3p	0.43	0.39	0.68	1.21	0	0.92	4.04	0.731381498750199	0.411403493632345	0.568577719841609
936	hsa-miR-1234-3p	0.86	0.39	0.34	0	0	1.84	0	0.736245815619542	0.655839419053738	0.783208573691091
937	hsa-miR-3200-3p	11.19	16.14	10.53	14.55	24.65	13.81	43.38	0.737362864336362	0.0227254765014598	0.0489418096083665
938	hsa-miR-26a-5p	11037.94	11575.28	12302.42	12630.91	18065.37	21574.44	32257.91	0.753677675078654	1.53708233340019e-14	1.23849967323395e-13
939	hsa-miR-26a-5p	11065.92	11603.62	12334.34	12660.93	18065.37	21579.5	32268	0.753677675078654	1.53708233340019e-14	1.23849967323395e-13
940	hsa-miR-625-3p	13.78	13.77	15.96	20.31	24.65	30.38	41.37	0.757192713362914	0.0180450215564609	0.0395298753471222
941	hsa-miR-26b-3p	19.37	16.53	23.43	20.92	29.58	46.94	42.38	0.774608178231727	0.0086963500235752	0.0205257285068223
942	hsa-miR-744-5p	1061.56	804.06	962.39	851.94	1201.98	1529.38	3234.7	0.781653995939202	0.00836462049564977	0.0198094559711165
943	hsa-miR-3157-5p	0	0	0	0	0	0	0	0.781717078073768	0.904533904695573	0.947092258687971
944	hsa-miR-3161	0	0	0	0	0	0	0	0.781747355128869	0.90453022484911	0.947092258687971
945	hsa-miR-2681-3p	0	0	0	0	0	0	0	0.781755323058847	0.742004815892687	0.841906509219622
946	hsa-miR-4451	0	0	0	0	0	0	0	0.781755491890524	0.755210222036757	0.850014526420207
947	hsa-miR-3134	0	0	0	0	0	0	0	0.781756211934214	0.758376190152063	0.850933350615844
948	hsa-miR-3622a-3p	0	0	0	0	0	0	0	0.781757906103814	0.683012027882078	0.799985683450855
949	hsa-miR-4502	0	0	0	0	0	0	0	0.781758184190591	0.743698164303061	0.842898000285281
950	hsa-miR-4653-5p	0	0	0	0	0	0	0	0.781758255007454	0.837579211119537	0.907485358570009
951	hsa-miR-6800-3p	0	0	0	0	0	0	0	0.781758577338475	0.680614479732125	0.79970534173886
952	hsa-miR-5691	0	0	0	0	0	0	0	0.781759235448503	0.739882888670187	0.841906509219622
953	hsa-miR-2276-5p	0	0	0	0	0	0	0	0.781760682765965	0.718242986183195	0.828105811372401
954	hsa-miR-5584-5p	0	0	0	0	0	0	0	0.781760711594239	0.627939792713481	0.764982237215894
955	hsa-miR-216b-3p	0	0	0	0	0	0	0	0.781760823021802	0.633309829940227	0.768079914858303
956	hsa-miR-487a-5p	0	0	0	0	0	0	0	0.781760928160712	0.699187999706819	0.812820543606102
957	hsa-miR-3167	0	0	0	0	0	0	0	0.781761501306156	0.887193061520735	0.937335849474054
958	hsa-miR-1289	0	0	0	0	0	0	0	0.78176158315931	0.846282575262607	0.910292873303995
959	hsa-miR-1289	0	0	0	0	0	0	0	0.78176158315931	0.846282575262607	0.910292873303995
960	hsa-miR-655-5p	0	0	0	0	0	0	0	0.781761730169077	0.861069601632574	0.918911205726654
961	hsa-miR-4705	0	0	0	0	0	0	0	0.781762671934013	0.689410116603291	0.804737582376317
962	hsa-miR-602	0	0	0	0	0	0	0	0.781762741938486	0.669369498073006	0.791492170988993
963	hsa-miR-4522	0	0	0	0	0	0	0	0.781762753356979	0.670114983569141	0.791492170988993
964	hsa-miR-2681-5p	0	0	0	0	0	0	0	0.781764232815658	0.652333128216977	0.780350721638397
965	hsa-miR-1295a	0	0	0	0	0	0	0	0.78176437553317	0.68119727910346	0.79970534173886
966	hsa-miR-6509-5p	0	0	0	0	0	0	0	0.781764940106421	0.751015457277449	0.847764630517701
967	hsa-miR-1257	0	0	0	0	0	0	0	0.781765155141267	0.664302993168375	0.787345973893164
968	hsa-miR-4424	0	0	0	0	0	0	0	0.78176597556675	0.793151866501057	0.87672189310109
969	hsa-miR-584-3p	0	0	0	0	0	0	0	0.781766011619669	0.831080092294369	0.903936609306986
970	hsa-miR-549a	0	0	0	0	0	0	0	0.781766908886795	0.825606580091023	0.900778541079855
971	hsa-miR-521	0	0	0	0	0	0	0	0.781767191776293	0.760374152743427	0.851473292449109
972	hsa-miR-521	0	0	0	0	0	0	0	0.781767191776293	0.760374152743427	0.851473292449109
973	hsa-miR-4479	0	0	0	0	0	0	0	0.78176743709843	0.70034104092875	0.813486445221298
974	hsa-miR-3675-5p	0	0	0	0	0	0	0	0.781767915097858	0.758764056634771	0.850933350615844
975	hsa-miR-3942-3p	0	0	0	0	0	0	0	0.781768658838941	0.662022890415118	0.787345973893164
976	hsa-miR-4689	0	0	0	0	0	0	0	0.78177016671196	0.636670392786393	0.768468702613063
977	hsa-miR-770-5p	0	0	0	0	0	0	0	0.781771232084713	0.77050830538589	0.858706394396676
978	hsa-miR-432-3p	0	0	0	0	0	0	0	0.781771252878029	0.792310928374472	0.87672189310109
979	hsa-miR-4804-3p	0	0	0	0	0	0	0	0.78177143301698	0.794381807796172	0.87672189310109
980	hsa-miR-153-5p	0	0	0	0	0	0	0	0.781771771619266	0.624366816251979	0.762510693715396
981	hsa-miR-6503-3p	0	0	0	0	0	0	0	0.781776251807502	0.819591041640269	0.89700752566718
982	hsa-miR-3908	0	0	0	0	0	0	0	0.781776413778692	0.843851520607506	0.910292873303995
983	hsa-miR-518d-3p	0	0	0	0	0	0	0	0.78177793094452	0.791025054009954	0.87672189310109
984	hsa-miR-3151-5p	0	0	0	0	0	0	0	0.781778809087255	0.825158396703798	0.900778541079855
985	hsa-miR-665	0	0	0	0	0	0	0	0.781780161230808	0.671967210549686	0.793011809083047
986	hsa-miR-519e-5p	0	0.13	0	0	0	0	0	0.781782232219816	0.842311307781039	0.910292873303995
987	hsa-miR-376b-3p	0	0	0	0	0	0	0	0.781787673647529	0.691111173978308	0.805434635010463
988	hsa-miR-4723-3p	0	0	0	0	0	0	0	0.781790950225828	0.881973599419806	0.935214061144201
989	hsa-miR-4421	0	0	0	0	0	0	0	0.781792393331711	0.894245350173187	0.941990923721624
990	hsa-miR-4778-3p	0	0	0	0	0	0	0	0.78179725395441	0.895008226003092	0.942043192835086
991	hsa-miR-376a-2-5p	0	0	0	0	0	0	0	0.781818549307349	0.904521571979403	0.947092258687971
992	hsa-miR-155-3p	0	0	0	0	0	0	0	0.781862556289121	0.904516223420459	0.947092258687971
993	hsa-miR-6755-5p	0	0	0.68	0.61	0.82	0.92	0	0.786855799046233	0.622769634519674	0.761223214992662
994	hsa-miR-187-5p	0.86	2.36	2.04	2.73	3.29	4.6	4.04	0.79069875877466	0.326991670404864	0.472620950420226
995	hsa-miR-4642	0	0	0	0.91	0.82	0.46	0	0.797926173167501	0.701033895149558	0.813617153145431
996	hsa-miR-4745-3p	0	0.39	0	0.61	0.82	0	1.01	0.804279687372706	0.644721716030745	0.77521427605069
997	hsa-miR-424-3p	256.13	190.09	246.88	217.68	106.81	78.24	1634.5	0.806056982985321	0.226848620032651	0.352205720139288
998	hsa-miR-1255a	2.15	0.79	3.4	3.03	5.75	1.84	8.07	0.807514290477979	0.223112637233685	0.347174159158298
999	hsa-miR-548n	0.99	0.39	0.75	1.49	1.73	2.22	1.01	0.807738372587868	0.299941552195706	0.441720647246197
1000	hsa-miR-129-1-3p	0.22	0.98	0.51	0.3	0.82	1.84	0.5	0.809466700430255	0.469218120097844	0.619438610524649
1001	hsa-miR-764	0	0.39	0.34	0	0	0.92	0	0.811186284322408	0.793368308904258	0.87672189310109
1002	hsa-miR-4999-5p	0.43	0	1.02	0	0.82	0	2.02	0.82649938386058	0.534836667773956	0.678569108967219
1003	hsa-miR-6892-5p	0	0.79	0.68	0.3	0.82	0.92	1.01	0.836258636153893	0.706650079497113	0.817720759580006
1004	hsa-miR-579-3p	0	0.79	0.34	0	0	1.38	0	0.836934821509748	0.628027500025317	0.764982237215894
1005	hsa-miR-3180-3p	0.43	0.55	0.54	0.12	0.66	1.1	0.61	0.837479487597	0.179368353471721	0.290721886205032
1006	hsa-miR-3180	0.43	0.55	0.54	0.12	0.66	1.1	0.61	0.837479487597	0.179368353471721	0.290721886205032
1007	hsa-miR-3180-3p	0.43	0.55	0.54	0.12	0.66	1.1	0.61	0.837479487597	0.179368353471721	0.290721886205032
1008	hsa-miR-3180	0.43	0.55	0.54	0.12	0.66	1.1	0.61	0.837479487597	0.179368353471721	0.290721886205032
1009	hsa-miR-3180-3p	0.43	0.55	0.54	0.12	0.66	1.1	0.61	0.837479487597	0.179368353471721	0.290721886205032
1010	hsa-miR-3180	0.43	0.55	0.54	0.12	0.66	1.1	0.61	0.837479487597	0.179368353471721	0.290721886205032
1011	hsa-miR-3180-3p	0.43	0.55	0.54	0.12	0.66	1.1	0.61	0.837479487597	0.179368353471721	0.290721886205032
1012	hsa-miR-3180	0.43	0.55	0.54	0.12	0.66	1.1	0.61	0.837479487597	0.179368353471721	0.290721886205032
1013	hsa-miR-3180-3p	0.43	0.55	0.54	0.12	0.66	1.1	0.61	0.837479487597	0.179368353471721	0.290721886205032
1014	hsa-miR-3180	0.43	0.55	0.54	0.12	0.66	1.1	0.61	0.837479487597	0.179368353471721	0.290721886205032
1015	hsa-miR-943	4.3	2.36	1.02	0.91	5.75	3.68	3.03	0.838695418893871	0.150599551217325	0.252560491395561
1016	hsa-miR-324-5p	18.94	24.4	26.15	24.86	32.86	46.02	77.69	0.846190545401279	0.00181048576466754	0.0048440859581372
1017	hsa-miR-5581-3p	0.43	0	0.34	0.91	0.82	0.46	2.02	0.855591141786261	0.418884324282186	0.574150336256856
1018	hsa-miR-4742-5p	0	0.79	1.02	0.61	0	1.38	3.03	0.858010371622426	0.457053931465325	0.609068285044607
1019	hsa-miR-4690-3p	0.43	1.18	0.68	0.3	1.64	1.84	0	0.860334040910581	0.450453925923853	0.603763292681875
1020	hsa-miR-122-5p	37.45	26.76	32.94	60.64	4.93	12.43	321.86	0.865579417490665	0.253090483475597	0.384851255783934
1021	hsa-miR-148b-3p	977.18	933.15	1021.99	896.51	1889.65	2037.03	2030.52	0.874272174005097	2.92794343627888e-09	1.62895900700912e-08
1022	hsa-miR-513a-5p	0.22	0.39	0.51	1.21	0	1.15	3.53	0.913253059701382	0.41425974087446	0.569404075201954
1023	hsa-miR-513a-5p	0.22	0.39	0.51	1.21	0	1.15	3.53	0.913253059701382	0.41425974087446	0.569404075201954
1024	hsa-miR-6791-3p	0	1.57	0	0.3	0	1.38	2.02	0.931814125339069	0.547229870160626	0.689509275699223
1025	hsa-miR-3127-5p	0	0.79	1.7	1.21	0	4.14	1.01	0.94299421631894	0.173588426583615	0.283649153928005
1026	hsa-miR-125b-2-3p	69.31	88.16	113.08	93.38	230.87	233.34	86.77	0.959455953830007	0.00796869505125957	0.0189679294768521
1027	hsa-miR-107	340.08	338.99	310.38	327.33	764.08	791.31	543.32	0.96717339550058	7.80968749744558e-05	0.000263835707745029
1028	hsa-miR-708-5p	108.91	138.54	113.42	132.79	122.42	202.97	653.8	0.971178449519181	0.00179421008247182	0.00481893206058522
1029	hsa-miR-323a-5p	0	0.79	0	0	0	0.46	1.01	0.975001962795034	0.682136228570227	0.79970534173886
1030	hsa-miR-363-5p	5.17	2.36	3.4	3.64	10.68	8.74	3.03	0.976096879833073	0.0771150531134554	0.144732669966619
1031	hsa-miR-3074-5p	3.01	2.75	3.06	3.33	10.68	4.6	6.05	0.979515779041764	0.0268544992183378	0.0567018191326952
1032	hsa-miR-6724-5p	3.44	3.15	1.02	5.15	7.39	6.44	9.08	0.988301554044661	0.0166904180508661	0.0368503403264792
1033	hsa-miR-6777-5p	0	0.39	0	0	0	0.46	0	1.00236001284462	0.663902022085307	0.787345973893164
1034	hsa-miR-15a-3p	0	0.39	0	0	0	0.46	0	1.00473850841154	0.634960279680677	0.768468702613063
1035	hsa-miR-937-5p	0	0	0	0.3	0	0.46	0	1.00735893532729	0.607171960388271	0.745407257849699
1036	hsa-miR-3960	3.01	1.57	1.36	1.82	3.29	2.53	9.08	1.00899654862033	0.0744250475560961	0.140435957838017
1037	hsa-miR-6871-5p	0	0	0	0.3	0	0.46	0	1.00974895395015	0.584838452464571	0.724331722928736
1038	hsa-miR-5095	0	0.39	0.68	0.61	0.82	0	3.03	1.01333415949863	0.453553015904618	0.606178577977383
1039	hsa-miR-6805-5p	0	0	0	0.3	0	0.46	0	1.01421325472319	0.54888268171394	0.690784129051116
1040	hsa-miR-24-2-5p	59.84	77.53	67.58	60.79	93.66	202.51	185.65	1.02228341445143	0.000679028347651301	0.00198746919291675
1041	hsa-miR-1910-3p	0	0.79	0	0.91	1.64	0.92	0	1.02877827535544	0.577829723130368	0.71685922232181
1042	hsa-miR-10a-3p	26.69	18.1	25.47	20.62	2.46	7.82	211.88	1.03310037452809	0.297705946715898	0.439351302416514
1043	hsa-miR-655-3p	0.43	0	0	0	0	0	1.01	1.0365363007989	0.578293709305255	0.71685922232181
1044	hsa-miR-664b-5p	0	0	0.68	0	0	0.92	0	1.03865219069192	0.51361864280794	0.658475597749384
1045	hsa-miR-6782-3p	0	0	0.34	0	0	0	1.01	1.04388688158632	0.611980575350385	0.749342154271826
1046	hsa-miR-4749-5p	0	0.39	0	0.3	0	0.92	0	1.04962229778846	0.51266375105362	0.658200163898512
1047	hsa-miR-6797-5p	0	0.39	0	0	0.82	0	0	1.05390207782449	0.661629439170268	0.787345973893164
1048	hsa-miR-143-3p	57604.73	63103.85	66142.9	57818.08	162552.19	137554.73	114539.37	1.06169927830817	0.0206477555268773	0.0448808577498945
1049	hsa-miR-6770-5p	0.43	0.13	0.11	0	0.27	0.31	0.67	1.06441180202827	0.380981256490606	0.539748893149238
1050	hsa-miR-6770-5p	0.43	0.13	0.11	0	0.27	0.31	0.67	1.06441180202827	0.380981256490606	0.539748893149238
1051	hsa-miR-6770-5p	0.43	0.13	0.11	0	0.27	0.31	0.67	1.06441180202827	0.380981256490606	0.539748893149238
1052	hsa-miR-3184-5p	0.43	0	0	0	0.82	0	0	1.06468964855684	0.723143773223983	0.832255423404661
1053	hsa-miR-4783-3p	0	0	0.34	0	0	0	1.01	1.0648870767175	0.724216559596067	0.832255423404661
1054	hsa-miR-3605-3p	11.19	8.66	6.45	10.91	9.04	34.52	24.21	1.06574641013621	0.00804748019241218	0.0191229953046811
1055	hsa-miR-146a-3p	0	0.39	0	0	0	0	1.01	1.07107825380331	0.766394179626696	0.855481401143812
1056	hsa-miR-4485	49.5	54.71	42.45	49.72	221.83	37.74	36.32	1.09165058686603	0.0551781276162305	0.106703082645455
1057	hsa-miR-149-3p	0.86	0.79	0.68	1.52	0	2.3	6.05	1.09385104218822	0.198807050895047	0.31494631113543
1058	hsa-miR-6511b-3p	4.09	2.56	4.08	3.18	4.93	5.6	15.64	1.10464809904636	0.00219920846660918	0.0058065730135331
1059	hsa-miR-6511b-3p	3.23	1.38	3.06	2.58	4.11	5.6	14.63	1.10464809904636	0.00219920846660918	0.0058065730135331
1060	hsa-miR-6735-5p	1.72	0.39	1.36	0.3	2.46	2.3	2.02	1.11629517375811	0.16468169329548	0.271947861013266
1061	hsa-miR-548aa	0.14	0.39	0.2	0.38	0.27	0.61	1.26	1.13410303404702	0.180740675566347	0.291971514911946
1062	hsa-miR-548aa	0.14	0.39	0.2	0.38	0.27	0.61	1.26	1.13410303404702	0.180740675566347	0.291971514911946
1063	hsa-miR-200a-3p	6.03	7.28	7.98	11.22	13.97	12.89	44.39	1.14843307429795	0.0139404562299683	0.0314220572900571
1064	hsa-miR-6807-5p	0.86	0	0.68	0	0.82	0.46	2.02	1.15108569861785	0.349119762619134	0.503048208830448
1065	hsa-miR-502-5p	2.15	2.75	2.72	1.52	4.93	6.9	5.04	1.15236263409682	0.0285912204551064	0.0597390329032179
1066	hsa-miR-508-3p	12.91	9.84	8.49	9.7	23.83	22.55	35.31	1.17096304377898	0.00312874219357726	0.00803387647508299
1067	hsa-miR-320a	1081.94	1004.27	969.33	1073.31	1390.28	2626.41	5008.41	1.18417786919784	1.77306460030977e-07	8.17709397906018e-07
1068	hsa-miR-484	645.29	661.59	648.61	708.84	1475.57	1686.33	2152.1	1.18758297750409	3.5793142953209e-08	1.80510742519421e-07
1069	hsa-miR-129-5p	42.62	37.98	44.15	38.5	61.62	188.01	65.08	1.19168310900468	0.00486872465219983	0.0121027517063549
1070	hsa-miR-129-5p	42.62	37.98	44.49	38.5	61.62	188.01	65.08	1.19168310900468	0.00486872465219983	0.0121027517063549
1071	hsa-miR-6859-5p	0.14	0	0.23	0.1	0.55	0.15	0.34	1.20534797970551	0.290574961342543	0.430185951216732
1072	hsa-miR-6859-5p	0.14	0	0.23	0.1	0.55	0.15	0.34	1.20534797970551	0.290574961342543	0.430185951216732
1073	hsa-miR-6859-5p	0.14	0	0.23	0.1	0.55	0.15	0.34	1.20534797970551	0.290574961342543	0.430185951216732
1074	hsa-miR-6802-3p	0	0.39	0	0.61	0	0	3.03	1.22407628849324	0.38441126847464	0.541057238745898
1075	hsa-miR-29b-2-5p	0.86	0.39	0.68	0.91	0	2.76	3.03	1.22677588186759	0.145907278224196	0.245781056477063
1076	hsa-miR-3129-5p	0.43	0	0.68	0.3	1.64	0.46	1.01	1.23351806851957	0.302756567976623	0.444465663144739
1077	hsa-miR-4791	0	0.79	0.34	0.3	0.82	0.46	2.02	1.23445614438438	0.464308070839945	0.614693026739946
1078	hsa-miR-6733-5p	0	0	0.68	0.3	0.82	0.46	1.01	1.24114750535348	0.405848445649906	0.562808625916091
1079	hsa-miR-504-3p	2.15	3.94	2.04	1.82	5.75	7.82	6.05	1.24594189209413	0.0144830282538485	0.032384697945607
1080	hsa-miR-5088-5p	0	0	0	0.61	0.82	0	1.01	1.25206795145597	0.423333460807108	0.575667809943323
1081	hsa-miR-616-3p	1.72	0.79	0	0.3	1.64	1.38	3.03	1.2536006783653	0.456066004393839	0.608956703009679
1082	hsa-miR-423-3p	3949.63	3103.67	3742.26	3721.54	11115.28	8590.87	8730.47	1.258114933704	7.77268960796023e-06	2.9384846503594e-05
1083	hsa-miR-3187-3p	1.72	3.15	1.7	3.64	5.75	6.9	10.09	1.28813569636904	0.00522328420242014	0.0128700253985818
1084	hsa-miR-324-3p	25.83	19.68	22.41	26.98	51.76	57.53	103.92	1.29586709605138	3.26064284445969e-08	1.65631205359873e-07
1085	hsa-miR-23c	0.43	0.59	0.51	0.3	1.23	0.23	2.52	1.31577212453106	0.55432058447232	0.695536707408095
1086	hsa-miR-125b-5p	3351.48	3539.16	3841.76	3240.4	5318.56	12916.15	13878.65	1.32916416747108	0.000381847934296109	0.00116380609539814
1087	hsa-miR-125b-5p	3318.33	3499.8	3798.29	3204.92	5328.42	12899.12	13863.52	1.32916416747108	0.000381847934296109	0.00116380609539814
1088	hsa-miR-16-2-3p	65	54.31	53.32	67	165.14	141.75	221.97	1.33010020614808	7.54717763827739e-13	5.29057152443245e-12
1089	hsa-miR-3139	1.29	1.57	2.04	0.91	3.29	2.76	8.07	1.336930079907	0.0475794689719802	0.0930414718340862
1090	hsa-miR-6847-5p	0.43	0	1.02	0.3	0	1.38	3.03	1.36343149067719	0.17040231336991	0.27941993373639
1091	hsa-miR-3115	1.29	0.79	0.34	0.3	2.46	0.92	3.03	1.36477315043373	0.111433867021644	0.195777295193415
1092	hsa-miR-550a-5p	4.3	4.92	4.75	4.85	10	12.58	22.2	1.36488698536225	1.66173351978134e-06	6.87242004346148e-06
1093	hsa-miR-550a-5p	4.3	4.92	4.75	4.85	10	12.58	22.2	1.36488698536225	1.66173351978134e-06	6.87242004346148e-06
1094	hsa-miR-6818-5p	0.86	1.57	0	0.3	2.46	0.92	3.03	1.36799678839656	0.122143619756866	0.211675345981615
1095	hsa-miR-660-5p	159.71	182.22	161.98	185.85	403.4	750.19	316.81	1.37031430988277	2.53239231001375e-08	1.29577153964937e-07
1096	hsa-miR-1252-5p	0.86	0.79	0.34	0.3	2.46	0.46	3.03	1.39921546002197	0.105067557044734	0.185990801738278
1097	hsa-miR-598-3p	66.72	61	60.11	65.79	223.47	168.91	153.36	1.40570278093502	3.833260505581e-06	1.50686075602947e-05
1098	hsa-miR-1273h-3p	0.43	0.79	0	1.52	0	4.6	1.01	1.41728010414687	0.130361567923008	0.224253887396389
1099	hsa-miR-99b-3p	169.18	188.52	192.21	188.28	621.12	549.99	436.88	1.42211203014823	1.65113949182244e-07	7.63992596546227e-07
1100	hsa-miR-21-5p	57935.34	70986.62	67674.11	63046.73	170262.8	236757.97	184053.2	1.42493988942627	2.74620128545776e-10	1.63837200094118e-09
1101	hsa-miR-5096	3.01	5.51	4.41	5.76	21.36	2.3	21.19	1.43093881662501	0.00787185360532129	0.0187692835963613
1102	hsa-miR-361-5p	343.52	447.09	409.88	483.57	946.47	892.41	2452.76	1.43275640225987	3.62519070108806e-17	3.36590553836123e-16
1103	hsa-miR-6796-5p	0	0.79	0	0.61	0.82	1.38	1.01	1.43509643612078	0.246181154488441	0.37679691986113
1104	hsa-miR-590-3p	7.32	9.05	9.17	9.7	18.9	20.25	54.48	1.46537501188551	1.43115010647767e-05	5.30812817270288e-05
1105	hsa-miR-1228-3p	0.43	1.18	1.02	1.52	0.82	0.46	12.11	1.47250235278929	0.090178222200391	0.164194633149283
1106	hsa-miR-135a-3p	0.43	0.79	2.38	1.52	2.46	3.68	8.07	1.47563763115676	0.00458960191457549	0.0114495051320905
1107	hsa-miR-4667-5p	0.43	1.18	0.34	0.61	1.64	0	6.05	1.49076898485318	0.181710965951339	0.292995962796778
1108	hsa-miR-652-3p	133.45	138.93	120.21	127.64	347.53	369.11	594.27	1.49255380229512	5.10662904824914e-16	4.61902833912599e-15
1109	hsa-miR-5006-3p	0	0.79	0.34	0.3	1.64	0.92	1.01	1.50768648730596	0.190660674555512	0.30341233340162
1110	hsa-miR-4443	1.29	0	0	0	0	1.84	1.01	1.53143937722131	0.313372865885213	0.456229239845347
1111	hsa-miR-939-5p	0	0.39	0.68	0.91	0	1.84	4.04	1.53205438290576	0.084650408317185	0.156157726921965
1112	hsa-miR-3615	77.49	56.67	74.03	58.82	160.21	233.8	301.68	1.53486649395949	3.17097413734754e-06	1.27020164016036e-05
1113	hsa-miR-619-5p	4.3	2.36	4.08	7.43	20.95	7.82	19.17	1.54680496952798	0.000103940711457954	0.000342882064621296
1114	hsa-miR-765	1.29	0.79	0.68	0.3	1.64	2.76	3.03	1.54835403602757	0.046549540642899	0.0914039999738717
1115	hsa-miR-4733-3p	0	0	0	0.3	0	0.92	0	1.56983066266906	0.649587806912478	0.77791965179104
1116	hsa-miR-6886-3p	0.43	0.39	0	0	0	0.46	2.02	1.57965520200515	0.445791854286478	0.59865917596709
1117	hsa-miR-3175	0.86	0.79	0.34	0	0.82	1.38	3.03	1.58725697324344	0.0892321821085377	0.163320521300483
1118	hsa-miR-551b-3p	3.01	3.15	3.4	3.94	8.22	13.81	13.12	1.5882953148508	2.55171351117716e-05	9.19666411997525e-05
1119	hsa-miR-19a-3p	41.33	48.02	90.9	55.94	102.29	246.23	316.14	1.59084139304004	4.34735005908892e-06	1.69305132856741e-05
1120	hsa-miR-4461	0.86	1.97	1.36	1.82	4.11	2.76	11.1	1.59610445239329	0.0217610202910567	0.0470817136544158
1121	hsa-miR-6781-5p	0	0	0.34	0	0	0.92	0	1.60656371626353	0.53530487483434	0.678569108967219
1122	hsa-miR-148a-3p	7023.67	8623.85	8784.29	9434.98	29280.2	31395.84	24751.13	1.61117954080513	2.17735878489566e-13	1.64121344969017e-12
1123	hsa-miR-1261	0	0	0.34	0	0	0.92	0	1.6139482385074	0.516458949309724	0.661256115919847
1124	hsa-miR-218-1-3p	0.43	0	0	0.3	0	0.92	1.01	1.62059639831671	0.308656879573747	0.451237690471735
1125	hsa-miR-556-5p	0.86	2.36	0.68	3.33	5.75	8.74	4.04	1.63486579093212	0.00634744536841872	0.0154119340490402
1126	hsa-miR-935	14.21	8.66	12.23	17.28	49.3	21.63	75.67	1.63673471135691	0.000276849016545644	0.000854939033473554
1127	hsa-miR-320b	26.05	18.58	21.37	20.37	54.11	73.06	118.68	1.66150201537803	1.82944786794156e-14	1.46564909191661e-13
1128	hsa-miR-320b	24.76	16.81	22.05	20.52	53.69	73.75	121.71	1.66150201537803	1.82944786794156e-14	1.46564909191661e-13
1129	hsa-miR-30b-3p	3.01	7.48	4.08	5.15	12.32	16.57	29.26	1.67261649579573	1.452979243977e-06	6.0447385758331e-06
1130	hsa-miR-4448	2.58	1.57	4.75	2.43	4.11	8.28	24.21	1.68197687426752	0.0010084546744861	0.00282377876607327
1131	hsa-miR-450b-5p	17.22	18.1	23.77	23.65	101.88	27.61	94.84	1.6842007735196	4.30003484525552e-05	0.000150340370400206
1132	hsa-miR-548j-3p	0	0	0	0.61	0	0.92	1.01	1.68454041626583	0.225715375042945	0.350834762539034
1133	hsa-miR-212-5p	16.36	13.38	16.64	11.52	43.54	63.51	52.47	1.69705151724	5.44956073248358e-12	3.60390761648206e-11
1134	hsa-miR-548ay-3p	0	0.39	0	0.3	0.82	0.92	0	1.69879830593238	0.238735473574227	0.367003436349853
1135	hsa-miR-5695	0	0	0.68	0	0	0.46	2.02	1.69908229263336	0.218555159439821	0.341599034040835
1136	hsa-miR-618	0.43	1.18	1.02	2.73	5.75	5.52	4.04	1.70248906696991	0.00387549649074235	0.00973735856634547
1137	hsa-miR-1303	21.09	20.07	14.6	21.22	74.76	58.91	83.74	1.70454086648585	3.07378808084398e-13	2.23287610846801e-12
1138	hsa-miR-576-3p	4.3	5.51	10.19	7.88	15.61	31.3	35.31	1.70553270435133	4.81675751542876e-07	2.13031357622433e-06
1139	hsa-miR-6741-5p	0	0.79	0	0	0.82	0.46	1.01	1.7065558423494	0.610729959332589	0.748464513098155
1140	hsa-miR-6759-5p	0	0	0	0	0	0.46	0	1.71650228483823	0.649746014441732	0.77791965179104
1141	hsa-miR-425-3p	26.69	24.4	23.09	23.34	76.41	65.81	154.37	1.71941566667049	4.71920848401961e-14	3.63534631571181e-13
1142	hsa-miR-6764-5p	0	0	0	0	0	0.46	0	1.72007450999433	0.534682246278233	0.678569108967219
1143	hsa-miR-16-1-3p	0.43	0	0.34	0.61	0.82	1.38	2.02	1.72270597675609	0.158572771849481	0.263099439210618
1144	hsa-miR-550a-3-5p	4.3	4.92	4.75	4.85	10	12.58	22.2	1.72318417524294	1.90686458120072e-10	1.14739233598429e-09
1145	hsa-miR-550a-3-5p	4.3	4.92	4.75	4.85	10	12.58	22.2	1.72318417524294	1.90686458120072e-10	1.14739233598429e-09
1146	hsa-miR-550a-3-5p	1.29	0	1.7	0.3	7.94	9.82	17.15	1.72318417524294	1.90686458120072e-10	1.14739233598429e-09
1147	hsa-miR-3144-3p	0	0	0	0	0	0.46	0	1.72716026417087	0.398846214385464	0.556400390615344
1148	hsa-miR-4687-3p	0	0	0	0	0	0.46	0	1.72844915483217	0.381135095733057	0.539748893149238
1149	hsa-miR-670-5p	0	0	0	0	0	0.46	0	1.73884025873171	0.27866654328772	0.416070813300727
1150	hsa-miR-3187-5p	0	0	0	0	0.82	0	0	1.75135027546545	0.309309655403084	0.451720975911588
1151	hsa-miR-3154	0	0	0	0	0	0	1.01	1.76095263564401	0.364251368870211	0.521102468526568
1152	hsa-miR-4767	0	0	0	0	0	0	1.01	1.76230326746789	0.372473021626199	0.530432431035763
1153	hsa-miR-4640-5p	0	0	0	0	0.82	0	0	1.76839276777091	0.41185148054666	0.568577719841609
1154	hsa-miR-361-3p	160.57	156.25	161.3	173.12	581.68	611.66	735.53	1.77742013621087	1.2984094193549e-28	2.14161177168891e-27
1155	hsa-miR-520b	0.11	0.2	0.08	0	0	0.69	0	1.77988135795475	0.2511810108665	0.383194534531918
1156	hsa-miR-1255b-5p	0	0	0	0	0	0	0.5	1.78050066976052	0.502871491552092	0.649195056313106
1157	hsa-miR-1255b-5p	0	0	0	0	0	0	0.5	1.78050066976052	0.502871491552092	0.649195056313106
1158	hsa-miR-5697	0	0	0	0.3	0	0.46	1.01	1.78122713691787	0.531153244498297	0.675750316503278
1159	hsa-miR-7975	0	0	0	0	0	0	1.01	1.78248167890742	0.519878502772537	0.663815720297903
1160	hsa-miR-6508-3p	0	0.39	0.34	0	0.82	0.46	1.01	1.78344828768385	0.395798127212334	0.552698181625191
1161	hsa-miR-6511b-5p	0.36	0.52	0.34	0.4	1.1	2.15	1.85	1.78639445537087	0.00655128411781322	0.0158633857222351
1162	hsa-miR-6511b-5p	0.36	0.52	0.34	0.4	1.1	2.15	1.85	1.78639445537087	0.00655128411781322	0.0158633857222351
1163	hsa-miR-7108-3p	0	0	0	0	0	0	1.01	1.7877130410925	0.568599107891341	0.70860084378992
1164	hsa-miR-5010-5p	0	1.18	0.34	0.3	0.82	1.38	4.04	1.79709871443261	0.10711500952463	0.189376095023368
1165	hsa-miR-4512	0.43	0	0	0	0	0.46	1.01	1.79853066770076	0.383274525266289	0.541057238745898
1166	hsa-miR-30c-5p	1566.08	1696.47	1803.21	1682.96	4433.7	6544.48	10745.52	1.80004236452314	6.69773946695445e-40	1.7073146786673e-38
1167	hsa-miR-30c-5p	1566.51	1696.47	1803.55	1682.96	4442.74	6556.91	10790.92	1.80004236452314	6.69773946695445e-40	1.7073146786673e-38
1168	hsa-miR-340-3p	68.88	61	71.31	69.43	224.29	289.49	311.77	1.80908029184323	6.23226419945848e-22	7.34254992238722e-21
1169	hsa-miR-4488	5.17	5.51	5.77	2.73	6.57	33.14	21.19	1.82620629610518	0.00784288644283848	0.0187320729009532
1170	hsa-miR-1908-5p	7.75	8.66	7.13	7.58	17.25	45.1	34.3	1.82750985640297	1.74735297727264e-05	6.41305987993781e-05
1171	hsa-miR-340-5p	478.26	580.91	676.46	704.9	2601.97	2071.09	2597.04	1.82863236334314	1.65993494165117e-11	1.06266154712098e-10
1172	hsa-miR-3656	0.43	0	1.02	0.91	0	5.52	2.02	1.85274654483601	0.254020501071435	0.385429375002328
1173	hsa-miR-455-5p	105.9	120.04	103.23	124	340.96	405.01	762.77	1.85297981943905	6.14275823138721e-22	7.29842969525836e-21
1174	hsa-miR-5587-3p	0.43	0.79	0	0	0.82	0.46	3.03	1.86366511696526	0.233920002439329	0.361075540300125
1175	hsa-miR-3188	0.86	0.39	2.04	1.52	5.75	3.22	8.07	1.86634539809381	0.00178455988210953	0.00480221296490895
1176	hsa-miR-3177-3p	2.58	3.15	5.77	3.64	16.43	15.65	15.13	1.86716870235691	0.000107573244038605	0.000351556382615674
1177	hsa-miR-1273h-5p	0.86	0	0	0	0	1.38	1.01	1.87474820761203	0.285924513799874	0.424197003542247
1178	hsa-miR-3125	0	0	0.34	0	0.82	0.46	0	1.88250419570474	0.307323929284086	0.450227950738024
1179	hsa-miR-3064-5p	0	1.57	0.34	0.91	2.46	3.68	3.03	1.92118824740996	0.0126653661491202	0.0288260443848481
1180	hsa-miR-146b-3p	3.87	1.57	2.04	3.64	6.57	3.68	34.3	1.92228750511748	0.000142944554365453	0.000462836640231791
1181	hsa-miR-5010-3p	2.58	5.12	2.38	3.94	11.5	8.28	33.3	1.95309866367115	7.34867483394602e-05	0.000249463489520395
1182	hsa-miR-6777-3p	0	0.39	0	0	0	0	2.02	1.95823065090064	0.627074638856328	0.764982237215894
1183	hsa-miR-194-5p	19.59	17.12	20.55	15.77	60.39	101.48	128.64	1.98077221327291	2.34264220047149e-13	1.7377695053233e-12
1184	hsa-miR-194-5p	24.75	22.24	25.64	20.62	61.21	108.39	135.7	1.98077221327291	2.34264220047149e-13	1.7377695053233e-12
1185	hsa-miR-3617-5p	0.43	0.39	0.34	0.91	0	1.84	7.06	1.98965091942368	0.0487022762721859	0.0948341546300065
1186	hsa-miR-3199	0	0	0.17	0.15	0	0.69	0.5	1.9939670527918	0.203821925426086	0.321437952134277
1187	hsa-miR-3199	0	0	0.17	0.15	0	0.69	0.5	1.9939670527918	0.203821925426086	0.321437952134277
1188	hsa-miR-3065-5p	7.75	8.66	6.79	8.19	23	25.77	71.64	1.99452645123907	1.03689230845018e-07	4.87826515586292e-07
1189	hsa-miR-6750-5p	0	0	0.34	0	0	1.38	0	2.02218396925045	0.513817620497736	0.658475597749384
1190	hsa-miR-6783-3p	0	0	1.02	0	2.46	0.46	1.01	2.02692886402309	0.0985029875240699	0.176374442539905
1191	hsa-miR-1306-3p	2.15	2.75	2.04	3.03	15.61	11.97	5.04	2.03423275827494	3.71817063213809e-05	0.000130648501911218
1192	hsa-miR-6884-5p	0.43	0	0.34	0	0	0.92	2.02	2.04280827019564	0.169038794021538	0.27848694385217
1193	hsa-miR-1246	82.44	58.05	72.33	67.61	237.03	624.55	66.09	2.05513286716604	4.54968474324915e-05	0.000158673084826749
1194	hsa-miR-671-5p	21.52	28.73	23.43	23.04	58.33	86.07	255.27	2.05839355261869	2.23807925045072e-13	1.67796102092616e-12
1195	hsa-miR-6819-3p	0.43	0	0.34	0	0	0.46	3.03	2.07692920065817	0.255490882532275	0.38724131601108
1196	hsa-miR-219a-5p	0.43	0.79	0.34	0.61	1.64	4.83	5.04	2.08063415678495	0.0024280381250281	0.00635095046882349
1197	hsa-miR-219a-5p	0	0	1.02	0	0	0.23	0	2.08063415678495	0.0024280381250281	0.00635095046882349
1198	hsa-miR-4709-5p	0	0.39	0	1.21	1.64	1.38	3.03	2.08268457022115	0.592827592479105	0.730997611834394
1199	hsa-miR-6832-5p	0.43	0	0	0.61	0.82	1.84	1.01	2.08455118059199	0.117701852849602	0.20550186512471
1200	hsa-miR-7845-5p	0	0	0	0.3	0	1.38	0	2.09543114657568	0.343380859638481	0.49579811041519
1201	hsa-miR-132-5p	9.47	11.02	9.17	9.1	31.22	29.46	100.9	2.09635820654199	5.9410055697852e-11	3.68552646408799e-10
1202	hsa-miR-185-3p	6.03	7.87	7.47	5.46	28.76	29.92	43.38	2.09956586602685	6.89794112288058e-11	4.26031429703902e-10
1203	hsa-miR-548a-3p	0	0.13	0.08	0	0	0.15	1.01	2.10284316326948	0.170376028524561	0.27941993373639
1204	hsa-miR-548a-3p	0	0.13	0.08	0	0	0.15	1.01	2.10284316326948	0.170376028524561	0.27941993373639
1205	hsa-miR-548a-3p	0	0.13	0.08	0	0	0.15	1.01	2.10284316326948	0.170376028524561	0.27941993373639
1206	hsa-let-7a-2-3p	0	0.79	0.51	0.76	0	2.3	9.08	2.10795252170285	0.18257221470233	0.293876285892843
1207	hsa-miR-3620-3p	0	0.39	0.34	0	0	0	4.04	2.17421799322658	0.191229016945123	0.303971748023881
1208	hsa-miR-6866-5p	2.58	0.39	1.02	0.61	3.29	8.74	4.04	2.18122509705874	0.000580045481987082	0.00171205003314924
1209	hsa-miR-503-5p	18.51	19.28	13.58	20.01	41.9	34.98	266.36	2.18604870088008	1.9259333270929e-05	7.05002225740013e-05
1210	hsa-miR-6720-3p	0	0	0	0.3	0	0.92	1.01	2.18890947779217	0.441675141193126	0.593699470712141
1211	hsa-miR-548w	0.17	1.26	0.14	0.12	0	1.38	3.53	2.19358517432084	0.135700780035667	0.232015236109762
1212	hsa-miR-30e-5p	2095.56	2424.57	2969.36	2563.54	10173.74	14861.89	15853.68	2.21026235567254	8.3647366088583e-32	1.54307377968675e-30
1213	hsa-miR-610	0	0.39	0	0	1.64	0	0	2.2340001992174	0.244058964525445	0.373957014496911
1214	hsa-miR-329-3p	0	0.2	0.34	0.15	0	0	4.04	2.23743863202462	0.0938208775111748	0.169944276835487
1215	hsa-miR-329-3p	0	0.2	0.34	0.15	0	0	4.04	2.23743863202462	0.0938208775111748	0.169944276835487
1216	hsa-miR-6877-5p	0.86	0	0.34	0.61	1.64	2.76	3.03	2.23759947445853	0.0281970132857719	0.0590914986945473
1217	hsa-miR-500a-5p	1.51	2.36	2.21	2.88	7.81	15.88	15.13	2.24311831797976	2.9728979545467e-07	1.35324770528392e-06
1218	hsa-miR-4691-3p	0	0	0	0.3	1.64	0	0	2.24994113107326	0.249856216492879	0.381914020585595
1219	hsa-miR-3928-3p	0.86	1.18	0.68	0.3	7.39	1.38	4.04	2.25091455373353	0.00144335105849904	0.00391407772536876
1220	hsa-miR-6511a-5p	0.14	0.07	0.17	0.2	0.27	1.23	1.01	2.25652404920382	0.00271975996839063	0.00702229001046715
1221	hsa-miR-6511a-5p	0.14	0.07	0.17	0.2	0.27	1.23	1.01	2.25652404920382	0.00271975996839063	0.00702229001046715
1222	hsa-miR-6511a-5p	0.14	0.07	0.17	0.2	0.27	1.23	1.01	2.25652404920382	0.00271975996839063	0.00702229001046715
1223	hsa-miR-6511a-5p	0.14	0.07	0.17	0.2	0.27	1.23	1.01	2.25652404920382	0.00271975996839063	0.00702229001046715
1224	hsa-miR-128-3p	765.39	515.38	653.2	673.52	3418.63	3239.41	3017.27	2.2697930204031	3.92090861692377e-21	4.54306932308027e-20
1225	hsa-miR-128-3p	625.05	410.29	534	555.28	3316.75	3064.98	2857.86	2.2697930204031	3.92090861692377e-21	4.54306932308027e-20
1226	hsa-miR-151b	39.17	45	42.62	43.86	106.4	434.16	178.08	2.28720225444027	9.5917144081285e-15	8.00451404773581e-14
1227	hsa-miR-9-3p	2.8	1.57	2.38	2.73	9.86	13.96	17.49	2.30073574408927	3.73717755730412e-08	1.8689524481774e-07
1228	hsa-miR-9-3p	2.8	1.57	2.38	2.73	9.86	13.96	17.49	2.30073574408927	3.73717755730412e-08	1.8689524481774e-07
1229	hsa-miR-9-3p	2.58	1.57	2.38	2.73	9.86	13.96	17.49	2.30073574408927	3.73717755730412e-08	1.8689524481774e-07
1230	hsa-miR-1271-5p	11.19	11.02	7.47	8.79	55.05	53.39	50.45	2.30181908951064	1.35713441175415e-14	1.09982800305163e-13
1231	hsa-miR-3912-3p	2.15	0.79	1.36	5.15	14.79	9.2	19.17	2.30217712319058	2.17046607074477e-06	8.87170096555153e-06
1232	hsa-miR-1284	0.43	0.39	0	1.52	4.11	1.84	5.04	2.31322917067709	0.012870629929206	0.0292457425619883
1233	hsa-miR-3179	0	0.26	0.11	0	0	0.77	1.01	2.32538776850082	0.120083910815149	0.208880450326103
1234	hsa-miR-3179	0	0.26	0.11	0	0	0.77	1.01	2.32538776850082	0.120083910815149	0.208880450326103
1235	hsa-miR-3179	0	0.26	0.11	0	0	0.77	1.01	2.32538776850082	0.120083910815149	0.208880450326103
1236	hsa-miR-6748-3p	0	0	0.34	0	0	0.46	2.02	2.33252623907438	0.558360670430983	0.698324406729919
1237	hsa-miR-5701	30.13	24.01	20.38	36.53	148.71	115.75	230.04	2.33287088496447	5.52171682641765e-06	2.13852126813192e-05
1238	hsa-miR-5701	30.13	24.01	20.38	36.53	148.71	115.75	230.04	2.33287088496447	5.52171682641765e-06	2.13852126813192e-05
1239	hsa-miR-1273d	1.29	1.57	0.68	0.61	7.39	4.6	5.55	2.35587070483041	0.000107515093519879	0.000351556382615674
1240	hsa-miR-501-3p	72.97	104.89	80.14	81.25	492.41	672.41	230.38	2.36827026608956	1.16798413342096e-15	1.01081095991122e-14
1241	hsa-miR-513c-5p	2.15	0.79	2.38	1.21	9.04	7.82	13.12	2.37080637337617	0.000887533822458736	0.00251887129369868
1242	hsa-miR-4660	0	0	0.34	0	0	0.46	2.02	2.38810007380569	0.193637017841553	0.307450848260315
1243	hsa-miR-30d-5p	4985.79	4613.4	4859.5	4948.21	26068.61	30740.69	30613.65	2.3975143426379	1.4507967874525e-62	8.13606838403363e-61
1244	hsa-miR-4474-3p	0	0.39	0	0	0.82	0.92	0	2.40509560210565	0.0971743389462759	0.174722171531817
1245	hsa-miR-491-5p	3.87	3.15	3.06	2.43	14.79	14.27	32.29	2.40980088116198	6.90641974397736e-09	3.72415403117549e-08
1246	hsa-miR-4733-5p	0	0	0.34	0	0.82	0.92	0	2.41448682696592	0.365742177045541	0.522267657452005
1247	hsa-miR-548y	0	1.57	1.7	0.3	1.64	1.84	18.16	2.44509478793785	0.000862375688275703	0.00245742015236288
1248	hsa-miR-1302	0.05	0	0	0.03	0.07	0.08	0.18	2.46720792864028	0.0711569175110631	0.134995938228025
1249	hsa-miR-1302	0.05	0	0	0.03	0.07	0.08	0.18	2.46720792864028	0.0711569175110631	0.134995938228025
1250	hsa-miR-1302	0.05	0	0	0.03	0.07	0.08	0.18	2.46720792864028	0.0711569175110631	0.134995938228025
1251	hsa-miR-1302	0.05	0	0	0.03	0.07	0.08	0.18	2.46720792864028	0.0711569175110631	0.134995938228025
1252	hsa-miR-1302	0.05	0	0	0.03	0.07	0.08	0.18	2.46720792864028	0.0711569175110631	0.134995938228025
1253	hsa-miR-1302	0	0	0	0.03	0.07	0.08	0.18	2.46720792864028	0.0711569175110631	0.134995938228025
1254	hsa-miR-1302	0	0	0	0.03	0.07	0.08	0.18	2.46720792864028	0.0711569175110631	0.134995938228025
1255	hsa-miR-1302	0.05	0	0	0.03	0.07	0.08	0.18	2.46720792864028	0.0711569175110631	0.134995938228025
1256	hsa-miR-1302	0.05	0	0	0.03	0.07	0.08	0.18	2.46720792864028	0.0711569175110631	0.134995938228025
1257	hsa-miR-1302	0.05	0	0	0.03	0.07	0.08	0.18	2.46720792864028	0.0711569175110631	0.134995938228025
1258	hsa-miR-1302	0.05	0	0	0.03	0.07	0.08	0.18	2.46720792864028	0.0711569175110631	0.134995938228025
1259	hsa-miR-6889-3p	0	0	0	0	0	0.46	1.01	2.49645225773473	0.470231565959623	0.619912985737322
1260	hsa-miR-3617-3p	0	0	0.34	0	0	0	3.03	2.49663498151547	0.422930400678476	0.575667809943323
1261	hsa-miR-605-3p	0.43	0	0	0	0.82	0.46	1.01	2.50550529620935	0.14969111497613	0.251337656522795
1262	hsa-miR-6855-5p	0	0	0	0	0	0.46	1.01	2.50749508384995	0.322659318131379	0.467322690103506
1263	hsa-miR-629-5p	14.64	18.89	18.34	20.62	99.41	119.66	142.26	2.50777214837135	7.98550013446769e-20	8.61205476040285e-19
1264	hsa-miR-1343-5p	0	0	0	0	0	0.46	1.01	2.51367426100289	0.266637751950385	0.400671091355241
1265	hsa-miR-5090	0	0	0	0	0	0.46	1.01	2.52102460068562	0.214587335262139	0.336150282065977
1266	hsa-miR-3126-3p	0	0	0	0	0	0.46	1.01	2.5314620194672	0.159461405944519	0.264261100631461
1267	hsa-miR-5683	0	0	0	0	0	0.46	1.01	2.54978893990286	0.0956070857437338	0.17273342037721
1268	hsa-miR-654-5p	0.86	0	0.34	0.61	0	0.46	12.11	2.56076588920137	0.0398046213105686	0.0804122176908029
1269	hsa-miR-139-5p	5.6	0.79	7.13	3.33	16.43	34.06	38.34	2.56346006526406	1.94327875699984e-14	1.54799819165555e-13
1270	hsa-miR-1973	0.43	0	0.34	0.3	2.46	0.92	2.02	2.56875082870034	0.138180246599129	0.235679690671508
1271	hsa-miR-101-3p	267.76	318	356.23	336.53	2060.55	2835.09	1449.36	2.57554900754811	7.90300565082695e-14	6.02174669698879e-13
1272	hsa-miR-101-3p	280.24	332.17	366.75	352.6	2060.55	2836.47	1449.36	2.57554900754811	7.90300565082695e-14	6.02174669698879e-13
1273	hsa-miR-194-3p	0.43	0.79	0.68	0.61	4.11	4.6	4.04	2.57772814548465	0.00217470626573919	0.00575271355578556
1274	hsa-miR-320c	3.6	3.56	4.1	2.88	20.28	16.3	31.83	2.59220353641893	3.39767791431746e-16	3.09321067264486e-15
1275	hsa-miR-320c	3.31	2.38	2.75	1.97	18.91	15.07	29.64	2.59220353641893	3.39767791431746e-16	3.09321067264486e-15
1276	hsa-miR-1292-5p	2.15	1.18	1.36	2.12	4.93	17.49	13.12	2.59300337802225	1.73648884908889e-06	7.13946441766165e-06
1277	hsa-miR-1292-3p	0	0	0	0	0.82	0.46	0	2.5979801883126	0.145029668683345	0.245273335939747
1278	hsa-miR-548ab	4.41	1.49	3.2	4.94	23.92	28.6	17.15	2.61071712955909	1.18889271660837e-09	6.80337791299974e-09
1279	hsa-miR-3911	0	0	0	0	0	0	2.02	2.63416121865783	0.127214244949508	0.219648240664052
1280	hsa-miR-1237-3p	0.43	0	0.34	0	0	2.3	2.02	2.63917882716334	0.176906202854539	0.287729114155526
1281	hsa-miR-6870-3p	0.43	0.39	0	0	1.64	1.38	1.01	2.64020343137489	0.420831840410068	0.575550286474098
1282	hsa-miR-885-5p	1.72	0.79	0.68	1.52	3.29	8.74	16.14	2.64338512626547	0.00100906787575086	0.00282377876607327
1283	hsa-miR-548q	0.86	0	0.34	0.61	2.46	2.3	6.05	2.65116650008084	0.0025851527347573	0.00672427483140952
1284	hsa-miR-6885-3p	0	0.39	0.34	0	0.82	1.38	2.02	2.65694978597213	0.0838058973366828	0.15480351523851
1285	hsa-miR-4723-5p	0	0.39	0	0	0	0.92	2.02	2.65960939194598	0.459654971334749	0.610261619139506
1286	hsa-miR-664a-5p	2.58	1.97	2.72	2.43	8.22	23.93	22.2	2.66432470151394	8.33700327793536e-09	4.42745401350961e-08
1287	hsa-miR-548ar-3p	0	0	0	0	0.82	0	1.01	2.66630303199222	0.0979870701386669	0.175899964576711
1288	hsa-miR-24-1-5p	1.72	10.63	7.13	5.31	31.22	45.1	69.62	2.66990361087297	1.40604240683775e-09	8.01329859506716e-09
1289	hsa-miR-7851-3p	0.86	0	0	0.3	0.82	1.84	4.04	2.67135642400687	0.0221670898214825	0.0478863789363922
1290	hsa-miR-6500-3p	0	0	0	0	0.82	0.46	0	2.67393829845528	0.374688595748572	0.532772222352431
1291	hsa-miR-6857-3p	0	0	0	0	0	0	2.02	2.67676652826924	0.365810869912888	0.522267657452005
1292	hsa-miR-2110	9.9	15.74	10.53	12.73	62.44	116.44	93.83	2.681851353894	3.89708952653896e-14	3.03539973122646e-13
1293	hsa-miR-3195	0	0.39	0	0	0.82	0	2.02	2.69244342245927	0.310962022873946	0.453661556783842
1294	hsa-miR-6820-3p	0	0	0	0	0.82	0.46	0	2.69474271488728	0.47827037202753	0.629058657134992
1295	hsa-miR-876-5p	0	0	0	0	0.82	0.46	0	2.69829757919488	0.499600197733008	0.645566338453158
1296	hsa-miR-4521	9.47	13.38	8.83	8.79	16.43	30.84	248.2	2.71379118690926	9.14349911993758e-08	4.3254353900621e-07
1297	hsa-miR-6861-5p	0	0.39	0	0	1.64	0.46	0	2.72027443546258	0.233973791943304	0.361075540300125
1298	hsa-miR-337-5p	0	0	0	0	0.82	0	1.01	2.72331873327755	0.11926014323877	0.207705243255597
1299	hsa-miR-6826-5p	0	0.39	0	0	0	0.92	2.02	2.72607163461423	0.144433729591696	0.244560493825554
1300	hsa-miR-378i	5.38	4.33	3.57	3.64	28.37	39.47	26.27	2.72963434413275	5.82006870891942e-13	4.10037001502765e-12
1301	hsa-miR-6511a-3p	1.18	1.08	0.59	1.52	4.31	7.79	15.64	2.73438993996832	5.21534837561313e-13	3.69288809222707e-12
1302	hsa-miR-6511a-3p	1.18	1.08	0.59	1.52	4.31	7.79	15.64	2.73438993996832	5.21534837561313e-13	3.69288809222707e-12
1303	hsa-miR-6511a-3p	1.18	1.08	0.59	1.52	4.31	7.79	15.64	2.73438993996832	5.21534837561313e-13	3.69288809222707e-12
1304	hsa-miR-6511a-3p	1.18	1.08	0.59	1.52	4.31	7.79	15.64	2.73438993996832	5.21534837561313e-13	3.69288809222707e-12
1305	hsa-miR-339-5p	18.94	25.19	19.7	19.4	68.19	178.57	278.47	2.73810182679347	7.28773227868172e-43	2.04348013094235e-41
1306	hsa-miR-4647	0	0.39	0	0	0	2.3	0	2.74304550613784	0.253060222951449	0.384851255783934
1307	hsa-miR-342-5p	9.9	12.59	13.24	14.55	58.33	129.33	110.98	2.74628649963334	2.10507548600421e-22	2.68301439216173e-21
1308	hsa-miR-6829-5p	0	0	0	0	0	1.38	0	2.74695881187017	0.364126853240149	0.521102468526568
1309	hsa-miR-4423-5p	0	0	0.34	0.3	0.82	0.92	3.03	2.75064832979317	0.0467168535714008	0.0916042359539915
1310	hsa-miR-328-5p	0.43	0	0	0	0.82	1.38	0	2.75082077854763	0.126893320400752	0.219364285082435
1311	hsa-miR-4508	0.86	0	0	1.21	1.64	5.98	5.04	2.76403949628828	0.0202567408689379	0.0440993023264767
1312	hsa-miR-4750-5p	0	0	0	1.21	2.46	3.68	1.01	2.78228260704344	0.02920418799283	0.0608384421485107
1313	hsa-miR-1343-3p	1.72	1.97	5.09	2.43	15.61	29.46	22.2	2.78411031261371	9.84613720399957e-07	4.20862328049006e-06
1314	hsa-miR-570-3p	0	0	0	0.3	0	0.46	3.03	2.78558338184604	0.484398960058567	0.633652530873909
1315	hsa-miR-1224-5p	0	0.39	0	0	0	0.92	2.02	2.79372718534293	0.0460733918024576	0.0907231675660752
1316	hsa-miR-2467-3p	0	0	0.34	0	0	0.92	2.02	2.79654503864214	0.0438613287615902	0.0872279839158105
1317	hsa-miR-6806-3p	0.43	0	0.34	0.3	2.46	1.84	2.02	2.80207168262964	0.0509945472071714	0.0990226526100475
1318	hsa-miR-216b-5p	0	0.79	1.02	0.61	1.64	5.98	8.07	2.81238696454929	3.5887678757994e-05	0.000126418406077155
1319	hsa-miR-3609	3.01	1.57	3.06	1.82	23.83	10.13	23.21	2.81323410001231	4.68857189887907e-07	2.08018284880647e-06
1320	hsa-miR-1273e	0	0.39	0	0	0	0.46	3.03	2.82183251852843	0.132552323239008	0.227186255722603
1321	hsa-miR-5004-3p	0	0	0	0.3	0.82	0.92	1.01	2.83804121225411	0.0575232167798892	0.111084779511577
1322	hsa-miR-581	0	0.39	0.34	0	1.64	2.3	0	2.85060970840276	0.0631098072365223	0.121371673176412
1323	hsa-miR-3200-5p	0.43	0	0	0.3	2.46	0.46	2.02	2.86016172740063	0.0277343207708693	0.0582088588634113
1324	hsa-miR-877-3p	2.15	1.97	2.38	2.43	10.68	10.13	43.89	2.86122862899266	9.61158153542724e-05	0.000320843745539738
1325	hsa-miR-660-3p	0	1.18	0	0.91	1.64	9.2	2.02	2.89760076778264	0.0141256333036186	0.0316866206266772
1326	hsa-miR-145-3p	119.24	126.73	116.14	121.88	996.59	1084.33	1004.92	2.92071656048378	2.22779552064528e-12	1.53106339212974e-11
1327	hsa-miR-532-5p	640.12	641.12	612.28	593.32	5155.47	7552.57	2263.08	2.92260822377357	5.65468838512514e-22	6.7759599281585e-21
1328	hsa-miR-3149	0	0	0.34	0	1.64	0.92	0	2.92541744230914	0.0653712544307401	0.124864439661986
1329	hsa-miR-548aq-3p	0.22	0.49	0.34	0.15	2.38	2.72	4.54	2.94683134582604	0.00146398848774939	0.00396237810776957
1330	hsa-miR-502-3p	18.51	18.5	16.98	17.28	147.34	200.9	113.34	2.97786858025061	3.9081709930111e-27	6.15646711483321e-26
1331	hsa-miR-6868-3p	0.86	0.79	0.68	0.3	7.39	6.44	2.02	2.98415891617873	0.000414801448139587	0.00125876976253615
1332	hsa-miR-6516-5p	1.72	1.18	0.34	0	4.11	6.9	11.1	2.98562498530775	0.000160286342827442	0.000513062677269575
1333	hsa-miR-6735-3p	0	0	0	0	0	0.92	1.01	2.99615735915688	0.107265746108306	0.189403748166052
1334	hsa-miR-6895-5p	0	0.79	0	0	2.46	1.38	1.01	3.01166544057127	0.0893943179448401	0.1634039553568
1335	hsa-miR-6758-3p	0.43	0	0	0	1.64	0.92	0	3.01426046249488	0.250069237444776	0.381914020585595
1336	hsa-miR-6894-3p	0	0	0.68	0	0.82	0.46	5.04	3.01440637134884	0.0480866952030479	0.0937657116476678
1337	hsa-miR-628-5p	5.6	14.17	6.79	10.31	72.3	84.68	105.94	3.01945343869526	7.95478579934239e-24	1.08277763987165e-22
1338	hsa-miR-4742-3p	0	0.79	0.34	0.91	4.11	5.06	6.05	3.03511477320516	0.000720034210842234	0.00209437336846641
1339	hsa-miR-508-5p	1.29	0.79	1.36	0.91	10.68	5.52	16.14	3.04486047128247	0.000213588451495657	0.00066991277180517
1340	hsa-miR-552-3p	0	0	0	0	0	1.84	0	3.04756473204879	0.637874633966012	0.768959790903137
1341	hsa-miR-6515-3p	0	0	0	0	0	0.46	2.02	3.05638841447919	0.413218255094007	0.568664119846537
1342	hsa-miR-4749-3p	0	0	0	0	0	0.46	2.02	3.10498415240123	0.104823333391299	0.185793063735273
1343	hsa-miR-1307-3p	397.33	356.97	337.21	353.51	3467.93	3840.26	3035.94	3.10706043283215	1.0982768511302e-35	2.26438844894786e-34
1344	hsa-miR-1287-3p	0	0.39	0	0.3	2.46	0	3.03	3.10831620510147	0.15618435638376	0.260405469519186
1345	hsa-miR-6855-3p	0	0	0	0	0	0.46	2.02	3.11024400519575	0.0881276006548153	0.161721068217344
1346	hsa-miR-4755-5p	0	0	0	0	0	0.46	2.02	3.11279543662274	0.080682941391323	0.15002318810429
1347	hsa-miR-580-3p	0.43	0	0.34	0	1.64	1.84	2.02	3.11641935484687	0.013936836920222	0.0314220572900571
1348	hsa-miR-4734	0	0	0	0	0.82	0.92	0	3.12508587369623	0.100408433702471	0.178645461993483
1349	hsa-miR-1226-5p	0.43	0.79	0.34	0.61	0.82	5.06	13.12	3.1343930387239	0.000101586920351182	0.000336701802204155
1350	hsa-miR-6760-3p	0	0	0	0	0.82	0.92	0	3.14298540450798	0.384581044372623	0.541057238745898
1351	hsa-miR-185-5p	26.26	39.36	32.6	30.01	382.86	262.8	280.49	3.14720951160638	6.44691423482484e-19	6.59749909286454e-18
1352	hsa-miR-218-2-3p	0.43	0.39	1.36	0	1.64	8.28	8.07	3.15430137394103	0.00506361950140385	0.0125427465388131
1353	hsa-miR-210-3p	127.42	178.68	142.29	144.92	1178.98	652.16	3378.98	3.1784127886059	5.97672856777946e-23	7.83119014208112e-22
1354	hsa-miR-1244	0.14	0	0	0	0.82	0	0.34	3.17917419808237	0.0464920476407317	0.0914039999738717
1355	hsa-miR-1244	0.14	0	0	0	0.82	0	0.34	3.17917419808237	0.0464920476407317	0.0914039999738717
1356	hsa-miR-1244	0.14	0	0	0	0.82	0	0.34	3.17917419808237	0.0464920476407317	0.0914039999738717
1357	hsa-miR-3653	3.01	0.79	0.34	0	7.39	8.28	19.17	3.21036365634721	0.00185343181071002	0.00494954552117229
1358	hsa-miR-140-5p	53.38	60.61	52.64	46.08	351.64	757.56	652.79	3.22307556770761	4.453025743574e-51	1.83621826249728e-49
1359	hsa-miR-1245a	0	0.39	0	0	0	0	5.04	3.22498211392869	0.547377905744105	0.689509275699223
1360	hsa-miR-4466	0	0.79	0	0.3	2.46	3.22	3.03	3.22813462442718	0.00724860312271684	0.0174016122911798
1361	hsa-miR-500b-5p	0.43	1.18	0.85	1.21	6.57	13.12	12.11	3.23613027875725	4.43402770023444e-08	2.16603025635146e-07
1362	hsa-miR-3164	0	0	0	0.3	2.46	0	1.01	3.26114609140404	0.0778632364509477	0.145746672235285
1363	hsa-miR-6803-3p	0	0.39	0.34	0	0.82	1.84	4.04	3.26245299242582	0.00888242475459208	0.0208595636615378
1364	hsa-miR-374a-5p	62.2	91.31	109.35	90.6	365.74	1099.75	1868.92	3.26707419355356	4.82740720897663e-21	5.54756139916823e-20
1365	hsa-miR-6739-3p	0	0	0	0	0	1.38	1.01	3.3027948243617	0.14403338463764	0.24445928902413
1366	hsa-miR-628-3p	3.44	3.54	3.4	6.67	37.79	49.25	67.6	3.30355782355913	5.02670344054206e-36	1.08422126517538e-34
1367	hsa-miR-874-3p	55.96	78.32	64.18	82.16	397.65	990.9	1187.54	3.30531520097972	8.70558412559862e-36	1.82167596180437e-34
1368	hsa-miR-766-5p	0.86	0.39	1.02	0	6.57	5.98	6.05	3.30755330180266	0.00165210446796521	0.00445432781555235
1369	hsa-miR-1180-3p	85.23	90.52	89.31	96.71	955.51	792.54	1424.64	3.31445026305546	2.51506320360062e-25	3.79152538865383e-24
1370	hsa-miR-4458	0	0	0	0	0.82	0	2.02	3.32663830831189	0.0526595653241025	0.101973357160762
1371	hsa-miR-24-3p	471.59	546.67	480.69	447.04	4066.87	5430.39	8206.82	3.33339668298349	1.39420005936123e-42	3.83268330044008e-41
1372	hsa-miR-24-3p	463.41	538.79	473.22	440.07	4066.04	5424.87	8188.66	3.33339668298349	1.39420005936123e-42	3.83268330044008e-41
1373	hsa-miR-139-3p	0	0.79	0.68	0.61	2.46	8.74	8.07	3.34589057287307	0.000115252109022695	0.000375775481046088
1374	hsa-miR-504-5p	111.49	70.06	86.26	79.74	834.73	1102.28	1162.31	3.35875969856672	2.00496376495445e-84	2.16227630651241e-82
1375	hsa-miR-3124-5p	0.43	0	0	0	0.82	1.84	1.01	3.36306443317627	0.0119682736036152	0.0273727888944021
1376	hsa-miR-5004-5p	0	0.39	0	0	1.64	0.46	2.02	3.37743454042504	0.0874442063812169	0.160888159247331
1377	hsa-miR-383-5p	0	0	1.02	0.61	1.64	8.74	5.04	3.38231524160931	0.000144943424105977	0.000468227374646499
1378	hsa-miR-4685-3p	0	0	0.34	0	1.64	1.84	0	3.40169818104903	0.0105216058266447	0.0243822997833982
1379	hsa-miR-5187-5p	0	0	0	0	0	0.92	2.02	3.42021490719699	0.126399960490188	0.218781166181781
1380	hsa-miR-4662a-5p	0.86	1.97	2.38	3.03	20.54	32.22	24.21	3.42445288964687	1.95143885728581e-11	1.23239517023185e-10
1381	hsa-miR-328-3p	157.12	108.23	120.55	96.71	1082.85	1573.11	2031.02	3.4302744005058	8.28893082413169e-21	9.44803334588019e-20
1382	hsa-miR-6784-3p	0	0	0	0.3	1.64	0	3.03	3.49170204441741	0.229283050630522	0.35480666333774
1383	hsa-miR-330-3p	23.25	18.89	19.36	21.53	195.54	249.45	409.63	3.4985897178309	9.51066148963754e-58	4.76212407445422e-56
1384	hsa-miR-6514-5p	0.43	0.39	0.34	0.3	4.11	5.98	4.04	3.54778464214989	0.000321270462670556	0.000983452376995894
1385	hsa-miR-7113-5p	0	0	0	0	0	0.46	3.03	3.549118902004	0.040986819506233	0.0823259612431786
1386	hsa-miR-95-5p	0	0	0	0	0	0.46	3.03	3.55654770204482	0.023183729300096	0.0496996765729888
1387	hsa-miR-4726-5p	1.29	0	0	0	1.64	3.22	9.08	3.55757191408715	0.0116921251755702	0.0268407668556598
1388	hsa-miR-3612	0	0	0	0	0.82	0.92	1.01	3.55822730698297	0.0142645318051166	0.0319470824133761
1389	hsa-miR-6721-5p	0.43	0	0.68	0.61	3.29	7.36	8.07	3.56868369410063	2.23384446711335e-05	8.11360088832361e-05
1390	hsa-miR-152-3p	93.84	81.86	94.75	76.7	1098.05	777.81	1837.3	3.57374698172877	4.01532818476896e-27	6.25498901671787e-26
1391	hsa-miR-4706	0	0.39	0	0	0.82	1.84	2.02	3.58106795204053	0.0147552328861231	0.0328362484227692
1392	hsa-miR-6750-3p	0	0	0.68	0	3.29	1.84	2.02	3.58607417335117	0.0394405573634829	0.0799070251786171
1393	hsa-miR-6812-3p	0	0	0	0	1.64	0	1.01	3.59755472122407	0.185125228188713	0.296284897169606
1394	hsa-miR-548ak	0	0	0	0	0	0	3.53	3.62732289817566	0.381079144690571	0.539748893149238
1395	hsa-miR-301a-5p	3.44	5.9	6.11	7.28	91.2	72.26	75.67	3.63536840931798	5.01717126818521e-31	9.13516119220216e-30
1396	hsa-miR-760	6.46	5.12	8.49	5.76	85.45	84.68	109.98	3.64246064802838	3.78406729906038e-19	3.98891906261854e-18
1397	hsa-miR-4473	0	1.18	0.68	0.91	13.97	6.44	11.1	3.65727408880029	2.3559186850542e-08	1.22333259127629e-07
1398	hsa-miR-6833-3p	0	0	0	0	1.64	0.46	1.01	3.65944888535076	0.00940778684741798	0.0219462847921464
1399	hsa-miR-4738-3p	0	0	0	0	0.82	0.46	2.02	3.66136771426627	0.0475825501462481	0.0930414718340862
1400	hsa-miR-6804-5p	0	0	0	0	1.64	0.46	1.01	3.6637307534886	0.00977409407516265	0.022725173952534
1401	hsa-miR-3192-5p	0	0	0	0	1.64	0.92	0	3.66491406278801	0.0302425897425325	0.0629081762893629
1402	hsa-miR-144-3p	0	0	0.68	0	1.64	0.92	7.06	3.6844196798628	0.151782395391001	0.254240045804282
1403	hsa-miR-6851-5p	0	0	0	0	0.82	0.46	2.02	3.68694075260487	0.184974764249306	0.296284897169606
1404	hsa-miR-6728-3p	0	0	0	0	0.82	0.46	2.02	3.69460109109672	0.346252978114869	0.499430735922887
1405	hsa-miR-219b-5p	0	0	0.34	0.3	0	5.52	2.02	3.69712335680493	0.00412998050655258	0.010339701196762
1406	hsa-miR-6516-3p	0	0.39	0	0	0.82	2.76	1.01	3.70502113804176	0.00871495186118768	0.0205350630409834
1407	hsa-miR-206	2.58	2.75	4.41	1.82	47.38	39.58	37.33	3.70593690146597	5.36561920104526e-08	2.60297512798112e-07
1408	hsa-miR-501-5p	6.03	9.05	9.51	9.1	73.12	173.97	147.31	3.7158164596427	1.40470746304774e-36	3.07718728623896e-35
1409	hsa-miR-4665-5p	0	0	0.34	0.3	0.82	3.68	4.04	3.72486457249241	0.00383985328249682	0.00969995369740639
1410	hsa-miR-1288-3p	0	0	0	0	1.64	0.46	1.01	3.72827268592819	0.0194696871604299	0.0425179149515931
1411	hsa-miR-374b-5p	122.26	104.3	134.14	146.69	1474.48	1492.56	3271.36	3.73618512849669	4.43966838808174e-27	6.84001657152813e-26
1412	hsa-miR-513b-5p	0	0	0.34	0.61	1.64	2.3	10.09	3.73685356492394	0.00534959877212712	0.013158135927232
1413	hsa-miR-1233-3p	0	0	0	0	0	0.69	1.01	3.75583999549836	0.0172077012934179	0.0378731510414002
1414	hsa-miR-1233-3p	0	0	0	0	0	0.69	1.01	3.75583999549836	0.0172077012934179	0.0378731510414002
1415	hsa-miR-1229-3p	0	2.36	0.68	0.61	6.57	9.67	34.3	3.78250182246063	9.42498478609193e-07	4.04092619880761e-06
1416	hsa-miR-3117-3p	0.43	0.39	0	0.3	4.11	2.3	8.07	3.79366482845773	0.000177148532930894	0.000564459643566165
1417	hsa-miR-6815-3p	0	0	0	0	0.82	1.38	1.01	3.81164432360964	0.275823397051639	0.412704805407042
1418	hsa-miR-4659a-3p	0	0	0	0	0.82	1.38	1.01	3.83214326316098	0.0149841452663659	0.0332928235553803
1419	hsa-miR-505-5p	8.61	11.02	5.09	8.49	64.91	148.66	244.17	3.85678623869558	4.4337457689322e-24	6.09422702749308e-23
1420	hsa-miR-224-3p	0.43	0	0.34	0.3	1.64	7.36	4.04	3.86791474669677	0.000180347751202594	0.000572053274176555
1421	hsa-miR-378a-3p	1094.6	922.16	917.93	1061.01	15978.07	18858.21	14680.47	3.89354083228798	1.58632021264147e-79	1.30824761066079e-77
1422	hsa-miR-876-3p	0.43	0	0.34	0.61	6.57	2.3	11.1	3.89886830514002	6.40111352006712e-05	0.000218886857442295
1423	hsa-miR-3677-5p	0	0	0	0	0.82	0.92	2.02	3.90093447714915	0.014664207456657	0.0327376096404987
1424	hsa-miR-4425	0	0	0	0	0	1.84	2.02	3.90954158653382	0.0686935652409789	0.131031807439255
1425	hsa-miR-4646-3p	0	0	0	0	0.82	0.92	2.02	3.91064058379935	0.323254428691931	0.467701454103289
1426	hsa-miR-450a-5p	6.46	8.86	6.96	7.43	97.36	55.46	286.54	3.92597161524612	2.45378502730054e-20	2.73032270498045e-19
1427	hsa-miR-450a-5p	6.46	8.86	6.96	7.43	97.36	55.46	286.54	3.92597161524612	2.45378502730054e-20	2.73032270498045e-19
1428	hsa-miR-126-3p	57.25	51.16	49.58	53.06	370.54	484.63	2522.38	3.92859218660042	5.3175098985924e-30	9.31893609728318e-29
1429	hsa-miR-1273c	0	0	0	0	1.64	1.38	0	3.94579730804714	0.0758023444316582	0.142459633905073
1430	hsa-miR-1236-3p	0	0	0	0	1.64	0	2.02	3.96163456045421	0.316791318691614	0.459773735823647
1431	hsa-miR-6849-3p	0	0	0	0	1.64	0	2.02	3.97152599717018	0.490388115823115	0.637777493862715
1432	hsa-miR-6888-3p	0	0	0	0	1.64	1.38	0	3.97311292111794	0.537562061057307	0.680756457102371
1433	hsa-miR-6873-3p	0	0	0	0	1.64	0.92	1.01	3.97571241570866	0.0102324386586964	0.0237514552971727
1434	hsa-miR-670-3p	0	0.79	1.02	1.21	4.11	17.49	25.22	3.97884593383411	1.50978015986851e-11	9.70968708319105e-11
1435	hsa-miR-33a-5p	1.72	1.18	1.36	1.82	22.18	40.96	21.19	4.05707315354536	1.79859200182048e-12	1.24832969631303e-11
1436	hsa-miR-6749-3p	0	0	0	0	0.82	0	4.04	4.09451563081289	0.409071739957304	0.566158518677334
1437	hsa-miR-6827-5p	0	0	0.34	0	4.11	0.46	1.01	4.09814300935668	0.0728959392284125	0.137921871522583
1438	hsa-miR-1273g-3p	1.29	2.1	3.91	6.39	142.96	6.9	9.33	4.12562220151668	3.07074458393495e-05	0.000109826120068286
1439	hsa-miR-506-3p	1.29	0	1.02	0.91	10.68	14.27	28.25	4.13926693086753	1.03260844487999e-09	5.95768329103597e-09
1440	hsa-miR-542-3p	6.89	5.51	9.17	9.4	157.75	70.42	268.38	4.13991880911328	2.18337304389566e-22	2.7331151853051e-21
1441	hsa-miR-3607-3p	16.36	12.2	13.58	10	213.61	252.67	353.13	4.14369194426598	4.38823709439674e-19	4.55726548618091e-18
1442	hsa-miR-6780b-3p	0	0	0	0	0	0.46	5.04	4.14882806218213	0.0408690330197803	0.0822595206156089
1443	hsa-miR-23b-5p	2.15	3.54	1.36	0.91	39.44	43.72	40.36	4.21423162249099	1.31268589722059e-08	6.91874296204233e-08
1444	hsa-miR-3190-3p	0.43	0	0	0	0.82	2.3	5.04	4.25449163948137	0.00117327987076735	0.00325086636129609
1445	hsa-miR-6818-3p	0.43	0	0	0	0.82	1.84	6.05	4.26045749140433	0.0853445574956203	0.157231366108883
1446	hsa-miR-7110-3p	0	0	0	0	0.82	1.84	2.02	4.27201586827974	0.0638473464020416	0.122621889939264
1447	hsa-miR-7641	3.87	5.31	3.91	5.61	119.95	34.06	166.98	4.28309230625855	2.84706789973417e-14	2.2424658401277e-13
1448	hsa-miR-7641	3.87	5.31	3.91	5.61	119.95	34.06	166.98	4.28309230625855	2.84706789973417e-14	2.2424658401277e-13
1449	hsa-miR-1185-1-3p	0.43	0	0	0.61	0	0.46	24.21	4.2831923368212	0.000758798755206477	0.00219347598927728
1450	hsa-miR-551b-5p	0.43	1.97	1.02	1.21	12.32	16.11	64.57	4.29432738134171	1.07729409216087e-09	6.19002589020305e-09
1451	hsa-miR-4431	0	0	0	0	1.64	2.3	0	4.30726541469663	0.121492165811754	0.211068174062056
1452	hsa-miR-6853-3p	0	0	0	0	0.82	1.38	3.03	4.34349929401411	0.0314227294796068	0.0650136024603514
1453	hsa-miR-4709-3p	0	0	0	0	2.46	1.38	0	4.34604928284584	0.203279077622924	0.320942868048805
1454	hsa-miR-95-3p	7.32	9.84	6.79	9.7	134.74	268.32	190.69	4.35176470066683	1.85378178024016e-42	4.99808087672442e-41
1455	hsa-miR-4429	0	0	0	0	0.21	3.36	2.19	4.36738013970199	0.296757334185109	0.438412837226052
1456	hsa-miR-146b-5p	98.15	96.42	95.08	109.9	561.56	829.36	7849.65	4.37212121420615	3.92724931925284e-23	5.24381290056427e-22
1457	hsa-miR-6796-3p	0	0	0	0	1.64	0.46	3.03	4.37718127487767	0.25871533862857	0.390860888747043
1458	hsa-miR-1277-5p	4.74	4.72	7.47	0.91	69.01	103.55	169.5	4.38013148726998	5.86413093095047e-23	7.75614298603072e-22
1459	hsa-miR-6515-5p	0	0	0	0	0.82	0.92	4.04	4.39937631083574	0.00139732626602065	0.00379661128868401
1460	hsa-miR-1291	0.86	1.18	2.38	1.52	27.11	6.9	93.83	4.40502187067529	3.87613453542452e-07	1.74737640471549e-06
1461	hsa-miR-6798-3p	0	0.39	0.34	0	5.75	1.38	7.06	4.41514461888436	0.000500315077757558	0.00149242923194914
1462	hsa-miR-1914-3p	0	0	0.34	0	0.82	3.22	5.04	4.42781133303372	0.00356224055409746	0.00908047501244479
1463	hsa-miR-450a-1-3p	0	0.39	0.34	0	4.93	0.92	9.08	4.42796859412086	0.00263463968220421	0.00684030524898204
1464	hsa-miR-224-5p	38.31	23.22	31.58	25.77	525	1256.92	341.03	4.44663762997776	7.47994457604926e-38	1.71916103206903e-36
1465	hsa-miR-3135b	0	0	0	0	1.64	1.38	2.02	4.45080374426677	0.427931507078116	0.580232082131063
1466	hsa-miR-3127-3p	0.43	0	0	0.61	8.22	5.98	5.04	4.47589356942926	0.000106900612186754	0.000351255600635121
1467	hsa-miR-378a-5p	7.75	6.3	6.11	10	148.71	156.94	317.82	4.48549949096219	3.16335553251262e-50	1.23195123793964e-48
1468	hsa-miR-374c-5p	0.22	0	0	0.1	2.6	1.61	5.38	4.49306074403892	0.000849669091398228	0.00243109401253126
1469	hsa-miR-3194-3p	0	0	0	0	3.29	0.92	0	4.53811372327636	0.480575442474823	0.630867762499721
1470	hsa-miR-6769b-3p	0	0	0	0	0.82	0.92	5.04	4.60179788322989	0.431893338888627	0.58366673934534
1471	hsa-miR-362-5p	6.46	18.1	11.89	17.28	180.75	562.42	444.95	4.61107564372702	6.56010930375536e-48	2.35827519073462e-46
1472	hsa-miR-598-5p	0	0.39	0.68	0	9.04	4.6	10.09	4.62447515848624	3.84626507488166e-06	1.50686075602947e-05
1473	hsa-miR-6507-5p	0	0	0.34	0	0	2.3	10.09	4.63611572793966	0.470461780901933	0.619912985737322
1474	hsa-miR-7111-3p	0	0.39	0	0	2.46	0	8.58	4.66337075716098	0.030481247494024	0.0633106799801802
1475	hsa-miR-1301-3p	19.37	20.86	16.98	20.92	458.45	562.88	786.98	4.69921961297078	2.26695607357612e-67	1.58913620757686e-65
1476	hsa-miR-500b-3p	0	0	0.34	0.3	4.93	7.36	3.03	4.72985017929835	0.000303404401841003	0.000932835463555012
1477	hsa-miR-4498	0	0	0	0	0.82	1.38	5.04	4.73618620715463	0.000497983694109977	0.00148864208772321
1478	hsa-miR-7151-3p	0.43	0	0.34	0.3	9.86	7.36	7.06	4.80339978338522	0.190307846723516	0.303195001257237
1479	hsa-miR-3611	0	0	0	0.3	1.64	2.76	8.07	4.83178129595618	0.000350260400735826	0.00106985856608198
1480	hsa-miR-6738-3p	0	0	0.34	0	2.46	1.38	9.08	4.84996331210535	0.000416589376157287	0.00126146502240284
1481	hsa-miR-545-3p	0	0	0.34	0	3.29	2.3	7.06	4.90780624121551	6.2719790077089e-05	0.000215522415902154
1482	hsa-miR-7-5p	6.03	5.25	4.58	5.36	165.14	164.15	260.65	4.9108316153079	6.55321471613768e-54	2.87112719750782e-52
1483	hsa-miR-7-5p	6.89	6.43	5.26	6.27	165.14	163.23	261.66	4.9108316153079	6.55321471613768e-54	2.87112719750782e-52
1484	hsa-miR-7-5p	6.03	4.85	4.41	5.05	165.14	163.23	258.63	4.9108316153079	6.55321471613768e-54	2.87112719750782e-52
1485	hsa-miR-7151-5p	0	0.79	0.68	0.61	18.07	21.17	11.1	4.91322631020324	0.121690844438237	0.211151687998031
1486	hsa-miR-509-5p	0	0.39	0.34	0.15	8.22	4.6	13.12	4.98976588281875	2.89588938228695e-09	1.62401476558652e-08
1487	hsa-miR-509-5p	0	0.39	0.34	0.15	8.22	4.6	13.12	4.98976588281875	2.89588938228695e-09	1.62401476558652e-08
1488	hsa-miR-452-5p	14.64	4.33	6.45	6.97	204.58	503.5	165.47	5.03652285804979	9.5450195740058e-35	1.91173106325088e-33
1489	hsa-miR-3591-5p	0.43	2.75	0.34	0.61	24.65	67.2	21.19	5.05996332424255	9.67950955552746e-09	5.12100845164132e-08
1490	hsa-miR-642a-5p	0	0	0.51	0	4.11	7.59	11.1	5.09616346971654	0.00055242465038922	0.00163396489418921
1491	hsa-miR-3910	0	0	0	0	0.41	0.92	3.53	5.11260768454654	0.130794749655901	0.224723332129379
1492	hsa-miR-3910	0	0	0	0	0.41	0.92	3.53	5.11260768454654	0.130794749655901	0.224723332129379
1493	hsa-miR-3613-5p	0.86	2.75	1.7	2.43	57.51	54.77	151.34	5.14698268587858	5.05672812542605e-30	8.97409219221179e-29
1494	hsa-miR-6505-5p	0.43	0.39	0.68	0.3	15.61	19.79	21.19	5.1764245484368	1.73667129809045e-09	9.81779499968878e-09
1495	hsa-miR-143-5p	36.16	33.85	25.47	25.47	1116.54	1404.2	1188.55	5.18006084276983	4.66096149336343e-65	2.97030364258888e-63
1496	hsa-miR-4470	0	0	0	0	2.46	3.68	2.02	5.20673075291854	0.0479822776662984	0.0936924140503487
1497	hsa-miR-6789-3p	0	0	0	0	0	3.68	7.06	5.25438750533794	0.0779831557417487	0.145776512466576
1498	hsa-miR-1914-5p	0	0	0.34	0.61	9.86	11.05	16.14	5.30071413232494	2.01466523406045e-07	9.23059038612009e-07
1499	hsa-miR-1287-5p	2.15	0.79	2.72	3.33	96.13	105.4	116.03	5.31454185729119	1.05302951543277e-49	3.99012805577499e-48
1500	hsa-miR-1278	0	0.39	0.34	0.3	18.07	9.67	8.07	5.36622307592855	2.23689498736212e-08	1.16584638374784e-07
1501	hsa-miR-4506	0	0	0	0	0	4.6	7.06	5.3917448340972	0.40124453363479	0.558080194599183
1502	hsa-miR-509-3-5p	0.86	1.97	1.7	2.43	83.8	59.37	121.07	5.39558243313935	4.44613660948312e-29	7.60180917865285e-28
1503	hsa-miR-346	0.43	1.18	0.68	0.91	19.72	63.05	37.33	5.42808723519759	4.54638233981305e-19	4.68678532383669e-18
1504	hsa-miR-1250-5p	0	0	0.34	0	8.22	0.92	9.08	5.48824952903166	5.77738077593784e-06	2.22524391424859e-05
1505	hsa-miR-6514-3p	0	0	0	0	4.11	1.38	5.04	5.49830880521259	0.0267040207654464	0.0564691359172788
1506	hsa-miR-642a-3p	0	0.39	0	0.3	6.98	14.5	5.04	5.54026455627408	6.06015789096672e-05	0.000209269491702841
1507	hsa-miR-32-5p	7.32	5.51	6.11	8.49	250.58	338.74	610.42	5.55852172575528	7.93362871904535e-45	2.47176610313368e-43
1508	hsa-miR-378c	12.38	20.3	12.08	12.3	723.01	949.94	691.08	5.61808769820021	1.7128324957915e-88	2.00115929924974e-86
1509	hsa-miR-1290	0.22	1.38	0	0.3	19.31	49.25	23.71	5.63578366492479	1.41096823321298e-11	9.11602517495203e-11
1510	hsa-miR-6726-3p	0	0	0	0	3.29	2.76	6.05	5.64005569684419	0.0438831961594302	0.0872279839158105
1511	hsa-miR-514a-3p	0.43	0.92	0.57	0.51	30.12	23.28	59.19	5.67013541942776	7.900095561566e-18	7.53464896416023e-17
1512	hsa-miR-514a-3p	0.43	0.92	0.57	0.51	30.12	23.28	59.19	5.67013541942776	7.900095561566e-18	7.53464896416023e-17
1513	hsa-miR-514a-3p	0.43	0.92	0.57	0.51	30.12	23.28	59.19	5.67013541942776	7.900095561566e-18	7.53464896416023e-17
1514	hsa-miR-6808-3p	0	0	0	0	3.29	4.14	5.04	5.72763976699219	0.065126715759386	0.124737234282321
1515	hsa-miR-1227-3p	0.43	0	0	0	4.93	4.6	13.12	5.74528179753325	1.6885421223997e-06	6.96275310471875e-06
1516	hsa-miR-4683	0	0	0	0	4.11	2.76	6.05	5.77260378868094	0.0812965535663974	0.150963931258396
1517	hsa-miR-450a-2-3p	0.43	0	0	0	5.75	2.76	16.14	5.81182379933087	7.76730448170357e-07	3.35069565641489e-06
1518	hsa-miR-6787-3p	0	0	0	0	3.29	0.92	11.1	5.83635412096073	0.30158251213066	0.443671229808169
1519	hsa-miR-378e	0	0	0.08	0	3.56	6.46	3.03	5.84308790137489	0.000453530678219159	0.00136448500185249
1520	hsa-miR-4707-5p	0	0	0	0	4.11	2.76	8.07	5.88115444066041	8.69440216411426e-07	3.73912632947491e-06
1521	hsa-miR-422a	0.43	0.39	0.17	0.76	27.39	43.95	39.52	5.89838153908648	7.23797250188471e-19	7.35336046930606e-18
1522	hsa-miR-3132	0	0	0	0	5.75	3.22	4.04	5.90539491625074	0.0157210495630105	0.0348748599483238
1523	hsa-miR-378f	0.65	0.33	0.28	0.1	19.86	36.55	20.09	5.96174171535034	2.52367468800153e-12	1.70927145535176e-11
1524	hsa-miR-378h	0	0	0	0	4.44	6.98	3.2	6.00520091679775	2.34321543798115e-05	8.48885799496012e-05
1525	hsa-miR-514a-5p	0	0	0.11	0	1.37	1.34	7.4	6.06244291012913	0.000865274341174086	0.00246067875522529
1526	hsa-miR-514a-5p	0	0	0.11	0	1.37	1.34	7.4	6.06244291012913	0.000865274341174086	0.00246067875522529
1527	hsa-miR-514a-5p	0	0	0.11	0	1.37	1.34	7.4	6.06244291012913	0.000865274341174086	0.00246067875522529
1528	hsa-miR-378d	0.22	0.89	1.02	1.24	70.6	79.81	45.94	6.11538347971113	6.30558301815539e-38	1.47340456524231e-36
1529	hsa-miR-378d	0.32	0.89	1.1	1.14	71.56	81.54	47.71	6.11538347971113	6.30558301815539e-38	1.47340456524231e-36
1530	hsa-miR-378b	0	0.2	0	0	6.37	10.59	9.59	6.14817537958989	2.67485834494499e-07	1.22154768717032e-06
1531	hsa-miR-1228-5p	0	0	0	0	0.82	6.44	13.12	6.22010659089121	9.75258506435269e-05	0.000324777298342576
1532	hsa-miR-218-5p	70.17	83.63	84.22	75.19	3737	9155.13	9392.85	6.29640361631362	5.94604320720303e-110	1.19090751092838e-107
1533	hsa-miR-218-5p	66.72	81.67	82.86	73.37	3723.85	9069.52	9353.5	6.29640361631362	5.94604320720303e-110	1.19090751092838e-107
1534	hsa-miR-378g	0.54	0.2	0	0.96	38.89	44.07	44.65	6.37434447676045	4.17040196189979e-19	4.36336085864441e-18
1535	hsa-miR-1269b	3.87	7.28	7.47	4.85	900.87	162.7	474.21	6.38750372611101	8.33177001738882e-46	2.71654454985561e-44
1536	hsa-miR-338-5p	0.86	0.39	0.68	0.61	65.73	28.53	95.85	6.39545020570136	8.05619216971783e-23	1.04581309462448e-21
1537	hsa-miR-6747-3p	0.86	0	0.34	0.3	30.4	42.34	31.28	6.40894980619619	1.72814511901789e-11	1.10017986366215e-10
1538	hsa-miR-1226-3p	0.86	0.79	1.36	1.82	63.26	88.83	284.52	6.47066567379501	3.26868348410671e-25	4.82388867865011e-24
1539	hsa-miR-1277-3p	0	0	0	0.3	6.57	13.35	18.16	6.5408441183491	6.90505121579102e-05	0.000234972859333471
1540	hsa-miR-1269a	8.61	8.86	6.45	5.15	1203.22	239.1	694.16	6.54920180150888	1.12251667113578e-47	3.93442093233089e-46
1541	hsa-miR-4301	0	0	0	0	4.11	11.51	6.05	6.5546165923436	0.000766474830229919	0.00221110640325586
1542	hsa-miR-99a-5p	147.22	171.99	185.42	160.84	20938.6	20912.69	10296.87	6.63093570638004	1.29982204883415e-70	1.01241695136971e-68
1543	hsa-miR-483-5p	5.6	6.3	3.06	7.58	57.51	45.1	2804.89	6.75913115087792	4.43853347758338e-12	2.96324949312948e-11
1544	hsa-miR-100-5p	521.31	608.46	591.05	485.54	87487.31	98379.19	37015.96	7.0044133986324	9.33286827982169e-19	9.27991583568086e-18
1545	hsa-miR-3607-5p	0	0	0	0	3.29	4.6	29.26	7.01249028528893	0.000206601702082739	0.000650911429932583
1546	hsa-miR-675-3p	0.86	2.75	2.04	2.43	43.54	24.85	1167.36	7.02091452124329	4.9196971886624e-10	2.89807372206079e-09
1547	hsa-miR-585-3p	0.86	1.97	1.02	0.61	72.3	259.58	194.73	7.0514861435038	8.59488667386067e-27	1.30978599095138e-25
1548	hsa-miR-133a-3p	24.54	31.29	25.36	34.31	3760.41	4174.85	5944.75	7.08628497256035	0	0
1549	hsa-miR-133a-3p	24.54	31.29	25.36	34.31	3760.41	4174.85	5944.75	7.08628497256035	0	0
1550	hsa-miR-675-5p	1.29	4.33	3.06	2.73	133.92	42.34	1884.72	7.29709157162351	6.68514182638229e-16	5.9697890704382e-15
1551	hsa-miR-1248	0	0.79	0.34	0.61	79.69	27.61	204.82	7.51745688383421	4.657283564678e-14	3.60746494899368e-13
1552	hsa-miR-483-3p	8.61	11.02	6.45	10.31	43.54	8.74	8216.91	7.54336174176445	3.57387465615528e-09	1.98046334700779e-08
1553	hsa-miR-6505-3p	0	0	0	0	9.04	16.57	32.29	7.8246598059433	1.03743791592334e-11	6.79667270151648e-11
1554	hsa-miR-499a-3p	0	0	0	0	9.04	29.92	27.24	8.0690600907251	0.113709968020303	0.199526126613849
1555	hsa-miR-490-5p	0	0.79	0	0.61	119.13	192.84	527.68	9.23228368940177	1.73423502046601e-11	1.10017986366215e-10
1556	hsa-miR-208a-5p	0	0	0	0	49.3	37.74	119.06	9.67634975557626	0.13122605175676	0.225188402157868
1557	hsa-miR-133a-5p	0	0.39	0.17	0.15	155.28	243.7	200.28	9.92056203573895	1.58558570945369e-34	3.13097347134377e-33
1558	hsa-miR-133a-5p	0	0.39	0.17	0.15	155.28	243.7	200.28	9.92056203573895	1.58558570945369e-34	3.13097347134377e-33
1559	hsa-miR-133b	0	0	0.23	0.51	311.38	358.99	375.33	10.160639719496	5.92787103692245e-29	1.00131026430907e-27
1560	hsa-miR-490-3p	1.72	0.39	0.68	1.52	1647.29	3755.11	3510.15	11.1722424607061	4.48580250776317e-44	1.31022814914249e-42
1561	hsa-miR-208b-3p	0	0.39	0.34	0	189.79	484.17	1189.56	11.2661075822773	1.28771455822745e-06	5.40531679830806e-06
1562	hsa-miR-499a-5p	0.43	0.79	0	0	7275.99	10342.55	11177.18	14.8851116097585	1.90579473463972e-65	1.27234486569756e-63
1563	hsa-miR-208a-3p	0	0	0	0	2048.22	5245.83	7527.8	15.8294600922895	4.3046659480957e-45	1.37162310437049e-43
1564	hsa-miR-1-3p	0.86	0.2	0.85	0.76	99603.39	23042.05	24153.71	16.2104054318081	3.88804792073593e-94	4.95549380442888e-92
