# Supplementary material for: Identification of the miRNAome of early mesoderm progenitor cells and cardiomyocytes derived from human pluripotent stem cells
Source: Sci Rep. 2018 May 23;8:8072. doi: 10.1038/s41598-018-26156-3 (PMC5966391; doi:10.1038/s41598-018-26156-3)
Supplement: Supplementary file 16 — Supplemental file 15 [file 41598_2018_26156_MOESM16_ESM.csv]

	microRNA	HLF1	HLF2	HLF3	HLF4	CM1	CM2	CM3	log2FoldChange	pvalue	padj
1	hsa-miR-493-3p	357.95	403.24	402.07	351.27	0	0	0	-11.8838744768514	2.24484380488133e-13	1.30060008785053e-12
2	hsa-miR-31-3p	234.31	137.1	141.85	255.21	0	0	0	-10.9014001574518	6.16963152255536e-19	5.31410928476102e-18
3	hsa-miR-193a-3p	246.07	186.64	199.08	293.14	0	0.46	0	-10.2100293420251	6.02461621277205e-18	4.95783703624299e-17
4	hsa-miR-665	112.7	106.57	108.72	113.22	0	0	0	-10.1036573861637	5.22409103258207e-11	2.55663849018789e-10
5	hsa-miR-487a-3p	170.46	160.14	177.09	185.64	0	0	1.01	-9.78233736402247	3.84245472629945e-11	1.92420601022438e-10
6	hsa-miR-2682-5p	93.85	86.41	83.12	86.53	0	0	0	-9.76964530960843	7.40527763525748e-14	4.48000525335504e-13
7	hsa-miR-493-5p	802.45	893.17	899.61	836.35	0	1.84	3.03	-9.61087019210426	1.74422575658325e-17	1.36578162273064e-16
8	hsa-miR-539-3p	286.4	252.89	244.86	325.54	0	0	2.02	-9.58327691161063	1.4808764311488e-12	8.21155514611268e-12
9	hsa-miR-376b-3p	74.73	51.08	53.61	100.38	0	0	0	-9.44021642594607	2.03076772152093e-08	7.97492977569923e-08
10	hsa-miR-377-5p	114.32	123.56	108.12	136.47	0	0	1.01	-9.25954510989741	1.78103011595613e-11	9.16769286779013e-11
11	hsa-miR-409-3p	6651.07	7343.51	7145.4	6343.49	3.29	19.33	33.3	-9.13542897149206	1.31012423201282e-35	2.52638881755309e-34
12	hsa-miR-431-5p	396.46	463.15	462.61	431.51	0	2.3	0	-9.06536856942393	1.26981518439852e-33	2.24739892909985e-32
13	hsa-miR-376a-5p	49.66	42.05	47.28	67.47	0	0	0	-9.00437071372483	2.41872451559605e-12	1.313021879895e-11
14	hsa-miR-100-3p	931.16	836.72	768.3	951.28	4.11	1.84	0	-8.93004835925816	1.74828572552569e-12	9.57112354821691e-12
15	hsa-miR-381-3p	5405.14	4634.34	4551.67	5353.14	3.29	16.11	30.27	-8.84800721122069	2.89497044499356e-29	4.25034297151328e-28
16	hsa-miR-31-5p	5901.32	6838.89	6962.29	6557.72	11.5	23.93	32.29	-8.64687145182306	5.07711712279769e-282	3.27981766132731e-279
17	hsa-miR-155-5p	8811.55	10006.32	9734.91	9101.83	18.07	14.27	98.88	-8.42242166073049	1.01586551543659e-48	3.36538011780531e-47
18	hsa-miR-656-3p	57.16	74.89	79.81	57.18	0	0	1.01	-8.41132586727892	7.99581238423369e-07	2.77704021516934e-06
19	hsa-let-7f-1-3p	69.12	58.47	73.49	62.9	0	0	1.01	-8.40208406750982	2.10380462542775e-11	1.07435398262951e-10
20	hsa-miR-222-5p	222.55	218.32	264.73	180.31	0	1.84	0	-8.36224953064236	1.72772276793133e-28	2.48024201796364e-27
21	hsa-miR-411-5p	8832.22	8433.4	8546.47	8618.85	9.86	74.56	19.17	-8.33448267881733	1.62736989344485e-62	7.78726630492867e-61
22	hsa-miR-539-5p	28.38	29.67	34.03	34.31	0	0	0	-8.29888240013438	2.92646755856009e-11	1.4769515959608e-10
23	hsa-miR-1185-5p	16.82	12.1	12.65	20.11	0	0	0	-8.2622837335092	4.40529284462614e-10	1.96263391560585e-09
24	hsa-miR-1185-5p	16.82	12.1	12.65	20.11	0	0	0	-8.2622837335092	4.40529284462614e-10	1.96263391560585e-09
25	hsa-miR-127-3p	33638.45	31229.23	30195.91	35711.26	27.11	377.86	6.05	-8.23452618093685	4.74460228519079e-30	7.21179547349001e-29
26	hsa-miR-98-5p	3741.49	3429.09	3466.4	3775.01	5.13	32.77	10.04	-8.1909892796377	1.485082544398e-43	3.99734718200461e-42
27	hsa-miR-137	55.33	47.81	49.09	70.14	0	0	1.01	-8.14587326183642	2.87899632957512e-10	1.29604991561361e-09
28	hsa-miR-496	60.6	43.49	39.15	53.37	0	0	1.01	-7.9753961672849	9.87072185542881e-11	4.62064225986015e-10
29	hsa-miR-655-3p	52.09	36	39.15	60.42	0	0	1.01	-7.89112666115421	4.35580727389173e-07	1.55892049802441e-06
30	hsa-miR-758-3p	323.09	264.7	280.09	367.47	0	1.38	5.04	-7.85204356784707	3.95358507055488e-19	3.52278062838408e-18
31	hsa-miR-136-3p	1677.46	1404.7	1328.19	1737.49	4.11	19.79	0	-7.81628934126275	1.48960605987615e-31	2.37601361649382e-30
32	hsa-miR-29a-5p	71.55	58.18	56.62	87.48	0	0.92	0	-7.76288426354505	1.20637976327471e-07	4.46602479699406e-07
33	hsa-miR-29b-1-5p	44.19	34.56	31.62	40.69	0	0.46	0	-7.60363901500701	1.04298880656158e-08	4.22426814444379e-08
34	hsa-miR-370-5p	18.85	17.57	21.99	18.3	0	0	0	-7.58169082269338	4.04119074736963e-09	1.67346745051332e-08
35	hsa-miR-323b-3p	106.01	139.55	142.91	114.36	0	0.46	3.03	-7.51455692446088	7.53976569389456e-14	4.53087315186594e-13
36	hsa-miR-1304-3p	544.83	576.63	592.86	469.73	3.29	4.6	4.04	-7.47860615946185	8.99261679295131e-83	6.11497941920689e-81
37	hsa-miR-380-3p	65.87	55.3	52.4	63.66	0	0.92	0	-7.47850383123689	4.60733687444307e-11	2.2720149777788e-10
38	hsa-miR-377-3p	33.04	25.92	24.09	52.03	0	0	1.01	-7.42082794328573	1.96388847279503e-08	7.75946148884153e-08
39	hsa-miR-155-3p	17.43	5.76	18.97	23.63	0	0	0	-7.35948853002717	0.252989214556648	0.351087073262287
40	hsa-miR-2682-3p	13.58	21.03	15.36	15.82	0	0	0	-7.35337658743295	2.24604150945469e-06	7.47908667581305e-06
41	hsa-miR-487b-3p	286.4	338.72	321.05	296	0.82	0.92	8.07	-7.30824559899171	6.74641453919255e-18	5.48199219159545e-17
42	hsa-miR-376c-3p	228.63	198.16	176.49	258.32	0	0.46	7.06	-7.25340988549393	3.23525853048198e-15	2.14356616481165e-14
43	hsa-miR-4454	67.8	64.95	66.71	102.35	0	0.46	2.02	-7.1981126769485	9.62795524687617e-17	7.40435605890715e-16
44	hsa-miR-376a-3p	55.37	46.32	42.92	54.89	0	0	2.02	-7.11751120444059	1.8306047591424e-11	9.38548154290469e-11
45	hsa-miR-376a-3p	55.37	46.32	42.92	54.89	0	0	2.02	-7.11751120444059	1.8306047591424e-11	9.38548154290469e-11
46	hsa-miR-221-5p	1384.17	1250.32	1295.06	1497.53	6.57	16.11	18.16	-7.0831727792037	1.49127043017519e-90	1.20420087236647e-88
47	hsa-miR-4775	22.09	21.31	26.5	25.54	0	0	1.01	-6.93241898091749	1.44597532696193e-08	5.78390130784772e-08
48	hsa-miR-1197	43.78	33.12	39.15	47.84	0	0.46	1.01	-6.90229094304566	6.69244172716244e-11	3.21436234628025e-10
49	hsa-miR-431-3p	58.78	52.71	61.44	62.14	0	1.38	0	-6.88326079785371	8.71880369817133e-14	5.1672909990997e-13
50	hsa-miR-382-5p	196.61	181.46	182.21	203.75	0.82	3.22	2.02	-6.86978604809487	1.02911635350527e-26	1.30354738110668e-25
51	hsa-miR-222-3p	25225.39	36162.83	37179.88	26519.08	102.7	294.55	886.87	-6.8596002140942	7.57358048164856e-98	8.15422165190829e-96
52	hsa-miR-138-5p	126.78	126.44	136.88	142.76	0	2.3	1.01	-6.78796831508324	2.07904316764547e-61	9.59329918784983e-60
53	hsa-miR-138-5p	120.5	120.39	133.57	138.18	0	2.76	2.02	-6.78796831508324	2.07904316764547e-61	9.59329918784983e-60
54	hsa-miR-369-5p	159.31	179.73	189.14	149.05	0	3.68	2.02	-6.78656202685409	4.96120942115316e-19	4.36046433478224e-18
55	hsa-miR-337-5p	55.13	26.21	34.03	52.41	0.82	0	1.01	-6.76783024236584	1.89816184303267e-06	6.35343290465859e-06
56	hsa-miR-3176	37.29	38.6	38.55	33.74	0	0.46	1.01	-6.7533941679306	5.03358958640235e-11	2.47277480822503e-10
57	hsa-let-7b-3p	146.54	113.48	115.95	108.83	1.64	0.46	3.03	-6.74668724464282	1.08592513797324e-11	5.72659297249563e-11
58	hsa-miR-98-3p	53.31	55.01	64.15	45.93	0	0.46	2.02	-6.74126336212575	6.21983627546396e-11	2.9985180850371e-10
59	hsa-miR-770-5p	9.32	7.49	11.44	13.91	0	0	0	-6.71417165072998	0.00679755791231169	0.0146374080378445
60	hsa-miR-33b-3p	21.08	17.86	20.78	19.25	0	0	1.01	-6.66090350115984	6.56746247355885e-08	2.46661671972036e-07
61	hsa-miR-758-5p	7.5	10.66	12.05	7.43	0	0	0	-6.55541444712783	0.000958265177481736	0.00235824497010743
62	hsa-miR-299-5p	87.76	116.65	106.62	131.32	0	1.38	4.04	-6.55381001630882	1.32320732964901e-17	1.04882446006535e-16
63	hsa-miR-154-3p	20.88	13.25	18.07	20.78	0	0	1.01	-6.5325069804633	4.01865931119755e-05	0.000119085041974019
64	hsa-miR-487a-5p	7.5	7.78	10.84	9.72	0	0	0	-6.48240112312256	0.000214092303915562	0.000579889426957876
65	hsa-miR-154-5p	19.46	15.55	13.55	20.78	0	0.46	0	-6.47778820006634	1.22032811972939e-06	4.16006314166325e-06
66	hsa-let-7g-3p	10.54	7.2	5.72	12.39	0	0	0	-6.47678978167971	0.000284703735409061	0.000756866720470177
67	hsa-miR-541-5p	5.88	10.94	11.75	5.72	0	0	0	-6.41356364796878	1.42873231333554e-06	4.83225693410869e-06
68	hsa-miR-21-3p	8645.34	6526.96	6558.71	7899.35	115.84	131.17	86.77	-6.3862433867796	2.56838517032885e-116	3.68705960007208e-114
69	hsa-miR-548h-5p	5.49	5.71	5.93	5.79	0	0.21	0	-6.37784219670405	2.34628594213656e-10	1.06364962710191e-09
70	hsa-miR-548h-5p	5.49	5.71	5.93	5.79	0	0.21	0	-6.37784219670405	2.34628594213656e-10	1.06364962710191e-09
71	hsa-miR-548h-5p	5.49	5.71	5.93	5.79	0	0.09	0	-6.37784219670405	2.34628594213656e-10	1.06364962710191e-09
72	hsa-miR-548h-5p	5.49	5.71	5.93	5.79	0	0.21	0	-6.37784219670405	2.34628594213656e-10	1.06364962710191e-09
73	hsa-miR-548h-5p	5.49	5.71	5.93	5.79	0	0.21	0	-6.37784219670405	2.34628594213656e-10	1.06364962710191e-09
74	hsa-miR-548am-5p	8.47	8.19	7.5	8.22	0	0.12	0	-6.33362150264569	1.79308708689677e-07	6.60019520305023e-07
75	hsa-miR-889-5p	6.49	7.78	9.04	8.2	0	0	0	-6.29477144972558	0.00302007963010532	0.00696775514660012
76	hsa-miR-379-3p	118.57	151.21	137.34	146.95	1.64	3.22	2.02	-6.23567011641143	5.40740741668711e-25	6.29402737149527e-24
77	hsa-miR-221-3p	16266.08	16883.51	16601.12	16671.44	149.53	254.97	608.4	-6.19999833871265	5.64544012965208e-175	1.21565144125175e-172
78	hsa-miR-33b-5p	5.47	6.34	7.23	9.72	0	0	0	-6.16084364166154	1.22630275446257e-06	4.16942936517272e-06
79	hsa-miR-589-3p	35.47	50.4	46.08	52.03	0	1.38	1.01	-6.07537439098283	6.55279703187637e-16	4.70345209176904e-15
80	hsa-miR-16-5p	5798.12	5991.38	6939.15	6660.27	116.25	156.87	121.58	-5.96205234099819	1.41758233033733e-233	6.10505456931942e-231
81	hsa-miR-16-5p	5793.46	5991.66	6937.34	6655.12	115.43	156.87	122.59	-5.96205234099819	1.41758233033733e-233	6.10505456931942e-231
82	hsa-miR-541-3p	5.68	5.47	5.12	7.81	0	0	0	-5.90772278294754	5.64526321970904e-06	1.82342001996602e-05
83	hsa-miR-299-3p	255.39	240.5	238.53	245.87	0.82	11.05	4.04	-5.89218694101073	4.79223267412589e-15	3.15896153825033e-14
84	hsa-miR-4421	7.9	6.05	2.71	6.67	0	0	0	-5.8569563660212	0.31206440044844	0.414257309917943
85	hsa-miR-412-5p	46.82	43.2	40.66	43.08	0	1.84	1.01	-5.79241280695482	2.4844481872149e-09	1.04557233155754e-08
86	hsa-miR-382-3p	66.08	70.85	59.33	75.48	0.82	0.92	4.04	-5.78086967112813	5.26687207805968e-09	2.16713335186405e-08
87	hsa-miR-376a-2-5p	5.07	4.61	5.12	6.48	0	0	0	-5.72626126520063	0.373862774820804	0.47967299410971
88	hsa-miR-487b-5p	4.26	5.18	6.63	4.96	0	0	0	-5.71443622465938	0.0590415334421534	0.100121665971252
89	hsa-miR-5100	8.31	11.52	8.73	9.91	0	0	1.01	-5.61489490700913	5.94478651228541e-06	1.91537759946951e-05
90	hsa-miR-381-5p	5.88	4.9	3.01	5.72	0	0	0	-5.59902658354235	0.0605663983055478	0.102423804464356
91	hsa-miR-494-3p	145.94	131.63	149.38	166.01	0	5.98	8.07	-5.55282711123519	1.71233678516224e-10	7.87309297661784e-10
92	hsa-miR-561-5p	128.1	100.52	102.4	176.68	0.82	3.68	7.06	-5.54527093918709	2.1971799656687e-40	5.35614436913955e-39
93	hsa-miR-495-3p	194.99	166.19	162.64	212.52	0	5.52	13.12	-5.53907448485421	1.82599399043305e-14	1.14523506584442e-13
94	hsa-let-7i-3p	27.97	15.27	19.88	30.31	0	0.92	1.01	-5.53780577180495	3.21803923291387e-09	1.34119570610475e-08
95	hsa-miR-329-3p	29.9	31.97	34.18	36.88	0	0	4.04	-5.51508826066514	8.09659053984231e-07	2.80450267492661e-06
96	hsa-miR-329-3p	29.9	31.97	34.18	36.88	0	0	4.04	-5.51508826066514	8.09659053984231e-07	2.80450267492661e-06
97	hsa-miR-29a-3p	9530.96	9589.4	9453.31	10924.2	149.53	472.05	256.27	-5.49134646919972	1.35366456405415e-34	2.46328819261685e-33
98	hsa-miR-26a-1-3p	9.53	8.93	7.23	8.77	0	0	1.01	-5.46631341214868	5.63764151515608e-06	1.82342001996602e-05
99	hsa-let-7b-5p	2132.45	2077.96	2094.91	2126.98	11.91	133.01	69.11	-5.36275970774373	1.69242163497214e-11	8.77435876454727e-11
100	hsa-miR-7974	124.86	120.97	124.69	123.13	4.11	4.14	4.04	-5.31966690604017	4.57650837137044e-38	9.69319478001739e-37
101	hsa-miR-323a-3p	202.08	224.8	221.82	198.03	1.64	3.68	21.19	-5.30786748884974	4.7440359171952e-13	2.72413084667387e-12
102	hsa-miR-485-3p	117.76	114.35	111.44	108.26	1.64	5.06	5.04	-5.30377255571957	2.045161132469e-10	9.33691937508817e-10
103	hsa-miR-130b-3p	645.47	740.08	753.24	792.41	21.36	17.26	41.37	-5.29615835008074	1.96414056301533e-105	2.306972370378e-103
104	hsa-miR-1185-1-3p	152.52	171.66	184.92	172.78	0	0.46	24.21	-5.25318278968233	3.25674553612662e-08	1.24488616351349e-07
105	hsa-miR-1185-2-3p	7.8	5.18	9.04	7.15	0	0	1.01	-5.23632469222737	2.22244402989556e-05	6.83666115863109e-05
106	hsa-miR-4435	7.3	7.06	5.57	5.53	0	0.23	0.5	-5.21551777883504	9.48040159709432e-07	3.24898643592728e-06
107	hsa-miR-4435	7.3	7.06	5.57	5.53	0	0.23	0.5	-5.21551777883504	9.48040159709432e-07	3.24898643592728e-06
108	hsa-miR-411-3p	231.07	208.53	203.29	240.73	2.46	15.19	5.04	-5.20714926115913	4.29972448849461e-16	3.19266898800864e-15
109	hsa-let-7a-5p	17445.7	15826.27	16515.03	17557.43	266.84	732.42	1038.67	-5.17346059139434	8.42760111856181e-28	1.11106741277366e-26
110	hsa-let-7a-5p	17500.02	15883.39	16564.12	17613.47	267.25	731.27	1039.68	-5.17346059139434	8.42760111856181e-28	1.11106741277366e-26
111	hsa-let-7a-5p	17418.34	15801.06	16486.42	17533.51	266.84	734.72	1058.85	-5.17346059139434	8.42760111856181e-28	1.11106741277366e-26
112	hsa-miR-134-5p	300.18	312.51	320.15	333.74	3.29	19.79	13.12	-5.16368119114353	4.63098110837415e-14	2.83565288721299e-13
113	hsa-miR-181b-3p	40.64	37.73	42.47	46.12	0.82	1.84	2.02	-5.15303570614402	3.96230990077591e-12	2.12419269369397e-11
114	hsa-miR-128-1-5p	59.19	56.17	53.01	49.36	2.46	1.84	2.02	-5.13978646526742	2.29896718830824e-24	2.58283965851673e-23
115	hsa-miR-190a-3p	4.86	3.17	2.11	3.81	0	0	0	-5.12461092010509	0.000987375898043679	0.00242066349197805
116	hsa-miR-10b-5p	6793.26	5867.67	6282.38	5991.84	53.81	415.14	296.63	-5.12454916204571	5.7260377730205e-16	4.17968406934604e-15
117	hsa-miR-4792	305.45	254.33	252.99	391.87	8.22	9.67	20.18	-5.0808395440029	3.68335915277512e-26	4.62029128678199e-25
118	hsa-miR-485-5p	68.31	81.51	74.99	69.76	0	5.52	2.02	-5.07592794913297	8.79244551320587e-19	7.47357868622499e-18
119	hsa-miR-432-3p	3.45	3.74	2.11	4.19	0	0	0	-5.06377119535735	0.070037512723106	0.117061405482863
120	hsa-miR-29b-3p	181.58	120.97	125.59	235.8	2.05	9.97	9.08	-5.05359061886416	2.21830777929011e-20	2.1073923903256e-19
121	hsa-miR-29b-3p	185.02	124.43	128.6	242.28	2.05	9.97	9.08	-5.05359061886416	2.21830777929011e-20	2.1073923903256e-19
122	hsa-miR-193b-3p	453.01	426.85	438.21	525.29	22.18	11.51	24.21	-5.05127752281957	3.23587400247564e-76	1.90034055054478e-74
123	hsa-miR-433-5p	5.88	6.34	7.83	5.91	0	0.46	0	-5.04789075171937	2.75482755335148e-05	8.44279819445073e-05
124	hsa-let-7f-5p	11273.71	11929.7	12060.12	10865.07	281.12	717.7	402.57	-5.04370456925048	7.26850736838778e-32	1.18872297720975e-30
125	hsa-let-7f-5p	11541.1	12227.63	12374.28	11126.14	282.76	722.58	402.57	-5.04370456925048	7.26850736838778e-32	1.18872297720975e-30
126	hsa-miR-138-1-3p	3.85	4.61	3.61	0.95	0	0	0	-5.0098107810661	0.000127164288026494	0.000356391019805272
127	hsa-miR-664b-3p	3.45	2.3	3.61	3.24	0	0	0	-4.97936106761616	0.000257451425042584	0.000688669236345793
128	hsa-miR-605-5p	2.23	3.17	3.92	3.24	0	0	0	-4.95711271707236	0.000144022027076881	0.000398450661634541
129	hsa-miR-142-5p	5.88	5.18	6.02	6.86	0	0	1.01	-4.94738129441303	2.89687483138263e-05	8.78764818035514e-05
130	hsa-miR-127-5p	141.07	113.48	113.24	135.9	2.46	11.51	1.01	-4.87404247977092	3.10611854884989e-15	2.06861090985261e-14
131	hsa-miR-186-3p	3.65	0.58	2.71	4.38	0	0	0	-4.85773294699982	0.000132502486870435	0.000370548080165806
132	hsa-miR-181a-3p	890.32	910.88	845.1	804.8	13.15	56.15	65.58	-4.7976092491734	2.43574551852359e-21	2.33109867402406e-20
133	hsa-miR-3161	3.04	1.44	4.22	2.29	0	0	0	-4.7900644954744	0.45707217893604	0.562157820195832
134	hsa-miR-627-3p	2.03	3.17	2.11	3.81	0	0	0	-4.78699995884022	0.000373506205430988	0.000976862383434893
135	hsa-miR-494-5p	2.03	2.59	3.01	3.43	0	0	0	-4.78118859750065	0.140755218448275	0.215646089061234
136	hsa-miR-548e-5p	5.68	4.32	5.42	5.91	0	0	1.01	-4.77732893466286	8.75868232525128e-05	0.000250913914949549
137	hsa-miR-370-3p	309.1	322.3	318.04	290.09	0	13.35	46.41	-4.70617948790731	1.21460811954122e-09	5.17912109058502e-09
138	hsa-miR-548c-5p	2.25	2.03	2.38	3.14	0	0.12	0	-4.60843762929889	0.000189942390333783	0.000518827839981496
139	hsa-miR-548o-5p	2.25	2.03	2.38	3.14	0	0.12	0	-4.60843762929889	0.000189942390333783	0.000518827839981496
140	hsa-miR-548ag	0.04	0	0	0	0.16	0.09	0	-4.55486625496395	0.000312061602364407	0.00081947884198133
141	hsa-miR-548ag	2.64	2.5	2.06	2.13	0.16	0.09	0	-4.55486625496395	0.000312061602364407	0.00081947884198133
142	hsa-miR-4286	60	82.09	63.85	80.24	6.57	1.84	5.04	-4.55473425784702	6.14579543542458e-28	8.44719968358357e-27
143	hsa-miR-548d-5p	5.37	4.09	4.1	5.37	0.26	0.25	0.5	-4.49482935000335	3.08478897176792e-07	1.12268939479553e-06
144	hsa-miR-548d-5p	8.06	5.77	6.36	7.2	0.26	0.25	0.5	-4.49482935000335	3.08478897176792e-07	1.12268939479553e-06
145	hsa-miR-34a-3p	20.27	15.27	17.47	22.3	0	1.38	2.02	-4.48066253568282	2.0184059507092e-10	9.24744854012867e-10
146	hsa-miR-199a-3p	3304.93	3724.8	3710.59	3419.27	70.93	221.84	446.8	-4.47321510534312	4.74803547591105e-24	5.28832916799748e-23
147	hsa-miR-199a-3p	3373.84	3816.83	3803.95	3492.65	70.93	221.84	446.29	-4.47321510534312	4.74803547591105e-24	5.28832916799748e-23
148	hsa-let-7i-5p	6463.89	6948.2	6656.44	6655.41	134.33	792.77	291.08	-4.46044662618737	7.06738708157882e-16	5.04478680077339e-15
149	hsa-miR-542-5p	29.39	24.77	30.42	37.74	0.82	0.46	6.05	-4.45946106836368	4.96781954250708e-15	3.25808266442596e-14
150	hsa-miR-26a-2-3p	86.75	82.66	79.81	80.43	2.46	4.6	9.08	-4.45832421410663	6.81193748008144e-31	1.04774086003157e-29
151	hsa-miR-4762-5p	1.62	3.74	1.51	2.1	0	0	0	-4.45754954654283	0.000432587393321714	0.00112004591617566
152	hsa-miR-199b-3p	3304.93	3724.8	3710.59	3419.46	70.93	221.84	446.8	-4.455469711958	1.36823404041402e-23	1.48551124387808e-22
153	hsa-miR-549a	2.03	2.3	2.71	1.72	0	0	0	-4.45340958757952	0.191135441475256	0.278093457641927
154	hsa-miR-654-5p	46.82	57.89	51.5	43.08	0	0.46	12.11	-4.43356246488871	3.09231933334334e-05	9.31299901790114e-05
155	hsa-miR-424-5p	964.8	815.11	749.63	1263.09	36.15	23.93	143.27	-4.42545165357327	8.28115545834797e-19	7.08559791535469e-18
156	hsa-miR-15b-5p	736.17	568.56	576.45	821.86	43.54	29	54.48	-4.41504517181606	4.31249587358878e-31	6.71294538394783e-30
157	hsa-miR-147b	2.03	1.73	1.51	2.86	0	0	0	-4.35569028372409	0.000829539488756806	0.00206505784098997
158	hsa-miR-2277-3p	2.03	3.46	1.51	1.33	0	0	0	-4.34545311169843	0.000550505457685605	0.00140842188382139
159	hsa-miR-584-3p	2.63	1.44	1.51	2.48	0	0	0	-4.32856938202033	0.219983283223061	0.313706845390944
160	hsa-miR-573	2.23	1.73	1.2	2.67	0	0	0	-4.3098767025247	0.000919789550904814	0.00227221433990252
161	hsa-miR-6723-5p	2.63	1.44	1.51	2.29	0	0	0	-4.3092232957017	0.00214984371761582	0.00505017833301753
162	hsa-miR-3167	3.45	2.02	1.2	1.14	0	0	0	-4.29271224361682	0.428497684747034	0.536452527803458
163	hsa-miR-15a-5p	357.95	344.77	350.57	420.08	18.9	25.77	35.31	-4.24044915008991	8.81100968863353e-119	1.42297806471432e-116
164	hsa-miR-1307-5p	613.54	556.75	576.15	709.79	35.33	52.47	39.35	-4.23027537290284	6.33521424625224e-22	6.34503628384333e-21
165	hsa-miR-1260a	462.94	690.25	610.48	576.08	46.83	29.23	49.44	-4.20744735507676	5.73548664754243e-45	1.68414744286928e-43
166	hsa-miR-181c-5p	367.07	279.39	295.45	356.04	12.32	19.79	46.41	-4.19623730790229	2.42535985272672e-25	2.95619332992728e-24
167	hsa-miR-134-3p	7.9	6.62	3.92	4.96	0	0.92	0	-4.1681447701613	0.000770626316208178	0.00192955271422668
168	hsa-miR-548s	1.82	1.44	1.81	2.1	0	0	0	-4.16554529335872	0.00226501728935686	0.00531107502331953
169	hsa-miR-19a-5p	2.43	1.15	1.2	2.1	0	0	0	-4.14364669253339	0.00114199506866914	0.00278388231834061
170	hsa-miR-4417	3.24	3.46	3.31	3.81	0	0	1.01	-4.13994643454352	0.00161451706330834	0.00383447802535731
171	hsa-miR-655-5p	1.22	2.3	1.81	1.72	0	0	0	-4.12926013312457	0.343292079415374	0.447561419379075
172	hsa-miR-1305	5.68	6.62	4.82	6.86	0	0.46	1.01	-4.12819274936944	9.69883880379604e-05	0.000276620303189944
173	hsa-miR-5002-5p	1.62	1.73	1.51	2.1	0	0	0	-4.12717474155538	0.00086287732143251	0.00213570402162989
174	hsa-miR-136-5p	36.89	32.83	32.23	53.18	0.82	5.98	0	-4.12559632979346	1.35755328343218e-14	8.55589679119206e-14
175	hsa-miR-1260b	588.61	866.53	775.83	731.04	68.19	31.99	67.6	-4.11974958759028	6.73764580448563e-45	1.93445297319899e-43
176	hsa-miR-23a-5p	46.62	35.72	45.78	41.55	4.11	2.76	3.03	-4.09639083503466	2.65375773931564e-12	1.43458368167189e-11
177	hsa-miR-545-5p	2.84	3.17	3.01	4.19	0	0	1.01	-4.08884250518174	0.000671813935484702	0.0016981115106073
178	hsa-miR-6500-3p	5.27	8.35	6.93	4.76	0.82	0.46	0	-4.0884841142246	0.14964678905102	0.226132925677097
179	hsa-miR-7977	50.47	58.18	50.3	49.17	4.11	4.14	4.04	-4.07245640410616	7.35940907802353e-26	9.05557764648229e-25
180	hsa-miR-3940-3p	3.85	3.46	3.01	2.86	0	0	1.01	-4.07088312497479	0.00371983688750207	0.00843163027833803
181	hsa-miR-1267	1.22	1.15	1.81	2.48	0	0	0	-4.06173856294702	0.00171147334695218	0.00405729094360039
182	hsa-let-7f-2-3p	27.23	28.32	20.08	32.47	0.82	2.76	3.03	-4.04958041794276	5.80359353075766e-07	2.04870022998331e-06
183	hsa-miR-6720-5p	2.43	0.86	1.51	1.72	0	0	0	-4.03007772674076	0.469392995591969	0.565589693754084
184	hsa-miR-584-5p	366.87	413.03	396.35	348.03	28.76	40.96	20.18	-3.98977118876392	1.75526110636904e-21	1.73114301483115e-20
185	hsa-miR-4788	1.22	1.73	1.51	1.91	0	0	0	-3.97976143272741	0.363963173558165	0.470711131368518
186	hsa-let-7g-5p	5367.03	5152.84	5202.46	5347.42	231.21	527.25	674.57	-3.9726398990619	1.36792945581745e-16	1.03962638642126e-15
187	hsa-miR-3942-5p	1.62	2.59	0.6	1.33	0	0	0	-3.93119361377778	0.0029244094759163	0.00677121333850154
188	hsa-miR-5094	1.42	1.15	1.81	1.72	0	0	0	-3.92709367071729	0.00191461822599295	0.00451402691237754
189	hsa-miR-450b-5p	817.85	892.59	902.93	905.72	101.88	27.61	94.84	-3.92314793982238	1.18196542008612e-22	1.23153171189619e-21
190	hsa-miR-3117-3p	48.04	44.64	46.38	56.23	4.11	2.3	8.07	-3.89754881065501	1.53610228960585e-11	8.03499659178443e-11
191	hsa-miR-28-3p	6925.72	7436.55	7094.8	6223.42	540.61	615.34	718.37	-3.87986247083283	1.92501305741989e-188	4.97423374037299e-186
192	hsa-miR-329-5p	1.11	0.72	1.66	2	0	0.23	0	-3.83124850695661	0.00187645665596541	0.00443214259507735
193	hsa-miR-329-5p	1.11	0.72	1.66	2	0	0.23	0	-3.83124850695661	0.00187645665596541	0.00443214259507735
194	hsa-miR-4677-3p	40.74	43.49	35.24	44.79	7.39	2.76	2.02	-3.78313699266547	1.82570300569595e-21	1.78697597224179e-20
195	hsa-let-7a-2-3p	34.56	27.07	25.9	36.21	0	2.3	9.08	-3.7782093185868	0.0106393834827657	0.0220289799034186
196	hsa-miR-3152-5p	8.51	10.94	9.04	8.58	0	1.38	1.01	-3.77680172039809	2.11080695513879e-06	7.04693174687161e-06
197	hsa-miR-4746-5p	19.86	18.15	20.48	16.58	1.64	1.84	2.02	-3.77453391165494	5.96290659424108e-12	3.17040136615616e-11
198	hsa-miR-4766-3p	0.41	1.44	0.9	2.67	0	0	0	-3.74330522803056	0.0163361263442262	0.0326722526884523
199	hsa-miR-548au-5p	1.23	1.51	1.66	0.91	0	0.18	0	-3.72586696645736	0.00431433949260132	0.00969413325989722
200	hsa-miR-410-5p	3.24	2.02	2.41	2.48	0	0.46	0	-3.71934677994304	0.020617887651951	0.0404223229837946
201	hsa-miR-212-3p	19.05	25.35	23.79	21.92	1.64	1.84	4.04	-3.70550474008295	1.07380035371853e-13	6.33493176714313e-13
202	hsa-miR-3677-3p	11.15	8.35	5.72	9.91	0	0.46	3.03	-3.68751636246773	4.6720613363614e-06	1.52047940719872e-05
203	hsa-miR-4761-3p	1.62	2.02	0.3	1.14	0	0	0	-3.67223252925215	0.00588828108074796	0.0129823535090894
204	hsa-miR-1285-3p	49.76	45.8	50.7	56.8	6.16	4.6	5.04	-3.63757364763969	2.3283486230567e-40	5.57078966849862e-39
205	hsa-miR-1285-3p	42.06	37.16	42.57	46.51	5.34	4.14	5.04	-3.63757364763969	2.3283486230567e-40	5.57078966849862e-39
206	hsa-miR-29c-3p	44.39	39.89	36.14	46.38	0.82	5.52	7.06	-3.62829504019739	7.03177835566047e-24	7.74933310085809e-23
207	hsa-miR-2467-5p	15.4	12.39	12.65	15.63	0	2.76	1.01	-3.57941038471649	9.96274457806018e-10	4.29062199828459e-09
208	hsa-miR-5000-3p	5.07	3.74	2.71	4.19	0	0.92	0	-3.56709384409346	0.00155939812228333	0.0037172368523802
209	hsa-miR-4725-3p	1.42	0.58	1.2	1.52	0	0	0	-3.56586618488973	0.0732903570059238	0.12233997577733
210	hsa-miR-543	69.93	82.09	88.24	70.9	1.64	9.2	20.18	-3.51664960688388	9.67385013630162e-12	5.12238294102529e-11
211	hsa-miR-4517	2.43	2.02	3.01	1.52	0	0	1.01	-3.51319865852656	0.00657137289793723	0.0142214636250166
212	hsa-miR-152-5p	112.49	99.37	107.82	101.4	7.39	13.35	17.15	-3.51197311002456	3.6304267346836e-28	5.09838189262088e-27
213	hsa-miR-151a-5p	4594.48	4379.53	4855.81	5165.94	181.57	1123.83	359.19	-3.50576994847115	7.01044215340571e-28	9.53420132863177e-27
214	hsa-miR-3613-3p	7.9	7.78	4.52	11.44	0.82	0	3.03	-3.50140323122858	1.16129278191913e-05	3.63290623302548e-05
215	hsa-let-7d-3p	299.58	356.58	355.39	359.66	9.86	90.67	19.17	-3.48027368544218	1.25274351472563e-08	5.04219508107635e-08
216	hsa-miR-2116-3p	1.01	2.88	3.61	1.52	0	0	1.01	-3.4802519891088	0.00617433550684886	0.0134978705158185
217	hsa-miR-548at-5p	1.42	0.86	1.2	0.95	0	0	0	-3.47725587982325	0.00714060431228332	0.0152996032694362
218	hsa-miR-4677-5p	0.81	1.73	0.6	1.33	0	0	0	-3.46769387193784	0.023247502805919	0.0452345988332039
219	hsa-miR-629-3p	4.66	4.61	1.81	3.81	0.82	0.46	0	-3.44525460423886	0.0012588823787309	0.0030288194289019
220	hsa-let-7d-5p	1272.59	1177.81	1234.14	1272.15	36.52	333.1	87.02	-3.4360407309909	1.55579317905822e-10	7.20460497255636e-10
221	hsa-miR-1268a	21.89	21.17	20.03	21.63	2.46	3.45	1.01	-3.38254467952946	1.10605801607139e-13	6.49557707620105e-13
222	hsa-miR-4451	1.01	0.86	1.51	0.76	0	0	0	-3.37661648462179	0.145051765991819	0.220478684307565
223	hsa-miR-181c-3p	222.45	214.15	193.05	199.65	38.61	17.03	19.17	-3.3544454480361	6.18777061841841e-16	4.46625678156234e-15
224	hsa-miR-590-5p	4.26	3.74	2.11	3.05	0	0.92	0	-3.31637717687038	0.00435272972222685	0.00976341458527273
225	hsa-miR-4511	0.61	1.15	1.51	0.76	0	0	0	-3.31084080475095	0.039992265201463	0.0724684525109259
226	hsa-miR-589-5p	221.34	192.69	222.87	188.5	32.86	26.23	20.18	-3.30853100450566	1.84626401091765e-32	3.18049746947414e-31
227	hsa-miR-22-3p	92789.9	103654.55	103736.16	98740.78	8565.06	13654.91	22276.67	-3.25843674967797	3.99301718236567e-44	1.0976549360886e-42
228	hsa-miR-1268b	24.53	24.63	22.74	24.49	3.29	4.37	1.01	-3.24679298903055	1.0356459212947e-14	6.62403232828098e-14
229	hsa-miR-219b-3p	0.81	0.29	1.51	1.14	0	0	0	-3.22934804407409	0.0329865714276024	0.061410158911329
230	hsa-miR-3662	1.01	0.58	0.9	1.14	0	0	0	-3.20480060658344	0.0176555582515869	0.0350399097711985
231	hsa-miR-4645-3p	1.01	0.29	1.2	1.14	0	0	0	-3.19601908161436	0.129301019665368	0.20153066801764
232	hsa-miR-214-3p	437.2	430.02	454.17	454.2	14.79	73.64	135.2	-3.19288941460287	2.42362712300321e-11	1.23280560744888e-10
233	hsa-miR-616-5p	4.46	4.61	5.42	4	0	0.46	2.02	-3.16164200339152	0.000506902415510719	0.00129944031912669
234	hsa-miR-5699-3p	3.85	4.61	4.82	4.96	0.82	0.92	0	-3.1477078546028	0.000458103613265405	0.00118137698271238
235	hsa-miR-668-3p	4.86	7.2	6.93	4.76	0	1.84	0	-3.13979067416293	0.000104487976245294	0.000296699923755868
236	hsa-miR-33a-3p	5.88	2.3	2.11	7.05	0.82	0.46	1.01	-3.10475375368674	0.000745404972949607	0.00187002567971047
237	hsa-miR-3155a	0.41	0.86	1.2	0.95	0	0	0	-3.08616655918184	0.132964322346816	0.205983098887394
238	hsa-miR-412-3p	2.23	0.86	1.51	1.91	0	0.46	0	-3.08596046109364	0.0305721742566554	0.0575790803784239
239	hsa-miR-7-1-3p	24.93	35.43	30.42	33.16	4.11	3.22	9.08	-3.07156122118756	6.09267260564458e-14	3.71308160683623e-13
240	hsa-miR-3934-5p	0.41	0.86	0	1.91	0	0	0	-3.03299827517801	0.030377691172943	0.0572963167816677
241	hsa-miR-4803	1.01	0.58	0.9	0.76	0	0	0	-3.03171862994791	0.0340633986414551	0.062977463869754
242	hsa-miR-5579-3p	1.01	1.44	0.6	0.19	0	0	0	-3.0019068905472	0.0631332587099133	0.106070442461909
243	hsa-miR-1293	0.41	1.73	0.6	0.57	0	0	0	-2.99389200722339	0.0398446469298224	0.072404056024375
244	hsa-miR-335-3p	1141.96	1003.19	1143.26	1190.1	73.94	47.4	599.32	-2.9577698861625	3.51782197928461e-16	2.64245697513705e-15
245	hsa-miR-5690	1.22	2.3	0.6	1.91	0	0	1.01	-2.95126172407791	0.01873907145364	0.0369631760581724
246	hsa-miR-548aq-5p	1.82	0	1.96	1.81	0.41	0	0	-2.92402550030292	0.031125607273053	0.0584509950534659
247	hsa-miR-551a	2.03	2.88	2.11	3.24	0.82	0.46	0	-2.90138332679873	0.00541273553734772	0.0119542808790654
248	hsa-miR-940	24.32	18.43	24.09	22.11	5.75	2.3	5.04	-2.89911931943151	2.01159716173114e-12	1.09661752445428e-11
249	hsa-miR-1910-5p	17.43	27.07	25	16.58	1.64	5.98	3.03	-2.89796020121751	1.99043051799398e-07	7.30578474218246e-07
250	hsa-miR-190a-5p	176.54	128.46	121.37	195.55	13.15	22.55	58.52	-2.88573120121599	9.56873342819064e-30	1.43753530107236e-28
251	hsa-miR-409-5p	24.93	21.31	18.07	29.54	0.82	6.44	5.04	-2.8505692156901	2.09015297465984e-10	9.5087240959877e-10
252	hsa-miR-651-5p	3.85	2.02	1.2	2.67	0.82	0.46	0	-2.84315639175126	0.0128335818284945	0.0259890089693023
253	hsa-miR-3679-3p	0.2	0.58	1.2	0.95	0	0	0	-2.83752117130671	0.0428121423807305	0.0763995689998671
254	hsa-miR-130a-3p	1246.65	1171.55	1155.91	1592.54	77.23	249.68	495.4	-2.83470098623283	5.01742717499672e-37	1.04556708227351e-35
255	hsa-miR-92b-3p	6368.32	7648.82	7887	6606.58	1178.71	1340.38	1419.6	-2.83200101197789	8.94787192672335e-20	8.1990429286004e-19
256	hsa-miR-2355-5p	19.66	17.28	15.66	19.25	0.82	3.22	7.06	-2.82128392789085	5.72397870040436e-11	2.76980542356645e-10
257	hsa-miR-941	215.05	203.71	208.94	208.28	31.43	43.72	46.66	-2.78414655104084	2.14615586535371e-43	5.65884362864691e-42
258	hsa-miR-941	215.05	203.71	208.94	208.28	31.43	43.72	46.66	-2.78414655104084	2.14615586535371e-43	5.65884362864691e-42
259	hsa-miR-941	215.05	203.71	208.94	208.28	31.43	43.72	46.66	-2.78414655104084	2.14615586535371e-43	5.65884362864691e-42
260	hsa-miR-941	215.05	203.71	208.94	208.28	31.43	43.72	46.66	-2.78414655104084	2.14615586535371e-43	5.65884362864691e-42
261	hsa-miR-3154	1.22	1.44	1.51	1.14	0	0	1.01	-2.7436066383642	0.102455777697355	0.164438341347805
262	hsa-miR-2276-3p	1.42	0.58	2.11	1.14	0	0	1.01	-2.73895166519303	0.0301851447035268	0.0570998637729966
263	hsa-miR-3622a-3p	0.2	1.44	0.3	0.76	0	0	0	-2.71903335598917	0.10516307578554	0.168156799399651
264	hsa-miR-345-5p	760.9	811.08	775.53	828.91	113.38	83.76	343.04	-2.71528310032258	5.77022368381259e-36	1.1295649999221e-34
265	hsa-miR-1538	1.01	1.44	0.9	1.72	0	0.46	0	-2.71350837849549	0.0326609959125979	0.060891784587412
266	hsa-miR-3622a-5p	1.42	1.44	0.9	1.33	0	0	1.01	-2.71260149156893	0.0361268717202865	0.0665847621435238
267	hsa-let-7a-3p	56.82	60.87	68.12	68.68	4.52	11.97	29.26	-2.7086661252514	4.07187722248969e-07	1.47363175671055e-06
268	hsa-let-7a-3p	56.82	60.87	66.91	68.3	4.52	11.51	27.24	-2.7086661252514	4.07187722248969e-07	1.47363175671055e-06
269	hsa-miR-15b-3p	203.5	153.23	166.25	167.92	35.33	20.71	56.5	-2.68944309721168	1.48415871631681e-17	1.169227476513e-16
270	hsa-miR-942-3p	1.22	0.29	0.6	0.38	0	0	0	-2.67456083978654	0.0570376148553084	0.0976060905868324
271	hsa-miR-433-3p	52.09	65.38	51.2	57.75	5.75	25.31	0	-2.6743662628287	1.00784949322976e-05	3.17595498842158e-05
272	hsa-miR-323a-5p	1.62	2.3	2.71	1.72	0	0.46	1.01	-2.65300154991128	0.225428922576895	0.320411625928876
273	hsa-miR-3942-3p	0.81	0.58	0.3	0.76	0	0	0	-2.63813788294304	0.0858968536474348	0.140835958010769
274	hsa-miR-23a-3p	2206.28	1486.79	1546.69	1987.27	306.04	283.05	638.16	-2.63338920756943	3.72619764816401e-14	2.29249874353709e-13
275	hsa-miR-25-3p	4187.37	4662.85	4439.03	3912.41	1028.36	858.35	711.31	-2.62212817017321	7.07756428716141e-24	7.74933310085809e-23
276	hsa-miR-191-5p	27298.5	26848.64	27351.9	28188.53	3823.67	5374.7	9969.46	-2.61678430797244	2.46845691586085e-52	9.38013628027122e-51
277	hsa-miR-197-5p	1.22	0.58	0.9	1.91	0.82	0	0	-2.61333687747855	0.0398078407663796	0.072404056024375
278	hsa-miR-4745-5p	2.43	2.88	2.71	0.76	0.82	0	1.01	-2.60736646017381	0.0158390284745901	0.0317271702157681
279	hsa-miR-1299	4.05	5.18	3.01	4.57	1.64	0	2.02	-2.58706734225393	0.000927060828582489	0.00228580647047438
280	hsa-miR-4785	2.03	0.29	4.22	1.52	0	0.46	1.01	-2.58320435082849	0.0591275782786884	0.100121665971252
281	hsa-miR-618	21.69	23.62	25.6	22.3	5.75	5.52	4.04	-2.54930751710576	5.02759077065621e-08	1.89931206891457e-07
282	hsa-miR-4523	0.41	0.86	0.3	0.76	0	0	0	-2.54271126499248	0.0574769282760347	0.0980980070444345
283	hsa-miR-34b-5p	18.44	13.83	15.06	17.54	0.82	4.6	6.05	-2.53680166425813	4.68299507560398e-07	1.67138940267413e-06
284	hsa-miR-671-3p	199.45	296.95	298.77	212.71	59.15	60.29	47.42	-2.5204923891174	1.19340463826399e-12	6.67479996812585e-12
285	hsa-miR-4284	0.61	0.58	0.3	0.76	0	0	0	-2.4989913088956	0.137339006726148	0.211744626121938
286	hsa-miR-214-5p	88.17	96.78	87.64	102.73	0.82	21.63	61.55	-2.45529282566617	0.000162061645850836	0.000447400953930086
287	hsa-miR-548j-3p	2.03	3.17	3.61	2.29	0	0.92	1.01	-2.45192833881107	0.0144801378164255	0.0291407134872614
288	hsa-miR-3177-5p	0.81	0.86	1.2	1.33	0	0.46	0	-2.43668030602125	0.0495743766738652	0.0869065056480785
289	hsa-miR-365b-3p	115.74	87.42	96.38	116.46	13.15	11.51	66.59	-2.434637696951	7.16787119871869e-11	3.41730243127105e-10
290	hsa-miR-548al	2.03	1.15	1.51	2.67	0.82	0.46	0	-2.43429133581412	0.0340721727902152	0.062977463869754
291	hsa-miR-365a-3p	115.53	87.42	96.38	116.46	13.15	11.51	66.59	-2.4339232895693	7.07146185941184e-11	3.38382545272596e-10
292	hsa-miR-4768-5p	1.01	0.86	0.3	0	0	0	0	-2.43305715711342	0.0957301631977604	0.154604213564383
293	hsa-miR-4636	6.08	6.34	6.32	6.1	0	1.38	4.04	-2.38387385867653	0.000258954719102064	0.000691259291487327
294	hsa-miR-2116-5p	0.2	0.29	1.51	0.19	0	0	0	-2.37795349440998	0.130233704015277	0.202481282295713
295	hsa-miR-10a-3p	208.37	209.11	209.92	201.46	2.46	7.82	211.88	-2.3518193574591	0.0173089382127234	0.034457855425021
296	hsa-miR-3684	0.41	0.58	0	0.95	0	0	0	-2.33945158167353	0.0969580238810148	0.15639171891919
297	hsa-miR-1271-3p	1.42	1.44	0.9	0.19	0	0	1.01	-2.32189740861179	0.135255833773111	0.208782003864827
298	hsa-miR-3163	0.2	0.58	0.9	0.38	0	0	0	-2.31928157274948	0.158966605460659	0.237989402381427
299	hsa-miR-3664-3p	0.2	0.86	1.2	0	0	0	0	-2.31870634787639	0.0903607455222503	0.147035369288095
300	hsa-miR-576-5p	35.07	43.78	45.78	39.07	9.86	6.9	19.17	-2.31141854563945	1.04882068378268e-10	4.87437526419863e-10
301	hsa-miR-376c-5p	1.32	1.58	1.96	1.43	0	0.23	0.5	-2.29488554718804	0.0481244015035096	0.0848250023772639
302	hsa-miR-708-3p	178.37	140.56	134.63	184.12	28.76	47.4	57.51	-2.2930908331196	1.34919538032302e-12	7.51362254904026e-12
303	hsa-miR-3133	0	2.02	1.2	0.76	0	0	1.01	-2.28819052207782	0.148561053845839	0.225018618486312
304	hsa-miR-330-5p	68.31	80.07	72.28	82.53	6.57	14.73	51.46	-2.27646778339534	6.46317367839947e-25	7.45573249329653e-24
305	hsa-miR-3661	14.8	16.42	11.44	16.58	9.04	2.3	1.01	-2.27309721873463	9.92777258987993e-08	3.6858282144037e-07
306	hsa-miR-4687-5p	1.22	0.58	0.9	0.95	0	0.46	0	-2.26061663980097	0.0736778367455854	0.122669800354763
307	hsa-miR-34c-3p	5.27	5.18	4.52	4	0	1.84	2.02	-2.258618758277	0.00267946895189118	0.00622639188101331
308	hsa-miR-376b-5p	1.32	1.58	1.96	1.24	0	0.23	0.5	-2.25569256693208	0.0588431294407881	0.10003332004934
309	hsa-miR-548ay-5p	0.9	0.48	0.79	1.42	0.26	0.25	0	-2.25140925137265	0.0771956812850295	0.128196427018327
310	hsa-miR-3174	2.84	2.88	4.82	2.48	0.82	1.38	0	-2.23617093019367	0.00596690221748136	0.01311094840984
311	hsa-miR-3944-3p	0.41	0	0.9	0.57	0	0	0	-2.22942067730092	0.102156789186831	0.164162402524112
312	hsa-miR-454-3p	345.59	319.13	327.68	381.58	69.01	61.67	192.71	-2.22382663454256	5.7599569768854e-19	5.02828676630806e-18
313	hsa-miR-181d-3p	0.61	1.44	0.9	0.76	0.82	0	0	-2.20864726462821	0.288861225975273	0.390794454408432
314	hsa-miR-627-5p	5.27	4.03	5.72	3.24	0	1.38	3.03	-2.18898576220037	0.00528106865424861	0.0116834601049473
315	hsa-miR-6087	14.39	19.3	14.76	15.82	2.46	5.06	7.06	-2.18820780645361	3.37160651113054e-05	0.000100836009545848
316	hsa-miR-27a-5p	72.77	79.5	74.09	63.47	10.68	33.6	17.15	-2.18637172449207	6.32561016854999e-09	2.59450423421162e-08
317	hsa-miR-769-5p	1375.05	1154.98	1133.02	1283.68	333.57	406.39	312.78	-2.17272790139352	3.93581751279408e-22	3.97271580197652e-21
318	hsa-miR-548w	6.56	4.52	3.24	5.95	0	1.38	3.53	-2.16541194324342	0.0791619164348024	0.130789253240108
319	hsa-miR-574-3p	809.14	826.92	872.51	819.76	80.52	91.59	763.78	-2.15276913731741	3.8161636193069e-08	1.45441988086859e-07
320	hsa-miR-548k	43.1	50.55	59.93	52.83	18.07	12.43	17.15	-2.14604788369655	3.29347952566622e-17	2.56335876334985e-16
321	hsa-miR-1908-3p	4.46	6.91	5.42	4.57	1.64	1.84	1.01	-2.14229800370323	0.00101591617740804	0.00248121682648618
322	hsa-miR-3675-5p	0.41	0.58	0.6	0.19	0	0	0	-2.13984837204389	0.371253618274829	0.476798881521947
323	hsa-miR-574-5p	446.73	457.67	472.24	439.14	135.29	68.58	230.04	-2.13185260239766	7.2617067666689e-20	6.70151795895444e-19
324	hsa-miR-196a-3p	1.01	0.29	0.9	1.14	0	0.46	0	-2.13004764017491	0.293587100362442	0.395531317693717
325	hsa-miR-548a-5p	0.2	0.58	0	0.95	0	0	0	-2.11985312211335	0.235509714103618	0.331458116145832
326	hsa-miR-2277-5p	17.43	15.27	18.37	17.54	7.39	3.22	6.05	-2.11621916956497	6.01280861964854e-07	2.10529776059239e-06
327	hsa-miR-887-3p	106.21	147.47	127.1	104.45	17.25	30.38	79.71	-2.09678392240813	3.34704296912442e-19	3.00304133063107e-18
328	hsa-miR-3648	0.81	1.73	0.3	0.57	0	0	1.01	-2.09537315915973	0.151342877151044	0.228162190524094
329	hsa-miR-151a-3p	8767.97	10081.78	9621.97	8840.9	2636.48	2850.28	3152.98	-2.08565506428571	2.59492626098244e-35	4.78949247027045e-34
330	hsa-miR-6513-3p	1.22	0.58	0.3	1.14	0	0.46	0	-2.08509806699245	0.237185045849044	0.332367764899094
331	hsa-miR-503-3p	10.34	10.08	9.34	10.86	0	1.38	11.1	-2.08434922444219	0.0301075518189625	0.0570365937684744
332	hsa-miR-3913-3p	0.2	0.14	0.3	0.19	0	0	0	-2.05871429474733	0.227825545072816	0.323107139664192
333	hsa-miR-3913-3p	0.2	0.14	0.3	0.19	0	0	0	-2.05871429474733	0.227825545072816	0.323107139664192
334	hsa-miR-103a-2-5p	2.03	1.15	0.9	1.33	0	0.92	0	-2.04943095438812	0.0736535738752455	0.122669800354763
335	hsa-miR-548p	0.66	1.87	1.51	1.68	0.21	0.31	0.67	-2.04522758128071	0.0550470901999974	0.0948757815178642
336	hsa-miR-186-5p	3549.31	4008.46	3915.29	3655.29	557.86	1151.98	2422.5	-2.03879868811344	1.07052506587179e-22	1.13370359434947e-21
337	hsa-miR-1272	0.41	0.29	0.3	0.57	0	0	0	-2.02408229975052	0.132846050407055	0.205983098887394
338	hsa-miR-6852-5p	5.47	6.34	6.02	4.19	0.82	1.84	3.03	-2.00545790002627	0.00120350826283967	0.00290641621605392
339	hsa-miR-561-3p	1.22	0.29	0.3	1.14	0	0.46	0	-1.99684497383252	0.153958949378368	0.231565730613331
340	hsa-miR-548l	2.03	2.3	1.51	2.29	0.82	0.46	1.01	-1.98146062364943	0.0312343191114646	0.0585700149376086
341	hsa-miR-659-5p	4.05	2.59	3.61	3.81	2.46	0.46	1.01	-1.98019340440645	0.0101284937029014	0.0211190806438482
342	hsa-miR-153-3p	1.52	1.44	2.26	2.95	0	0.23	2.52	-1.97465453728694	0.00870836160840182	0.0184144078527907
343	hsa-miR-153-3p	1.52	1.44	2.26	2.95	0	0.23	2.52	-1.97465453728694	0.00870836160840182	0.0184144078527907
344	hsa-miR-199a-5p	997.88	977.94	979.83	1179.17	35.05	362.36	883.51	-1.97225425168989	0.000834700673772499	0.00207391013560398
345	hsa-miR-199a-5p	997.88	977.94	980.13	1179.55	35.05	362.82	883.51	-1.97225425168989	0.000834700673772499	0.00207391013560398
346	hsa-miR-548t-3p	1.76	1.1	0.85	1.26	0.27	0.61	1.26	-1.95947608643293	0.082774031474789	0.136408225338555
347	hsa-miR-4786-5p	1.42	1.73	0.6	1.52	0.82	0.46	0	-1.95158592797544	0.0788489500204065	0.130438980059367
348	hsa-miR-874-5p	5.47	4.32	4.82	6.29	1.64	0.92	4.04	-1.94381827636276	0.000480978913360471	0.00123789792044169
349	hsa-miR-6881-3p	0.81	0.58	0	1.52	0	0	1.01	-1.93972430300281	0.189066014846539	0.276015018284439
350	hsa-miR-625-5p	19.46	16.71	14.76	16.96	9.04	1.84	10.09	-1.93136770792346	2.91448133581975e-08	1.12739816942489e-07
351	hsa-miR-301a-3p	225.9	189.52	167.3	297.33	15.61	59.83	203.3	-1.92753031974512	5.08242343202689e-08	1.91442888460022e-07
352	hsa-miR-34a-5p	496.79	371.55	367.43	561.5	112.56	157.4	220.96	-1.91940245585497	3.6137042593832e-10	1.62114788302885e-09
353	hsa-miR-374a-3p	465.38	364.93	330.69	454.58	138.85	144.98	130.15	-1.90583457998691	4.11593892748562e-11	2.03746861851012e-10
354	hsa-miR-1180-5p	0.81	0.29	0.3	1.33	0	0	1.01	-1.88489592931665	0.166396431921731	0.247677638298244
355	hsa-miR-3620-5p	0.81	0.86	0.6	0.57	0	0.46	0	-1.87938874740777	0.267251796259927	0.36772025640876
356	hsa-miR-92a-3p	14923.46	18187.41	17748.55	14699.67	5901.75	4893.44	5129.52	-1.87747831424528	5.75768671732262e-13	3.26268913981615e-12
357	hsa-miR-92a-3p	12875.08	15776.05	15415.04	12641.59	5821.23	4822.11	5034.68	-1.87747831424528	5.75768671732262e-13	3.26268913981615e-12
358	hsa-miR-636	1.42	0.58	0.9	1.91	0.82	0	1.01	-1.87741347897074	0.0782521966385315	0.129784131010247
359	hsa-miR-3143	0.61	1.15	0.6	0.57	0.82	0	0	-1.87312227940427	0.170075933759123	0.252572536111249
360	hsa-miR-5706	0.41	0.29	0.6	0.19	0	0	0	-1.87037964595916	0.272461391990555	0.372387881208085
361	hsa-miR-1249	7.3	13.54	12.65	8.01	0.82	4.6	6.05	-1.86172985807422	0.000117779852968316	0.000332979365503423
362	hsa-miR-15a-3p	0.2	0.58	0.9	1.14	0	0.46	0	-1.8602311322804	0.32819061105267	0.432234729337461
363	hsa-let-7e-5p	3980.35	3807.1	3835.7	4037.84	790.64	1432.2	2466.47	-1.85871971199507	3.62689947740718e-05	0.000107723083328967
364	hsa-miR-548ah-3p	0.66	1.58	1.05	1.54	0.21	0.31	0.67	-1.84955595055223	0.0851222301553101	0.139921019542825
365	hsa-miR-548o-3p	15.1	11.47	12.65	12.56	2.05	6.6	5.04	-1.84798673367397	6.47643722895698e-09	2.63960785483042e-08
366	hsa-miR-548o-3p	15.1	11.47	12.65	12.56	2.05	6.6	5.04	-1.84798673367397	6.47643722895698e-09	2.63960785483042e-08
367	hsa-miR-5008-3p	0.2	0.29	0.6	0.38	0	0	0	-1.84042286055026	0.228309773557121	0.323438845872588
368	hsa-miR-27a-3p	3462.15	3029.31	3019.44	3694.08	1034.79	1259.22	1494.76	-1.80285969956492	2.52574000567265e-10	1.14099863193324e-09
369	hsa-miR-19b-1-5p	3.24	2.3	1.2	2.29	0	1.38	1.01	-1.7989536925938	0.0454860028832398	0.0806144248630259
370	hsa-miR-5581-3p	1.42	3.74	2.41	2.29	0.82	0.46	2.02	-1.78710581519432	0.0388952315264606	0.0709783038590214
371	hsa-miR-1913	0.41	0.29	0.6	1.33	0	0	1.01	-1.76795128951496	0.236798338554539	0.332186160056965
372	hsa-miR-887-5p	12.77	15.84	17.77	12.2	6.57	5.98	4.04	-1.75214634898256	7.0526707565525e-07	2.46271638309887e-06
373	hsa-miR-22-5p	150.6	133.64	124.69	149.62	59.15	50.17	50.45	-1.73695139787064	7.38176786382417e-05	0.000212884912501358
374	hsa-miR-4638-3p	0.61	1.15	0.3	0.57	0.82	0	0	-1.73100233628491	0.205140714529745	0.296244641462307
375	hsa-miR-3136-5p	0.61	1.15	0.3	0.57	0	0	1.01	-1.72703675697526	0.263324498910616	0.363477833966363
376	hsa-miR-3145-3p	1.01	0.58	0.3	0.57	0	0	1.01	-1.71222293703946	0.185785069520404	0.271658838462027
377	hsa-miR-4510	0.51	0.43	0.45	0.76	0.41	0	0	-1.71162476629736	0.211868411113903	0.303138413243813
378	hsa-miR-455-3p	166	149.2	140.05	172.11	42.72	44.64	127.13	-1.68980262024925	1.15283190549194e-11	6.05471065811213e-11
379	hsa-miR-1285-5p	2.43	2.59	3.01	3.05	1.64	0.92	1.01	-1.68013438754261	0.0194218896883784	0.0381934269062174
380	hsa-miR-3074-3p	2.03	1.73	3.01	1.91	0	1.84	0	-1.65975545780525	0.0372078916844324	0.0682849375799526
381	hsa-miR-491-3p	3.24	0.58	3.61	4.96	0	1.38	3.03	-1.6574549282502	0.0519596302076715	0.0902309707369778
382	hsa-miR-4707-3p	0.81	0	0	1.33	0	0.46	0	-1.6531869518012	0.209813661075311	0.301406728218229
383	hsa-miR-3916	0.2	0.29	0.6	0.19	0	0	0	-1.65171816039998	0.413817660288709	0.522121501067394
384	hsa-miR-30d-3p	76.82	70.28	70.93	85.39	32.86	29.69	34.3	-1.64300634722542	5.71260183572456e-15	3.70888521193776e-14
385	hsa-miR-215-5p	12.77	11.67	11.9	12.01	2.88	6.9	3.53	-1.64010374681239	1.82134638051543e-06	6.14407186325309e-06
386	hsa-miR-29c-5p	4.66	3.74	4.52	6.48	2.46	1.38	3.03	-1.63505512021699	0.00602232474239953	0.0132102607252635
387	hsa-miR-125b-1-3p	1609.36	1931.22	1993.18	1585.78	621.12	774.13	909.07	-1.63421009012781	0.00385791660615951	0.00872929641884078
388	hsa-miR-181b-5p	1177.82	1298.81	1281.5	1054.42	238.47	555.78	1087.9	-1.61528034802786	3.12522506054888e-14	1.93195731015749e-13
389	hsa-miR-181b-5p	1426.92	1522.31	1497	1287.33	249.15	577.18	1164.58	-1.61528034802786	3.12522506054888e-14	1.93195731015749e-13
390	hsa-miR-383-5p	14.8	10.66	12.35	10.86	1.64	8.74	5.04	-1.61343684411206	0.00842527139322189	0.0178743031856202
391	hsa-miR-365b-5p	10.13	12.39	12.95	8.39	0.82	0.92	17.15	-1.609975285578	0.0385619729810587	0.0705695029625039
392	hsa-miR-5579-5p	1.22	1.44	1.81	0	0	0	2.02	-1.6089754483576	0.268054886629161	0.368432886728592
393	hsa-miR-3130-5p	1.01	0.29	0.6	0.95	0.41	0.23	0.5	-1.59591938084615	0.143162939305886	0.218120893376421
394	hsa-miR-3130-5p	1.01	0.58	0.9	0.95	0.41	0.23	0.5	-1.59591938084615	0.143162939305886	0.218120893376421
395	hsa-miR-3940-5p	0.61	0.29	0.6	0.76	0	0.46	0	-1.56653872254611	0.291377164344499	0.393374395332385
396	hsa-miR-2278	0.41	0	0.9	0.95	0	0.46	0	-1.56641633344057	0.275189742130443	0.374652420266104
397	hsa-miR-7703	0	0	0.9	1.33	0	0.46	0	-1.54946122313106	0.272661714878365	0.372387881208085
398	hsa-miR-4689	0.2	0.29	0.3	0.38	0	0	0	-1.54698809781417	0.288067398950462	0.39012901409224
399	hsa-miR-141-5p	0.61	0.29	0	0.19	0	0	0	-1.54332948225683	0.262853187057354	0.363477833966363
400	hsa-miR-181a-5p	3508.82	4028.77	3761.24	3486.71	531.36	1308.81	4325.63	-1.51867249621556	9.74312354320826e-08	3.62769902530982e-07
401	hsa-miR-181a-5p	3508.21	4027.61	3760.94	3486.71	531.36	1308.81	4325.63	-1.51867249621556	9.74312354320826e-08	3.62769902530982e-07
402	hsa-miR-146b-3p	24.32	30.53	25.9	22.87	6.57	3.68	34.3	-1.49693635779262	0.000639933555117188	0.00163075769864183
403	hsa-miR-548d-3p	0.1	0.29	0.15	0.57	0.41	0	0	-1.4941883836035	0.375279364756456	0.480536114237206
404	hsa-miR-548d-3p	0.1	0.29	0.15	0.57	0.41	0	0	-1.4941883836035	0.375279364756456	0.480536114237206
405	hsa-miR-548u	2.03	3.46	3.01	3.53	2.46	0.92	1.01	-1.47939226706986	0.056283665088736	0.0965717068986015
406	hsa-miR-1972	0.17	0.46	0.28	0.19	0.48	0	0	-1.47512559138677	0.305953391343367	0.408863092054009
407	hsa-miR-1972	0.17	0.46	0.28	0.19	0.48	0	0	-1.47512559138677	0.305953391343367	0.408863092054009
408	hsa-miR-30a-5p	11687.41	10419.06	9998.74	10720.11	3086.3	5402.78	7902.12	-1.47271795422765	1.38084304091556e-24	1.57880460961319e-23
409	hsa-miR-181d-5p	269.51	269.4	245.61	263.53	113.38	81.85	203.81	-1.45439773497376	4.21406245065358e-07	1.5165929488146e-06
410	hsa-miR-93-5p	1544.3	1373.31	1301.38	1520.02	430.51	626.39	1215.79	-1.44794795715028	1.59448617702684e-10	7.35741478828097e-10
411	hsa-miR-1276	10.34	8.64	9.64	8.77	4.11	3.68	7.06	-1.4445055966536	6.9987919244018e-05	0.000203200880142183
412	hsa-miR-1322	0.61	0.58	0.45	0.38	0	0	1.01	-1.44317442044189	0.263153427646418	0.363477833966363
413	hsa-miR-5699-5p	7.5	10.94	6.63	9.53	3.29	1.84	10.09	-1.41840350568638	0.00472224627569101	0.0105556093221329
414	hsa-miR-10b-3p	2.03	2.59	3.31	2.1	0	2.3	1.01	-1.38610852567701	0.105554074235849	0.16857337937295
415	hsa-miR-548ao-3p	2.84	1.44	1.51	1.91	1.64	0	1.51	-1.38271062206273	0.140835345695053	0.215646089061234
416	hsa-miR-4522	0	0.86	0.3	0	0	0	0	-1.37537943861665	0.411718275277306	0.519980461054036
417	hsa-miR-3939	1.42	1.73	1.81	0.57	0.82	0	2.02	-1.33578663930953	0.138359550586607	0.213063813299043
418	hsa-miR-6783-5p	0.2	0.58	0.3	0	0	0	0	-1.31317870260506	0.415849724825395	0.524173506804303
419	hsa-miR-5582-3p	0.61	0.29	0	0.95	0	0	1.01	-1.30841352421875	0.395963102703839	0.50402396915602
420	hsa-miR-4797-3p	0.81	0.58	0.6	0	0	0	1.01	-1.30708362915649	0.35247160908917	0.459065845708879
421	hsa-miR-548az-5p	0.27	0.19	0.5	0.06	0	0.07	0	-1.29228293161437	0.392005313040495	0.499478170067376
422	hsa-miR-6859-3p	0.14	0.1	0.1	0	0	0	0	-1.28935265025792	0.475361514423397	0.568147156924171
423	hsa-miR-6859-3p	0.14	0.1	0.1	0	0	0	0	-1.28935265025792	0.475361514423397	0.568147156924171
424	hsa-miR-6859-3p	0.14	0.1	0.1	0	0	0	0	-1.28935265025792	0.475361514423397	0.568147156924171
425	hsa-let-7e-3p	39.73	50.4	45.48	42.31	8.22	19.33	56.5	-1.28293708925146	2.99524326696589e-05	9.06289063447289e-05
426	hsa-miR-17-3p	53.51	43.2	56.92	66.14	22.18	34.98	32.29	-1.2794037375635	3.09904031055392e-09	1.29577996156494e-08
427	hsa-miR-4661-3p	0.41	0.29	0.3	0	0	0	0	-1.26923937033669	0.425523462339994	0.533763411012885
428	hsa-miR-1273a	0.2	0.58	0	0.19	0	0	0	-1.24211437269045	0.459752218781225	0.563033048971888
429	hsa-miR-550a-3p	2.36	3.07	2.01	1.46	1.1	0.61	2.56	-1.23840374256	0.00406302445411612	0.00916130470282378
430	hsa-miR-550a-3p	2.36	3.07	2.01	1.46	1.1	0.61	2.56	-1.23840374256	0.00406302445411612	0.00916130470282378
431	hsa-miR-550a-3p	2.36	3.07	2.01	1.46	1.1	0.61	2.56	-1.23840374256	0.00406302445411612	0.00916130470282378
432	hsa-miR-218-1-3p	0.81	2.02	1.2	0.57	0	0.92	1.01	-1.23053660007137	0.341504492946439	0.445680610996767
433	hsa-miR-4640-3p	0.61	0.29	0	0	0	0	0	-1.22532389908559	0.405188421769369	0.512735985236068
434	hsa-miR-5696	0	0.58	0	0.38	0	0	0	-1.21744352255618	0.554811230302042	0.636039138908819
435	hsa-miR-1909-3p	0.41	0	0.3	0.19	0	0	0	-1.21414774178483	0.449362742100951	0.557710531022506
436	hsa-let-7c-3p	2.74	3.17	1.81	4.19	0.82	2.76	1.01	-1.20907594130332	0.0953983770991374	0.154261205522009
437	hsa-miR-548ah-5p	0.2	0	0	0.57	0	0	0	-1.19832290709575	0.404229050251195	0.512023463651514
438	hsa-miR-3140-3p	0.41	0.29	0	0.19	0	0	0	-1.19231050522954	0.490251267792547	0.577923939770047
439	hsa-miR-4479	0.2	0	0.3	0.38	0	0	0	-1.17670533874863	0.53736417154807	0.620441921036735
440	hsa-miR-3691-5p	3.24	2.02	2.41	2.86	0.82	1.84	2.02	-1.1712347157526	0.0609330134057421	0.102909089307476
441	hsa-miR-4755-3p	0.41	0.29	0.9	0.19	0	0.46	0	-1.15098344921386	0.441620997280297	0.55021632448037
442	hsa-miR-590-3p	48.65	41.76	40.06	58.13	18.9	20.25	54.48	-1.14719963251917	0.000202220574340404	0.000551200384067093
443	hsa-miR-6839-5p	0.2	0.29	0	0.38	0	0	0	-1.14240573979559	0.586632973180989	0.663105687970112
444	hsa-miR-210-5p	12.97	13.54	10.54	8.39	13.15	0	8.07	-1.13943696309633	0.0309777333672342	0.0582579789089761
445	hsa-miR-30a-3p	400.21	461.99	462.31	371	176.23	230.81	411.15	-1.13362102080805	5.9451980191652e-10	2.62156854633496e-09
446	hsa-miR-3196	0.2	1.44	0.6	0.95	0	0	2.02	-1.11375758950337	0.426635862481222	0.53463970351672
447	hsa-miR-548aa	1.76	1.1	0.85	1.26	0.27	0.61	1.26	-1.09050602208446	0.110709902165349	0.17637138544714
448	hsa-miR-548aa	1.76	1.1	0.85	1.26	0.27	0.61	1.26	-1.09050602208446	0.110709902165349	0.17637138544714
449	hsa-miR-548h-3p	0.66	0.86	1	0.6	0	0.46	0.5	-1.08872807114784	0.40266158049355	0.510554504359494
450	hsa-miR-548z	0.66	0.86	1	0.6	0	0.46	0.5	-1.08598763624802	0.397169878210291	0.504565862977086
451	hsa-miR-1245a	1.22	1.15	2.41	2.86	0	0	5.04	-1.08223733614085	0.837239397493497	0.867452527314834
452	hsa-miR-542-3p	277.89	219.76	179.8	327.83	157.75	70.42	268.38	-1.06887288164709	0.00697082615945592	0.0149855364359685
453	hsa-miR-145-5p	1080.54	752.04	761.07	982.92	360.68	299.16	1274.31	-1.06568906413666	0.0168406918497559	0.0335974961490996
454	hsa-miR-142-3p	2.23	1.44	1.2	0.95	0	0	4.04	-1.06447593894552	0.23651955468974	0.332155722455591
455	hsa-miR-4741	2.84	2.02	1.81	1.72	0	2.3	1.01	-1.06422318278586	0.114938196244908	0.182657010514664
456	hsa-miR-4497	0.2	0.58	0.3	0.57	0	0	1.01	-1.06261994574228	0.46326483387865	0.563662592317191
457	hsa-miR-520f-3p	0.41	0.58	0	0.57	0	0	1.01	-1.06202422366259	0.421725167594808	0.530770952113898
458	hsa-miR-548j-5p	5.07	4.18	4.22	6.29	4.11	3.22	2.02	-1.04426533724747	0.0473554200033252	0.083697951633784
459	hsa-miR-3129-5p	2.84	1.44	0.9	0.76	1.64	0.46	1.01	-1.04344598552289	0.294480447387808	0.396321602109425
460	hsa-miR-3120-3p	0	0.58	0.3	0	0	0	0	-1.03603876893856	0.646671524313893	0.714713096162147
461	hsa-miR-301b	75.7	60.2	61.29	96.44	18.07	44.64	98.37	-1.03042060174304	0.000185149430949982	0.000508963967632716
462	hsa-miR-20a-3p	4.26	6.34	6.32	6.67	2.46	4.6	4.04	-1.025927401201	0.0245130768017594	0.0476254063577039
463	hsa-miR-148b-5p	93.03	84.97	86.14	83.1	33.69	63.05	78.7	-1.02194684511872	5.56597134046994e-10	2.46275170270109e-09
464	hsa-miR-1256	0	0	0	0.76	0	0	0	-1.01059081128247	0.624290645433789	0.697133547018544
465	hsa-miR-219a-1-3p	4.86	5.18	5.72	6.48	3.29	2.76	6.05	-1.00842355779217	0.0228068099266337	0.0445111758688983
466	hsa-miR-125a-3p	49.86	56.74	45.78	48.98	20.54	27.15	63.56	-0.985228261430044	0.00160364638859041	0.00381567428003463
467	hsa-miR-3181	0.41	0	0.3	0.76	0	0.46	0	-0.97901406287914	0.571656190712551	0.64901564007084
468	hsa-miR-6840-5p	0.41	2.02	0.3	0.19	0.82	0.46	0	-0.977084150519681	0.43509701950647	0.542611340928919
469	hsa-miR-1254	3.45	3.6	4.07	4.67	2.88	1.84	4.04	-0.970584364018055	0.0138309055489076	0.027964835632533
470	hsa-miR-1254	3.45	3.6	4.07	4.67	2.88	1.84	4.04	-0.970584364018055	0.0138309055489076	0.027964835632533
471	hsa-miR-132-3p	154.45	190.1	173.18	153.05	87.09	72.26	211.88	-0.968244131431193	0.000140842556054158	0.000390490520218826
472	hsa-miR-548n	2.23	1.79	3.46	3.03	1.73	2.22	1.01	-0.968186494925853	0.145734092122639	0.221255519415334
473	hsa-miR-548av-3p	0.2	0.58	1.51	0.51	0.82	0.61	0	-0.953111228350199	0.422433929301085	0.530918907253892
474	hsa-miR-7976	2.43	1.73	1.51	0.95	1.64	1.38	0	-0.949351445677655	0.252921866693511	0.351087073262287
475	hsa-miR-624-5p	2.23	2.02	1.81	1.72	0.82	1.84	1.01	-0.947226139805612	0.207314316836854	0.298606574529783
476	hsa-miR-6858-3p	1.82	2.3	1.81	1.33	0.82	0	4.04	-0.946344841415567	0.366815097070367	0.473451653761154
477	hsa-miR-3129-3p	6.89	8.35	5.72	6.48	2.46	7.82	2.02	-0.942292485497079	0.0420580981134141	0.0754709205035153
478	hsa-miR-6734-5p	0.41	0.86	1.2	0.38	0	0	2.02	-0.94130618878589	0.561117403913956	0.640503407053591
479	hsa-miR-3679-5p	6.28	4.61	7.83	6.67	3.29	5.98	3.03	-0.925113655717002	0.0399497751279718	0.0724684525109259
480	hsa-miR-195-5p	9.39	10.94	7.73	15.63	11.5	7.52	2.02	-0.921372455705922	0.0404882394913777	0.0731619656263775
481	hsa-miR-197-3p	452.61	580.08	583.68	485.64	294.95	239.33	649.77	-0.920774157934268	7.19096559629297e-05	0.000207846253924173
482	hsa-miR-4484	0.41	0.29	0.6	0.19	0	0.46	0	-0.910461859389834	0.564357943672679	0.643557337356665
483	hsa-miR-766-3p	18.44	23.91	21.99	22.3	14.79	9.2	25.22	-0.909863199845572	0.0121591949274024	0.0247786748362839
484	hsa-miR-641	29.59	33.7	32.83	25.35	18.9	20.25	27.24	-0.897202977096158	8.290071889634e-05	0.000238017175142381
485	hsa-miR-7706	102.16	125.29	117.16	108.26	62.44	102.63	70.63	-0.896951731996187	0.000216039374785485	0.000583939063227712
486	hsa-miR-6767-5p	0.2	0.29	0.3	0	0	0	0	-0.895462082656616	0.614246777304168	0.687700897986989
487	hsa-miR-652-5p	3.65	3.17	2.71	3.24	2.46	2.3	2.02	-0.889630166149909	0.185871836842439	0.271658838462027
488	hsa-miR-342-3p	187.69	185.2	202.09	221.86	90.37	82.84	314.79	-0.879358727595286	0.00935586036452605	0.0196869244152568
489	hsa-miR-326	11.76	12.1	10.84	10.1	10.68	4.14	11.1	-0.878102205829781	0.0273409488375358	0.0526445691476843
490	hsa-miR-92a-1-5p	19.46	16.13	20.78	15.82	13.97	10.13	15.13	-0.877493566872925	0.0873036272914237	0.142780109443695
491	hsa-miR-191-3p	26.15	31.39	27.71	17.54	13.15	17.95	27.24	-0.874239058060208	0.012315383126351	0.0250574409436936
492	hsa-miR-548e-3p	19.46	18.15	21.08	24.78	13.97	16.57	14.13	-0.86544749690399	0.00702506385666508	0.0150770473468626
493	hsa-miR-126-5p	85.74	73.16	72.58	90.15	10.68	23.47	192.71	-0.86050933244744	0.0369494534415809	0.0679071036223649
494	hsa-miR-497-5p	10.13	8.64	11.14	11.82	7.39	8.28	7.06	-0.840269615062488	0.0492299943222679	0.0864200443809377
495	hsa-miR-93-3p	31.01	37.16	25	32.02	13.15	19.79	43.38	-0.837781106265113	0.00143970572081883	0.00345102002096091
496	hsa-miR-1468-5p	9.73	12.39	12.35	9.72	8.22	9.2	6.05	-0.833963922911587	0.0316181655865585	0.0592038694751211
497	hsa-let-7c-5p	460.61	435.16	460.49	449.34	142.85	539.89	367.54	-0.8266172158572	0.0101345433430231	0.0211190806438482
498	hsa-miR-3158-3p	6.79	8.06	7.08	6.19	6.98	3.68	5.55	-0.825696333549092	0.0108247069931195	0.0223768342961766
499	hsa-miR-3158-3p	6.79	8.06	7.08	6.19	6.98	3.68	5.55	-0.825696333549092	0.0108247069931195	0.0223768342961766
500	hsa-miR-449b-5p	0.41	0	0.3	0	0	0	0	-0.824625138446532	0.598533035112957	0.672322792751579
501	hsa-miR-1286	0	0.58	0	0.19	0	0	0	-0.817330739073317	0.577976706308323	0.655040267149433
502	hsa-miR-6742-3p	0.41	0.29	0	0	0	0	0	-0.815188496125234	0.692149024060859	0.745213782572192
503	hsa-miR-2276-5p	0.41	0.29	0	0	0	0	0	-0.814936898949365	0.696527179650679	0.749303177442696
504	hsa-miR-153-5p	0.41	0.29	0	0	0	0	0	-0.814839795033486	0.583055262107544	0.659638702839709
505	hsa-miR-4682	0.2	0	0.3	0.19	0	0	0	-0.810485874443876	0.621292788684995	0.694386057942054
506	hsa-miR-519c-3p	0.2	0.29	0	0.19	0	0	0	-0.808702698413382	0.589005464888447	0.665205472583806
507	hsa-miR-7-2-3p	0.2	0.29	0	0.19	0	0	0	-0.806907285461115	0.59547853421598	0.670172705755266
508	hsa-miR-25-5p	32.43	42.05	35.84	31.26	30.4	18.87	30.27	-0.800907701009726	0.089578639071359	0.145946534275152
509	hsa-miR-515-5p	0.1	0.43	0.3	0.38	0	0.23	0.5	-0.781559070775273	0.495224254330985	0.582722893074347
510	hsa-miR-515-5p	0.1	0.43	0.3	0.38	0	0.23	0.5	-0.781559070775273	0.495224254330985	0.582722893074347
511	hsa-miR-2681-5p	0.61	0	0	0	0	0	0	-0.779387209678679	0.634602239370562	0.706815597643763
512	hsa-miR-18a-3p	22.7	24.19	25.9	19.63	8.22	17.03	34.3	-0.752351155724392	0.0067040829967182	0.0144844067420734
513	hsa-miR-424-3p	483.82	655.84	659.88	526.81	106.81	78.24	1634.5	-0.743242708662009	0.264800343854234	0.365124913831026
514	hsa-miR-4254	0.41	1.15	0.3	0.38	0	0.46	1.01	-0.7290975289469	0.728079211793234	0.77806314444736
515	hsa-miR-6862-3p	0	0	0	0.29	0	0	0	-0.727007580911462	0.658056261127493	0.723144992194483
516	hsa-miR-6862-3p	0	0	0	0.29	0	0	0	-0.727007580911462	0.658056261127493	0.723144992194483
517	hsa-miR-744-3p	12.77	10.08	12.65	12.2	6.57	10.59	12.11	-0.719798797986623	0.0417418434497588	0.0752168225063995
518	hsa-miR-577	0.81	1.73	0.6	0.38	0.82	0.92	0	-0.71448004918016	0.470503607556643	0.565589693754084
519	hsa-miR-5001-5p	0.2	1.15	0	0	0	0.46	0	-0.694752641176841	0.663139770419779	0.724853285433464
520	hsa-miR-769-3p	7.09	9.22	7.23	11.82	3.29	5.52	16.14	-0.684660760166455	0.0818410642221226	0.1350429820881
521	hsa-miR-193b-5p	5.47	6.05	7.53	6.86	2.46	5.52	9.08	-0.67563406454027	0.139540715900415	0.214371706234644
522	hsa-miR-6886-5p	0.2	0.86	0.3	0	0	0.46	0	-0.667351601212878	0.649135981098434	0.716173471223237
523	hsa-miR-664a-3p	15.81	10.08	9.94	18.11	11.5	6.44	19.17	-0.647797979612194	0.125126631122448	0.196193698313354
524	hsa-miR-548i	0.03	0.2	0.15	0.4	0.41	0.12	0	-0.631929648073283	0.517299493489151	0.603854556779459
525	hsa-miR-548i	0.03	0.2	0.15	0.4	0.41	0.12	0	-0.631929648073283	0.517299493489151	0.603854556779459
526	hsa-miR-548i	0.03	0.2	0.15	0.4	0.41	0.12	0	-0.631929648073283	0.517299493489151	0.603854556779459
527	hsa-miR-548i	0.03	0.2	0.15	0.4	0.41	0.12	0	-0.631929648073283	0.517299493489151	0.603854556779459
528	hsa-miR-6820-5p	0.2	0	0.9	0.19	0	0.46	0	-0.630067104805893	0.657660671139491	0.723144992194483
529	hsa-miR-3605-5p	6.69	4.9	4.82	3.05	2.46	5.06	5.04	-0.621239921148073	0.234046520774046	0.329758020545329
530	hsa-miR-181a-2-3p	783.8	920.82	868.89	736.09	617.83	772.29	756.71	-0.60281467774474	0.00483732611728252	0.010775560937119
531	hsa-miR-27b-5p	95.06	106.28	111.74	83.86	87.09	79.62	87.78	-0.598655697537759	0.11564697794396	0.18355761118378
532	hsa-miR-4661-5p	1.01	1.15	0.6	0.57	1.64	0	1.01	-0.595634752483977	0.561184099678533	0.640503407053591
533	hsa-miR-488-5p	0.41	0.58	0	0.19	0	0.46	0	-0.593439033383894	0.669118026028986	0.728088131331112
534	hsa-miR-379-5p	87.56	73.73	88.85	85.2	9.04	179.03	32.29	-0.590894875943246	0.304978469189013	0.408323504862389
535	hsa-miR-4642	0.2	1.73	0.3	0	0.82	0.46	0	-0.57999188628137	0.764802843620013	0.809553768607555
536	hsa-miR-30b-5p	676.98	532.56	562.3	696.64	408.33	376.32	1000.55	-0.572917745425267	0.0480898105563494	0.0848250023772639
537	hsa-miR-4482-3p	1.82	1.44	1.81	1.91	1.64	2.3	0	-0.564394076809018	0.387175701475648	0.494551591252011
538	hsa-miR-4767	0.2	0.29	0.3	0.38	0	0	1.01	-0.562963680759056	0.756430672553397	0.803707589587985
539	hsa-miR-4671-3p	0.41	0	0.3	0.38	0	0.46	0	-0.561151904012142	0.713627203670545	0.765786002609921
540	hsa-miR-597-5p	0.61	0	0.3	0.95	0	0.46	1.01	-0.559411185954279	0.660326800254026	0.723144992194483
541	hsa-miR-942-5p	5.47	8.06	8.13	5.72	5.75	3.22	12.11	-0.551105557657971	0.149264763566698	0.225819759400672
542	hsa-miR-580-3p	1.42	2.3	2.11	2.29	1.64	1.84	2.02	-0.549743227766051	0.512553755180788	0.600380282587107
543	hsa-miR-450a-5p	139.05	126.44	125.59	179.16	97.36	55.46	286.54	-0.52993500344104	0.196197374388686	0.28481686259571
544	hsa-miR-450a-5p	138.23	126.73	125.89	179.73	97.36	55.46	286.54	-0.52993500344104	0.196197374388686	0.28481686259571
545	hsa-miR-4781-3p	1.01	2.3	0.9	0.95	1.64	0.92	1.01	-0.524635354879354	0.527970805433076	0.612465010477595
546	hsa-miR-1252-5p	1.62	2.3	1.51	1.72	2.46	0.46	3.03	-0.502829400936186	0.46364490857534	0.563662592317191
547	hsa-miR-3187-5p	0.41	0	0	0.57	0.82	0	0	-0.485955319631145	0.75270493921796	0.800407227546999
548	hsa-miR-3688-3p	0.1	0	0.9	0.1	0	0.46	0	-0.480011338734569	0.735237329420944	0.783767846214405
549	hsa-miR-3688-3p	0.1	0	0.6	0.1	0	0.46	0	-0.480011338734569	0.735237329420944	0.783767846214405
550	hsa-miR-1304-5p	2.23	3.46	1.51	2.48	0.82	1.38	5.55	-0.476637332590468	0.454824134017601	0.562157820195832
551	hsa-miR-548ay-3p	1.22	0.58	0.6	0.38	0.82	0.92	0	-0.468778589914483	0.679363271665944	0.73512340619129
552	hsa-miR-3126-3p	0.2	0.29	0.6	0.76	0	0.46	1.01	-0.45758828308155	0.770892801446163	0.814385526957026
553	hsa-miR-4461	7.3	4.9	4.22	5.34	4.11	2.76	11.1	-0.455898508285955	0.460813456785553	0.563662592317191
554	hsa-miR-548am-3p	0	1.06	0.75	0	0.21	0.31	0.67	-0.449295615056425	0.746024580360373	0.793956966907415
555	hsa-miR-624-3p	0.81	0.86	0.9	0.95	2.46	0	0	-0.439986651966835	0.72792357823994	0.77806314444736
556	hsa-miR-1179	1.42	0.29	0	0	0	0.46	1.01	-0.438888153486842	0.717671361853044	0.768211598603258
557	hsa-miR-27b-3p	11640.49	11726.84	11609.28	11504.04	12203.47	9909.46	10634.87	-0.430621005290238	0.0590900095569712	0.100121665971252
558	hsa-miR-99a-3p	11.15	7.78	4.82	7.81	5.75	11.05	5.04	-0.415752780045063	0.20392999566111	0.295047653296926
559	hsa-miR-16-1-3p	1.22	1.44	0.6	2.1	0.82	1.38	2.02	-0.409101647299601	0.690042962352393	0.743565894378059
560	hsa-miR-3159	0	0.58	0	0	0	0	0	-0.401136736561889	0.871281858689562	0.894830017032523
561	hsa-miR-877-5p	55.94	62.79	71.08	49.56	46.01	55.69	88.79	-0.38590988488104	0.0871003665043734	0.142628230067998
562	hsa-miR-5001-3p	1.82	2.3	2.11	2.1	4.11	1.38	1.01	-0.378763638007941	0.528085156092911	0.612465010477595
563	hsa-miR-125b-2-3p	212.22	200.18	185.52	198.41	230.87	233.34	86.77	-0.368063641556372	0.306014404037327	0.408863092054009
564	hsa-miR-1262	4.66	5.47	4.22	4.96	3.29	7.82	2.02	-0.364106289646119	0.449922504000316	0.557869361965843
565	hsa-miR-6797-3p	1.62	1.15	2.11	0.76	0.82	0	5.04	-0.362285662685145	0.648569039638246	0.716173471223237
566	hsa-miR-605-3p	0.61	1.15	0.9	0.19	0.82	0.46	1.01	-0.360122446263923	0.806642935973745	0.843189865111714
567	hsa-miR-106b-5p	243.03	188.08	195.46	294.28	145.42	227.59	404.09	-0.344944452768073	0.157990139055373	0.236801925359098
568	hsa-miR-32-3p	14.19	12.39	11.44	15.25	13.97	7.36	25.22	-0.327174680170175	0.356035124658226	0.462308925686862
569	hsa-miR-4705	0	0	0.6	0	0	0	0	-0.325526747388891	0.865629027417668	0.891860210066688
570	hsa-miR-1343-5p	0	1.44	0.3	0	0	0.46	1.01	-0.32128552472413	0.878061221906219	0.898934309590202
571	hsa-miR-6882-5p	0.81	0.58	0	0.19	0	0.92	0	-0.301661767287076	0.814019809018797	0.848840672520005
572	hsa-miR-2355-3p	2.84	5.76	5.12	3.81	3.29	5.52	5.04	-0.299542455645945	0.598950104068937	0.672322792751579
573	hsa-miR-196a-5p	3.65	3.74	5.27	4.26	0.82	13.04	2.02	-0.292516004439158	0.714397935825156	0.765976873930375
574	hsa-miR-196a-5p	5.88	5.47	7.08	6.73	0.82	13.96	2.02	-0.292516004439158	0.714397935825156	0.765976873930375
575	hsa-miR-188-5p	16.62	13.83	11.14	16.2	7.39	23.93	14.13	-0.288863212800222	0.396674154113589	0.504432093616887
576	hsa-miR-3681-5p	0.2	0.58	0.9	0.19	0	0	2.02	-0.286719267369217	0.819880860549096	0.851516134911119
577	hsa-miR-331-3p	257.21	226.39	207.81	264.36	196.36	256.81	353.13	-0.282372433361104	0.223642387717579	0.31857327996815
578	hsa-miR-425-5p	367.88	431.18	383.4	427.13	184.86	260.5	1122.96	-0.28042146218239	0.268483800123477	0.368630254792277
579	hsa-miR-30c-1-3p	23.51	29.67	30.42	19.82	21.36	28.07	36.83	-0.26672000273568	0.171653537829216	0.254330700545123
580	hsa-miR-4648	0	0.29	0.3	0	0	0	0	-0.263451548641564	0.869621839720445	0.894147789263915
581	hsa-miR-6836-5p	0.2	0	0.3	0	0	0	0	-0.262474066043087	0.877897828595324	0.898934309590202
582	hsa-miR-5585-3p	2.43	2.02	3.31	2.48	3.7	1.15	3.53	-0.245582010287316	0.65996655141465	0.723144992194483
583	hsa-miR-371b-5p	0.41	0	0	0	0	0	0	-0.245084907054939	0.877284424731074	0.898934309590202
584	hsa-miR-6801-3p	0	0	0.3	0.19	0	0	0	-0.24072022345734	0.899730603057933	0.916037777108628
585	hsa-miR-1296-5p	114.72	118.95	117.76	123.7	80.52	148.2	190.69	-0.2366898343548	0.172414607728293	0.255165719570394
586	hsa-miR-4717-3p	0.61	0	1.2	1.14	2.46	0	0	-0.235789081408663	0.847241054046033	0.876409481046817
587	hsa-miR-525-5p	0	0	0	0.38	0	0	0	-0.226688626745913	0.887820280172862	0.9074871851134
588	hsa-miR-3913-5p	1.11	1.58	2.56	2.29	0.82	2.3	3.53	-0.226388887327955	0.642867997169777	0.713643730333085
589	hsa-miR-3913-5p	1.11	1.58	2.56	2.29	0.82	2.3	3.53	-0.226388887327955	0.642867997169777	0.713643730333085
590	hsa-miR-588	0.2	0	0	0.19	0	0	0	-0.2223186640494	0.899624475010799	0.916037777108628
591	hsa-miR-380-5p	0.81	0.58	1.51	0.95	0.82	1.84	0	-0.217887715717737	0.818286253165093	0.851228533888325
592	hsa-miR-6764-3p	0.2	0	0	0.19	0	0	0	-0.196908393702784	0.934529144052839	0.944027876556894
593	hsa-miR-34c-5p	216.88	207.95	207.81	222.43	66.55	578.98	81.73	-0.185675209230683	0.668949651380466	0.728088131331112
594	hsa-miR-148b-3p	1749.42	1628.64	1681.01	1913.03	1889.65	2037.03	2030.52	-0.184828237158919	0.208211970855538	0.299565552723113
595	hsa-miR-339-3p	126.07	142.57	155.71	138.37	147.89	176.27	160.42	-0.180078869339484	0.27901416460378	0.379060253068437
596	hsa-miR-4749-5p	0.41	0.29	0.6	0.19	0	0.92	0	-0.159335129979082	0.90899607741689	0.923288468571244
597	hsa-miR-106b-3p	181.61	222.07	198.78	169.06	216.9	215.85	247.19	-0.157647227325909	0.375236586940557	0.480536114237206
598	hsa-miR-6716-3p	2.63	3.74	4.52	3.62	2.46	7.36	1.01	-0.150964641880212	0.765065906710391	0.809553768607555
599	hsa-miR-548f-3p	0.61	0.29	0.3	0	0.77	1.17	2.47	-0.141518396130272	0.787883148768404	0.828270974946118
600	hsa-miR-548f-3p	1.89	2.74	2.61	2.57	1.59	1.8	1.8	-0.141518396130272	0.787883148768404	0.828270974946118
601	hsa-miR-548f-3p	1.89	2.74	2.61	2.57	1.59	1.8	1.8	-0.141518396130272	0.787883148768404	0.828270974946118
602	hsa-miR-548f-3p	0	0	0	0	0.77	1.17	1.46	-0.141518396130272	0.787883148768404	0.828270974946118
603	hsa-miR-548f-3p	0.2	0	0	0.1	0.27	0.64	0.5	-0.141518396130272	0.787883148768404	0.828270974946118
604	hsa-miR-6875-5p	0.61	0	0.6	0.19	0	0.92	0	-0.128549386642728	0.926418995584672	0.937300972823333
605	hsa-miR-1261	0	0	0.9	0.38	0	0.92	0	-0.113070943957197	0.961706359825219	0.967698299761825
606	hsa-miR-140-3p	982.64	998.01	948.1	953.18	841.31	1838.21	806.15	-0.0976396878321484	0.675769695914553	0.733146422762041
607	hsa-miR-365a-5p	4.05	4.32	2.71	2.86	0.82	5.06	8.07	-0.0960465789417145	0.867628190215725	0.893207666740013
608	hsa-miR-296-5p	25.94	31.97	25.6	27.64	27.93	21.17	63.56	-0.091787001971864	0.792436312685255	0.831803032298912
609	hsa-miR-3138	0.81	2.3	0.9	0.95	0	1.84	3.03	-0.085086478833895	0.922215871306845	0.933779706683734
610	hsa-miR-579-5p	0.41	0.86	1.51	0.95	0.82	0.92	2.02	-0.0645064393668176	0.943435276919751	0.951536594676283
611	hsa-miR-3200-3p	18.65	18.72	21.38	20.78	24.65	13.81	43.38	-0.0613099645648844	0.84367067170483	0.873415471027757
612	hsa-miR-643	0.61	0.86	0.9	0.57	0.82	0.92	1.01	-0.0611129246999812	0.947988403805606	0.954638361431678
613	hsa-miR-3150a-5p	0.2	0	0.3	0.76	0	0.92	0	-0.04186090061191	0.974187670887056	0.97688893987259
614	hsa-miR-1275	2.63	1.15	2.41	2.67	1.64	3.22	4.04	-0.04018027609724	0.936046833997864	0.944822273066594
615	hsa-miR-4326	35.27	40.9	37.35	31.45	39.44	50.17	50.45	-0.0327342345245184	0.869925519430914	0.894147789263915
616	hsa-miR-4676-3p	0.61	0.29	0.3	0.38	1.64	0	0	-0.0284364798812102	0.983759024778378	0.985284232568732
617	hsa-miR-17-5p	1025.14	829.61	789.53	1083.01	548.14	1139.64	2480.01	-0.0103159193966951	0.967162008334937	0.971674428280513
618	hsa-miR-182-5p	42.36	41.48	45.78	45.93	25.47	46.02	127.13	-0.0085052590863946	0.974620621900749	0.97688893987259
619	hsa-miR-503-5p	76.82	58.76	61.44	87.87	41.9	34.98	266.36	-0.00717029450549118	0.988621201814931	0.989386981212154
620	hsa-miR-4708-3p	0	0	0.6	0.19	0.82	0	0	0.0308544488648433	0.992414496660207	0.992414496660207
621	hsa-miR-1228-3p	1.82	2.59	2.71	2.86	0.82	0.46	12.11	0.0366841667895678	0.963034142608231	0.96828024299598
622	hsa-miR-192-5p	733.94	697.46	726.59	755.15	971.53	1083.41	794.55	0.0476645609276156	0.804108019083625	0.841220696887485
623	hsa-miR-3909	21.69	27.65	31.32	24.97	38.61	31.3	38.34	0.0594850032340205	0.829486591533987	0.860109692024005
624	hsa-miR-4687-3p	0.2	0.58	0	0	0	0.46	0	0.0600486654363657	0.974499928180029	0.97688893987259
625	hsa-miR-34b-3p	7.9	9.79	6.32	7.05	0.82	25.31	3.03	0.0684205401407122	0.893218743949235	0.911822390756848
626	hsa-miR-7705	1.42	1.15	1.81	0.57	2.46	0	4.04	0.0801414682085669	0.910568289550122	0.924158861035945
627	hsa-miR-486-5p	32.13	29.81	31.32	30.11	44.37	47.4	31.78	0.0841609684159399	0.792530598111425	0.831803032298912
628	hsa-miR-486-5p	33.55	30.96	31.62	31.07	46.01	47.87	31.78	0.0841609684159399	0.792530598111425	0.831803032298912
629	hsa-miR-3691-3p	0	0.58	0	0.19	0	0.46	0	0.110219410359555	0.947263456650686	0.954638361431678
630	hsa-miR-19b-3p	193.57	146.46	127.85	233.17	113.38	285.58	437.72	0.11641026384496	0.682279824370453	0.737044760105874
631	hsa-miR-19b-3p	198.64	148.33	130.26	236.02	113.79	285.58	437.72	0.11641026384496	0.682279824370453	0.737044760105874
632	hsa-miR-101-5p	0.41	0.58	1.2	0.95	0	1.84	1.01	0.130603068335973	0.872380487946311	0.895246696129177
633	hsa-miR-24-2-5p	109.05	97.06	102.1	122.75	93.66	202.51	185.65	0.131227392864425	0.659723653708009	0.723144992194483
634	hsa-miR-20a-5p	1265.43	908.67	849.32	1433.9	1137.35	1774.31	2077.43	0.131426573912879	0.611399112009049	0.685701087426815
635	hsa-miR-454-5p	19.66	26.79	36.44	14.49	29.58	29	53.47	0.145748327997022	0.65529817085867	0.721777695438535
636	hsa-miR-3145-5p	0.2	0.29	0.9	0	0	0.92	0	0.148906562770438	0.906108942091274	0.921080057578227
637	hsa-miR-532-3p	19.66	19.3	20.48	19.44	35.33	22.09	28.25	0.167268505919739	0.636655419730461	0.708491647107455
638	hsa-miR-4688	0.2	0	0.3	0.57	0	0.92	0	0.168010136369036	0.917822744572727	0.930790412863393
639	hsa-miR-4440	0.41	0.29	0.3	0.19	0	0.92	0	0.169496883266674	0.897511619517728	0.915221004275378
640	hsa-miR-324-5p	36.89	27.65	28.91	37.55	32.86	46.02	77.69	0.173816559181649	0.509360412845059	0.597723572566591
641	hsa-miR-374b-3p	28.48	26.07	25.15	29.35	37.79	35.9	51.96	0.181852295790709	0.492647292889756	0.580219054160041
642	hsa-miR-3065-3p	5.27	3.17	4.82	3.62	4.93	5.52	10.09	0.187623496780253	0.631298796216207	0.704350643101329
643	hsa-miR-26b-5p	3834.63	3701.23	3619.43	3645.26	4551.05	3798.07	9555.46	0.194583989142839	0.245073198005345	0.341201047222958
644	hsa-miR-5009-5p	0	0.29	0	0.38	0	0.46	0	0.197649985274022	0.921448473565621	0.933734453213163
645	hsa-miR-216a-3p	0.2	0.29	0.6	0.19	0	0.46	1.01	0.220087974577471	0.855032698413998	0.882413516575812
646	hsa-miR-582-5p	0.41	0.29	0.3	0.19	0.82	0.46	0	0.229914377229206	0.855094212657056	0.882413516575812
647	hsa-miR-18a-5p	107.02	85.11	76.5	124.56	69.84	134.62	320.34	0.245387685147245	0.312616777995352	0.414257309917943
648	hsa-miR-16-2-3p	100.53	109.74	118.96	103.69	165.14	141.75	221.97	0.278439438792152	0.121986681507997	0.192203405497967
649	hsa-miR-4521	45.61	42.63	43.07	59.85	16.43	30.84	248.2	0.281056430017809	0.567630111113828	0.646148108862613
650	hsa-miR-488-3p	1.01	0	1.2	0.95	0	2.3	1.01	0.287039179915011	0.709979401037854	0.76250489288521
651	hsa-miR-26b-3p	24.93	30.24	24.4	18.68	29.58	46.94	42.38	0.290796437210569	0.312432047656388	0.414257309917943
652	hsa-miR-610	0.41	0.29	0.6	0.19	1.64	0	0	0.293970387547351	0.864768009182508	0.891684172277574
653	hsa-miR-708-5p	179.79	159.28	146.07	202.61	122.42	202.97	653.8	0.297797349066193	0.336337412193135	0.440717988391004
654	hsa-miR-1193	0.41	0	0.3	0.19	0	0.92	0	0.314566749983543	0.930727458128003	0.940923220580109
655	hsa-miR-625-3p	17.43	20.74	23.49	14.29	24.65	30.38	41.37	0.316160310807421	0.310902256869069	0.413682508624961
656	hsa-miR-5695	0.2	0.86	0	0.57	0	0.46	2.02	0.326560328997834	0.769598822350815	0.813683861274348
657	hsa-miR-324-3p	46.62	39.46	31.32	43.65	51.76	57.53	103.92	0.331321575786234	0.138861457621153	0.213582146722059
658	hsa-miR-3126-5p	0.81	0.58	0.6	0.57	0	1.84	1.01	0.335000012706672	0.716524709991788	0.767620170239959
659	hsa-miR-196b-5p	6.28	7.78	6.63	5.4	1.64	11.2	26.23	0.3417182608678	0.661491780005386	0.723664165763724
660	hsa-miR-551b-3p	7.7	8.06	3.92	7.81	8.22	13.81	13.12	0.359620987768375	0.267141845084651	0.36772025640876
661	hsa-miR-1234-3p	0.41	0.58	0.6	0.19	0	1.84	0	0.362879304114956	0.819463015806305	0.851516134911119
662	hsa-miR-671-5p	76.62	58.18	64.75	72.05	58.33	86.07	255.27	0.369371004736995	0.170943082717093	0.253568843708937
663	hsa-miR-4685-3p	0.81	0.86	0.9	0.57	1.64	1.84	0	0.386824496425663	0.681520883081064	0.736840988234924
664	hsa-miR-5091	0.41	0.58	0.3	0.38	0.82	0.46	1.01	0.390359219703607	0.782825471731393	0.823624193385146
665	hsa-miR-7704	4.05	7.49	7.23	4	17.25	2.3	9.08	0.409480449680464	0.472884560364573	0.567285842145802
666	hsa-miR-1270	2.03	0.72	1.2	1.43	3.29	1.84	2.52	0.42921697223157	0.366580990050649	0.473451653761154
667	hsa-miR-1270	2.03	0.72	1.2	1.43	3.29	1.84	2.52	0.42921697223157	0.366580990050649	0.473451653761154
668	hsa-miR-664b-5p	0.2	0	0.6	0.19	0	0.92	0	0.438059547567382	0.761264120083729	0.807514977954169
669	hsa-miR-103a-3p	2236.69	2132.59	2060.04	2335.15	5874.63	2619.85	1695.55	0.441111760843983	0.318506085966142	0.419908023539036
670	hsa-miR-103a-3p	2259.39	2152.47	2077.51	2358.02	5873.81	2620.31	1698.07	0.441111760843983	0.318506085966142	0.419908023539036
671	hsa-miR-3200-5p	0.61	1.44	0.6	0.76	2.46	0.46	2.02	0.445631309162425	0.632453845339923	0.705030516116635
672	hsa-miR-3687	1.01	0.58	1.2	1.91	0.82	2.76	3.03	0.453836096655787	0.564920592472915	0.643630869025578
673	hsa-miR-505-3p	101.75	92.17	103.3	104.45	122.42	151.42	320.85	0.458252241345437	0.0253556738886212	0.0490412135690099
674	hsa-miR-520f-5p	0	0	0	0.19	0	0	0	0.458951841552103	0.903877952727714	0.919535681042683
675	hsa-miR-7156-5p	0.2	0	0	0	0	0	0	0.458952016483391	0.809319917317969	0.844714535952771
676	hsa-miR-602	0	0	0.3	0	0	0	0	0.458953428631552	0.802054577930316	0.839752443019423
677	hsa-miR-4714-3p	0	0	0.3	0	0	0	0	0.458953843596449	0.816549821327304	0.850614581852315
678	hsa-miR-1295a	0.2	0	0	0	0	0	0	0.458955099482207	0.809409129651339	0.844714535952771
679	hsa-miR-586	0	0	0	0.19	0	0	0	0.45895775515066	0.797052196854993	0.835869673974554
680	hsa-miR-1296-3p	0	0	0	0.19	0	0	0	0.458959115452034	0.880230215459446	0.900441360549171
681	hsa-miR-526a	0	0	0.08	0	0	0	0	0.458959942756903	0.776874062410869	0.818028760093596
682	hsa-miR-526a	0	0	0.08	0	0	0	0	0.458959942756903	0.776874062410869	0.818028760093596
683	hsa-miR-6727-5p	0	0.29	0	0	0	0	0	0.458962881440494	0.82300510990978	0.854074379119225
684	hsa-miR-518e-3p	0	0	0	0.19	0	0	0	0.45896819054568	0.7757931407923	0.818028760093596
685	hsa-miR-3131	0	0.29	0	0	0	0	0	0.458970890499189	0.817037690463407	0.850614581852315
686	hsa-miR-520d-5p	0.2	0	0	0	0	0	0	0.458971500261642	0.776666200512903	0.818028760093596
687	hsa-miR-520a-5p	0	0	0	0.19	0	0	0	0.458982644314252	0.771602004840587	0.814468782887287
688	hsa-miR-484	912.92	946.17	962.56	1026.75	1475.57	1686.33	2152.1	0.460425587598126	0.032358360142656	0.0604147417692364
689	hsa-miR-4532	5.47	6.91	5.72	11.05	9.86	17.03	12.11	0.462182733822911	0.36250054931368	0.469289288289854
690	hsa-miR-143-3p	81979.63	82041.07	77027.87	82014.63	162552.19	137554.73	114539.37	0.465682106581689	0.310044252982823	0.413392337310431
691	hsa-miR-1273f	0.91	0.58	0.3	0.19	1.1	0.46	2.35	0.469288206803914	0.737858333910683	0.7859134108925
692	hsa-miR-149-5p	208.77	253.17	272.26	219.38	251.41	349.32	867.7	0.472867513070031	0.015248878366947	0.0306400479783757
693	hsa-miR-146a-3p	0	0	0	0.57	0	0	1.01	0.479385912790472	0.893473023760193	0.911822390756848
694	hsa-miR-502-5p	3.24	2.59	3.01	3.62	4.93	6.9	5.04	0.483449910399491	0.317404296815606	0.419311197838203
695	hsa-miR-663a	0.61	0	0	1.14	0	0.46	3.03	0.490872849765045	0.649655811357302	0.716173471223237
696	hsa-miR-29b-2-5p	1.01	0	1.51	1.43	0	2.76	3.03	0.491770012202769	0.514433925205385	0.602036803772969
697	hsa-miR-4512	0	0.29	0.3	0.38	0	0.46	1.01	0.494983620219153	0.79813001847003	0.836321154795846
698	hsa-miR-1306-5p	10.74	8.93	7.83	7.24	8.22	11.51	36.32	0.498652445539615	0.211623069515963	0.30312306631333
699	hsa-miR-3074-5p	3.04	4.03	3.61	4	10.68	4.6	6.05	0.521369983901747	0.203645921023903	0.295047653296926
700	hsa-miR-6720-3p	0	0.29	0	0.95	0	0.92	1.01	0.521539210575721	0.84867240549794	0.877187798322671
701	hsa-miR-1255a	3.04	2.59	2.71	1.72	5.75	1.84	8.07	0.525354914738885	0.411699422367686	0.519980461054036
702	hsa-miR-339-5p	81.89	84.68	81.92	85.2	68.19	178.57	278.47	0.535153560212513	0.00286403297181684	0.00664332244091087
703	hsa-miR-500a-3p	204.62	197.59	186.28	190.5	397.92	466.92	146.63	0.535198011033579	0.124955086256441	0.19616278425677
704	hsa-miR-548b-5p	0.41	0.29	1.2	0.51	0.82	0.92	2.02	0.535334448936358	0.532733244154113	0.616196375512188
705	hsa-miR-3127-5p	0.81	0.86	1.81	1.14	0	4.14	1.01	0.545236576419695	0.387756007692173	0.494551591252011
706	hsa-miR-1294	1.01	0.29	0.3	0.76	1.64	0.46	2.02	0.545744958517865	0.571295835712824	0.64901564007084
707	hsa-miR-6733-5p	0.41	0	0.9	0.19	0.82	0.46	1.01	0.550754617150792	0.685455578359407	0.739856814737138
708	hsa-miR-28-5p	485.75	632.46	585.79	517.16	569.77	1106.8	1870.09	0.554311575583985	0.00250576125993134	0.00585432829625911
709	hsa-miR-7854-3p	0.61	0	0.3	0.76	0	0.92	2.02	0.569209783735751	0.644631566359974	0.713673995733249
710	hsa-miR-3187-3p	3.04	2.88	4.22	4.57	5.75	6.9	10.09	0.577926389841773	0.165613315080494	0.247081296863739
711	hsa-miR-345-3p	1.42	0.58	0.3	0.57	0.82	2.76	0	0.579064982108509	0.521474375867032	0.607524701190447
712	hsa-miR-576-3p	14.39	13.54	12.05	13.72	15.61	31.3	35.31	0.579492308812536	0.0633805430963724	0.106264740015491
713	hsa-miR-5683	0.41	0	0	0.38	0	0.46	1.01	0.584612396104127	0.666633886784292	0.727429725499881
714	hsa-miR-1909-5p	0.2	0.29	0	0.38	0.82	0.46	0	0.592118525950952	0.667185932443777	0.727429725499881
715	hsa-miR-30c-2-3p	15.2	21.31	22.29	20.39	29.58	40.5	51.96	0.607753438650309	0.0120521715806322	0.0245993770650501
716	hsa-miR-579-3p	0.61	0.29	0	0.19	0	1.38	0	0.618486866080543	0.709155813511358	0.762254002542991
717	hsa-miR-107	358.56	353.89	350.87	383.23	764.08	791.31	543.32	0.636068627321602	0.00924698327471096	0.0195214091355009
718	hsa-miR-26a-5p	10664.57	11967	11720.16	10548.25	18065.37	21574.44	32257.91	0.638906666855614	7.26846245843175e-11	3.4398730755655e-10
719	hsa-miR-26a-5p	10670.45	11973.05	11726.49	10553.01	18065.37	21579.5	32268	0.638906666855614	7.26846245843175e-11	3.4398730755655e-10
720	hsa-miR-3928-3p	1.82	2.3	1.2	2.29	7.39	1.38	4.04	0.65096743660751	0.239161291810029	0.334773985935599
721	hsa-miR-5088-5p	0.41	0	0.3	0.19	0.82	0	1.01	0.654246925040238	0.643416060783117	0.713643730333085
722	hsa-miR-450a-2-3p	3.24	3.46	3.92	3.05	5.75	2.76	16.14	0.665568485452348	0.280281940854024	0.380382634016175
723	hsa-miR-362-3p	0.61	0.58	0	1.52	0	3.22	1.01	0.681800474264596	0.678811066761265	0.73512340619129
724	hsa-miR-125a-5p	5667.42	5848.08	6473.18	5700.03	6458.51	12999.99	22555.14	0.692495138989474	0.00123941123231905	0.00298753603014219
725	hsa-miR-6805-5p	0.2	0.29	0	0	0	0.46	0	0.694220218001925	0.67583389280928	0.733146422762041
726	hsa-miR-3651	2.84	3.17	3.92	3.62	9.86	2.3	10.09	0.700104552262771	0.334290337984586	0.438480321498564
727	hsa-miR-190b	1.22	1.15	1.51	1.91	1.64	3.22	5.04	0.703613328466982	0.2150544320488	0.307016935035414
728	hsa-miR-4787-3p	1.82	0.58	0.6	0.76	3.29	1.38	2.02	0.706462272420028	0.315929829424921	0.417790521614123
729	hsa-miR-4664-3p	0.2	0	0.3	0	0	0.46	0	0.710666789948078	0.643494540122325	0.713643730333085
730	hsa-miR-2113	0.41	0	0	0	0	0.46	0	0.713045044694001	0.644443944647082	0.713673995733249
731	hsa-miR-200a-5p	0.41	0	0	0	0	0	1.01	0.721845613330426	0.658313202271614	0.723144992194483
732	hsa-miR-1915-3p	0	0	0.3	0.19	0.82	0	0	0.724255309459701	0.660457500611061	0.723144992194483
733	hsa-miR-3613-5p	39.32	29.95	36.14	40.79	57.51	54.77	151.34	0.72652660766984	0.0298456926361018	0.0567068160085935
734	hsa-miR-195-3p	1.42	1.44	0.9	0.76	2.46	3.22	1.01	0.727261404256528	0.270590794620897	0.370735213839024
735	hsa-miR-331-5p	15.61	14.11	12.35	14.29	17.25	34.06	46.41	0.732980427860719	0.00347505047161813	0.00790451621361025
736	hsa-miR-5095	0.61	0.29	0.3	0.57	0.82	0	3.03	0.750867335670937	0.56109524127816	0.640503407053591
737	hsa-miR-6871-5p	0	0	0	0.38	0	0.46	0	0.756950494011364	0.678467951480425	0.73512340619129
738	hsa-miR-3918	0.61	1.44	0.6	0	2.46	0	2.02	0.758835363465444	0.595099898968877	0.670172705755266
739	hsa-miR-1915-5p	0.81	0	0.6	0	2.46	0	0	0.769812592597681	0.53021195132463	0.613829606730664
740	hsa-miR-6837-3p	0	0.86	0.3	0.19	0.82	0.92	0	0.781603645264419	0.478707058389296	0.569511528028518
741	hsa-miR-4793-3p	0	0	0	0.38	0	0	1.01	0.785391884864665	0.66948041797319	0.728088131331112
742	hsa-miR-4474-3p	0.41	0.29	0.3	0.19	0.82	0.92	0	0.78695416120513	0.517856694204056	0.603854556779459
743	hsa-miR-30e-3p	469.94	576.34	527.51	440.95	1078.34	1279.01	962.04	0.787855216647343	0.000254766438033705	0.000682900908588271
744	hsa-miR-1271-5p	20.88	24.19	23.19	26.3	55.05	53.39	50.45	0.799453035287088	0.00348692206494948	0.00791758050600127
745	hsa-miR-3173-5p	1.22	0.58	0.6	1.14	0.82	3.22	2.02	0.802431822293863	0.384028176984873	0.491251885806392
746	hsa-miR-320a	1144.84	1198.94	1159.53	1178.32	1390.28	2626.41	5008.41	0.806163681757517	0.000374483223473735	0.000977439039854677
747	hsa-miR-3180-5p	0	0.19	0.4	0	0	0	1.35	0.819102497535958	0.544439627658606	0.626942550607512
748	hsa-miR-3180-5p	0	0.19	0.4	0	0	0	1.35	0.819102497535958	0.544439627658606	0.626942550607512
749	hsa-miR-3180-5p	0	0.19	0.4	0	0	0	1.35	0.819102497535958	0.544439627658606	0.626942550607512
750	hsa-miR-939-5p	1.01	0.58	0.6	0.76	0	1.84	4.04	0.820544895796448	0.289211423529145	0.390858953137715
751	hsa-miR-21-5p	88324.84	85661.27	81123.27	85248.13	170262.8	236757.97	184053.2	0.838410785364346	0.000203844993267454	0.000554458381687475
752	hsa-miR-19a-3p	87.97	65.53	51.5	143.2	102.29	246.23	316.14	0.845597724223258	0.0138945506466921	0.0280496241180096
753	hsa-miR-615-5p	0.41	1.44	0.6	0	0	0.46	5.04	0.852871812686366	0.455122087867279	0.562157820195832
754	hsa-miR-6511b-3p	3.65	4.32	3.76	3.91	4.93	5.6	15.64	0.897181559499162	0.00944378901836639	0.0198396348158201
755	hsa-miR-6511b-3p	2.03	3.17	1.36	2.19	4.11	5.6	14.63	0.897181559499162	0.00944378901836639	0.0198396348158201
756	hsa-miR-490-5p	91.62	107.15	106.01	86.72	119.13	192.84	527.68	0.912760846832111	0.43157028018587	0.539776187802656
757	hsa-miR-130b-5p	91.62	158.13	156.91	111.5	273.59	371.88	310.76	0.919749184753369	0.00493940112125828	0.0109840038703368
758	hsa-miR-4804-5p	0.81	0.29	0.6	0.38	0	1.38	3.03	0.925577200014317	0.302630501883533	0.406021400242497
759	hsa-miR-6770-3p	0.27	0.1	0.1	0.19	0.27	0.61	0.34	0.945266459706118	0.298337198592771	0.401094339835443
760	hsa-miR-6770-3p	0.27	0.1	0.1	0.19	0.27	0.61	0.34	0.945266459706118	0.298337198592771	0.401094339835443
761	hsa-miR-6770-3p	0.27	0.1	0.1	0.19	0.27	0.61	0.34	0.945266459706118	0.298337198592771	0.401094339835443
762	hsa-miR-3180-3p	0.2	0.52	0.18	0.42	0.66	1.1	0.61	0.946694837038373	0.120709880599639	0.190556082983115
763	hsa-miR-3180	0.2	0.52	0.18	0.42	0.66	1.1	0.61	0.946694837038373	0.120709880599639	0.190556082983115
764	hsa-miR-3180-3p	0.2	0.52	0.18	0.42	0.66	1.1	0.61	0.946694837038373	0.120709880599639	0.190556082983115
765	hsa-miR-3180	0.2	0.52	0.18	0.42	0.66	1.1	0.61	0.946694837038373	0.120709880599639	0.190556082983115
766	hsa-miR-3180-3p	0.2	0.52	0.18	0.42	0.66	1.1	0.61	0.946694837038373	0.120709880599639	0.190556082983115
767	hsa-miR-3180	0.2	0.52	0.18	0.42	0.66	1.1	0.61	0.946694837038373	0.120709880599639	0.190556082983115
768	hsa-miR-3180-3p	0.2	0.52	0.18	0.42	0.66	1.1	0.61	0.946694837038373	0.120709880599639	0.190556082983115
769	hsa-miR-3180	0.2	0.52	0.18	0.42	0.66	1.1	0.61	0.946694837038373	0.120709880599639	0.190556082983115
770	hsa-miR-3180-3p	0.2	0.52	0.18	0.42	0.66	1.1	0.61	0.946694837038373	0.120709880599639	0.190556082983115
771	hsa-miR-3180	0.2	0.52	0.18	0.42	0.66	1.1	0.61	0.946694837038373	0.120709880599639	0.190556082983115
772	hsa-miR-23b-3p	951.73	640.57	663.64	804.61	1625.1	1373.13	3195.35	0.947942628022519	3.75867656670596e-06	1.22942028460357e-05
773	hsa-miR-296-3p	33.44	39.75	40.06	41.17	92.84	95.27	114.01	0.983240399351204	7.09553511950303e-05	0.00020554778866363
774	hsa-miR-6724-5p	2.84	2.02	3.01	3.24	7.39	6.44	9.08	0.985244983527136	0.0126564955752028	0.0257109941559152
775	hsa-miR-3659	0	0.29	0.3	0.19	1.64	0	0	0.996088538901844	0.458688671333562	0.562797496071189
776	hsa-miR-135b-3p	1.01	1.73	1.2	0.76	0.82	1.38	9.08	0.996487471300392	0.0768692203976268	0.12781857497263
777	hsa-miR-4488	5.47	7.2	8.43	8.58	6.57	33.14	21.19	1.00493454068633	0.133817886937064	0.20705713763196
778	hsa-miR-6859-5p	0.2	0	0.2	0.06	0.55	0.15	0.34	1.0247310052387	0.334225982496435	0.438480321498564
779	hsa-miR-6859-5p	0.2	0	0.2	0.06	0.55	0.15	0.34	1.0247310052387	0.334225982496435	0.438480321498564
780	hsa-miR-6859-5p	0.2	0	0.2	0.06	0.55	0.15	0.34	1.0247310052387	0.334225982496435	0.438480321498564
781	hsa-miR-5189-5p	0	0.29	0.6	0.19	0.82	0.92	0	1.05292203681386	0.422862719092403	0.530941334370636
782	hsa-miR-423-5p	966.83	1340.47	1372.76	951.66	1541.3	3756.95	5325.25	1.07641452660504	0.00590255991099133	0.0129916650851802
783	hsa-miR-937-3p	2.63	2.59	2.71	2.29	5.75	11.05	2.02	1.08178417545631	0.0205395307339814	0.0403298992527416
784	hsa-miR-425-3p	31.01	30.82	34.64	35.45	76.41	65.81	154.37	1.0839628513072	7.61671562577893e-07	2.65250581900441e-06
785	hsa-miR-548ar-3p	0.2	0.29	0	0.19	0.82	0	1.01	1.08599701934823	0.470595139926966	0.565589693754084
786	hsa-miR-3199	0	0	0.3	0.29	0	0.69	0.5	1.08604917457785	0.432546581532136	0.540474065125261
787	hsa-miR-3199	0	0	0.3	0.29	0	0.69	0.5	1.08604917457785	0.432546581532136	0.540474065125261
788	hsa-miR-3960	0.61	1.3	2.56	1.62	3.29	2.53	9.08	1.09997183275778	0.044884492056442	0.0798770850370842
789	hsa-miR-144-5p	0.41	0	0	0.38	0	0.92	1.01	1.12707408153577	0.35414540677477	0.460781334897284
790	hsa-miR-550a-5p	5.27	4.03	4.47	5.34	10	12.58	22.2	1.13277261152755	3.17173921820227e-05	9.52996993004031e-05
791	hsa-miR-550a-5p	5.27	4.03	4.47	5.34	10	12.58	22.2	1.13277261152755	3.17173921820227e-05	9.52996993004031e-05
792	hsa-miR-4641	0	0	0	0	0	0	0	1.18029181821819	0.554562375052278	0.636039138908819
793	hsa-miR-527	0	0	0	0	0	0.15	0	1.18029417306765	0.580329443173548	0.657130272200021
794	hsa-miR-5011-3p	0	0	0	0	0	0	0	1.18029515394251	0.525990036719604	0.611132308850475
795	hsa-miR-200c-5p	0	0	0	0	0	0	0	1.18029530444596	0.48910779333812	0.577102528760594
796	hsa-miR-6800-3p	0	0	0	0	0	0	0	1.18029570467385	0.534290903120649	0.617445301280749
797	hsa-miR-5691	0	0	0	0	0	0	0	1.18029603186103	0.616184906889065	0.689273506234349
798	hsa-miR-5011-5p	0	0	0	0	0	0	0	1.18029622228958	0.675308129106226	0.733146422762041
799	hsa-miR-526b-3p	0	0	0	0	0	0	0	1.18029769342318	0.486772050086771	0.574871561894066
800	hsa-miR-5584-5p	0	0	0	0	0	0	0	1.1802980105646	0.464358014716613	0.563662592317191
801	hsa-miR-19b-2-5p	0	0	0	0	0	0	0	1.18029804718663	0.539762573280488	0.622654682748563
802	hsa-miR-216b-3p	0	0	0	0	0	0	0	1.18029810780294	0.471350893422843	0.565971518868321
803	hsa-miR-367-5p	0	0	0	0	0	0	0	1.18029851204099	0.470523857894425	0.565589693754084
804	hsa-miR-5688	0	0	0	0	0	0	0	1.18029878652727	0.595007026564913	0.670172705755266
805	hsa-miR-3191-3p	0	0	0	0	0	0	0	1.18029900146247	0.641150854994609	0.7128802966033
806	hsa-miR-4802-3p	0	0	0	0	0	0	0	1.1802995641913	0.480826644533533	0.570457322991115
807	hsa-miR-515-3p	0	0	0	0	0	0	0	1.18029968469937	0.481875119925767	0.571176747655129
808	hsa-miR-515-3p	0	0	0	0	0	0	0	1.18029968469937	0.481875119925767	0.571176747655129
809	hsa-miR-524-3p	0	0	0	0	0	0	0	1.18029995210045	0.461422423257071	0.563662592317191
810	hsa-miR-3529-5p	0	0	0	0	0	0	0	1.1803001621956	0.551612971855433	0.633496853010862
811	hsa-miR-520g-5p	0	0	0	0	0	0	0	1.18030048413768	0.464419333695173	0.563662592317191
812	hsa-miR-525-3p	0	0	0	0	0	0	0	1.18030054121517	0.54563457212715	0.627746987701049
813	hsa-miR-518d-5p	0	0	0.08	0	0	0	0	1.18030077031099	0.474817387595047	0.568022282197038
814	hsa-miR-520c-5p	0	0	0.08	0	0	0	0	1.18030077031099	0.474817387595047	0.568022282197038
815	hsa-miR-944	0	0	0	0	0	0	0	1.18030080246443	0.515067769875577	0.602233084777598
816	hsa-miR-4673	0	0	0	0	0	0	0	1.18030141046474	0.544450109738103	0.626942550607512
817	hsa-miR-4504	0	0	0	0	0	0	0	1.18030224854974	0.597958919431626	0.672322792751579
818	hsa-miR-1257	0	0	0	0	0	0	0	1.18030234430622	0.51232661345255	0.600380282587107
819	hsa-miR-4515	0	0	0	0	0	0	0	1.18030263520886	0.477742962427053	0.569413198759919
820	hsa-miR-518f-5p	0	0	0	0	0	0	0	1.18030302439968	0.46344324599445	0.563662592317191
821	hsa-miR-6877-3p	0	0	0	0	0	0	0	1.18030334421656	0.528648070200502	0.612567988070895
822	hsa-miR-521	0	0	0	0	0	0	0	1.18030381293422	0.645178968278974	0.713673995733249
823	hsa-miR-521	0	0	0	0	0	0	0	1.18030381293422	0.645178968278974	0.713673995733249
824	hsa-miR-519d-5p	0	0	0	0	0	0	0	1.18030399607665	0.465831330742878	0.564061930009183
825	hsa-miR-4501	0	0	0	0	0	0	0	1.18030466706702	0.556771422393168	0.637720458982245
826	hsa-miR-519e-3p	0	0	0	0	0	0	0	1.18030480863337	0.732085470582184	0.781052376541851
827	hsa-miR-7114-5p	0	0	0	0	0	0	0	1.18030481397487	0.665756940188145	0.727098872969639
828	hsa-miR-205-3p	0	0	0	0	0	0	0	1.18030488442756	0.571248249541594	0.64901564007084
829	hsa-miR-4735-5p	0	0	0	0	0	0	0	1.18030541862365	0.503385328719388	0.591248949732227
830	hsa-miR-4802-5p	0	0	0	0	0	0	0	1.18030583449755	0.758443862430827	0.805184445571593
831	hsa-miR-203b-3p	0	0	0	0	0	0	0	1.18030617558336	0.480823396527108	0.570457322991115
832	hsa-miR-3937	0	0	0	0	0	0	0	1.18030627647331	0.46829515283161	0.565589693754084
833	hsa-miR-518f-3p	0	0	0	0	0	0	0	1.18030658216263	0.469395049960378	0.565589693754084
834	hsa-miR-6807-3p	0	0	0	0	0	0	0	1.18030715068716	0.480469867662529	0.570457322991115
835	hsa-miR-519b-3p	0	0	0	0	0	0	0	1.18030720856891	0.468702659581401	0.565589693754084
836	hsa-miR-512-5p	0	0	0	0	0	0	0	1.18030731759197	0.464628994441028	0.563662592317191
837	hsa-miR-512-5p	0	0	0	0	0	0	0	1.18030731759197	0.464628994441028	0.563662592317191
838	hsa-miR-1911-3p	0	0	0	0	0	0	0	1.18030780026342	0.483026632586648	0.572016873787305
839	hsa-miR-524-5p	0	0	0	0	0	0	0	1.18030787275813	0.465529164169547	0.564061930009183
840	hsa-miR-518c-5p	0	0	0	0	0	0	0	1.18030848603096	0.478409742970153	0.569511528028518
841	hsa-miR-518e-5p	0.03	0	0	0.03	0	0.15	0.34	1.18030862392339	0.457297112249086	0.562157820195832
842	hsa-miR-519b-5p	0.03	0	0	0.03	0	0.15	0.34	1.18030862392339	0.457297112249086	0.562157820195832
843	hsa-miR-519c-5p	0.03	0	0	0.03	0	0.15	0.34	1.18030862392339	0.457297112249086	0.562157820195832
844	hsa-miR-522-5p	0.03	0	0	0.03	0	0.15	0.34	1.18030862392339	0.457297112249086	0.562157820195832
845	hsa-miR-523-5p	0.03	0	0	0.03	0	0.15	0.34	1.18030862392339	0.457297112249086	0.562157820195832
846	hsa-miR-520e	0	0	0	0	0	0	0	1.18030934840517	0.476572421488977	0.569067993127318
847	hsa-miR-1265	0	0	0	0	0	0	0	1.18031146617017	0.462966578849494	0.563662592317191
848	hsa-miR-523-3p	0	0	0	0	0	0	0	1.18031167144609	0.473606599310192	0.567624978022977
849	hsa-miR-6503-3p	0	0	0	0	0	0	0	1.18031198821291	0.730592428082805	0.780103650481805
850	hsa-miR-498	0	0	0	0	0	0	0	1.18031265613185	0.462585208895671	0.563662592317191
851	hsa-miR-3907	0	0	0	0	0	0	0	1.1803134343119	0.551337512871797	0.633496853010862
852	hsa-miR-1251-3p	0	0	0	0	0	0	0	1.1803135384554	0.524247064294588	0.610008048348948
853	hsa-miR-518d-3p	0	0	0	0	0	0	0	1.18031418754729	0.68911110878716	0.743181596454934
854	hsa-miR-519e-5p	0	0	0	0	0	0	0	1.1803173376478	0.763908656140197	0.809553768607555
855	hsa-miR-372-5p	0	0	0	0	0	0	0	1.1803195423773	0.517835574570187	0.603854556779459
856	hsa-miR-3943	0	0	0	0	0	0	0	1.18032054333888	0.458573706240957	0.562797496071189
857	hsa-miR-3660	0	0	0	0	0	0	0	1.18032146553122	0.524550264485822	0.610008048348948
858	hsa-miR-183-3p	0	0	0	0	0	0	0	1.180330778524	0.459751568960109	0.563033048971888
859	hsa-miR-124-5p	0	0	0	0	0	0	0	1.18035114140573	0.456717864005576	0.562157820195832
860	hsa-miR-124-5p	0	0	0	0	0	0	0	1.18035114140573	0.456717864005576	0.562157820195832
861	hsa-miR-124-5p	0	0	0	0	0	0	0	1.18035114140573	0.456717864005576	0.562157820195832
862	hsa-miR-6892-5p	0.41	0	0.6	0.19	0.82	0.92	1.01	1.19404441519183	0.590660771690512	0.666492329278726
863	hsa-miR-1287-5p	33.24	37.16	32.83	35.45	96.13	105.4	116.03	1.21347269383748	7.95738697280007e-08	2.97998375908919e-07
864	hsa-miR-141-3p	1.01	0.86	0.9	0.57	1.64	0.46	8.07	1.22527493507885	0.0505098020897357	0.088068372874411
865	hsa-miR-597-3p	1.01	0	1.2	0.38	1.64	2.3	2.02	1.22609677823742	0.134738238165531	0.208231822619458
866	hsa-miR-6862-5p	0	0	0.3	0.48	0.41	0	2.02	1.24518882374933	0.284874097905798	0.386209165261585
867	hsa-miR-6862-5p	0	0	0.3	0.48	0.41	0	2.02	1.24518882374933	0.284874097905798	0.386209165261585
868	hsa-miR-423-3p	2603.55	3766.23	3876.74	2352.75	11115.28	8590.87	8730.47	1.26169750751524	7.31093342513414e-06	2.33227802105514e-05
869	hsa-miR-125b-5p	3181.83	3027.73	3254.96	3199.67	5318.56	12916.15	13878.65	1.27207804374405	0.000674250158623485	0.0016981115106073
870	hsa-miR-125b-5p	3158.72	3006.13	3232.97	3178.51	5328.42	12899.12	13863.52	1.27207804374405	0.000674250158623485	0.0016981115106073
871	hsa-miR-450a-1-3p	1.01	1.44	0.6	2.67	4.93	0.92	9.08	1.27435215030896	0.262948753638188	0.363477833966363
872	hsa-miR-3912-3p	4.05	4.03	2.71	6.29	14.79	9.2	19.17	1.2753990158761	0.00324337547503705	0.00744305704040475
873	hsa-miR-451a	0.2	0.29	0.6	0.38	0.82	0.92	2.02	1.27637016086271	0.231732460464065	0.327211299365653
874	hsa-miR-4443	0	0.58	0.3	0.38	0	1.84	1.01	1.29791752475754	0.368340079769051	0.473999385519536
875	hsa-miR-1302	0	0.08	0	0.05	0.07	0.08	0.18	1.30445592948083	0.243869682959437	0.339891726411643
876	hsa-miR-1302	0	0.08	0	0.05	0.07	0.08	0.18	1.30445592948083	0.243869682959437	0.339891726411643
877	hsa-miR-1302	0	0.08	0	0.05	0.07	0.08	0.18	1.30445592948083	0.243869682959437	0.339891726411643
878	hsa-miR-1302	0	0.08	0	0.05	0.07	0.08	0.18	1.30445592948083	0.243869682959437	0.339891726411643
879	hsa-miR-1302	0	0.08	0	0.05	0.07	0.08	0.18	1.30445592948083	0.243869682959437	0.339891726411643
880	hsa-miR-1302	0	0.08	0	0.05	0.07	0.08	0.18	1.30445592948083	0.243869682959437	0.339891726411643
881	hsa-miR-1302	0	0.08	0	0.05	0.07	0.08	0.18	1.30445592948083	0.243869682959437	0.339891726411643
882	hsa-miR-1302	0	0.08	0	0.05	0.07	0.08	0.18	1.30445592948083	0.243869682959437	0.339891726411643
883	hsa-miR-1302	0	0.08	0	0.05	0.07	0.08	0.18	1.30445592948083	0.243869682959437	0.339891726411643
884	hsa-miR-1302	0	0.08	0	0.05	0.07	0.08	0.18	1.30445592948083	0.243869682959437	0.339891726411643
885	hsa-miR-1302	0	0.08	0	0.05	0.07	0.08	0.18	1.30445592948083	0.243869682959437	0.339891726411643
886	hsa-miR-4458	0	0.29	0.3	0.38	0.82	0	2.02	1.30607610356256	0.402674179521923	0.510554504359494
887	hsa-miR-4659a-3p	0.41	0	0.3	0.57	0.82	1.38	1.01	1.3129073107589	0.329863374846745	0.433569620234649
888	hsa-miR-132-5p	15.81	12.1	17.47	12.58	31.22	29.46	100.9	1.3131474389277	1.44853755688024e-05	4.49882337377227e-05
889	hsa-miR-3605-3p	3.85	7.49	8.73	7.43	9.04	34.52	24.21	1.31663771993069	0.000990324667467399	0.00242329445145432
890	hsa-miR-224-3p	1.01	1.44	1.51	1.52	1.64	7.36	4.04	1.33261811074941	0.0498937459234233	0.0872296613437928
891	hsa-miR-4755-5p	0	0.29	0.6	0	0	0.46	2.02	1.33430542295939	0.421905393050289	0.530770952113898
892	hsa-miR-7851-3p	0.41	0.58	0.9	0.57	0.82	1.84	4.04	1.33955104304143	0.154473777644846	0.232069907810629
893	hsa-miR-455-5p	143.71	129.32	122.28	158.77	340.96	405.01	762.77	1.36595286274895	7.43815218362289e-13	4.19654699617501e-12
894	hsa-miR-449a	1.01	0.29	0.3	0.57	1.64	2.76	1.01	1.38160598491635	0.10316441197683	0.165370248478988
895	hsa-miR-6764-5p	0.2	0	0	0	0	0.46	0	1.39726579948502	0.614012576649651	0.687700897986989
896	hsa-miR-4699-5p	0.2	0	0	0	0	0.46	0	1.40489263452609	0.485576162773527	0.574094837408639
897	hsa-miR-511-5p	0.2	0	0	0	0	0.46	0	1.40554927174595	0.477414600994033	0.569413198759919
898	hsa-miR-6728-5p	0.2	0	0	0	0	0.46	0	1.40809119028199	0.448160810295594	0.556753622021064
899	hsa-miR-149-3p	0.61	1.15	0.9	0.19	0	2.3	6.05	1.41681502164484	0.0937140068113137	0.151917812798265
900	hsa-miR-449c-5p	1.62	0.86	0	1.14	0.82	4.6	5.04	1.43187880977548	0.021729501617978	0.0424727928750796
901	hsa-miR-6516-3p	0.2	0.29	0.6	0.76	0.82	2.76	1.01	1.43398249655816	0.194971693220849	0.283355936604428
902	hsa-miR-5096	2.84	5.76	4.52	3.43	21.36	2.3	21.19	1.43404044597491	0.00676763668187812	0.0145973064991428
903	hsa-miR-6772-3p	0.2	0.29	0.3	0.19	0	0.92	2.02	1.44272326764757	0.306477092799907	0.409058268489132
904	hsa-miR-4640-5p	0.2	0	0	0	0.82	0	0	1.44558363994193	0.50232432194993	0.59053960323868
905	hsa-miR-1303	20.27	18.43	17.47	22.11	74.76	58.91	83.74	1.47429713480925	7.26071435076714e-11	3.4398730755655e-10
906	hsa-miR-6737-3p	0.2	0	0	0.19	0	0.92	0	1.47948293447242	0.337576907405273	0.441273024791918
907	hsa-miR-1273h-5p	0.41	0	0	0.38	0	1.38	1.01	1.48570269049574	0.367634337328375	0.473562875202652
908	hsa-miR-1908-5p	7.3	8.64	8.43	9.72	17.25	45.1	34.3	1.50010430525937	0.00029200007166414	0.000773082156946863
909	hsa-miR-30e-5p	3750.27	3148.27	3052.12	4360.79	10173.74	14861.89	15853.68	1.50631093635878	1.21906739723292e-15	8.5137031201348e-15
910	hsa-miR-20b-3p	0.41	0	0	0	0	0.46	1.01	1.53188476989801	0.271804765890236	0.372003980434517
911	hsa-miR-448	0.2	0.29	0	0.57	0	1.38	2.02	1.53415032342008	0.12079367799007	0.190556082983115
912	hsa-miR-6803-3p	0.61	0.29	0.6	0.57	0.82	1.84	4.04	1.53527054872053	0.0913998650527441	0.148539151758673
913	hsa-miR-4738-3p	0	0.58	0.3	0.19	0.82	0.46	2.02	1.54414468133791	0.36224445170513	0.469289288289854
914	hsa-miR-99b-5p	5360.34	5478.83	5670.54	5486.37	17089.87	21840.77	26454.75	1.55770491971267	1.50742019663461e-12	8.32302091475177e-12
915	hsa-miR-3130-3p	0.1	0.14	0	0	0	0	1.01	1.57117380716469	0.318471290153705	0.419908023539036
916	hsa-miR-3130-3p	0.1	0.14	0	0	0	0	1.01	1.57117380716469	0.318471290153705	0.419908023539036
917	hsa-miR-1292-3p	0.41	0	0	0	0.82	0.46	0	1.57329568895567	0.369945038210369	0.475591034196813
918	hsa-miR-550a-3-5p	5.27	4.03	4.32	5.34	10	12.58	22.2	1.59327452645339	8.88939619847585e-10	3.85406036524524e-09
919	hsa-miR-550a-3-5p	5.27	4.03	4.32	5.34	10	12.58	22.2	1.59327452645339	8.88939619847585e-10	3.85406036524524e-09
920	hsa-miR-550a-3-5p	0.2	0.29	0.4	0	7.94	9.82	17.15	1.59327452645339	8.88939619847585e-10	3.85406036524524e-09
921	hsa-miR-660-5p	132.36	120.68	120.47	135.71	403.4	750.19	316.81	1.61039167170322	5.6478045599277e-11	2.74321935767917e-10
922	hsa-miR-5587-5p	0.2	0.29	0	0.19	0.82	0.46	1.01	1.61180179756622	0.251648340952491	0.349978101733713
923	hsa-miR-500a-5p	3.55	2.59	2.56	3.81	7.81	15.88	15.13	1.61451858932724	3.42042930769886e-05	0.000102059922991846
924	hsa-miR-3911	0.2	0	0	0.19	0	0	2.02	1.63362698246215	0.336730375015569	0.440785860709337
925	hsa-miR-3677-5p	0.2	0	0.3	0.57	0.82	0.92	2.02	1.64125817648801	0.241355746811733	0.337480113507315
926	hsa-miR-152-3p	305.45	281.98	265.94	299.62	1098.05	777.81	1837.3	1.64769677607755	5.35499068182412e-07	1.89551998929226e-06
927	hsa-miR-6857-3p	0.41	0	0	0	0	0	2.02	1.65816581137979	0.573305688552598	0.650316900447723
928	hsa-miR-146b-5p	593.98	481.87	505.22	680.91	561.56	829.36	7849.65	1.67527965398642	0.000137723118960252	0.000382662945584184
929	hsa-miR-30b-3p	4.86	4.32	4.82	3.24	12.32	16.57	29.26	1.68204921577995	4.73169800654344e-07	1.6841195108689e-06
930	hsa-miR-6735-5p	0.61	1.15	0.3	0.19	2.46	2.3	2.02	1.68212096716389	0.0398045544795575	0.072404056024375
931	hsa-miR-100-5p	18528.91	18152.41	20718.95	19518.03	87487.31	98379.19	37015.96	1.68586741330304	0.0332605032434504	0.0617474829072714
932	hsa-miR-744-5p	394.23	454.22	478.27	388.82	1201.98	1529.38	3234.7	1.68616262977781	1.30423599135907e-08	5.23314565476993e-08
933	hsa-miR-582-3p	1.01	0.86	1.81	0.76	0.82	1.84	15.13	1.6882070897509	0.0141267712379592	0.0284739289226885
934	hsa-miR-185-3p	7.5	8.93	8.13	6.67	28.76	29.92	43.38	1.68971121490338	2.35303578411048e-08	9.18465931441311e-08
935	hsa-miR-3175	0.41	0.58	0.3	0.19	0.82	1.38	3.03	1.75253532284413	0.0513197527655114	0.0892397315922487
936	hsa-miR-188-3p	0.2	0.86	1.2	0.19	2.46	2.76	2.02	1.75356402318284	0.0335434784132986	0.062178155107578
937	hsa-miR-490-3p	651.65	615.51	601.15	690.73	1647.29	3755.11	3510.15	1.75556460464568	0.0102326723193752	0.0212892312989255
938	hsa-miR-619-5p	3.45	4.03	3.46	3.05	20.95	7.82	19.17	1.75613443345507	7.56835507433933e-06	2.40253433809494e-05
939	hsa-miR-615-3p	18.24	19.59	19.28	22.3	10.68	55.69	278.47	1.77277733774907	0.027622450372733	0.0529808902372669
940	hsa-miR-371a-5p	1.42	0.58	2.11	2.1	2.46	4.14	19.17	1.77920525876582	0.000852093936591122	0.00211306212298604
941	hsa-miR-4492	0.41	0.29	0.3	0.19	0.82	1.38	2.02	1.79470090605329	0.062421040017618	0.105010395446305
942	hsa-miR-548aq-3p	0.37	0.82	0.23	1.12	2.38	2.72	4.54	1.80512040866711	0.0120068200263005	0.0245455877752852
943	hsa-miR-1343-3p	4.66	4.9	5.12	4.76	15.61	29.46	22.2	1.8102753147521	0.000663012135252074	0.00167963074263859
944	hsa-miR-6866-5p	1.22	1.15	0.9	1.52	3.29	8.74	4.04	1.83406227493609	0.00147623176905091	0.0035254925057556
945	hsa-miR-4691-3p	0	0	0.6	0	1.64	0	0	1.84182881249029	0.337785620370903	0.441273024791918
946	hsa-miR-943	1.01	1.15	0.9	0.57	5.75	3.68	3.03	1.84297980094863	0.00306925393523621	0.00706858482054399
947	hsa-miR-361-5p	278.09	257.5	259.61	295.24	946.47	892.41	2452.76	1.86097395236112	7.4512959527398e-28	1.0028202469729e-26
948	hsa-miR-148a-5p	26.15	25.06	19.88	25.16	101.06	144.98	92.82	1.87789280833271	1.93184292616674e-16	1.45961465532598e-15
949	hsa-miR-6770-5p	0.14	0.1	0	0.06	0.27	0.31	0.67	1.91227084771607	0.132757263364105	0.205983098887394
950	hsa-miR-6770-5p	0.14	0.1	0	0.06	0.27	0.31	0.67	1.91227084771607	0.132757263364105	0.205983098887394
951	hsa-miR-6770-5p	0.14	0.1	0	0.06	0.27	0.31	0.67	1.91227084771607	0.132757263364105	0.205983098887394
952	hsa-miR-1910-3p	0	0	0	0.76	1.64	0.92	0	1.91639719342858	0.312301512140695	0.414257309917943
953	hsa-miR-491-5p	4.46	3.46	0.9	5.72	14.79	14.27	32.29	1.92682479151344	4.27788761113313e-07	1.53528633155111e-06
954	hsa-miR-1292-5p	2.63	2.3	2.71	1.72	4.93	17.49	13.12	1.94484344436751	6.50645330411651e-05	0.000189331929480147
955	hsa-miR-361-3p	117.56	127.6	128.6	129.42	581.68	611.66	735.53	1.95325198518541	2.08279893854256e-34	3.73746698416249e-33
956	hsa-miR-4448	1.62	2.59	1.81	2.29	4.11	8.28	24.21	1.95559328702902	0.000111778490296155	0.000316705722505773
957	hsa-miR-106a-5p	24.59	22.42	23.59	34.97	133.78	117.13	156.56	1.96929159216388	2.66754848631028e-12	1.4360302684637e-11
958	hsa-miR-373-3p	0.41	1.15	1.51	3.05	1.64	7.36	19.17	1.98161602734748	0.00331856316291153	0.00757523605385458
959	hsa-miR-1973	0.41	0	0.6	0.38	2.46	0.92	2.02	1.98163752875218	0.223939267611478	0.318644860962588
960	hsa-miR-6786-3p	0.2	0.29	0.6	0.57	3.29	1.38	2.02	1.98553443381505	0.0206881983505307	0.0404987155589177
961	hsa-miR-629-5p	27.77	21.03	16.87	24.78	99.41	119.66	142.26	1.98711288672349	8.26582865432871e-14	4.92140581631e-13
962	hsa-miR-3192-5p	0.2	0.58	0	0	1.64	0.92	0	2.00135016274761	0.205215908752914	0.296244641462307
963	hsa-miR-7-5p	42.63	27.65	33.23	46.79	165.14	164.15	260.65	2.0095099936912	2.45552878889144e-11	1.24413458637166e-10
964	hsa-miR-7-5p	40.2	24.77	32.33	44.31	165.14	163.23	261.66	2.0095099936912	2.45552878889144e-11	1.24413458637166e-10
965	hsa-miR-7-5p	39.59	25.06	31.42	43.84	165.14	163.23	258.63	2.0095099936912	2.45552878889144e-11	1.24413458637166e-10
966	hsa-miR-3177-3p	3.24	3.17	2.11	3.43	16.43	15.65	15.13	2.01417922072662	2.14092632857259e-05	6.61740865195164e-05
967	hsa-miR-6755-5p	0	0.58	0	0	0.82	0.92	0	2.02233663151508	0.236247466232554	0.332134631526072
968	hsa-miR-4699-3p	0	0	0.3	0.19	1.64	0	0	2.04182189391079	0.360218601066433	0.467271518652441
969	hsa-miR-6818-5p	0.41	0.29	0.3	0.38	2.46	0.92	3.03	2.05049474470975	0.0256245783100291	0.0494872274686959
970	hsa-miR-320b	12.04	15.44	16.37	15.99	54.11	73.06	118.68	2.05838217909895	2.31049627195589e-21	2.22773222639329e-20
971	hsa-miR-320b	10.42	13.86	15.16	13.98	53.69	73.75	121.71	2.05838217909895	2.31049627195589e-21	2.22773222639329e-20
972	hsa-miR-598-3p	36.89	35.43	30.12	38.31	223.47	168.91	153.36	2.05859333235734	1.54242752264075e-11	8.03554983569292e-11
973	hsa-miR-6515-5p	0.2	0.29	0.3	0.38	0.82	0.92	4.04	2.07192349170537	0.0670246527083502	0.112170791838327
974	hsa-miR-3149	0	0	0.3	0.38	1.64	0.92	0	2.08017231219026	0.160738128596106	0.240363034891399
975	hsa-miR-1306-3p	2.03	2.88	2.11	1.52	15.61	11.97	5.04	2.09236094232716	1.14856424042344e-05	3.60180824909486e-05
976	hsa-miR-6842-3p	0.61	0.29	0.9	0.19	0.82	1.84	7.06	2.10120973922012	0.0114622353533861	0.0235815415232083
977	hsa-miR-3171	0	0	0	0	0	0.46	0	2.11850505721341	0.447303746468441	0.556753622021064
978	hsa-miR-3144-3p	0	0	0	0	0	0.46	0	2.12569728561273	0.299101977472363	0.401704526917144
979	hsa-miR-4482-5p	0	0	0	0	0	0.46	0	2.13175515326156	0.227712160434334	0.323107139664192
980	hsa-miR-518a-5p	0	0	0	0	0	0.15	0	2.1362509103707	0.190763337009069	0.27786497341118
981	hsa-miR-518a-5p	0	0	0	0	0	0.15	0	2.1362509103707	0.190763337009069	0.27786497341118
982	hsa-miR-670-5p	0	0	0	0	0	0.46	0	2.13737755518483	0.182987216456676	0.2683535569376
983	hsa-miR-518a-3p	0	0	0	0	0	0.23	0	2.13780568591616	0.18029501590841	0.264907306768494
984	hsa-miR-518a-3p	0	0	0	0	0	0.23	0	2.13780568591616	0.18029501590841	0.264907306768494
985	hsa-miR-520d-3p	0	0	0	0	0	0.46	0	2.13780733160712	0.180264574133544	0.264907306768494
986	hsa-miR-517-5p	0	0	0	0	0	0.15	0	2.13873379593432	0.174356613510892	0.257449993892654
987	hsa-miR-517-5p	0	0	0	0	0	0.15	0	2.13873379593432	0.174356613510892	0.257449993892654
988	hsa-miR-517-5p	0	0	0	0	0	0.15	0	2.13873379593432	0.174356613510892	0.257449993892654
989	hsa-miR-4713-5p	0	0	0	0	0.82	0	0	2.14452410912015	0.18561268474216	0.271658838462027
990	hsa-miR-4520b-3p	0	0	0	0	0.82	0	0	2.14889865318471	0.207017020654186	0.298511150318313
991	hsa-miR-373-5p	0	0	0	0	0	0	1.01	2.14949918883271	0.209958247210841	0.301406728218229
992	hsa-miR-182-3p	0	0	0	0	0.82	0	0	2.1534037802835	0.230602344692558	0.325971804532587
993	hsa-miR-200b-5p	0	0	0	0	0	0	1.01	2.15388400692782	0.233254376335036	0.329000714219286
994	hsa-miR-4652-5p	0	0	0	0	0	0	1.01	2.15576328888668	0.243800995931023	0.339891726411643
995	hsa-miR-99b-3p	90.81	98.79	98.18	99.68	621.12	549.99	436.88	2.15604002002297	2.35158572748999e-15	1.58242122912347e-14
996	hsa-miR-1233-3p	0.2	0.14	0	0	0	0.69	1.01	2.15679471031414	0.141224153880901	0.215675658172723
997	hsa-miR-1233-3p	0.2	0.14	0	0	0	0.69	1.01	2.15679471031414	0.141224153880901	0.215675658172723
998	hsa-miR-548ad	0	0	0	0	0.82	0	0	2.16710978971177	0.315880257339709	0.417790521614123
999	hsa-miR-4433-5p	0	0	0	0	0.82	0	0	2.16904622295057	0.329875337995867	0.433569620234649
1000	hsa-miR-1273d	1.72	0.58	0.6	0.76	7.39	4.6	5.55	2.17366733047403	8.80392166038917e-05	0.000251651920027053
1001	hsa-miR-4783-3p	0	0	0	0	0	0	1.01	2.18476794283953	0.469139830608819	0.565589693754084
1002	hsa-miR-7108-3p	0	0	0	0	0	0	1.01	2.18624909583047	0.485670013380528	0.574094837408639
1003	hsa-miR-6802-3p	0.2	0	0	0.19	0	0	3.03	2.18881380741759	0.140965258331396	0.215646089061234
1004	hsa-miR-6761-5p	0	0	0.3	0.38	2.46	0.46	0	2.19180603961774	0.109075218509323	0.173981706560549
1005	hsa-miR-223-3p	0	0	0	0.19	0	0.46	1.01	2.19369438772077	0.310827320271774	0.413682508624961
1006	hsa-miR-6780a-5p	0	0	0.3	0	0	0.46	1.01	2.19892425597139	0.274600915773602	0.374245129936174
1007	hsa-miR-520c-3p	0	0.29	0	0	0	0.69	0	2.20081281346461	0.14174068129599	0.216208925896599
1008	hsa-miR-4791	0.2	0	0	0.38	0.82	0.46	2.02	2.20637052482422	0.210247460678978	0.301486924747214
1009	hsa-miR-340-5p	423.82	384.23	334	489.65	2601.97	2071.09	2597.04	2.21282372146673	3.70622501261304e-16	2.76788596317691e-15
1010	hsa-miR-30c-5p	1049.93	1163.05	1161.94	1012.36	4433.7	6544.48	10745.52	2.22340014684513	6.14382384927021e-60	2.64594013775237e-58
1011	hsa-miR-30c-5p	1050.34	1163.05	1162.24	1012.36	4442.74	6556.91	10790.92	2.22340014684513	6.14382384927021e-60	2.64594013775237e-58
1012	hsa-miR-518b	0	0	0	0.19	0	0.46	1.01	2.23197172438771	0.130062671857415	0.202459002457567
1013	hsa-miR-124-3p	0.07	0	0	0	0	0.15	0.34	2.23410908517497	0.123935915438669	0.195036787754885
1014	hsa-miR-124-3p	0.07	0	0	0	0	0.15	0.34	2.23410908517497	0.123935915438669	0.195036787754885
1015	hsa-miR-124-3p	0.07	0	0	0	0	0.15	0.34	2.23410908517497	0.123935915438669	0.195036787754885
1016	hsa-miR-18b-3p	0	0	0	0.19	0.82	0.46	0	2.24075000021776	0.124950548973235	0.19616278425677
1017	hsa-miR-520a-3p	0	0	0.3	0	0.82	0.46	0	2.24169226525798	0.12700431149263	0.198655654295979
1018	hsa-miR-518c-3p	0.2	0	0	0	0	0	2.02	2.25507582419002	0.125584306588897	0.19667263528831
1019	hsa-miR-30d-5p	4685.59	4686.9	4757.68	4516.61	26068.61	30740.69	30613.65	2.25726857035815	1.06931512669226e-55	4.18653073844363e-54
1020	hsa-miR-6796-5p	0.2	0.29	0	0.19	0.82	1.38	1.01	2.26032091677161	0.083824404722827	0.137963224078844
1021	hsa-miR-6758-5p	0	0	0.3	0	0.82	0.46	0	2.26348448845553	0.174725543088731	0.257700230217626
1022	hsa-miR-1284	0.41	0.29	0	1.33	4.11	1.84	5.04	2.26557319959065	0.0104191138222139	0.0216422750133446
1023	hsa-miR-33a-5p	5.07	1.44	3.61	7.81	22.18	40.96	21.19	2.27466200547001	2.69325697082038e-06	8.9222769392306e-06
1024	hsa-miR-3164	0	0	0.6	0.19	2.46	0	1.01	2.28390076259545	0.190457269259386	0.27773227074845
1025	hsa-miR-4485	16.22	17.86	21.99	18.87	221.83	37.74	36.32	2.28517837706499	6.44533891768251e-05	0.000187976927350921
1026	hsa-miR-421	199.45	237.91	259.91	191.55	1036.02	1116.09	2501.19	2.28967696808193	3.03730415677928e-42	7.69450386384085e-41
1027	hsa-miR-18b-5p	1.22	1.58	1.2	1.81	6.57	9.43	14.63	2.30176605551691	3.44518882127153e-09	1.43124886079833e-08
1028	hsa-miR-145-3p	164.18	152.37	165.04	161.44	996.59	1084.33	1004.92	2.31311869825748	2.52083567187264e-08	9.80999906042002e-08
1029	hsa-miR-3115	0	0	0.3	0.76	2.46	0.92	3.03	2.322903020877	0.0127669158496627	0.0258945922727852
1030	hsa-miR-5680	0	0.29	0	0	0	0	2.02	2.33472050277348	0.242633127642961	0.33889946044833
1031	hsa-miR-5701	27.77	18.29	24.24	24.97	148.71	115.75	230.04	2.3480177516294	4.64534239426037e-06	1.51560160944051e-05
1032	hsa-miR-5701	27.77	18.29	24.24	24.97	148.71	115.75	230.04	2.3480177516294	4.64534239426037e-06	1.51560160944051e-05
1033	hsa-miR-6777-3p	0.2	0	0	0	0	0	2.02	2.35676555435118	0.558731126263078	0.639398241923734
1034	hsa-miR-765	0.81	0.29	0.3	0	1.64	2.76	3.03	2.39370656200653	0.00410441144161123	0.00923850101491588
1035	hsa-miR-212-5p	6.69	8.64	7.23	8.39	43.54	63.51	52.47	2.40399008444611	1.67181019887622e-21	1.6615221361139e-20
1036	hsa-miR-4466	0.41	0.29	0.6	0.38	2.46	3.22	3.03	2.41007631472327	0.0186826371893724	0.0369492486834031
1037	hsa-miR-328-5p	0.2	0	0.3	0	0.82	1.38	0	2.41141376610573	0.173410460641539	0.256345898339667
1038	hsa-miR-6741-3p	0.41	0	0.9	0.19	0.82	3.68	3.03	2.4286036150192	0.00620543507649282	0.0135429427682918
1039	hsa-miR-4647	0	0.29	0	0.19	0	2.3	0	2.44426945675938	0.304484607744478	0.408085179674134
1040	hsa-miR-3124-5p	0	0	0.6	0.19	0.82	1.84	1.01	2.45624768442887	0.0402733763268154	0.072875633353285
1041	hsa-miR-6873-3p	0.2	0	0	0.38	1.64	0.92	1.01	2.47826086756232	0.0880683649747802	0.143667080236636
1042	hsa-miR-1273e	0.2	0	0.3	0	0	0.46	3.03	2.47918960951597	0.179379529258975	0.264262658839904
1043	hsa-miR-3615	25.74	37.16	33.43	25.16	160.21	233.8	301.68	2.47935652912958	7.42044213791005e-14	4.48000525335504e-13
1044	hsa-miR-6511a-5p	0.14	0.1	0.1	0.16	0.27	1.23	1.01	2.48105698173092	0.000659382633868482	0.00167371780541862
1045	hsa-miR-6511a-5p	0.14	0.1	0.1	0.16	0.27	1.23	1.01	2.48105698173092	0.000659382633868482	0.00167371780541862
1046	hsa-miR-6511a-5p	0.14	0.1	0.1	0.16	0.27	1.23	1.01	2.48105698173092	0.000659382633868482	0.00167371780541862
1047	hsa-miR-6511a-5p	0.14	0.1	0.1	0.16	0.27	1.23	1.01	2.48105698173092	0.000659382633868482	0.00167371780541862
1048	hsa-miR-3685	0	0	0.3	0.19	0.82	1.38	0	2.49055338236488	0.0621011047564772	0.104608379850546
1049	hsa-miR-7113-5p	0.2	0.29	0	0	0	0.46	3.03	2.49084883603965	0.144009759127864	0.219152660533804
1050	hsa-miR-6847-5p	0	0.29	0.3	0.19	0	1.38	3.03	2.4954996143681	0.026212489542908	0.0505470693872197
1051	hsa-miR-548ab	3.71	3.02	3.46	2.48	23.92	28.6	17.15	2.52148718230473	8.33284322739809e-10	3.63717346276971e-09
1052	hsa-miR-4516	0	0.58	0.3	0.38	3.29	1.38	2.02	2.52602921568865	0.0386503675125342	0.0706312232336552
1053	hsa-miR-6511b-5p	0.17	0.24	0.15	0.25	1.1	2.15	1.85	2.52876851407218	0.000284307095976154	0.000756866720470177
1054	hsa-miR-6511b-5p	0.17	0.24	0.15	0.25	1.1	2.15	1.85	2.52876851407218	0.000284307095976154	0.000756866720470177
1055	hsa-miR-320d	0.19	0.16	0.34	0.11	0.67	1.37	2.23	2.53385129341806	0.00074224442967256	0.00186571946135593
1056	hsa-miR-320d	0.19	0.16	0.34	0.11	0.67	1.37	2.23	2.53385129341806	0.00074224442967256	0.00186571946135593
1057	hsa-miR-6815-5p	0.2	0.58	0.3	0	1.64	0.92	4.04	2.5651030877819	0.0168507565825205	0.0335974961490996
1058	hsa-miR-151b	28.98	29.62	30.07	33.51	106.4	434.16	178.08	2.5729764564656	2.60996615786502e-18	2.18965991945559e-17
1059	hsa-miR-92b-5p	8.31	8.64	11.75	12.58	55.87	98.03	93.83	2.57444134436472	1.86069085676312e-14	1.16135873765119e-13
1060	hsa-miR-4665-5p	0.41	0	0.3	0.57	0.82	3.68	4.04	2.60271297420076	0.0112064804748597	0.0230921415845593
1061	hsa-miR-6804-5p	0	0	0.6	0	1.64	0.46	1.01	2.60496063939673	0.0586658585738848	0.0998633587318303
1062	hsa-miR-1287-3p	0	0	0.3	0.57	2.46	0	3.03	2.60652450991305	0.21409911847908	0.305991218003287
1063	hsa-miR-4750-5p	0.2	0.29	0.9	0	2.46	3.68	1.01	2.61196392336928	0.0296374731469783	0.0564773087107611
1064	hsa-miR-4423-5p	0.41	0	0	0.19	0.82	0.92	3.03	2.6260911041334	0.0419490211513165	0.0753798822357454
1065	hsa-miR-4667-5p	0.2	0.58	0.3	0	1.64	0	6.05	2.64422395436653	0.0279837052210618	0.0535628846601657
1066	hsa-miR-6514-5p	0.2	1.44	0	0.76	4.11	5.98	4.04	2.64710090607452	0.00116274587773364	0.00281851345972208
1067	hsa-miR-6511a-3p	0.86	1.01	1.13	1.05	4.31	7.79	15.64	2.65861107064964	2.2446246541028e-13	1.30060008785053e-12
1068	hsa-miR-6511a-3p	0.86	1.01	1.13	1.05	4.31	7.79	15.64	2.65861107064964	2.2446246541028e-13	1.30060008785053e-12
1069	hsa-miR-6511a-3p	0.86	1.01	1.13	1.05	4.31	7.79	15.64	2.65861107064964	2.2446246541028e-13	1.30060008785053e-12
1070	hsa-miR-6511a-3p	0.86	1.01	1.13	1.05	4.31	7.79	15.64	2.65861107064964	2.2446246541028e-13	1.30060008785053e-12
1071	hsa-miR-6735-3p	0	0.29	0	0	0	0.92	1.01	2.67334814005666	0.150696092594182	0.227452513588415
1072	hsa-miR-581	0	0.58	0	0.19	1.64	2.3	0	2.67815462404792	0.0634134013559934	0.106264740015491
1073	hsa-miR-4706	0.41	0.29	0	0	0.82	1.84	2.02	2.70329049870818	0.0450167763720782	0.0798924108141828
1074	hsa-miR-185-5p	42.16	32.26	37.35	39.07	382.86	262.8	280.49	2.71450901265422	9.76031409080837e-15	6.27379393299722e-14
1075	hsa-miR-1278	1.42	1.15	1.51	1.72	18.07	9.67	8.07	2.72658647198519	9.08722626639744e-07	3.13085235631613e-06
1076	hsa-miR-3188	0.61	0.29	1.2	0.38	5.75	3.22	8.07	2.73090909357296	2.13955958876387e-05	6.61740865195164e-05
1077	hsa-miR-200b-3p	2.63	3.46	3.61	3.43	21.36	18.87	54.48	2.73142013489358	5.46702308196123e-15	3.56737061711814e-14
1078	hsa-miR-374a-5p	119.05	91.3	91.66	145.43	365.74	1099.75	1868.92	2.73440915860335	2.53981883683085e-15	1.70023105553651e-14
1079	hsa-miR-101-3p	270.29	221.49	203.14	298.48	2060.55	2835.09	1449.36	2.74300495624136	1.73299849737518e-15	1.19734441636831e-14
1080	hsa-miR-101-3p	281.84	233.88	208.56	312.77	2060.55	2836.47	1449.36	2.74300495624136	1.73299849737518e-15	1.19734441636831e-14
1081	hsa-miR-628-3p	5.47	5.18	6.93	5.15	37.79	49.25	67.6	2.74645625115935	1.38274472130557e-35	2.62721497048059e-34
1082	hsa-miR-4749-3p	0	0	0	0.19	0	0.46	2.02	2.78217496907465	0.146144529212132	0.221618229744219
1083	hsa-miR-4660	0.2	0	0	0	0	0.46	2.02	2.78663713275605	0.129310312528346	0.20153066801764
1084	hsa-miR-140-5p	68.51	53	58.13	70.71	351.64	757.56	652.79	2.78893145272292	5.62261867426514e-40	1.29721845127689e-38
1085	hsa-miR-211-5p	0	0	0	0.19	0	0.92	0.5	2.78921105228847	0.0433368520227846	0.0772292590530175
1086	hsa-miR-520g-3p	0	0	0	0.19	0	0.69	1.01	2.79230161070759	0.0418733616697273	0.0753487232274201
1087	hsa-miR-3929	0	0	0	0.19	0.82	0.92	0	2.80336945339191	0.0541589739415364	0.0937981157271648
1088	hsa-miR-129-2-3p	0.81	1.15	2.11	2.48	9.86	17.49	18.67	2.81028932549508	1.60767267508238e-09	6.810206872808e-09
1089	hsa-miR-4733-5p	0.2	0	0	0	0.82	0.92	0	2.81302324688138	0.291987683625522	0.393787147436507
1090	hsa-miR-4728-3p	0	0.29	1.2	1.14	3.29	5.52	11.1	2.82713748021912	3.62418774318145e-05	0.000107723083328967
1091	hsa-miR-216a-5p	0	0	0.3	0.19	0	0.92	3.03	2.84158354197371	0.0187034122592458	0.0369492486834031
1092	hsa-miR-3690	0	0	0	0	0	0.46	0	2.85757033809591	0.0880055606222371	0.143667080236636
1093	hsa-miR-3690	0	0	0	0	0	0.46	0	2.85757033809591	0.0880055606222371	0.143667080236636
1094	hsa-miR-545-3p	0.61	0.29	0	0.57	3.29	2.3	7.06	2.86219124206614	0.00115301722987734	0.0028018288564321
1095	hsa-miR-5010-3p	1.42	1.73	2.11	1.33	11.5	8.28	33.3	2.87088551184353	2.58051245699931e-08	1.0012078361691e-07
1096	hsa-miR-4728-5p	0.2	0	0	0	0	1.84	0	2.88737793027571	0.16388953208607	0.244792225959771
1097	hsa-miR-128-3p	293.5	476.25	423.91	314.49	3418.63	3239.41	3017.27	2.89132375983678	2.9577556076207e-33	5.16408141222426e-32
1098	hsa-miR-128-3p	231.47	366.51	337.47	239.2	3316.75	3064.98	2857.86	2.89132375983678	2.9577556076207e-33	5.16408141222426e-32
1099	hsa-miR-520b	0	0	0	0	0	0.69	0	2.89976529658654	0.0615571482347276	0.103827461513405
1100	hsa-miR-5006-3p	0	0	0.3	0.19	1.64	0.92	1.01	2.90838952674271	0.0276386377863142	0.0529808902372669
1101	hsa-miR-224-5p	66.28	85.54	79.21	67.85	525	1256.92	341.03	2.92104791324748	6.70075915929686e-18	5.47935495810857e-17
1102	hsa-miR-660-3p	0.41	0.29	0.3	0.76	1.64	9.2	2.02	2.93201278696673	0.0105639256259152	0.0219078521808706
1103	hsa-miR-219a-2-3p	0	0	0	0	0	0.46	1.01	2.94742129322971	0.0558771304301901	0.0961294973579302
1104	hsa-miR-520h	0	0	0	0	0	0.23	1.01	2.95271283091521	0.046118700235055	0.0816237817858781
1105	hsa-miR-519a-5p	0.03	0	0	0.03	0	0.15	2.35	2.96978881311246	0.0411156746085542	0.074191971500352
1106	hsa-miR-4520a-3p	0	0	0	0	0.82	0.46	0	2.97158996297718	0.054524895713679	0.0941793653236274
1107	hsa-miR-3617-5p	0.41	0.29	0	0.19	0	1.84	7.06	2.98204940273444	0.00640663119875916	0.0139349621360216
1108	hsa-miR-150-5p	0	0.29	0.3	0	0	1.84	2.02	2.98616556003323	0.0229862999213761	0.0447938152313995
1109	hsa-miR-452-5p	28.38	27.07	29.52	31.07	204.58	503.5	165.47	2.9868890825896	9.13375786159131e-15	5.90040757858799e-14
1110	hsa-miR-105-3p	0	0	0	0	0.41	0	0.5	2.99048934829083	0.042559311063734	0.0761587671666819
1111	hsa-miR-105-3p	0	0	0	0	0.41	0	0.5	2.99048934829083	0.042559311063734	0.0761587671666819
1112	hsa-miR-4473	1.01	0.29	1.2	1.33	13.97	6.44	11.1	2.99160494469571	3.04286051165478e-08	1.16658035046231e-07
1113	hsa-miR-194-5p	7.4	5.9	6.17	8.67	60.39	101.48	128.64	2.99657404727189	1.13239530836788e-27	1.47783306910233e-26
1114	hsa-miR-194-5p	12.06	9.94	9.49	11.91	61.21	108.39	135.7	2.99657404727189	1.13239530836788e-27	1.47783306910233e-26
1115	hsa-miR-342-5p	8.72	10.94	8.73	8.77	58.33	129.33	110.98	2.99835717595134	7.7642210720215e-27	9.93205309411068e-26
1116	hsa-miR-933	0	0	0	0	0.82	0	1.01	3.00521734096217	0.0449617180721554	0.0798924108141828
1117	hsa-miR-4794	0	0	0	0	0.82	0.46	0	3.01031690903606	0.119086017595733	0.188552861193245
1118	hsa-miR-1180-3p	88.37	109.45	107.22	82.15	955.51	792.54	1424.64	3.017827645818	1.99484017180652e-21	1.93784473832633e-20
1119	hsa-miR-429	0.41	1.44	0.9	0.76	9.04	3.22	18.16	3.01811730929717	3.49269804023516e-07	1.26757468201793e-06
1120	hsa-miR-628-5p	7.9	9.22	8.43	6.86	72.3	84.68	105.94	3.01909343566875	4.27232310178571e-25	5.01803767955194e-24
1121	hsa-miR-767-3p	0	0	0	0	0	0	2.02	3.03229484630872	0.0786109863535608	0.130212044062565
1122	hsa-miR-2110	7.5	4.9	9.34	11.25	62.44	116.44	93.83	3.04578091825988	7.92456959447137e-18	6.39908994753563e-17
1123	hsa-miR-4742-5p	0.2	0	0	0.19	0	1.38	3.03	3.05657257250072	0.0294757383921719	0.0562520738592114
1124	hsa-miR-5187-5p	0	0	0.3	0	0	0.92	2.02	3.09740592846779	0.16629903978645	0.247677638298244
1125	hsa-miR-4654	0.2	0	0	0	0	1.84	0	3.09761181151672	0.0290679535118489	0.055555911149865
1126	hsa-miR-6885-3p	0.2	0	0	0.19	0.82	1.38	2.02	3.11456934182884	0.0421889398160795	0.0756007076870662
1127	hsa-miR-219a-5p	0.1	0	0	0.95	1.64	4.83	5.04	3.11509106264406	5.47756303569195e-05	0.000160476449934558
1128	hsa-miR-219a-5p	0.1	0	0	0	0	0.23	0	3.11509106264406	5.47756303569195e-05	0.000160476449934558
1129	hsa-miR-4662a-5p	1.62	2.3	3.92	1.52	20.54	32.22	24.21	3.11870010156247	5.42234643348992e-11	2.64364965738452e-10
1130	hsa-miR-302a-3p	10.13	12.96	12.65	19.25	173.15	150.9	121.66	3.12506074458693	4.48234766949926e-17	3.46778035269044e-16
1131	hsa-miR-3139	0.2	0	1.2	0.19	3.29	2.76	8.07	3.13489372243489	0.000120892817289529	0.000341033886327666
1132	hsa-miR-4745-3p	0	0	0	0	0.82	0	1.01	3.14991487177199	0.0852713013547672	0.139987955972502
1133	hsa-miR-6884-5p	0	0.29	0	0	0	0.92	2.02	3.17080488225924	0.0359067351200718	0.0662735739644754
1134	hsa-miR-6732-3p	0	0	0	0.19	0	0.46	3.03	3.2054204612592	0.169382476463792	0.25183217444329
1135	hsa-miR-3065-5p	2.03	4.03	3.61	2.29	23	25.77	71.64	3.22822535737088	6.18303515149694e-16	4.46625678156234e-15
1136	hsa-miR-4742-3p	0.2	0.29	0.3	0.76	4.11	5.06	6.05	3.23319725801649	0.00020482978604712	0.000555966562127898
1137	hsa-miR-548a-3p	0	0.1	0	0	0	0.15	1.01	3.23408045475456	0.0380661521805498	0.0697609483932912
1138	hsa-miR-548a-3p	0	0.1	0	0	0	0.15	1.01	3.23408045475456	0.0380661521805498	0.0697609483932912
1139	hsa-miR-548a-3p	0	0.1	0	0	0	0.15	1.01	3.23408045475456	0.0380661521805498	0.0697609483932912
1140	hsa-miR-5004-3p	0	0	0	0.19	0.82	0.92	1.01	3.23657843016292	0.0303090026871724	0.0572503384091034
1141	hsa-miR-517a-3p	0.1	0.14	0.15	0.19	2.05	2.76	4.04	3.24515969860071	0.000307910501951177	0.000810224783138331
1142	hsa-miR-517b-3p	0.1	0.14	0.15	0.19	2.05	2.76	4.04	3.24515969860071	0.000307910501951177	0.000810224783138331
1143	hsa-miR-642a-5p	0.61	0.58	0.3	0.76	4.11	7.59	11.1	3.25881744736115	0.0064962984251601	0.0140825798075618
1144	hsa-miR-1277-5p	8.31	5.47	5.42	13.34	69.01	103.55	169.5	3.29894464673253	1.20710248674375e-15	8.47595876561372e-15
1145	hsa-miR-1469	0	0.29	0	0	0	2.3	0	3.30032574420798	0.0365825947368688	0.0673286501424993
1146	hsa-miR-526b-5p	0	0.29	0	0.19	0	2.3	2.02	3.30358956642879	0.00390631965400065	0.00882336537232315
1147	hsa-miR-3620-3p	0	0	0	0.19	0	0	4.04	3.31243024664235	0.0496567514347673	0.0869329577963677
1148	hsa-miR-6833-3p	0	0	0	0.19	1.64	0.46	1.01	3.33663950546821	0.0178945795576973	0.0354598110253756
1149	hsa-miR-23c	0.3	0	0	0	1.23	0.23	2.52	3.34061949090972	0.156288042390469	0.234522823192202
1150	hsa-miR-1307-3p	261.06	272.47	276.78	257.5	3467.93	3840.26	3035.94	3.34703528884907	3.63271394747091e-41	9.02589696179311e-40
1151	hsa-miR-6877-5p	0.2	0.29	0	0.19	1.64	2.76	3.03	3.39812235934048	0.0031611611320086	0.00726729569849663
1152	hsa-miR-6791-3p	0	0	0	0.19	0	1.38	2.02	3.40648797451139	0.0503179978245755	0.0878525043099345
1153	hsa-miR-24-3p	409.84	342.03	340.48	515.85	4066.87	5430.39	8206.82	3.4144307639863	1.28268791052061e-44	3.60267995737527e-43
1154	hsa-miR-24-3p	405.99	340.01	336.26	509.18	4066.04	5424.87	8188.66	3.4144307639863	1.28268791052061e-44	3.60267995737527e-43
1155	hsa-miR-6515-3p	0	0	0	0	0	0.46	2.02	3.45492367728537	0.354998416745127	0.461426513515799
1156	hsa-miR-194-3p	0	0.58	0.3	0.38	4.11	4.6	4.04	3.46001245960959	0.000137317324098086	0.000382357721411051
1157	hsa-miR-219b-5p	0.2	0	0.6	0	0	5.52	2.02	3.46325667830922	0.00300503268626564	0.00694544227308624
1158	hsa-miR-6895-5p	0	0	0.3	0.19	2.46	1.38	1.01	3.49077481801672	0.0488310785526652	0.0858363993061816
1159	hsa-miR-320c	1.7	1.23	2.61	1.25	20.28	16.3	31.83	3.49878096169022	3.45026317929014e-25	4.12753706263228e-24
1160	hsa-miR-320c	0.96	1.23	1.91	0.74	18.91	15.07	29.64	3.49878096169022	3.45026317929014e-25	4.12753706263228e-24
1161	hsa-miR-6855-3p	0	0	0	0	0	0.46	2.02	3.50878107230262	0.0543699063677455	0.0940373748689788
1162	hsa-miR-1266-5p	0	0	0	0	0	0.92	1.01	3.51569166071721	0.0101140643783991	0.0211190806438482
1163	hsa-miR-210-3p	107.02	98.5	88.55	114.17	1178.98	652.16	3378.98	3.52369282305452	7.66323338625996e-28	1.02071108608741e-26
1164	hsa-miR-501-3p	30	28.23	39	35.36	492.41	672.41	230.38	3.52660321382009	3.16963717298102e-32	5.38838319406773e-31
1165	hsa-miR-3116	0	0	0	0.1	0.41	0.69	0.5	3.52741109880118	0.00860973175280186	0.0182356941387213
1166	hsa-miR-3116	0	0	0	0.1	0.41	0.69	0.5	3.52741109880118	0.00860973175280186	0.0182356941387213
1167	hsa-miR-5010-5p	0	0	0.3	0.19	0.82	1.38	4.04	3.53367221892801	0.00787747235489964	0.0167785598664256
1168	hsa-miR-1912	0	0	0	0	0	0.46	2.02	3.53566055867129	0.00933857493999743	0.0196826081932736
1169	hsa-miR-616-3p	0.2	0	0.3	0	1.64	1.38	3.03	3.56141778602672	0.0563953125169464	0.0966349386895156
1170	hsa-miR-676-5p	0	0	0	0	0.82	0.46	1.01	3.56266958558558	0.0109460069762461	0.0225914393183865
1171	hsa-miR-519d-3p	0	0	0.3	0	0	0.46	4.04	3.56267085700409	0.00454760850714449	0.0101828599501398
1172	hsa-miR-1244	0.07	0	0	0	0.82	0	0.34	3.57771134387695	0.0250601056747557	0.0485422136908312
1173	hsa-miR-1244	0.07	0	0	0	0.82	0	0.34	3.57771134387695	0.0250601056747557	0.0485422136908312
1174	hsa-miR-1244	0.07	0	0	0	0.82	0	0.34	3.57771134387695	0.0250601056747557	0.0485422136908312
1175	hsa-miR-4425	0.2	0	0	0	0	1.84	2.02	3.58673257765147	0.0948960504646378	0.153641224561795
1176	hsa-miR-4449	0	0.58	0	0.19	1.64	0.92	8.07	3.59863467751385	0.000434072304126696	0.00112164283386338
1177	hsa-miR-874-3p	55.33	45.51	44.27	53.37	397.65	990.9	1187.54	3.60461978422411	2.51646954511736e-42	6.50255730458326e-41
1178	hsa-miR-502-3p	10.44	8.93	9.04	10.86	147.34	200.9	113.34	3.62877620266595	1.79598877248945e-38	3.93291100687521e-37
1179	hsa-miR-302c-3p	7.5	8.5	7.08	10.2	173.15	110.4	102.49	3.64321633589478	6.0339147313195e-28	8.38259982028473e-27
1180	hsa-miR-5587-3p	0	0	0.3	0	0.82	0.46	3.03	3.65386850279587	0.0301013797631109	0.0570365937684744
1181	hsa-miR-330-3p	16.01	13.54	19.58	15.82	195.54	249.45	409.63	3.65412875619906	1.17865974901225e-64	6.34511831551597e-63
1182	hsa-miR-4999-5p	0	0	0	0	0.82	0	2.02	3.66302967010462	0.0155919061021676	0.0312806563416158
1183	hsa-miR-4508	0.2	0.29	0.3	0.19	1.64	5.98	5.04	3.68556544483557	0.00331060571123586	0.00757044704233049
1184	hsa-miR-6741-5p	0	0	0	0	0.82	0.46	1.01	3.69124248984053	0.273316176634	0.372887539821676
1185	hsa-miR-6739-3p	0	0	0	0	0	1.38	1.01	3.70133157339957	0.101584402460893	0.163445887894737
1186	hsa-miR-512-3p	0	0.29	0.15	0.1	1.23	2.07	3.03	3.70179107522196	6.68834256005014e-06	2.14425275126173e-05
1187	hsa-miR-512-3p	0	0.29	0.15	0.1	1.23	2.07	3.03	3.70179107522196	6.68834256005014e-06	2.14425275126173e-05
1188	hsa-miR-6516-5p	0.81	0.29	0	0.38	4.11	6.9	11.1	3.70395610923074	7.72491618808397e-06	2.44622345955993e-05
1189	hsa-miR-6783-3p	0.2	0	0	0	2.46	0.46	1.01	3.70456787451945	0.00637329479306436	0.0138858294648215
1190	hsa-miR-135b-5p	8.92	5.18	6.93	7.24	42.72	71.34	335.98	3.70753389358547	3.90249343203969e-22	3.97009568046872e-21
1191	hsa-miR-664a-5p	1.01	1.73	0.9	0.57	8.22	23.93	22.2	3.72258095776682	2.33311763129209e-13	1.3457089194774e-12
1192	hsa-miR-129-1-3p	0	0	0	0.19	0.82	1.84	0.5	3.74800168201009	0.00799422032027332	0.0169877181805808
1193	hsa-miR-5004-5p	0.2	0	0	0	1.64	0.46	2.02	3.77597144669905	0.0560428217107791	0.0962863373009663
1194	hsa-miR-3064-5p	0	0	0	0.57	2.46	3.68	3.03	3.77752885233839	0.000218243000893751	0.000588663793642434
1195	hsa-miR-1237-3p	0	0	0	0.19	0	2.3	2.02	3.7895681710503	0.0550749505715156	0.0948757815178642
1196	hsa-miR-500b-5p	0.61	0.58	0.15	0.76	6.57	13.12	12.11	3.79205543688267	4.58671987192921e-10	2.03644057544074e-09
1197	hsa-miR-6827-5p	0.41	0	0	0	4.11	0.46	1.01	3.79901035646378	0.0933926924036692	0.151587133901433
1198	hsa-miR-4690-3p	0	0.29	0	0	1.64	1.84	0	3.80038836733375	0.00788280637687333	0.0167785598664256
1199	hsa-miR-652-3p	22.3	22.47	19.88	24.4	347.53	369.11	594.27	3.840800215948	3.07891947395189e-86	2.20997997796991e-84
1200	hsa-miR-301a-5p	4.26	4.61	3.61	4.57	91.2	72.26	75.67	3.86823687532742	3.77194707531769e-36	7.61461815829759e-35
1201	hsa-miR-6784-3p	0	0	0.3	0	1.64	0	3.03	3.8902381727918	0.180432221328386	0.264907306768494
1202	hsa-miR-1224-5p	0	0	0	0	0	0.92	2.02	3.9136111066342	0.00520094544727031	0.0115259374234532
1203	hsa-miR-2467-3p	0	0	0	0	0	0.92	2.02	3.91642897621322	0.0047652101608165	0.0106332496161916
1204	hsa-miR-891a-5p	0	0	0	0.19	3.29	0.92	0	3.9377928771271	0.00229992744234491	0.00538316350635802
1205	hsa-miR-532-5p	281.54	274.2	248.47	263.03	5155.47	7552.57	2263.08	3.94776754495292	1.17134563851788e-38	2.60927338787085e-37
1206	hsa-miR-92a-2-5p	0	0	0	0	0.82	0.92	1.01	3.95377597178537	0.00333486324998891	0.00759901819926926
1207	hsa-miR-95-5p	0	0	0	0	0	0.46	3.03	3.95508488314668	0.0115761680674508	0.0237780749493585
1208	hsa-miR-3612	0	0	0	0	0.82	0.92	1.01	3.95676454567423	0.00643010288587684	0.0139625091236183
1209	hsa-miR-519a-3p	0	0	0	0	0	0.23	1.51	3.9579265709755	0.00264255189356378	0.00615167035402595
1210	hsa-miR-519a-3p	0	0	0	0	0	0.23	1.51	3.9579265709755	0.00264255189356378	0.00615167035402595
1211	hsa-miR-3611	0	0	0.3	0.38	1.64	2.76	8.07	3.98061544273015	0.00115369423500145	0.0028018288564321
1212	hsa-miR-3656	0	0.29	0	0.19	0	5.52	2.02	3.98427060424733	0.0274063674453176	0.0526920040764142
1213	hsa-miR-4431	0	0	0.3	0	1.64	2.3	0	3.98445685238918	0.152005029098301	0.228893353840332
1214	hsa-miR-6812-3p	0	0	0	0	1.64	0	1.01	3.99609106426794	0.141037883325652	0.215646089061234
1215	hsa-miR-6807-5p	0	0	0	0	0.82	0.46	2.02	4.01135562760906	0.00499149017787357	0.0110807651371351
1216	hsa-miR-1247-3p	0.41	0	0.6	0.19	1.64	0.46	23.21	4.0153293978112	1.35160144981751e-05	4.20787728473307e-05
1217	hsa-miR-20b-5p	9.9	10.66	12.1	15.47	263.46	166.45	350.44	4.01627647179499	2.24596008636127e-46	6.90900102756848e-45
1218	hsa-miR-204-5p	6.89	6.62	5.72	15.44	77.23	124.27	461.6	4.01926985486975	1.99053065748545e-24	2.25593474515018e-23
1219	hsa-miR-3609	0.61	1.15	0.9	0.95	23.83	10.13	23.21	4.02309156642925	4.10660707129915e-11	2.03746861851012e-10
1220	hsa-miR-516a-5p	0	0	0.15	0	0.41	0.46	2.02	4.04620123196466	0.000600481642944252	0.00153324561795252
1221	hsa-miR-516a-5p	0	0	0.15	0	0.41	0.46	2.02	4.04620123196466	0.000600481642944252	0.00153324561795252
1222	hsa-miR-551b-5p	1.42	0.58	1.2	1.52	12.32	16.11	64.57	4.04705203272488	9.57733134716604e-10	4.13843214064833e-09
1223	hsa-miR-302e	0	0	0	0.1	1.64	1.15	1.51	4.04719043633	0.000673205482991098	0.0016981115106073
1224	hsa-miR-216b-5p	0	0	0	0.76	1.64	5.98	8.07	4.04747361662768	1.15054932289991e-06	3.9325654105468e-06
1225	hsa-miR-556-3p	0.2	0	0	0	1.64	1.38	2.02	4.05233961270565	0.000812478014839749	0.00202648956597096
1226	hsa-miR-1914-3p	0	0.29	0.3	0	0.82	3.22	5.04	4.05675033817143	0.0060790933140148	0.0133121840028934
1227	hsa-miR-1251-5p	0	0.29	0	0	1.64	1.38	2.02	4.05683057780665	0.000967053414248352	0.00237534793005489
1228	hsa-miR-3179	0	0	0	0.06	0	0.77	1.01	4.05707822607329	0.011844577431254	0.0242522884963235
1229	hsa-miR-3179	0	0	0	0.06	0	0.77	1.01	4.05707822607329	0.011844577431254	0.0242522884963235
1230	hsa-miR-3179	0	0	0	0.06	0	0.77	1.01	4.05707822607329	0.011844577431254	0.0242522884963235
1231	hsa-miR-302c-5p	0.41	0.58	0.6	1.33	20.54	18.41	6.05	4.06446810846439	5.20408645317312e-12	2.77838004028912e-11
1232	hsa-miR-548b-3p	0	0	0	0	1.64	0	2.02	4.06734278153566	0.00254991895671912	0.00594674240447851
1233	hsa-miR-24-1-5p	2.43	1.15	2.71	1.91	31.22	45.1	69.62	4.0772575972146	8.16910685270307e-18	6.55558139980892e-17
1234	hsa-miR-205-5p	1.01	1.73	2.11	1.91	18.9	35.44	69.62	4.0899904209296	1.49423618018686e-19	1.3500371641968e-18
1235	hsa-miR-148a-3p	1356.6	1317.29	1237.38	1361.82	29280.2	31395.84	24751.13	4.09553058090174	1.61195825927732e-77	9.91738129041097e-76
1236	hsa-miR-1229-3p	1.01	0.29	0.6	0.57	6.57	9.67	34.3	4.09615903004241	8.10926804748204e-08	3.02808506281699e-07
1237	hsa-miR-1288-3p	0	0	0	0	1.64	0.46	1.01	4.12680984140753	0.00970499313662997	0.0203552778125421
1238	hsa-miR-6758-3p	0	0	0	0	1.64	0.92	0	4.13414200802853	0.114679252909792	0.182469944285038
1239	hsa-miR-302d-5p	0	0	0	0.38	3.29	2.76	2.02	4.15110651765412	0.000291140098402383	0.000772388105001805
1240	hsa-miR-302d-3p	10.34	11.81	16.41	17.15	364.99	342.97	216.17	4.17315308427279	1.54153130920907e-23	1.65971537624844e-22
1241	hsa-miR-1301-3p	21.08	25.92	23.19	26.87	458.45	562.88	786.98	4.19134719904032	2.26116391026535e-57	9.42394765181557e-56
1242	hsa-miR-489-3p	0	0	0.3	0	3.29	0.92	1.01	4.19487375600049	0.00145965045544373	0.00349234886746908
1243	hsa-miR-1228-5p	0	0.29	0.3	0.38	0.82	6.44	13.12	4.19863147374555	0.00326195410849986	0.00747241969535784
1244	hsa-miR-374c-5p	0.17	0	0.1	0.1	2.6	1.61	5.38	4.20647320299779	0.00133668452785605	0.00321003050184017
1245	hsa-miR-6815-3p	0	0	0	0	0.82	1.38	1.01	4.21017982336635	0.228708989623786	0.323649523103978
1246	hsa-miR-501-5p	5.68	4.61	3.31	6.86	73.12	173.97	147.31	4.21822675358862	8.66195667515159e-46	2.60261581960369e-44
1247	hsa-miR-1914-5p	0.2	1.15	0	0.57	9.86	11.05	16.14	4.26504394431778	2.92635392531063e-08	1.12861172283622e-07
1248	hsa-miR-183-5p	3.04	2.88	1.81	4.96	40.26	75.02	165.47	4.27347011290343	3.18203513873103e-38	6.85198233206748e-37
1249	hsa-miR-505-5p	5.07	6.05	4.82	5.72	64.91	148.66	244.17	4.27362984098548	4.04772843625668e-29	5.87602824679059e-28
1250	hsa-miR-4646-3p	0	0	0	0	0.82	0.92	2.02	4.30917549067899	0.276392753172344	0.375894144314388
1251	hsa-miR-6721-5p	0.2	0.29	0	0.38	3.29	7.36	8.07	4.30935541963795	1.8571485023372e-06	6.23230094810303e-06
1252	hsa-miR-6798-3p	0.41	0	0	0.19	5.75	1.38	7.06	4.31629405306848	0.000227842073969138	0.00061327491576693
1253	hsa-miR-1273c	0	0	0	0	1.64	1.38	0	4.34433404568876	0.0505928142638156	0.0880942264539755
1254	hsa-miR-548q	0	0.29	0.3	0	2.46	2.3	6.05	4.35447468019442	0.000125110587741389	0.00035216313586465
1255	hsa-miR-217	0.2	0	0.3	0.19	1.64	6.9	5.04	4.36006645313412	2.82189222615868e-06	9.30072641886992e-06
1256	hsa-miR-6849-3p	0	0	0	0	1.64	0	2.02	4.37005791352369	0.447912169771256	0.556753622021064
1257	hsa-miR-556-5p	0.2	0.86	0	0	5.75	8.74	4.04	4.38178265312361	5.98047776673497e-07	2.09966773766891e-06
1258	hsa-miR-340-3p	7.7	11.52	10.84	10.1	224.29	289.49	311.77	4.38235768858159	1.53583432145549e-94	1.322865295547e-92
1259	hsa-miR-4498	0	0	0.3	0	0.82	1.38	5.04	4.41337684415227	0.00117647437535629	0.0028464511104126
1260	hsa-miR-1323	0	0	0.3	0	2.46	1.84	2.02	4.42901575161805	0.000229990360868403	0.000617770366407436
1261	hsa-miR-200c-3p	3.24	1.44	2.71	2.48	26.29	41.42	196.75	4.45556542424433	2.34267676683498e-23	2.50143667995933e-22
1262	hsa-miR-6832-5p	0	0	0	0	0.82	1.84	1.01	4.46398787836802	0.0020832177249122	0.00490258160398282
1263	hsa-miR-873-3p	0	0	0	0.57	8.22	0.46	9.08	4.48528192926005	3.10750863136824e-06	1.02160334649561e-05
1264	hsa-miR-23b-5p	1.01	1.73	2.11	0.95	39.44	43.72	40.36	4.48674760913993	1.09647281575588e-09	4.70645474404186e-09
1265	hsa-miR-1264	0	0	0	0	0	1.38	3.03	4.50238507135289	0.000407813334406331	0.00105802174307827
1266	hsa-miR-516b-5p	0.41	0.29	0	0.1	4.52	4.37	18.16	4.50299620605905	7.77623575310924e-11	3.66675058139311e-10
1267	hsa-miR-516b-5p	0.2	0	0	0.29	2.05	2.07	5.04	4.50299620605905	7.77623575310924e-11	3.66675058139311e-10
1268	hsa-miR-892a	0	0	0	0	1.64	1.84	0	4.52165039416104	0.000647905272630365	0.00164782207133549
1269	hsa-miR-517c-3p	0	0	0	0	0	0.92	4.04	4.53228597686636	0.000295011457728471	0.000779457675634324
1270	hsa-miR-143-5p	40.54	39.17	42.77	42.5	1116.54	1404.2	1188.55	4.53436977535596	5.06948043956991e-52	1.87136249369267e-50
1271	hsa-miR-3127-3p	0.2	0	0	0.57	8.22	5.98	5.04	4.53807097506035	3.06366595127509e-05	9.24826263796125e-05
1272	hsa-miR-6780b-3p	0	0	0	0	0	0.46	5.04	4.54736493028448	0.0250075971880704	0.0485132365870674
1273	hsa-miR-1226-5p	0.2	0.29	0	0.19	0.82	5.06	13.12	4.55567411149701	5.35310231284176e-06	1.7377407508019e-05
1274	hsa-miR-7641	2.74	3.46	4.22	3.05	119.95	34.06	166.98	4.56273104897547	4.6489642676104e-16	3.41276240554127e-15
1275	hsa-miR-7641	2.74	3.46	4.22	3.05	119.95	34.06	166.98	4.56273104897547	4.6489642676104e-16	3.41276240554127e-15
1276	hsa-miR-362-5p	12.97	13.54	10.84	10.29	180.75	562.42	444.95	4.59348140342228	3.44377117203598e-49	1.20252766331635e-47
1277	hsa-miR-6868-3p	0	0	0.6	0.19	7.39	6.44	2.02	4.61841126087666	1.11913794647491e-05	3.5180686784564e-05
1278	hsa-miR-877-3p	0.2	0.58	0.3	1.14	10.68	10.13	43.89	4.64164308535345	1.54464978325742e-08	6.15952938261911e-08
1279	hsa-miR-3190-3p	0.2	0	0	0	0.82	2.3	5.04	4.65302888782709	0.000386258223880706	0.00100614037349571
1280	hsa-miR-3653	0.2	0.86	0.3	0	7.39	8.28	19.17	4.66989439265656	3.36675494392466e-05	0.000100836009545848
1281	hsa-miR-7110-3p	0	0	0	0	0.82	1.84	2.02	4.67055252702524	0.0427510933700622	0.0763961447221581
1282	hsa-miR-1298-3p	0	0.29	0	0	1.64	2.3	4.04	4.69014138893296	4.29819573905135e-05	0.000126786961069734
1283	hsa-miR-6750-3p	0	0	0.3	0	3.29	1.84	2.02	4.71066595926894	0.00752491856716454	0.0160697434525233
1284	hsa-miR-6853-3p	0	0	0	0	0.82	1.38	3.03	4.74203616116812	0.0188186149260748	0.0370634915922084
1285	hsa-miR-653-5p	0.2	0.29	0.3	0	8.22	6.44	3.03	4.74809816316757	7.4480798025504e-06	2.3701771194323e-05
1286	hsa-miR-4429	0	0	0	0	0.21	3.36	2.19	4.76591471017075	0.25485899637623	0.35330238553443
1287	hsa-miR-302b-5p	0	0	0	0	2.46	0.92	2.02	4.79009328756499	5.49182842663743e-05	0.000160530369394017
1288	hsa-miR-96-5p	0.2	0.29	0	0.38	0	4.6	29.26	4.83512143854418	1.8700419995446e-08	7.41133209635467e-08
1289	hsa-miR-3135b	0	0	0	0	1.64	1.38	2.02	4.84933591921084	0.38774219956824	0.494551591252011
1290	hsa-miR-6894-3p	0	0	0	0	0.82	0.46	5.04	4.85699290172049	0.00171966385563702	0.00406924121150738
1291	hsa-miR-1273g-3p	0.66	2.47	2.41	1.41	142.96	6.9	9.33	4.92520255485839	8.22942989770009e-07	2.84289396466003e-06
1292	hsa-miR-1243	0	0	0	0.19	1.64	2.76	5.04	4.92748791389465	1.19680776700091e-05	3.73496530184824e-05
1293	hsa-miR-522-3p	0	0	0	0	0.82	1.38	4.04	4.95443487108942	2.16032340546494e-05	6.66142682544322e-05
1294	hsa-miR-642a-3p	0	0.58	0	0.38	6.98	14.5	5.04	4.95922934859306	4.26940903435452e-05	0.00012622600623309
1295	hsa-miR-374b-5p	41.72	44.64	44.98	54.23	1474.48	1492.56	3271.36	4.99022050985506	1.65217590109977e-46	5.20636893712415e-45
1296	hsa-miR-676-3p	0	0.29	0.3	0	4.11	4.14	8.07	4.996866555933	1.83764210459703e-06	6.18289999775877e-06
1297	hsa-miR-598-5p	0.2	0	0.6	0	9.04	4.6	10.09	5.0109534869367	4.80853650840214e-07	1.7067662551801e-06
1298	hsa-miR-32-5p	10.34	7.49	7.23	9.53	250.58	338.74	610.42	5.01903854880724	4.44056156513025e-40	1.0431282803906e-38
1299	hsa-miR-6507-5p	0	0	0.3	0	0	2.3	10.09	5.03464621333848	0.433175554696091	0.540737020934637
1300	hsa-miR-4709-5p	0	0	0	0	1.64	1.38	3.03	5.0386694681822	0.203842792937351	0.295047653296926
1301	hsa-miR-6505-5p	0.2	0.86	0.6	0.19	15.61	19.79	21.19	5.05372064484988	1.04419484640032e-10	4.87039617887801e-10
1302	hsa-miR-3607-3p	5.88	4.32	7.23	6.67	213.61	252.67	353.13	5.05783530538639	6.76146766381072e-27	8.73581622164346e-26
1303	hsa-miR-548ba	0.41	0	0	0	5.75	6.9	2.02	5.09522894630808	2.80463132836061e-06	9.26747743284375e-06
1304	hsa-miR-1298-5p	0.61	0.86	0.6	0.95	18.07	48.79	38.34	5.09855798585429	3.23803645474558e-20	3.03155297067484e-19
1305	hsa-miR-363-5p	0	0.29	0.3	0.19	10.68	8.74	3.03	5.12597602426511	1.30398750525483e-07	4.81357673368354e-07
1306	hsa-miR-371a-3p	0.2	0	0	0	0.82	1.84	10.09	5.1556638914586	2.89747532881679e-05	8.78764818035514e-05
1307	hsa-miR-1273h-3p	0	0	0	0	0	4.6	1.01	5.2016485473302	5.09957896126988e-05	0.000149742182226379
1308	hsa-miR-6806-3p	0	0	0	0	2.46	1.84	2.02	5.20517232126143	0.000777606036127869	0.00194326305353425
1309	hsa-miR-6738-3p	0.2	0	0	0	2.46	1.38	9.08	5.24850051998564	0.00013379679191648	0.000373359514376009
1310	hsa-miR-106a-3p	0	0	0	0	1.64	1.84	4.04	5.28633837291705	7.098875780469e-06	2.27023453177375e-05
1311	hsa-miR-766-5p	0	0.58	0	0	6.57	5.98	6.05	5.2949803512355	4.65289282017212e-05	0.000136937073431945
1312	hsa-miR-653-3p	0	0	0	0	3.29	0.92	3.03	5.31529053600274	0.00012673731128694	0.00035596653517984
1313	hsa-miR-6726-3p	0	0	0	0.19	3.29	2.76	6.05	5.31724717647492	0.0574508952514091	0.0980980070444345
1314	hsa-miR-129-5p	2.23	2.02	1.81	2	61.62	188.01	65.08	5.33546627964192	1.33954316937426e-31	2.16336221853943e-30
1315	hsa-miR-129-5p	2.23	2.02	1.81	2	61.62	188.01	65.08	5.33546627964192	1.33954316937426e-31	2.16336221853943e-30
1316	hsa-miR-1291	0.61	0	1.51	0.57	27.11	6.9	93.83	5.37572448847704	2.61208467939604e-09	1.09571863824016e-08
1317	hsa-miR-4726-5p	0.2	0	0	0	1.64	3.22	9.08	5.37913438299016	0.00050583098360893	0.00129927163185435
1318	hsa-miR-6818-3p	0	0	0	0	0.82	1.84	6.05	5.38033924986675	0.0298013148707594	0.0567058892680724
1319	hsa-miR-486-3p	0	0.14	0	0	2.88	2.07	0.5	5.3832812468972	8.86426360351436e-06	2.80015368600014e-05
1320	hsa-miR-486-3p	0	0.14	0	0	2.88	2.07	0.5	5.3832812468972	8.86426360351436e-06	2.80015368600014e-05
1321	hsa-miR-1911-5p	0	0	0	0	1.64	2.76	3.03	5.40020744358562	2.41129631717997e-06	8.008727099734e-06
1322	hsa-miR-513a-5p	0	0	0	0	0	1.15	3.53	5.44944464080388	0.000188805336495891	0.00051791187845582
1323	hsa-miR-513a-5p	0	0	0	0	0	1.15	3.53	5.44944464080388	0.000188805336495891	0.00051791187845582
1324	hsa-miR-4683	0.2	0	0	0	4.11	2.76	6.05	5.44979570342876	0.0998192463733992	0.16080606772373
1325	hsa-miR-328-3p	21.69	29.09	28.01	24.78	1082.85	1573.11	2031.02	5.46135016334306	5.33355656618907e-49	1.81340923250428e-47
1326	hsa-miR-760	1.82	1.73	1.51	1.33	85.45	84.68	109.98	5.46587806978762	4.15866894619744e-32	6.97792243959362e-31
1327	hsa-miR-592	0	0.58	0.3	0	5.75	10.13	17.15	5.468943193024	3.91145196824927e-10	1.74864911521732e-09
1328	hsa-miR-135a-3p	0.2	0	0	0	2.46	3.68	8.07	5.47930242489076	4.17805421885904e-07	1.5078340923927e-06
1329	hsa-miR-3910	0	0	0	0	0.41	0.92	3.53	5.51114326920635	0.103364235602319	0.16548524460743
1330	hsa-miR-3910	0	0	0	0	0.41	0.92	3.53	5.51114326920635	0.103364235602319	0.16548524460743
1331	hsa-miR-144-3p	0	0	0	0	1.64	0.92	7.06	5.53498107530568	0.0322602277383252	0.0603186892010364
1332	hsa-miR-4707-5p	0	0	0.3	0	4.11	2.76	8.07	5.55834503798105	3.33395418814895e-06	1.09326619570773e-05
1333	hsa-miR-767-5p	0.2	0	0	0.38	3.29	8.28	27.24	5.57873331425679	1.33621066966378e-09	5.67889534607105e-09
1334	hsa-miR-4470	0	0	0	0	2.46	3.68	2.02	5.60526710689596	0.0332633499252793	0.0617474829072714
1335	hsa-miR-375	1.22	1.73	3.01	2.86	61.62	314.35	27.24	5.61597130041515	2.43382649734522e-14	1.51178068969713e-13
1336	hsa-miR-218-5p	115.84	101.39	100.14	127.13	3737	9155.13	9392.85	5.6186088949168	1.19973292298875e-88	9.11797021471447e-87
1337	hsa-miR-218-5p	109.96	93.9	93.82	121.6	3723.85	9069.52	9353.5	5.6186088949168	1.19973292298875e-88	9.11797021471447e-87
1338	hsa-miR-6789-3p	0	0	0	0	0	3.68	7.06	5.6529235243743	0.0579344817993751	0.0987484834891724
1339	hsa-miR-1283	0	0	0	0	0.41	0.69	4.54	5.67338585556086	5.90848501358548e-07	2.08004431540938e-06
1340	hsa-miR-1283	0	0	0	0	0.41	0.69	4.54	5.67338585556086	5.90848501358548e-07	2.08004431540938e-06
1341	hsa-miR-338-3p	0	0.29	0	0	1.64	2.76	14.13	5.71131071619552	2.48311974678375e-07	9.06268562950453e-07
1342	hsa-miR-7111-3p	0	0	0	0	2.46	0	8.58	5.78325320414839	0.00728778694729497	0.0155891071786508
1343	hsa-miR-9-5p	0.74	1.06	0.9	1.14	68.47	80.54	49.78	5.79023414764296	1.38676176026969e-49	4.97693387296787e-48
1344	hsa-miR-9-5p	0.74	1.06	0.9	1.14	68.47	80.54	49.78	5.79023414764296	1.38676176026969e-49	4.97693387296787e-48
1345	hsa-miR-9-5p	0.74	1.06	0.9	1.14	68.47	80.54	49.78	5.79023414764296	1.38676176026969e-49	4.97693387296787e-48
1346	hsa-miR-4506	0	0	0	0	0	4.6	7.06	5.79027531949602	0.36735183377666	0.473562875202652
1347	hsa-miR-218-2-3p	0	0	0.3	0	1.64	8.28	8.07	5.86432963909033	2.82211317469185e-05	8.61978775816045e-05
1348	hsa-miR-6514-3p	0	0	0	0	4.11	1.38	5.04	5.89684528581039	0.0174812029014583	0.0347472525364372
1349	hsa-miR-1247-5p	0.2	0.58	0	0.38	0.82	1.84	96.86	5.95831039582979	7.38718614034476e-09	3.00133474632875e-08
1350	hsa-miR-126-3p	10.34	14.11	7.23	12.96	370.54	484.63	2522.38	5.9775090679356	3.78676037969766e-63	1.95699776422775e-61
1351	hsa-miR-367-3p	0.61	0	0.3	0.38	12.32	43.72	39.35	6.05359207583637	4.31440913766155e-19	3.81795657935529e-18
1352	hsa-miR-513b-5p	0	0	0	0	1.64	2.3	10.09	6.06705104273139	2.85664884995134e-05	8.70469413711588e-05
1353	hsa-miR-187-5p	0	0	0	0	3.29	4.6	4.04	6.10063657279981	1.38270910169898e-06	4.68887180943592e-06
1354	hsa-miR-6808-3p	0	0	0	0	3.29	4.14	5.04	6.12617564829729	0.0485272513761474	0.0854185405694583
1355	hsa-miR-105-5p	0	0	0.15	0.1	2.05	2.53	16.14	6.15854854930982	4.95368302008326e-09	2.0447790613251e-08
1356	hsa-miR-105-5p	0	0	0.15	0.1	2.05	2.53	16.14	6.15854854930982	4.95368302008326e-09	2.0447790613251e-08
1357	hsa-miR-363-3p	7.7	10.66	10.24	14.1	1268.53	689.44	1042.25	6.22289698138793	8.23471391038694e-122	1.51989291031713e-119
1358	hsa-miR-6787-3p	0	0	0	0	3.29	0.92	11.1	6.23488619508578	0.269772493227701	0.370006434448185
1359	hsa-miR-378e	0	0	0	0	3.56	6.46	3.03	6.24162495383042	0.000179686366522088	0.000494999542743152
1360	hsa-miR-378a-3p	163.41	175.43	155.86	172.68	15978.07	18858.21	14680.47	6.27951942935375	5.23965585252537e-201	1.6924088403657e-198
1361	hsa-miR-1277-3p	0	0	0	0.38	6.57	13.35	18.16	6.30287313580957	0.000100285893062119	0.000285395096555634
1362	hsa-miR-3132	0	0	0	0	5.75	3.22	4.04	6.30393142116185	0.00992789120279194	0.0207890363598172
1363	hsa-miR-378i	0.34	0.14	0.15	0.1	28.37	39.47	26.27	6.3927627228311	5.81226713057709e-19	5.03989874678228e-18
1364	hsa-miR-378h	0	0	0	0	4.44	6.98	3.2	6.40373809682341	6.48034063320536e-06	2.08273634281127e-05
1365	hsa-miR-302a-5p	16.62	15.84	20.18	29.92	3354.55	2228.49	838.44	6.50595867484188	1.04417943189771e-56	4.21587445628702e-55
1366	hsa-miR-500b-3p	0	0	0	0	4.93	7.36	3.03	6.54589182950521	9.33041494670627e-07	3.20608939126184e-06
1367	hsa-miR-548y	0	0	0	0	1.64	1.84	18.16	6.59643404965883	1.74833586522004e-08	6.95030750112089e-08
1368	hsa-miR-1250-5p	0	0	0	0	8.22	0.92	9.08	6.60813346680624	4.77149702478128e-08	1.80785165865613e-07
1369	hsa-miR-3938	0	0	0	0	5.75	4.6	8.07	6.61565836636852	8.83459163060433e-10	3.84319608981171e-09
1370	hsa-miR-935	0.41	0.29	0.3	0.38	49.3	21.63	75.67	6.65816124447466	1.2234825941756e-19	1.11319683920766e-18
1371	hsa-miR-3591-5p	0.2	0.29	0.3	0.38	24.65	67.2	21.19	6.66440257623735	3.91301191803025e-11	1.95197351277803e-10
1372	hsa-miR-3607-5p	0	0	0.3	0	3.29	4.6	29.26	6.68968118695207	0.000400152383681929	0.00104023517045685
1373	hsa-miR-876-3p	0	0	0	0	6.57	2.3	11.1	6.70322301962922	2.95938813358205e-08	1.13795519898453e-07
1374	hsa-miR-302b-3p	8.72	12.53	12.65	17.92	1902.18	1861.85	1326.86	6.72394936974927	1.02516409595031e-82	6.62256005983902e-81
1375	hsa-miR-139-3p	0	0	0	0	2.46	8.74	8.07	6.73856935264112	1.9722641759908e-08	7.76879669323204e-08
1376	hsa-miR-99a-5p	128.1	138.97	121.83	143.71	20938.6	20912.69	10296.87	6.75815558151415	2.26261299209678e-73	1.27099825469089e-71
1377	hsa-miR-204-3p	0	0	0	0	3.29	4.6	15.13	6.82862019794753	3.92590755485617e-08	1.49184487084534e-07
1378	hsa-miR-504-3p	0	0	0	0	5.75	7.82	6.05	6.84195148997855	6.18802507022189e-10	2.71936339820635e-09
1379	hsa-miR-1227-3p	0	0	0	0	4.93	4.6	13.12	6.86516574035402	1.06076239301472e-08	4.28282816179692e-08
1380	hsa-miR-873-5p	0	0	0	0.19	9.86	10.59	15.13	6.8865031753786	8.73315602077789e-11	4.10299548321638e-10
1381	hsa-miR-1226-3p	0.2	1.44	0.9	0.76	63.26	88.83	284.52	6.92362029969236	2.9638607365929e-28	4.20803084799784e-27
1382	hsa-miR-888-5p	0	0	0	0	4.93	8.74	8.07	6.93561980020783	2.0833054850459e-07	7.62501610957309e-07
1383	hsa-miR-139-5p	0.2	0.29	0	0.19	16.43	34.06	38.34	6.94962759548505	1.77834265421357e-15	1.21567127473224e-14
1384	hsa-miR-4301	0	0	0	0	4.11	11.51	6.05	6.95315346300722	0.000358068145455809	0.000938385484642811
1385	hsa-miR-372-3p	0.41	0.86	1.2	1.72	124.06	207.11	223.99	7.0201506217233	7.43980375358839e-37	1.52575023010098e-35
1386	hsa-miR-1246	1.42	2.02	3.01	1.24	237.03	624.55	66.09	7.06389376562433	4.60372300552329e-36	9.15078480482475e-35
1387	hsa-miR-378a-5p	1.22	1.15	0	1.72	148.71	156.94	317.82	7.0751912908877	4.66806145662198e-63	2.31966746229062e-61
1388	hsa-miR-200a-3p	0	0	0	0.38	13.97	12.89	44.39	7.07870361702105	3.20872855465124e-11	1.61310400490638e-10
1389	hsa-miR-885-5p	0	0	0	0	3.29	8.74	16.14	7.16865567365548	6.43313666776572e-09	2.63025714390928e-08
1390	hsa-miR-514a-5p	0	0	0	0	1.37	1.34	7.4	7.18232594808335	7.93531368683804e-05	0.000228339093171375
1391	hsa-miR-514a-5p	0	0	0	0	1.37	1.34	7.4	7.18232594808335	7.93531368683804e-05	0.000228339093171375
1392	hsa-miR-514a-5p	0	0	0	0	1.37	1.34	7.4	7.18232594808335	7.93531368683804e-05	0.000228339093171375
1393	hsa-miR-7151-3p	0	0	0	0	9.86	7.36	7.06	7.20374472321931	0.0523000698458299	0.090700255356795
1394	hsa-miR-378b	0	0	0	0	6.37	10.59	9.59	7.26805931963762	1.1855523470469e-09	5.07196567014767e-09
1395	hsa-miR-184	0.2	0.29	0.9	0.76	91.2	165.69	53.47	7.30049621682897	4.21834009073962e-25	5.00008752039962e-24
1396	hsa-miR-513c-5p	0	0	0	0	9.04	7.82	13.12	7.37538810548342	7.22910125605307e-10	3.16610129587138e-09
1397	hsa-miR-1263	0	0	0	0	6.57	18.41	3.03	7.42087484935081	2.75763222759923e-05	8.44279819445073e-05
1398	hsa-miR-1248	0.2	0.86	0	0.57	79.69	27.61	204.82	7.44128995699359	1.75484376984165e-15	1.20598837799756e-14
1399	hsa-miR-508-5p	0	0	0	0	10.68	5.52	16.14	7.46187498495451	1.87404782433184e-09	7.91264636940108e-09
1400	hsa-miR-378d	0.45	0.22	0.15	0.19	70.6	79.81	45.94	7.51155237874675	4.26814461508159e-39	9.67446112751828e-38
1401	hsa-miR-378d	0.55	0.22	0.15	0.19	71.56	81.54	47.71	7.51155237874675	4.26814461508159e-39	9.67446112751828e-38
1402	hsa-miR-1290	0.2	0	0	0.1	19.31	49.25	23.71	7.66716198235069	1.69782483834119e-11	8.77435876454727e-11
1403	hsa-miR-499a-3p	0	0	0.3	0	9.04	29.92	27.24	7.74625410309891	0.128899099801783	0.201375619037368
1404	hsa-miR-670-3p	0	0	0	0	4.11	17.49	25.22	7.95783619141891	1.29111369563709e-13	7.54804929757069e-13
1405	hsa-miR-135a-5p	0.2	0	0	0.29	21.36	25.77	123.09	7.96571774339546	6.33139277510765e-26	7.86553794753758e-25
1406	hsa-miR-135a-5p	0.2	0	0	0.29	21.36	25.77	123.09	7.96571774339546	6.33139277510765e-26	7.86553794753758e-25
1407	hsa-miR-338-5p	0.41	0	0	0.19	65.73	28.53	95.85	8.04712574449397	8.93457069049017e-19	7.54474858308059e-18
1408	hsa-miR-378f	0.1	0.1	0	0	19.86	36.55	20.09	8.08919759925404	4.93284665389339e-13	2.8200167596594e-12
1409	hsa-miR-378g	0.2	0	0	0.1	38.89	44.07	44.65	8.09018353450888	1.51920757767049e-15	1.05527752169369e-14
1410	hsa-miR-506-3p	0	0	0	0	10.68	14.27	28.25	8.12869575277017	5.15208454904758e-13	2.93237587549316e-12
1411	hsa-miR-509-5p	0	0	0	0	8.22	4.6	13.12	8.13376402937516	1.69510579149523e-12	9.31947524515675e-12
1412	hsa-miR-509-5p	0	0	0	0	8.22	4.6	13.12	8.13376402937516	1.69510579149523e-12	9.31947524515675e-12
1413	hsa-miR-6505-3p	0	0	0	0	9.04	16.57	32.29	8.2231970913815	8.8295451068435e-13	4.95990099045296e-12
1414	hsa-miR-7151-5p	0	0	0	0	18.07	21.17	11.1	8.26596661299794	0.0116960174030333	0.0239861182297128
1415	hsa-miR-509-3p	0	0	0	0	4.93	6.44	11.43	8.51272364896071	2.09198093138149e-15	1.4150991431125e-14
1416	hsa-miR-509-3p	0	0	0	0	4.93	6.44	11.43	8.51272364896071	2.09198093138149e-15	1.4150991431125e-14
1417	hsa-miR-509-3p	0	0	0	0	4.93	6.44	11.43	8.51272364896071	2.09198093138149e-15	1.4150991431125e-14
1418	hsa-miR-122-5p	0.2	0	0	0.38	4.93	12.43	321.86	8.53324455983842	7.97560113990993e-14	4.77059105220539e-13
1419	hsa-miR-422a	0	0.29	0	0	27.39	43.95	39.52	8.57782354317398	7.81167428774369e-16	5.54543031855211e-15
1420	hsa-miR-378c	1.36	1.32	1.81	1.72	723.01	949.94	691.08	8.59873332016724	1.31307974474891e-113	1.69649903021559e-111
1421	hsa-miR-203a	0.2	0	0	0	42.72	6.9	70.63	8.6026146829032	1.13042443877374e-14	7.15935477890036e-14
1422	hsa-miR-346	0.2	0	0	0	19.72	63.05	37.33	8.69676680409679	1.11989623982743e-15	7.90658984621332e-15
1423	hsa-miR-508-3p	0	0	0	0	23.83	22.55	35.31	8.82263130376606	4.47077880614006e-16	3.30071212430454e-15
1424	hsa-miR-187-3p	0	0	0	0.19	50.12	68.58	50.45	9.23004146139468	4.55910274149925e-18	3.80023273678518e-17
1425	hsa-miR-6747-3p	0	0	0	0	30.4	42.34	31.28	9.247716293724	1.05946935804942e-14	6.74302665320125e-14
1426	hsa-miR-9-3p	0	0	0	0	9.86	13.96	17.49	9.41998721295356	5.59262916711435e-18	4.63184415635368e-17
1427	hsa-miR-9-3p	0	0	0	0	9.86	13.96	17.49	9.41998721295356	5.59262916711435e-18	4.63184415635368e-17
1428	hsa-miR-9-3p	0	0	0	0	9.86	13.96	17.49	9.41998721295356	5.59262916711435e-18	4.63184415635368e-17
1429	hsa-miR-585-3p	0	0.29	0.3	0.19	72.3	259.58	194.73	9.47340183799607	2.55880176995127e-22	2.62378721172781e-21
1430	hsa-miR-206	0	0	0	0	47.38	39.58	37.33	9.54311775668611	1.80175688067811e-15	1.22519467886111e-14
1431	hsa-miR-483-5p	0.61	0.58	0.6	0.76	57.51	45.1	2804.89	9.69706103027583	4.46142772327009e-20	4.14688102047838e-19
1432	hsa-miR-208a-5p	0	0	0	0	49.3	37.74	119.06	10.0748802409751	0.11607906095628	0.184017357982226
1433	hsa-miR-504-5p	0.2	0.58	0.6	0.76	834.73	1102.28	1162.31	10.5216197816248	7.99512519018558e-95	7.37835838979984e-93
1434	hsa-miR-509-3-5p	0	0	0	0	83.8	59.37	121.07	10.5224285055828	2.01162839998154e-22	2.07921911422091e-21
1435	hsa-miR-514a-3p	0	0	0	0	30.12	23.28	59.19	10.8283014074097	2.26501896943988e-20	2.13606168504841e-19
1436	hsa-miR-514a-3p	0	0	0	0	30.12	23.28	59.19	10.8283014074097	2.26501896943988e-20	2.13606168504841e-19
1437	hsa-miR-514a-3p	0	0	0	0	30.12	23.28	59.19	10.8283014074097	2.26501896943988e-20	2.13606168504841e-19
1438	hsa-miR-95-3p	0	0.29	0	0	134.74	268.32	190.69	11.004211492607	2.49417854456527e-25	3.01166231736293e-24
1439	hsa-miR-1269b	0	0	0.3	0.19	900.87	162.7	474.21	11.8333565239916	2.59787432139066e-29	3.85799267038705e-28
1440	hsa-miR-133a-3p	0.91	0.86	0.75	0.92	3760.41	4174.85	5944.75	11.9250832462543	0	0
1441	hsa-miR-133a-3p	0.91	0.86	0.75	0.92	3760.41	4174.85	5944.75	11.9250832462543	0	0
1442	hsa-miR-483-3p	0.2	0	0	1.14	43.54	8.74	8216.91	12.0299354853837	9.99027418577012e-18	7.96755200494753e-17
1443	hsa-miR-675-3p	0	0	0	0	43.54	24.85	1167.36	12.3378694707073	1.2204293311484e-16	9.33014612925286e-16
1444	hsa-miR-133b	0	0	0	0.06	311.38	358.99	375.33	12.5528779862193	3.09394161319949e-31	4.87484459055334e-30
1445	hsa-miR-133a-5p	0	0	0	0	155.28	243.7	200.28	12.74400753811	6.38442894561903e-32	1.05752335868459e-30
1446	hsa-miR-133a-5p	0	0	0	0	155.28	243.7	200.28	12.74400753811	6.38442894561903e-32	1.05752335868459e-30
1447	hsa-miR-675-5p	0	0	0	0	133.92	42.34	1884.72	13.1134340391604	1.11991700927206e-22	1.17636811055244e-21
1448	hsa-miR-208b-3p	0	0	0	0	189.79	484.17	1189.56	13.1481496851387	2.06117017287759e-08	8.06979352532681e-08
1449	hsa-miR-1269a	0	0	0	0	1203.22	239.1	694.16	13.7169484813392	1.87256137891822e-35	3.5063033355976e-34
1450	hsa-miR-499a-5p	0	0.86	0.3	0.19	7275.99	10342.55	11177.18	14.5581552389626	1.73434334508456e-97	1.72367046296096e-95
1451	hsa-miR-208a-3p	0	0	0	0	2048.22	5245.83	7527.8	16.2279973831941	2.65956673564803e-47	8.59040055614314e-46
1452	hsa-miR-1-3p	0.2	0	0	0	99603.39	23042.05	24153.71	19.5037660225047	2.63995622480404e-60	1.17614601463683e-58
