# Supplementary material for: Identification of the miRNAome of early mesoderm progenitor cells and cardiomyocytes derived from human pluripotent stem cells
Source: Sci Rep. 2018 May 23;8:8072. doi: 10.1038/s41598-018-26156-3 (PMC5966391; doi:10.1038/s41598-018-26156-3)
Supplement: Supplementary file 17 — Supplemental file 16 [file 41598_2018_26156_MOESM17_ESM.csv]

	microRNA	CM1	CM2	CM3	F_NPC1	F_NPC2	F_NPC3	F_NPC4	log2FoldChange	pvalue	padj
1	hsa-miR-219a-2-3p	0	0.46	1.01	4116.22	4316.7	4101.66	4782.43	-13.8585916065227	3.95156359393165e-33	6.88779487553365e-32
2	hsa-miR-10b-5p	53.81	415.14	296.63	212135.23	204435.37	216828.52	39813.07	-10.1449040479755	8.43694936319964e-58	3.65116256924674e-56
3	hsa-miR-124-3p	0	0.15	0.34	69.49	61.88	67.86	51.87	-9.34092777196548	1.63788573045418e-19	1.52262710497778e-18
4	hsa-miR-124-3p	0	0.15	0.34	69.74	61.88	67.86	51.87	-9.34092777196548	1.63788573045418e-19	1.52262710497778e-18
5	hsa-miR-124-3p	0	0.15	0.34	69.74	61.88	67.86	51.87	-9.34092777196548	1.63788573045418e-19	1.52262710497778e-18
6	hsa-miR-124-5p	0	0	0	19.28	11.51	15.22	11.77	-8.99427286087361	1.36915888838676e-13	8.76680818839479e-13
7	hsa-miR-124-5p	0	0	0	19.28	11.65	15.03	11.77	-8.99427286087361	1.36915888838676e-13	8.76680818839479e-13
8	hsa-miR-124-5p	0	0	0	19.19	11.65	15.03	11.77	-8.99427286087361	1.36915888838676e-13	8.76680818839479e-13
9	hsa-miR-219a-1-3p	3.29	2.76	6.05	754.65	970.02	769.83	1277.31	-8.63085678223782	3.70710883549213e-95	3.32315827753044e-93
10	hsa-miR-216a-3p	0	0.46	1.01	83.89	90.83	62.94	110.45	-8.20071747207827	8.15049829472587e-16	5.98179845607074e-15
11	hsa-miR-92b-3p	1178.71	1340.38	1419.6	200187.66	221684.72	208242.12	333260.91	-8.12411442351289	2.78361314501436e-150	4.99062070999003e-148
12	hsa-miR-130b-3p	21.36	17.26	41.37	3097.76	3216.94	2824.11	4329.97	-7.71646125723047	4.73074243532281e-222	2.96854087816506e-219
13	hsa-miR-548ah-5p	0	0	0	18.03	10.19	11.32	29.15	-7.60146217552163	8.84852753854022e-10	4.45980002444497e-09
14	hsa-miR-1286	0	0	0	12.74	16.98	11.9	11.5	-7.29094900353039	1.92983260977217e-09	9.46070283306279e-09
15	hsa-miR-7977	4.11	4.14	4.04	349.11	274.2	370.71	505.42	-7.13559715958135	7.62675746391504e-77	5.31754478734077e-75
16	hsa-miR-18b-3p	0.82	0.46	0	39.54	24.9	41.06	39.83	-6.9445256292924	3.26919676938296e-11	1.78384432416331e-10
17	hsa-miR-2682-5p	0	0	0	10.09	12.17	9.21	9.85	-6.92365053856719	1.26619681585352e-07	5.55621330033627e-07
18	hsa-miR-1251-5p	1.64	1.38	2.02	131.21	120.83	129.52	78.01	-6.81187167377212	3.51168628077964e-23	3.79928127791246e-22
19	hsa-miR-5100	0	0	1.01	19.85	11.6	18.42	24.63	-6.78412849092709	4.20484969068546e-08	1.90508532917338e-07
20	hsa-miR-153-5p	0	0	0	7.78	7.36	7.29	16.42	-6.77053381697232	4.07969352390667e-08	1.85507803351553e-07
21	hsa-miR-20b-3p	0	0.46	1.01	32.76	26.88	26.67	36.95	-6.70276474293426	2.58524470699971e-11	1.44842951218064e-10
22	hsa-miR-7-2-3p	0	0	0	7.11	6.51	4.03	11.5	-6.36857243819151	5.99438392715775e-07	2.55882715257924e-06
23	hsa-miR-4454	0	0.46	2.02	37.39	25.75	33.58	34.49	-6.22868223258522	7.0246613805596e-13	4.36433169930807e-12
24	hsa-miR-548h-5p	0	0.21	0	3.75	4.23	4.24	3.98	-6.12428240324366	1.20784843768662e-09	5.99150114346524e-09
25	hsa-miR-548h-5p	0	0.21	0	3.75	4.23	4.24	3.98	-6.12428240324366	1.20784843768662e-09	5.99150114346524e-09
26	hsa-miR-548h-5p	0	0.09	0	3.75	4.23	4.24	3.98	-6.12428240324366	1.20784843768662e-09	5.99150114346524e-09
27	hsa-miR-548h-5p	0	0.21	0	3.75	4.23	4.24	3.98	-6.12428240324366	1.20784843768662e-09	5.99150114346524e-09
28	hsa-miR-548h-5p	0	0.21	0	3.75	4.23	4.24	3.98	-6.12428240324366	1.20784843768662e-09	5.99150114346524e-09
29	hsa-miR-5002-5p	0	0	0	6.45	5.94	5.37	4.93	-6.07514021532145	6.24382845770031e-07	2.65627278454708e-06
30	hsa-miR-548ah-3p	0.21	0.31	0.67	16.45	16.66	13.05	26.82	-5.91900555169977	9.22400016319711e-09	4.36834724709901e-08
31	hsa-miR-548p	0.21	0.31	0.67	15.63	15.81	12.67	25.8	-5.85767580754519	1.21707760264746e-08	5.74222703504724e-08
32	hsa-miR-153-3p	0	0.23	2.52	25.98	18.39	15.25	43.93	-5.82513623456533	2.04123342292079e-15	1.46385596900891e-14
33	hsa-miR-153-3p	0	0.23	2.52	25.98	18.39	15.25	43.93	-5.82513623456533	2.04123342292079e-15	1.46385596900891e-14
34	hsa-miR-128-1-5p	2.46	1.84	2.02	72.14	65.08	71.38	80.47	-5.77378340984028	2.27028908815956e-30	3.51754667362993e-29
35	hsa-miR-4648	0	0	0	2.15	4.81	5.18	5.75	-5.68755603241684	1.10438092644532e-05	4.17469295990626e-05
36	hsa-miR-219a-5p	1.64	4.83	5.04	8.36	2.97	3.93	11.7	-5.61495329581546	1.71948358104428e-30	2.69743986776321e-29
37	hsa-miR-219a-5p	0	0.23	0	125.83	79.94	87.02	189.48	-5.61495329581546	1.71948358104428e-30	2.69743986776321e-29
38	hsa-miR-1247-3p	1.64	0.46	23.21	172.74	185.06	162.14	280.84	-5.59602512174883	2.13844339051807e-17	1.74269250331181e-16
39	hsa-miR-216b-5p	1.64	5.98	8.07	160.99	127.05	114.75	238.55	-5.58829147957765	4.76726214383075e-43	1.17312039029561e-41
40	hsa-miR-10b-3p	0	2.3	1.01	48.98	40.75	42.41	11.91	-5.50894301984608	2.92335638576039e-11	1.61621685644462e-10
41	hsa-miR-16-5p	116.25	156.87	121.58	3824.14	3495.52	3434.87	4032.51	-5.40842662779842	1.55286523477981e-192	6.49615289882887e-190
42	hsa-miR-16-5p	115.43	156.87	122.59	3824.47	3493.54	3436.4	4034.15	-5.40842662779842	1.55286523477981e-192	6.49615289882887e-190
43	hsa-miR-5584-5p	0	0	0	4.14	3.11	2.3	5.34	-5.40379042689736	1.9080254346921e-05	7.08453230928577e-05
44	hsa-miR-487a-3p	0	0	1.01	8.93	2.83	6.52	9.44	-5.34105101191404	0.00032632291693006	0.00103417995138188
45	hsa-miR-222-5p	0	1.84	0	21.34	22.64	21.87	23.4	-5.27612399635945	3.57367681286773e-12	2.09577775707897e-11
46	hsa-miR-301b	18.07	44.64	98.37	1300.07	969.31	1014.38	1489.58	-5.26946740413621	3.23497685624476e-83	2.53743497161699e-81
47	hsa-miR-2277-3p	0	0	0	3.47	2.55	2.11	4.52	-5.16653888428236	3.58092840272135e-05	0.000129139803029175
48	hsa-miR-431-5p	0	2.3	0	21.01	24.9	19.76	25.46	-5.02485500567051	2.63732686396601e-11	1.46453328065369e-10
49	hsa-miR-92a-3p	5901.75	4893.44	5129.52	106747.46	118240.51	108892.38	158446.03	-4.93500286077804	5.14758825046347e-80	3.80013132607745e-78
50	hsa-miR-92a-3p	5821.23	4822.11	5034.68	82472.21	93154.97	84946.74	121861.35	-4.93500286077804	5.14758825046347e-80	3.80013132607745e-78
51	hsa-miR-186-3p	0	0	0	3.81	2.83	1.54	2.05	-4.93144103294799	0.000107887700185673	0.000367932238404943
52	hsa-miR-4417	0	0	1.01	5.79	6.23	5.95	1.64	-4.92909071456443	0.000165896790842122	0.000547895980281218
53	hsa-miR-9-5p	68.47	80.54	49.78	1419.75	1556.29	1489.35	784.75	-4.8832915555216	2.58586433870778e-49	7.37559032972334e-48
54	hsa-miR-9-5p	68.47	80.54	49.78	1419.75	1556.29	1489.35	784.75	-4.8832915555216	2.58586433870778e-49	7.37559032972334e-48
55	hsa-miR-9-5p	68.47	80.54	49.78	1419.84	1556.71	1489.26	784.75	-4.8832915555216	2.58586433870778e-49	7.37559032972334e-48
56	hsa-miR-2467-5p	0	2.76	1.01	24.16	31.13	27.82	33.67	-4.84523684784473	8.51438180210219e-17	6.6784682260239e-16
57	hsa-miR-130a-3p	77.23	249.68	495.4	4252.97	4341.74	3788.7	5025.08	-4.81590102145306	1.36038498741393e-103	1.42273596600373e-101
58	hsa-miR-138-1-3p	0	0	0	1.49	3.11	1.15	4.11	-4.76379088234082	0.000288184160769869	0.000920282752585715
59	hsa-miR-4286	6.57	1.84	5.04	89.35	52.07	73.3	64.46	-4.7589589343788	2.50933806397534e-30	3.84051130523056e-29
60	hsa-miR-20b-5p	263.46	166.45	350.44	4534.16	4587.69	4568.66	4116.95	-4.75269413246976	8.62275583716861e-74	5.15312313126029e-72
61	hsa-miR-92a-2-5p	0.82	0.92	1.01	15.22	14.43	11.32	22.17	-4.73139734888223	8.87405808578895e-08	3.9214587667835e-07
62	hsa-miR-18b-5p	6.57	9.43	14.63	177.95	141.91	159.07	197.49	-4.7131534083714	4.07486837695721e-69	2.22346078829622e-67
63	hsa-miR-1276	4.11	3.68	7.06	71.81	79.23	73.87	78.83	-4.69661020282097	9.94283284541069e-42	2.26877367654371e-40
64	hsa-miR-3939	0.82	0	2.02	12.74	8.77	11.13	11.5	-4.66416963441427	4.75849559582243e-08	2.14816977437308e-07
65	hsa-miR-137	0	0	1.01	6.29	3.68	4.03	2.46	-4.66094694919417	0.000347922632377489	0.00109528217898248
66	hsa-miR-1304-3p	3.29	4.6	4.04	52.37	68.48	55.65	89.51	-4.64732126857508	1.10327130116259e-32	1.8710884904852e-31
67	hsa-miR-577	0.82	0.92	0	9.93	13.87	9.21	7.8	-4.5686148807663	6.73669822074956e-07	2.85626900913537e-06
68	hsa-miR-6807-3p	0	0	0	1.32	1.13	1.92	4.11	-4.54466342516847	0.00076418556687183	0.00225129785545574
69	hsa-miR-4746-5p	1.64	1.84	2.02	23.66	29.71	24.37	32.44	-4.54460745023959	9.51321775701901e-17	7.41558278575084e-16
70	hsa-miR-216b-3p	0	0	0	1.49	0.85	2.69	2.87	-4.50158053546426	0.000579818136253343	0.00178350921813222
71	hsa-miR-301a-3p	15.61	59.83	203.3	1179.95	889.52	841.5	1601.26	-4.49877171372778	3.54796552865056e-37	6.95733865383821e-36
72	hsa-miR-589-3p	0	1.38	1.01	15.72	10.75	10.55	15.19	-4.48909797401545	2.99847625110005e-09	1.45292961201952e-08
73	hsa-miR-7974	4.11	4.14	4.04	54.1	48.1	58.14	78.42	-4.48356572866364	2.4210665921694e-27	3.19835639281326e-26
74	hsa-miR-4640-3p	0	0	0	1.99	1.98	1.92	1.23	-4.42129442536573	0.000727410328856679	0.00216327005382733
75	hsa-miR-31-5p	11.5	23.93	32.29	277.97	290.33	252.32	381.43	-4.41593150243504	1.75464346666381e-74	1.15898818455952e-72
76	hsa-miR-6886-5p	0	0.46	0	3.97	4.53	2.49	2.46	-4.36529485181256	0.00109838456889788	0.0031187163664408
77	hsa-miR-4689	0	0	0	0.99	2.55	1.92	1.23	-4.30453520711073	0.00123542974828082	0.00345314996457111
78	hsa-miR-33b-3p	0	0	1.01	3.97	2.55	2.49	4.11	-4.28312076958589	0.000589934988711301	0.00181019171352734
79	hsa-miR-4482-3p	1.64	2.3	0	14.56	23.2	19.19	20.53	-4.25179086309651	1.63793536135673e-12	9.74222217299858e-12
80	hsa-miR-323b-3p	0	0.46	3.03	12.16	9.06	8.63	15.19	-4.24364652525675	2.66749620183219e-05	9.7600808551003e-05
81	hsa-miR-182-5p	25.47	46.02	127.13	602.76	703.18	518.85	967.33	-4.21469184813374	3.96646293650318e-58	1.77782535189696e-56
82	hsa-miR-2276-3p	0	0	1.01	4.3	2.26	2.69	2.87	-4.21286944889382	0.000695080031055641	0.00207203192155541
83	hsa-miR-3145-3p	0	0	1.01	2.65	2.83	4.22	1.64	-4.15282365296951	0.000771693905111059	0.00226809332766834
84	hsa-miR-25-3p	1028.36	858.35	711.31	9909.51	10644.47	9496.59	12346.95	-4.14744712305046	3.40874350360352e-57	1.37999132162014e-55
85	hsa-miR-4664-3p	0	0.46	0	2.81	2.55	2.88	3.7	-4.14400266529469	0.000616552144261745	0.00187857066082078
86	hsa-miR-4713-5p	0.82	0	0	3.47	2.26	3.26	2.46	-4.1315881374373	0.00120710905396031	0.00338152201500042
87	hsa-miR-31-3p	0	0	0	1.32	1.41	2.11	0.82	-4.13057644646063	0.00104534734196664	0.00298161571401847
88	hsa-miR-15b-5p	43.54	29	54.48	550.14	375.78	509.83	453.69	-4.12970257480907	2.1512971190702e-27	2.90309449939043e-26
89	hsa-miR-106a-5p	133.78	117.13	156.56	1697.94	1421.4	1508.92	1522.43	-4.12540441149817	1.38334531573334e-51	4.45153428524448e-50
90	hsa-miR-409-3p	3.29	19.33	33.3	142.62	177.42	139.69	275.5	-4.12025053109717	1.9798981264444e-08	9.20285980995455e-08
91	hsa-miR-670-3p	4.11	17.49	25.22	141.8	172.89	112.83	232.39	-4.119239415341	3.99016291525039e-34	7.25747022991194e-33
92	hsa-miR-493-3p	0	0	0	1.49	0.28	1.54	2.87	-4.11601963047927	0.0124973647879069	0.0285686572109712
93	hsa-miR-636	0.82	0	1.01	4.47	5.94	4.8	5.34	-4.10701598845103	6.89641962658339e-05	0.000239750876215018
94	hsa-miR-887-3p	17.25	30.38	79.71	370.62	483.6	386.45	357.2	-4.0598867640271	3.02432828592862e-68	1.51821279953617e-66
95	hsa-miR-18a-3p	8.22	17.03	34.3	147.5	187.89	172.89	271.8	-4.04697101592322	2.91223422953188e-51	8.91427794649391e-50
96	hsa-miR-4745-5p	0.82	0	1.01	3.64	5.38	4.61	6.57	-4.04492666378374	0.000147456974839687	0.000491509668067596
97	hsa-miR-561-5p	0.82	3.68	7.06	36.57	32.82	32.24	52.14	-4.02999438570643	8.01896681543657e-22	8.18195394583162e-21
98	hsa-miR-4523	0	0	0	1.16	1.98	0.96	1.64	-4.02242420180992	0.00186329737817623	0.00507253407724766
99	hsa-miR-3177-5p	0	0.46	0	3.14	2.83	1.92	2.87	-4.01383274416256	0.000931449589433622	0.00269969800170715
100	hsa-miR-545-5p	0	0	1.01	2.98	2.83	1.54	3.7	-3.99769865840578	0.000920939473596662	0.00267541444297179
101	hsa-miR-3074-3p	0	1.84	0	10.09	8.49	9.02	8.21	-3.98326598286346	2.18966810816389e-07	9.47597750257133e-07
102	hsa-miR-138-5p	0	2.3	1.01	17.29	14.01	14.97	17.86	-3.97281172403412	1.01966859417007e-21	1.03200329490599e-20
103	hsa-miR-138-5p	0	2.76	2.02	16.79	13.16	14.97	17.86	-3.97281172403412	1.01966859417007e-21	1.03200329490599e-20
104	hsa-miR-454-3p	69.01	61.67	192.71	1080.6	881.45	953.84	950.9	-3.94758866831198	2.18760635511548e-56	8.31953325960585e-55
105	hsa-miR-629-3p	0.82	0.46	0	3.81	3.96	5.95	4.11	-3.94163453695073	0.000217723713468814	0.000711570990633755
106	hsa-miR-1265	0	0	0	1.16	1.13	1.34	1.64	-3.92178048132409	0.00221850565432916	0.00594919785509209
107	hsa-miR-3660	0	0	0	0.66	0.85	0.38	3.7	-3.88667485457633	0.014049555395618	0.0315989104327969
108	hsa-miR-19a-5p	0	0	0	1.32	0.85	1.73	0.82	-3.87011985300399	0.00261487644727595	0.0069674521047374
109	hsa-miR-541-5p	0	0	0	0.5	1.13	1.54	2.05	-3.86086562280854	0.00463231489722462	0.0118444427828162
110	hsa-miR-4687-5p	0	0.46	0	2.48	2.26	2.88	1.64	-3.85653585181764	0.00174703821558992	0.00477676026266959
111	hsa-miR-216a-5p	0	0.92	3.03	11.09	13.3	6.33	10.26	-3.81586279163888	1.8426841882396e-07	8.05773050954946e-07
112	hsa-miR-135a-3p	2.46	3.68	8.07	40.54	32.82	34.54	50.09	-3.81221476902048	3.17601421837639e-25	3.8325940808292e-24
113	hsa-miR-3942-5p	0	0	0	1.65	0.57	0.96	1.64	-3.80874513878808	0.00420417482997244	0.0108341671696415
114	hsa-miR-2681-5p	0	0	0	1.32	1.7	0.58	1.23	-3.80866156156969	0.00826349015203361	0.0192763571390375
115	hsa-miR-539-5p	0	0	0	1.49	0.85	0.77	1.64	-3.76655273266219	0.00348324526276365	0.00908830104941451
116	hsa-miR-6800-3p	0	0	0	0.99	1.7	1.34	0.41	-3.75296196311877	0.0219071823821025	0.0476490708657515
117	hsa-miR-3174	0.82	1.38	0	5.46	7.92	6.33	12.73	-3.75125957822408	2.69682259211027e-06	1.08477960035205e-05
118	hsa-miR-4682	0	0	0	0.99	0.28	1.15	2.46	-3.75029256159355	0.00967692807610289	0.0224483266830113
119	hsa-miR-1247-5p	0.82	1.84	96.86	169.43	161.58	171.16	340.37	-3.74494327825566	2.56848811713869e-06	1.04318853948513e-05
120	hsa-miR-4792	8.22	9.67	20.18	112.18	88.29	118.01	76.78	-3.71854446836863	1.09375330903984e-14	7.50087651827865e-14
121	hsa-miR-181b-5p	238.47	555.78	1087.9	4490.65	5049.12	4521.59	4862.66	-3.71614839507623	2.20800641589455e-68	1.15460335497819e-66
122	hsa-miR-181b-5p	249.15	577.18	1164.58	4679.93	5223.43	4707.33	5024.23	-3.71614839507623	2.20800641589455e-68	1.15460335497819e-66
123	hsa-miR-28-3p	540.61	615.34	718.37	4875.83	4930.46	4852.87	6464.16	-3.7094981721279	2.30458356130454e-172	5.78450473887438e-170
124	hsa-miR-3065-3p	4.93	5.52	10.09	56.09	45.56	41.83	70.62	-3.68105304910132	3.34301048467815e-25	3.9956934840677e-24
125	hsa-miR-1179	0	0.46	1.01	4.63	4.53	2.11	3.7	-3.6806658137923	0.000956610674110623	0.00276623593550422
126	hsa-miR-147b	0	0	0	0.5	2.26	1.15	0.41	-3.67885068561736	0.00546357372058776	0.0135510784005239
127	hsa-miR-363-3p	1268.53	689.44	1042.25	9024.15	7797.23	8080.51	9742.23	-3.66835818697555	5.47526202984634e-52	1.85714968850193e-50
128	hsa-miR-1322	0	0	1.01	1.57	2.69	1.63	2.26	-3.65421649185434	0.0027753009730404	0.00734810700667871
129	hsa-miR-4515	0	0	0	1.65	1.13	0.58	0.82	-3.65190826008766	0.00714764715175491	0.0169891991959326
130	hsa-miR-1908-3p	1.64	1.84	1.01	10.42	10.75	9.21	22.58	-3.64183837119244	1.37101120787121e-08	6.42022039506855e-08
131	hsa-miR-548at-5p	0	0	0	0.99	0.85	0.96	1.64	-3.6399051767099	0.00495428233621231	0.0125608572362555
132	hsa-miR-4741	0	2.3	1.01	9.43	9.06	11.9	12.73	-3.63386328838393	1.35141689209853e-08	6.35216554151183e-08
133	hsa-miR-4761-3p	0	0	0	0.83	0.85	1.34	1.23	-3.62873810252782	0.00685447590916502	0.016354310391639
134	hsa-miR-548ag	0.16	0.09	0	0.03	0	0.19	0.06	-3.60748581541034	0.0051670574590932	0.0129693142223239
135	hsa-miR-548ag	0.16	0.09	0	1.11	0.19	0.86	1.43	-3.60748581541034	0.0051670574590932	0.0129693142223239
136	hsa-miR-767-5p	3.29	8.28	27.24	70.32	104.7	74.07	96.08	-3.60308552749225	3.1837534833295e-21	3.19648849726281e-20
137	hsa-miR-6877-3p	0	0	0	0.17	0.85	1.54	1.64	-3.57293215301021	0.0266515605408911	0.0568831796831197
138	hsa-miR-615-5p	0	0.46	5.04	10.42	15	12.47	2.87	-3.56103837008288	0.000684334632205972	0.00204485705575832
139	hsa-miR-605-5p	0	0	0	1.65	0.28	0.77	1.23	-3.55400274619504	0.00785263446687385	0.0184206658989284
140	hsa-miR-550a-3p	1.1	0.61	2.56	8.38	9.15	8.35	11.44	-3.54496584841477	1.13357011600362e-17	9.61236821340911e-17
141	hsa-miR-550a-3p	1.1	0.61	2.56	8.38	9.15	8.35	11.44	-3.54496584841477	1.13357011600362e-17	9.61236821340911e-17
142	hsa-miR-550a-3p	1.1	0.61	2.56	8.38	9.15	8.35	11.44	-3.54496584841477	1.13357011600362e-17	9.61236821340911e-17
143	hsa-miR-1538	0	0.46	0	1.16	2.83	2.11	1.64	-3.53831209573754	0.00491151173787691	0.0124776259737561
144	hsa-miR-3943	0	0	0	1.16	0.85	0.96	0.82	-3.52225422089911	0.00568869052275411	0.0139986404040322
145	hsa-miR-217	1.64	6.9	5.04	37.72	36.5	22.45	46.4	-3.51625801155587	4.36533084410904e-17	3.48948420978143e-16
146	hsa-miR-4707-3p	0	0.46	0	1.99	1.98	1.34	2.46	-3.51589455697785	0.00549036866424671	0.0135638044756489
147	hsa-miR-197-5p	0.82	0	0	1.65	1.7	1.15	3.7	-3.51018869339678	0.00522144065530439	0.0130796567313513
148	hsa-miR-2116-3p	0	0	1.01	1.16	1.98	1.34	3.7	-3.50246455215977	0.00601799408033698	0.014722383178992
149	hsa-miR-548d-5p	0.26	0.25	0.5	2.14	1.74	1.32	2.82	-3.5014250235431	7.8463928541392e-05	0.000269786932382047
150	hsa-miR-548d-5p	0.26	0.25	0.5	2.6	2.3	2.37	5.7	-3.5014250235431	7.8463928541392e-05	0.000269786932382047
151	hsa-miR-551a	0.82	0.46	0	3.31	2.83	2.49	5.34	-3.49917673939496	0.000750946337608451	0.00221750036164378
152	hsa-miR-5094	0	0	0	0.5	1.41	0.96	1.23	-3.49781165975066	0.00646475977864912	0.0156024490811628
153	hsa-miR-486-5p	44.37	47.4	31.78	295.01	271.79	271.61	415.3	-3.46874146747046	7.53269350309565e-28	1.06219442094214e-26
154	hsa-miR-486-5p	46.01	47.87	31.78	301.96	279.15	277.75	423.51	-3.46874146747046	7.53269350309565e-28	1.06219442094214e-26
155	hsa-miR-1305	0	0.46	1.01	3.31	4.24	3.26	1.64	-3.46751265440379	0.00116536595680658	0.00327922483361492
156	hsa-miR-181a-5p	531.36	1308.81	4325.63	12101.97	12821.21	12010.72	10454.48	-3.43753360108453	1.54610707230931e-33	2.77194910821168e-32
157	hsa-miR-181a-5p	531.36	1308.81	4325.63	12101.31	12819.51	12010.33	10452.84	-3.43753360108453	1.54610707230931e-33	2.77194910821168e-32
158	hsa-miR-670-5p	0	0.46	0	1.99	1.41	1.73	2.05	-3.43508330722269	0.00673838605548742	0.0161386917931998
159	hsa-miR-151a-5p	181.57	1123.83	359.19	3963.51	2951.33	3802.96	4843.2	-3.4346339656019	7.96979264720897e-27	1.03114327548941e-25
160	hsa-miR-93-5p	430.51	626.39	1215.79	5036.82	4457.62	4628.37	4971.71	-3.41102841319817	2.30920083798171e-51	7.24511762916763e-50
161	hsa-miR-1251-3p	0	0	0	0.83	0.28	1.92	0.41	-3.40577001982657	0.0325951375293735	0.067838967826474
162	hsa-miR-105-3p	0.41	0	0.5	2.23	1.84	1.25	0.62	-3.40481127822879	0.00168043125641974	0.00461475104334086
163	hsa-miR-105-3p	0.41	0	0.5	2.23	1.84	1.44	0.62	-3.40481127822879	0.00168043125641974	0.00461475104334086
164	hsa-miR-625-5p	9.04	1.84	10.09	40.7	31.41	37.61	52.96	-3.39642372558406	3.307274924679e-23	3.60924350475838e-22
165	hsa-miR-6862-3p	0	0	0	0.66	0.28	0.48	0.21	-3.33955423115165	0.0212834544990347	0.0464534528631104
166	hsa-miR-6862-3p	0	0	0	0.66	0.28	0.48	0.21	-3.33955423115165	0.0212834544990347	0.0464534528631104
167	hsa-miR-26a-1-3p	0	0	1.01	1.99	1.41	1.54	1.64	-3.3315467247918	0.00671367566818418	0.0161102542324496
168	hsa-miR-212-3p	1.64	1.84	4.04	13.57	12.17	12.86	22.17	-3.33005564876891	3.21554905305608e-11	1.76223321466611e-10
169	hsa-miR-3131	0	0	0	0	1.41	0.77	1.23	-3.27727839789712	0.0607658301374745	0.115145197497307
170	hsa-miR-887-5p	6.57	5.98	4.04	35.74	33.96	37.8	30.79	-3.25376754899143	5.5834099664199e-21	5.56125357766426e-20
171	hsa-miR-941	31.43	43.72	46.66	242.6	207.63	279.81	239.27	-3.2278119221457	9.84550265806758e-58	4.1187019452916e-56
172	hsa-miR-941	31.43	43.72	46.66	242.6	207.63	279.81	239.27	-3.2278119221457	9.84550265806758e-58	4.1187019452916e-56
173	hsa-miR-941	31.43	43.72	46.66	242.6	207.63	279.81	239.27	-3.2278119221457	9.84550265806758e-58	4.1187019452916e-56
174	hsa-miR-941	31.43	43.72	46.66	242.6	207.63	279.81	239.27	-3.2278119221457	9.84550265806758e-58	4.1187019452916e-56
175	hsa-miR-5691	0	0	0	0.99	0.57	1.15	0.41	-3.22591279109197	0.135516773348977	0.225880274612557
176	hsa-miR-1915-3p	0.82	0	0	1.32	2.83	1.34	0.41	-3.19898517208999	0.0191132212405407	0.0419354766728646
177	hsa-miR-7703	0	0.46	0	1.65	1.98	1.15	1.23	-3.1985105662121	0.0190603494568681	0.041892712028668
178	hsa-miR-29c-3p	0.82	5.52	7.06	25.98	24.34	23.99	32.85	-3.19584714011257	1.23736984285576e-18	1.09359095266477e-17
179	hsa-miR-449b-5p	0	0	0	0.5	0.57	0.96	1.23	-3.19055712253323	0.0213908225293988	0.0466067400597145
180	hsa-miR-3944-3p	0	0	0	0.83	1.13	0.38	0.82	-3.17323859082606	0.0167911316023081	0.037429609522019
181	hsa-miR-548c-5p	0	0.12	0	0.7	0.72	0.49	1.24	-3.17069817557177	0.0131473361053927	0.0297295618239061
182	hsa-miR-548o-5p	0	0.12	0	0.7	0.72	0.49	1.24	-3.17069817557177	0.0131473361053927	0.0297295618239061
183	hsa-miR-1468-5p	8.22	9.2	6.05	39.87	50.09	37.61	62.82	-3.16395915356741	4.47353846214267e-17	3.55334858860067e-16
184	hsa-miR-6836-5p	0	0	0	0.66	0.28	0.38	2.05	-3.14238068543001	0.03236875813266	0.0674797200273893
185	hsa-miR-548i	0.41	0.12	0	0.85	1.19	0.6	1.31	-3.12374709635126	0.000622024661018697	0.00189017179074689
186	hsa-miR-548i	0.41	0.12	0	0.85	1.19	0.6	1.31	-3.12374709635126	0.000622024661018697	0.00189017179074689
187	hsa-miR-548i	0.41	0.12	0	0.85	1.19	0.6	1.31	-3.12374709635126	0.000622024661018697	0.00189017179074689
188	hsa-miR-548i	0.41	0.12	0	0.85	1.19	0.6	1.31	-3.12374709635126	0.000622024661018697	0.00189017179074689
189	hsa-miR-4775	0	0	1.01	1.99	2.55	0.58	0.41	-3.11720794917416	0.0130979858864946	0.0297295618239061
190	hsa-miR-873-3p	8.22	0.46	9.08	27.3	20.37	22.64	47.63	-3.11664813532614	3.7604897069018e-11	2.04303661565444e-10
191	hsa-miR-4673	0	0	0	0.5	1.13	1.15	0	-3.11228639335357	0.0690243038700348	0.127954950305604
192	hsa-miR-3659	1.64	0	0	2.48	1.13	2.88	4.11	-3.09354096523906	0.00416476473114872	0.0107546908180898
193	hsa-miR-487b-3p	0.82	0.92	8.07	11.42	15.56	9.21	20.94	-3.07457740214833	0.000314273467946014	0.000998514436132273
194	hsa-miR-602	0	0	0	0.33	0.57	0.58	1.64	-3.06683018887229	0.0521142422095026	0.100775614750271
195	hsa-miR-222-3p	102.7	294.55	886.87	1638.35	1874.11	1523.35	2706.54	-3.0579707266788	8.30289980182011e-21	8.07762732657693e-20
196	hsa-miR-1285-3p	6.16	4.6	5.04	25.65	30.84	26.48	34.69	-3.05189879144482	1.66780064648171e-28	2.3785111492438e-27
197	hsa-miR-1285-3p	5.34	4.14	5.04	19.85	27.73	19.96	27.71	-3.05189879144482	1.66780064648171e-28	2.3785111492438e-27
198	hsa-miR-4762-5p	0	0	0	0.83	1.13	0.38	0.41	-3.0375532855038	0.0207584115300968	0.0453864224220758
199	hsa-miR-3677-3p	0	0.46	3.03	3.47	7.64	4.03	4.11	-3.03595912539497	0.000188877555733874	0.000620527048287988
200	hsa-miR-1260a	46.83	29.23	49.44	219.64	145.3	215.67	313.89	-3.03033035796751	4.88265055846762e-24	5.42276677068749e-23
201	hsa-miR-33a-3p	0.82	0.46	1.01	4.96	2.83	3.07	3.28	-3.02765227827523	0.00106099282131696	0.00301937866383853
202	hsa-miR-92a-1-5p	13.97	10.13	15.13	67.01	63.39	59.1	84.99	-3.01893054847612	2.85170705297894e-09	1.39256511731073e-08
203	hsa-miR-3661	9.04	2.3	1.01	19.85	20.37	17.84	27.51	-3.01134696378918	1.22111059749861e-12	7.33250621942947e-12
204	hsa-miR-1260b	68.19	31.99	67.6	284.34	194.82	286.67	399.7	-2.98607259202886	2.61535064891483e-24	2.98387733126191e-23
205	hsa-miR-191-5p	3823.67	5374.7	9969.46	30041.73	25397.09	29735.66	35417.41	-2.97478979045544	4.21443130723501e-67	2.03427357329998e-65
206	hsa-miR-3176	0	0.46	1.01	1.16	2.55	2.88	2.87	-2.95666182137274	0.00498104792940328	0.0126032563536313
207	hsa-miR-376b-3p	0	0	0	0.33	1.7	0.19	0.41	-2.94970422790093	0.0901451449906581	0.160927677045912
208	hsa-miR-15a-5p	18.9	25.77	35.31	140.47	112.62	121.27	133.44	-2.93474023263109	9.97214324048935e-57	3.91094992712942e-55
209	hsa-miR-431-3p	0	1.38	0	4.3	3.4	2.69	2.05	-2.92337536097165	0.00193753094211317	0.00525183873078191
210	hsa-miR-125b-2-3p	230.87	233.34	86.77	920.76	1107.26	965.16	966.5	-2.91789612252061	4.26029443053938e-16	3.21418031131782e-15
211	hsa-miR-541-3p	0	0	0	0.5	0.85	0.77	0.41	-2.91730834450628	0.0328350785904355	0.0682252046870803
212	hsa-miR-4517	0	0	1.01	1.32	0.85	2.3	0	-2.90849633445527	0.0264465864433886	0.0565425314931051
213	hsa-miR-1267	0	0	0	0.66	0.85	0.58	0.41	-2.90754742141356	0.0301483650952459	0.0632712344390194
214	hsa-miR-377-5p	0	0	1.01	0.66	1.13	1.34	2.05	-2.89570459016804	0.0406469840632575	0.081619143999021
215	hsa-miR-2276-5p	0	0	0	0.33	0.85	0.58	0.82	-2.89263149661795	0.141074881128141	0.232516709670594
216	hsa-miR-758-3p	0	1.38	5.04	6.78	8.77	6.33	12.32	-2.88643656087707	0.00114109992002428	0.00322540630547403
217	hsa-miR-769-5p	333.57	406.39	312.78	1741.26	1799.69	1664.19	1687.89	-2.88455366973694	9.17665117250369e-38	1.82804717801462e-36
218	hsa-miR-93-3p	13.15	19.79	43.38	115.49	84.32	105.53	134.26	-2.8699929723905	7.36969122388434e-29	1.07546075418312e-27
219	hsa-miR-877-5p	46.01	55.69	88.79	235.28	301.65	263.84	339.96	-2.86423502086225	3.93415447183972e-38	8.09403911829319e-37
220	hsa-miR-488-5p	0	0.46	0	1.16	1.41	1.54	0.41	-2.86098193145537	0.0243454764524726	0.0524975480203662
221	hsa-miR-651-5p	0.82	0.46	0	2.98	1.98	2.3	0.82	-2.85575864460501	0.0127815296956007	0.0291134028685834
222	hsa-miR-7706	62.44	102.63	70.63	359.7	378.33	385.87	369.93	-2.85388477064529	2.1838290961446e-32	3.60619146797562e-31
223	hsa-miR-33b-5p	0	0	0	0.66	0.28	1.15	0	-2.84777748510162	0.0337340116297634	0.0696318825581465
224	hsa-miR-548l	0.82	0.46	1.01	4.14	1.98	3.26	2.87	-2.84136358527738	0.00176658121862884	0.00481969441169389
225	hsa-miR-345-5p	113.38	83.76	343.04	725.53	729.78	759.08	727.96	-2.83897132572817	3.86624153478359e-39	8.22395445110746e-38
226	hsa-miR-2682-3p	0	0	0	1.65	0	0.19	0.41	-2.8025385401981	0.0838358603084745	0.150952660957153
227	hsa-miR-3684	0	0	0	0.66	0.57	0.38	0.82	-2.78574905081831	0.0464300964797456	0.0919081562808844
228	hsa-miR-548am-5p	0	0.12	0	0.62	0.55	0.46	0.62	-2.77640718005824	0.0315326351697933	0.0659557618968176
229	hsa-miR-381-3p	3.29	16.11	30.27	50.63	69.04	47.2	87.45	-2.77265062791898	0.000442745134569818	0.00137196331823487
230	hsa-miR-1915-5p	2.46	0	0	4.63	0.85	5.95	2.46	-2.76763296505723	0.0113047279789089	0.0260319882817076
231	hsa-miR-548e-5p	0	0	1.01	1.85	0.57	0.96	0.82	-2.75856603378989	0.0277491489356421	0.0587792900607163
232	hsa-miR-589-5p	32.86	26.23	20.18	111.35	116.3	118.97	125.64	-2.72890871527728	1.8078399325683e-22	1.89069926281102e-21
233	hsa-miR-3691-5p	0.82	1.84	2.02	6.62	6.79	6.72	6.57	-2.72386469468559	6.25180984507329e-06	2.44424341294921e-05
234	hsa-miR-127-3p	27.11	377.86	6.05	591.84	559.71	546.67	726.32	-2.70426254340491	0.00018444652211312	0.000607560066278126
235	hsa-miR-335-3p	73.94	47.4	599.32	775	753.55	749.49	932.43	-2.7005642997154	9.80615292514748e-14	6.37653985547155e-13
236	hsa-miR-1197	0	0.46	1.01	1.65	2.55	1.15	2.46	-2.67619589374714	0.0138780478990671	0.0312692102573235
237	hsa-miR-99a-3p	5.75	11.05	5.04	31.77	32.82	30.7	34.9	-2.65898189976856	8.07317254660263e-18	6.93961064793582e-17
238	hsa-miR-5001-5p	0	0.46	0	0.66	0.85	1.15	1.64	-2.65741545623861	0.0778795145305728	0.141445427982444
239	hsa-miR-1272	0	0	0	0	0.85	0.96	0.41	-2.65242288912676	0.0445002949788474	0.0883668832254011
240	hsa-miR-130b-5p	273.59	371.88	310.76	1090.03	1090	1030.02	2130.09	-2.64926476884061	4.27703674892491e-16	3.21418031131782e-15
241	hsa-miR-4638-3p	0.82	0	0	0.66	1.98	0.77	0.82	-2.64532594354304	0.0484992118481928	0.0946602035295209
242	hsa-miR-664b-3p	0	0	0	0.66	0.57	0.19	0.82	-2.64369846353573	0.0651086887604718	0.121775565416382
243	hsa-miR-3648	0	0	1.01	0.66	0.57	2.3	0.41	-2.64288834863853	0.0686820846529435	0.127508899762491
244	hsa-miR-3679-3p	0	0	0	0.5	0.28	0.58	0.82	-2.6271362543616	0.0650884451633569	0.121775565416382
245	hsa-miR-874-5p	1.64	0.92	4.04	7.28	5.66	6.52	10.26	-2.62162693815845	1.99551178629657e-06	8.2110403009908e-06
246	hsa-miR-129-2-3p	9.86	17.49	18.67	70.57	41.03	47.78	85.4	-2.6204103175628	4.30241330740408e-12	2.51140869804284e-11
247	hsa-miR-1299	1.64	0	2.02	3.14	4.81	2.88	4.11	-2.61090989481411	0.000874450875922392	0.00255217639368047
248	hsa-miR-3143	0.82	0	0	0.66	0.57	0.77	2.46	-2.58435732959846	0.0552967704497866	0.105627773081404
249	hsa-miR-4768-5p	0	0	0	0.83	0.85	0.19	0	-2.56744648861435	0.0802283151262652	0.145081463232655
250	hsa-miR-1266-5p	0	0.92	1.01	3.31	2.55	1.73	2.46	-2.5552608292279	0.00640361874130058	0.0154846657424513
251	hsa-miR-4661-3p	0	0	0	0.17	0.57	0.58	0.82	-2.54590996820995	0.0917711305716684	0.163357443534634
252	hsa-miR-3940-3p	0	0	1.01	1.16	0.85	1.54	0	-2.53044115845579	0.0782680110554953	0.141740770381885
253	hsa-miR-371b-5p	0	0	0	0.17	0.57	0.38	1.23	-2.52296950141536	0.0625355914875495	0.117664418765929
254	hsa-miR-380-3p	0	0.92	0	2.65	0.85	0.96	2.05	-2.5214936758049	0.0310851623389916	0.0651283451342813
255	hsa-miR-1913	0	0	1.01	1.16	0	1.73	0.82	-2.52079204887744	0.0878565535326003	0.157846188621084
256	hsa-miR-766-3p	14.79	9.2	25.22	58.24	44.43	71.19	48.45	-2.51293922612901	2.22965411024798e-12	1.31991316432133e-11
257	hsa-miR-1249	0.82	4.6	6.05	13.57	9.06	13.24	19.71	-2.50288457757687	1.92379805457033e-07	8.35420954493343e-07
258	hsa-miR-2113	0	0.46	0	0.66	1.13	1.34	0.41	-2.49044828120735	0.0477913972350159	0.0938626033332473
259	hsa-miR-652-5p	2.46	2.3	2.02	14.56	4.81	8.06	4.93	-2.48934233397242	0.000144024750635055	0.000482002832125319
260	hsa-miR-4705	0	0	0	0.5	0.28	0.38	0.82	-2.47981200257435	0.156278776084032	0.253070792239303
261	hsa-miR-6837-3p	0.82	0.92	0	2.32	2.26	2.88	2.05	-2.47905800886368	0.00741632085861815	0.0175612880708788
262	hsa-miR-586	0	0	0	0.83	0.28	0.58	0	-2.47394644729696	0.111431955344085	0.191047956225173
263	hsa-miR-3681-5p	0	0	2.02	1.49	1.98	2.11	0.82	-2.4690836982618	0.0352446103225011	0.0722744868541486
264	hsa-miR-573	0	0	0	0.17	0.85	0.77	0	-2.46590341501583	0.073101572178178	0.134126422636862
265	hsa-miR-548b-5p	0.82	0.92	2.02	2.65	5.38	3.65	4.93	-2.46354442384695	0.000999613590269854	0.00287732810960703
266	hsa-miR-615-3p	10.68	55.69	278.47	389.65	331.64	454.95	58.3	-2.45703673935315	0.00216154694078035	0.00580886811708637
267	hsa-miR-183-3p	0	0	0	0.66	0.85	0.19	0	-2.44023846464907	0.0670242482387843	0.124615454132851
268	hsa-miR-4677-5p	0	0	0	0	0.28	0.58	1.23	-2.43002362672032	0.124372701049141	0.210360835332443
269	hsa-miR-4501	0	0	0	0.33	0.28	0.19	1.23	-2.42745927524691	0.180023576954834	0.285264632674642
270	hsa-miR-151a-3p	2636.48	2850.28	3152.98	9314.69	10442.99	9569.7	10923.47	-2.42436234646575	4.19602318690267e-47	1.14478458686149e-45
271	hsa-miR-449c-5p	0.82	4.6	5.04	11.25	10.47	8.25	19.3	-2.41671683330048	3.7324763668076e-06	1.49180185998202e-05
272	hsa-miR-3159	0	0	0	0	0.28	0.77	0.82	-2.40634392772762	0.305983053858149	0.428581174767832
273	hsa-miR-5690	0	0	1.01	0.99	0.57	0.77	1.23	-2.39151730841754	0.0616247803015028	0.116299397411107
274	hsa-miR-3907	0	0	0	0.83	0.85	0	0	-2.37712057722812	0.182434180191045	0.288399684971939
275	hsa-miR-92b-5p	55.87	98.03	93.83	237.26	246.47	258.66	335.44	-2.35451871100496	1.33420577085364e-13	8.5868114995965e-13
276	hsa-miR-3622a-5p	0	0	1.01	1.16	0.85	0.77	0.41	-2.34914570855703	0.0738691930083019	0.135139704410232
277	hsa-miR-933	0.82	0	1.01	1.65	1.41	1.92	0.82	-2.3335802357414	0.0399300101387714	0.0803079530835867
278	hsa-miR-5696	0	0	0	1.32	0.28	0	0	-2.33115130670583	0.244691369960566	0.362559231759752
279	hsa-miR-4497	0	0	1.01	1.16	0	0.96	1.23	-2.32511119035458	0.0957935726572609	0.16908710785494
280	hsa-miR-25-5p	30.4	18.87	30.27	66.68	82.34	63.32	137.13	-2.31056422036198	8.64504046869279e-07	3.60449361734533e-06
281	hsa-miR-627-3p	0	0	0	0.33	0	0.38	1.23	-2.30760891871126	0.108074862732815	0.186566647496124
282	hsa-miR-548ay-5p	0.26	0.25	0	0.81	0.89	0.7	0.63	-2.3012997699135	0.0725385436709653	0.133288246423223
283	hsa-miR-5579-3p	0	0	0	0.17	0	0.77	0.82	-2.29203423943736	0.167789145594376	0.268591043011405
284	hsa-miR-142-5p	0	0	1.01	0.99	0.85	0.77	0.41	-2.29120890692291	0.0639727054074689	0.120008587872008
285	hsa-miR-193b-3p	22.18	11.51	24.21	66.51	41.88	66.39	55.43	-2.28649738974806	1.56257305287357e-16	1.18850253415535e-15
286	hsa-miR-30a-3p	176.23	230.81	411.15	680.27	770.24	687.89	1109.39	-2.28485240256472	7.01498805113386e-36	1.35443230833431e-34
287	hsa-miR-186-5p	557.86	1151.98	2422.5	3956.56	3500.62	3541.94	4145.62	-2.26575828604845	1.19964050195947e-27	1.65444926369135e-26
288	hsa-miR-500a-3p	397.92	466.92	146.63	1231.24	1018.27	1135.36	1234.41	-2.25773812858535	8.7632442518201e-11	4.66011505764162e-10
289	hsa-miR-221-3p	149.53	254.97	608.4	999.36	800.24	938.68	937.76	-2.25265894916854	1.42995313197986e-24	1.67718801928479e-23
290	hsa-miR-342-3p	90.37	82.84	314.79	495.87	345.79	462.63	451.64	-2.24619636255215	2.97258896728259e-11	1.63622769909634e-10
291	hsa-miR-181a-3p	13.15	56.15	65.58	118.63	133.28	108.99	141.65	-2.24406046494053	9.49719786154995e-06	3.62279128153349e-05
292	hsa-miR-29c-5p	2.46	1.38	3.03	8.77	5.66	6.33	3.7	-2.24255625040598	0.000147648721005166	0.000491509668067596
293	hsa-miR-4641	0	0	0	0.5	0.28	0.38	0.41	-2.2140728613027	0.221337170543665	0.336595924715238
294	hsa-miR-6727-5p	0	0	0	0.33	0.57	0	0.82	-2.21401566879757	0.236588926363082	0.353054818770117
295	hsa-miR-488-3p	0	2.3	1.01	4.47	2.83	3.84	4.52	-2.20505351607958	0.001419806704584	0.0039334600756135
296	hsa-miR-34a-3p	0	1.38	2.02	2.15	1.98	4.61	4.93	-2.20055906105938	0.00245669407310198	0.00657388286085924
297	hsa-miR-1275	1.64	3.22	4.04	8.93	7.92	7.68	9.85	-2.17803404734364	2.17967058197819e-06	8.93949862870142e-06
298	hsa-miR-2277-5p	7.39	3.22	6.05	16.88	11.88	13.62	19.3	-2.17561107613185	3.1720441706893e-07	1.36332720349831e-06
299	hsa-miR-625-3p	24.65	30.38	41.37	76.28	67.35	79.63	147.4	-2.17339869255259	8.00060555037203e-13	4.94618717523e-12
300	hsa-miR-135b-3p	0.82	1.38	9.08	7.78	9.9	8.44	8.21	-2.16748809387375	4.41143573811001e-06	1.74920382804888e-05
301	hsa-miR-221-5p	6.57	16.11	18.16	43.85	31.13	38.18	39.83	-2.16379088196054	1.19503144971249e-09	5.95144630709989e-09
302	hsa-miR-421	1036.02	1116.09	2501.19	3884.42	4130.79	3562.09	5046.84	-2.15689593437331	2.19401403671786e-38	4.58914602680153e-37
303	hsa-miR-2278	0	0.46	0	1.49	0.57	0.58	0	-2.1542659752219	0.129384900644273	0.217373561323377
304	hsa-miR-7-1-3p	4.11	3.22	9.08	17.21	13.02	13.62	10.68	-2.15111318082682	2.27843521150074e-07	9.82624120423858e-07
305	hsa-miR-592	5.75	10.13	17.15	29.45	28.3	28.4	32.44	-2.14647515876247	8.6294838123359e-15	6.01666788026753e-14
306	hsa-miR-548k	18.07	12.43	17.15	45.58	37.07	39.53	54.61	-2.14075917770824	5.34066466895794e-17	4.21543028902026e-16
307	hsa-miR-454-5p	29.58	29	53.47	72.14	106.11	76.56	146.58	-2.11128412317246	4.46199122558575e-11	2.41370646039229e-10
308	hsa-miR-181a-2-3p	617.83	772.29	756.71	1885.37	2230.08	1975.42	1842.27	-2.10121753484618	8.29184588941993e-23	8.74476184136303e-22
309	hsa-miR-4767	0	0	1.01	0	1.13	0.96	0.82	-2.09575093917639	0.229897991729213	0.345481439281245
310	hsa-miR-210-5p	13.15	0	8.07	17.87	15.85	16.89	24.63	-2.07901346280381	7.34244428976752e-05	0.000254551590708791
311	hsa-miR-197-3p	294.95	239.33	649.77	964.61	737.42	1021.77	1307.7	-2.07418094823209	3.49864073074129e-19	3.18173486744951e-18
312	hsa-miR-323a-3p	1.64	3.68	21.19	14.64	14.43	16.69	32.03	-2.06053481955429	0.00525517798297822	0.0131118257825799
313	hsa-miR-4522	0	0	0	0.17	0.28	0.58	0.41	-2.06046573603497	0.208804124592191	0.323517501682963
314	hsa-miR-1224-5p	0	0.92	2.02	1.32	1.98	1.54	5.34	-2.0538368480296	0.0376784252194574	0.0770137193003567
315	hsa-miR-363-5p	10.68	8.74	3.03	20.68	20.09	20.34	27.51	-2.05240580876902	5.44110143869233e-05	0.00019181410970671
316	hsa-miR-4677-3p	7.39	2.76	2.02	9.1	11.6	9.98	11.91	-2.0488781205896	5.4402053128688e-07	2.33019033025609e-06
317	hsa-miR-4640-5p	0.82	0	0	0.83	0.57	0.58	0.82	-2.03117720784075	0.297079426980674	0.420332221939961
318	hsa-miR-665	0	0	0	0.5	0.28	0.19	0.41	-2.01025166742092	0.22467097822266	0.340787439749716
319	hsa-miR-1180-5p	0	0	1.01	0.5	0.57	0.58	1.23	-1.99726415730981	0.144493970823822	0.237045664554114
320	hsa-miR-4735-5p	0	0	0	0.66	0.28	0	0.41	-1.99156836077961	0.202771877560178	0.316909970533031
321	hsa-miR-6882-5p	0	0.92	0	0.83	0.85	0.77	2.46	-1.98760238414691	0.0994367685099536	0.174049016011146
322	hsa-miR-576-5p	9.86	6.9	19.17	31.93	20.66	25.71	33.67	-1.98347828307949	3.64434332582271e-08	1.66314577233e-07
323	hsa-miR-411-5p	9.86	74.56	19.17	89.68	99.61	61.4	108.39	-1.97310518139844	8.19168906972955e-05	0.000280889884768049
324	hsa-miR-6871-5p	0	0.46	0	0.66	0.57	0.58	0.82	-1.97173077477486	0.2193582035113	0.335432320389783
325	hsa-miR-5699-3p	0.82	0.92	0	1.32	2.26	1.92	1.23	-1.96693954083515	0.0331874043688742	0.0687296905659029
326	hsa-miR-4511	0	0	0	0.33	0.28	0.58	0	-1.94756942523632	0.249602425311094	0.36680450089628
327	hsa-miR-1185-5p	0	0	0	0.25	0	0.29	0	-1.94583840604992	0.182461633360733	0.288399684971939
328	hsa-miR-1185-5p	0	0	0	0.25	0	0.29	0	-1.94583840604992	0.182461633360733	0.288399684971939
329	hsa-miR-4440	0	0.92	0	1.32	0.28	1.15	1.64	-1.94265953895237	0.104354058638481	0.182147904855764
330	hsa-miR-4661-5p	1.64	0	1.01	1.32	1.13	2.11	2.87	-1.94060522606764	0.0490760326825587	0.0956372997152347
331	hsa-miR-19b-1-5p	0	1.38	1.01	3.14	0	3.07	2.05	-1.93884867451468	0.0316499119502823	0.0660909143054979
332	hsa-miR-582-5p	0.82	0.46	0	0.83	1.13	1.34	1.23	-1.93062078965295	0.0879159249770021	0.157846188621084
333	hsa-miR-4797-3p	0	0	1.01	0.17	0.85	0.58	1.23	-1.92439092326081	0.164922800614591	0.265016792280809
334	hsa-miR-1185-2-3p	0	0	1.01	0.74	0.57	0.58	0.41	-1.92293536426308	0.140814822808997	0.232516709670594
335	hsa-miR-3140-3p	0	0	0	0.5	0.28	0.38	0	-1.92266703978518	0.253778877327576	0.370771235210835
336	hsa-miR-6839-5p	0	0	0	0	0	0.58	0.82	-1.91439888113347	0.353202486802483	0.481291119367118
337	hsa-miR-493-5p	0	1.84	3.03	3.81	4.53	2.69	2.87	-1.90597413372464	0.0963116341776436	0.169762782153009
338	hsa-miR-671-3p	59.15	60.29	47.42	108.21	145.73	121.27	190.92	-1.90497088067171	8.26972198141533e-08	3.67330201885142e-07
339	hsa-miR-3145-5p	0	0.92	0	0.83	1.13	1.15	1.23	-1.89674341949413	0.0969850086095795	0.170709938015459
340	hsa-miR-21-3p	115.84	131.17	86.77	236.93	353.99	262.88	258.25	-1.89153142688908	1.28629687655365e-11	7.33773900034017e-11
341	hsa-miR-4787-3p	3.29	1.38	2.02	6.78	2.55	3.07	8.62	-1.88884741295337	0.00268429958237662	0.0071221902238534
342	hsa-miR-181c-5p	12.32	19.79	46.41	70.48	61.97	55.65	27.51	-1.86353063017907	4.41830767722306e-06	1.74920382804888e-05
343	hsa-miR-382-5p	0.82	3.22	2.02	3.81	6.51	3.65	6.57	-1.8519284599986	0.00512792539389246	0.0128968865116935
344	hsa-miR-588	0	0	0	0.17	0.85	0.19	0	-1.84377719025604	0.250430940819479	0.367591614887072
345	hsa-miR-548s	0	0	0	0.17	0.57	0.19	0.41	-1.83623694202706	0.215939480960788	0.332520305037778
346	hsa-miR-17-3p	22.18	34.98	32.29	65.36	63.39	66.58	82.53	-1.83512137105313	1.39687911121401e-17	1.16872218971572e-16
347	hsa-miR-5008-3p	0	0	0	0	0.28	0.58	0.41	-1.83033314207088	0.237676327900178	0.353836051618889
348	hsa-miR-6801-3p	0	0	0	0.33	0	0.19	0.82	-1.82577426975326	0.302295395755549	0.424838434124539
349	hsa-miR-769-3p	3.29	5.52	16.14	18.7	15	19	12.32	-1.82051811197664	2.31128493166042e-06	9.44841234278121e-06
350	hsa-miR-496	0	0	1.01	0.33	0.28	0.96	0.82	-1.81809419284767	0.1668833363902	0.267482231378928
351	hsa-miR-6820-5p	0	0.46	0	0.66	0.57	0.58	0.41	-1.796735779291	0.184119404368407	0.290653902493524
352	hsa-miR-548au-5p	0	0.18	0	0.18	0.14	0.42	0.31	-1.79050396450642	0.208743192586518	0.323517501682963
353	hsa-miR-20a-3p	2.46	4.6	4.04	9.76	7.36	8.44	7.8	-1.78947867840067	6.84187519639643e-05	0.000238515371429931
354	hsa-miR-937-3p	5.75	11.05	2.02	13.24	12.45	16.31	22.58	-1.78879184860955	2.15935994452397e-05	7.99409065008135e-05
355	hsa-miR-5683	0	0.46	1.01	1.49	0.57	0.96	0.82	-1.78369003990488	0.135528164767534	0.225880274612557
356	hsa-miR-3662	0	0	0	0.33	0.28	0.19	0.41	-1.77956534962562	0.220917287501302	0.336595924715238
357	hsa-miR-3074-5p	10.68	4.6	6.05	15.72	18.68	12.47	13.96	-1.77498137315221	2.60063992971814e-06	1.05283971348267e-05
358	hsa-miR-6783-5p	0	0	0	0.33	0.57	0.19	0	-1.76351973972015	0.26875320991049	0.388098196533875
359	hsa-miR-219b-3p	0	0	0	0.5	0.28	0	0.41	-1.76063927891853	0.274730783176552	0.394945169400427
360	hsa-miR-539-3p	0	0	2.02	0.66	0.57	0.77	2.46	-1.7438623224593	0.213036478174538	0.328453046817009
361	hsa-miR-3911	0	0	2.02	1.49	0.28	1.73	0.41	-1.73902332756503	0.226785619386846	0.342498137581819
362	hsa-miR-659-5p	2.46	0.46	1.01	1.49	4.53	2.49	1.64	-1.73671970269527	0.0259271880264939	0.0555266569509383
363	hsa-miR-3613-3p	0.82	0	3.03	2.48	1.13	1.73	2.46	-1.70691528742187	0.0394193749421409	0.0795358770938695
364	hsa-miR-551b-3p	8.22	13.81	13.12	28.95	23.2	24.75	20.12	-1.69549993939359	2.41713750409539e-08	1.11526013516166e-07
365	hsa-miR-1257	0	0	0	0.5	0.28	0.19	0	-1.67946617283347	0.30392759445808	0.426177800050156
366	hsa-miR-891a-5p	3.29	0.92	0	3.31	1.7	1.92	5.75	-1.6629191233046	0.0424141631459789	0.0847607878156108
367	hsa-miR-204-5p	77.23	124.27	461.6	325.45	301.36	275.35	648.51	-1.65713271412752	1.02139181287997e-05	3.8843840156496e-05
368	hsa-miR-5000-3p	0	0.92	0	1.49	0.85	0.58	0.41	-1.65320367952255	0.159495220372037	0.257283421037155
369	hsa-miR-668-3p	0	1.84	0	1.65	1.98	1.54	2.05	-1.64394142008801	0.0501778541109906	0.0976328789291367
370	hsa-miR-1254	2.88	1.84	4.04	4.55	5.52	6.04	5.13	-1.63678502382838	2.64406007552274e-05	9.70261811339485e-05
371	hsa-miR-1254	2.88	1.84	4.04	4.55	5.52	6.04	5.13	-1.63678502382838	2.64406007552274e-05	9.70261811339485e-05
372	hsa-miR-4474-3p	0.82	0.92	0	0.99	0.85	1.92	1.64	-1.63125437740178	0.129561106933223	0.217378595188763
373	hsa-miR-1270	3.29	1.84	2.52	4.05	4.24	4.61	7.19	-1.62149610388352	0.000234916007953104	0.000761807726049473
374	hsa-miR-1270	3.29	1.84	2.52	4.05	4.24	4.61	7.19	-1.62149610388352	0.000234916007953104	0.000761807726049473
375	hsa-miR-4714-3p	0	0	0	0	0.85	0.19	0	-1.61690633073465	0.3781021423939	0.506856162719361
376	hsa-miR-19b-2-5p	0	0	0	0.33	0	0.58	0	-1.61514026586327	0.363209179805297	0.490664715452796
377	hsa-miR-5001-3p	4.11	1.38	1.01	4.8	4.53	3.45	3.28	-1.59875640438823	0.00548688822417422	0.0135638044756489
378	hsa-miR-3127-5p	0	4.14	1.01	3.81	4.81	3.65	4.93	-1.59337172995026	0.00478781369484368	0.0122128174533106
379	hsa-miR-1285-5p	1.64	0.92	1.01	2.07	1.7	2.49	2.46	-1.59067244724319	0.0286476172748415	0.0605265314476871
380	hsa-miR-191-3p	13.15	17.95	27.24	29.62	34.81	26.1	54.2	-1.569704153549	6.29517628918055e-06	2.45355473382658e-05
381	hsa-miR-6767-5p	0	0	0	0.17	0	0.19	0.82	-1.55553452266106	0.368900520845352	0.496749091910855
382	hsa-miR-940	5.75	2.3	5.04	9.6	7.36	6.72	4.93	-1.54366217455433	0.000290517371436022	0.000925378936934538
383	hsa-miR-1307-5p	35.33	52.47	39.35	76.61	107.25	55.65	82.94	-1.53800100291114	0.000490541385216332	0.00151632866612438
384	hsa-miR-215-5p	2.88	6.9	3.53	9.68	8.49	8.73	11.7	-1.52995574295457	1.08929802193845e-05	4.13011787774247e-05
385	hsa-miR-338-3p	1.64	2.76	14.13	8.77	7.07	7.68	15.19	-1.52088996090567	0.000650073376958721	0.0019611588655846
386	hsa-miR-6852-5p	0.82	1.84	3.03	4.14	2.55	2.3	4.52	-1.51651691966324	0.016382462049591	0.0365836118723073
387	hsa-miR-6805-5p	0	0.46	0	0.33	0.85	0.58	0	-1.49976818504503	0.299956338971848	0.422497424702211
388	hsa-miR-561-3p	0	0.46	0	0.66	0.28	0.19	0.82	-1.49641448244613	0.298507372003986	0.421402420545559
389	hsa-miR-105-5p	2.05	2.53	16.14	10.42	7.92	9.11	13.96	-1.49546711476611	0.000383162614601348	0.00119917476639574
390	hsa-miR-105-5p	2.05	2.53	16.14	10.42	7.92	9.11	13.96	-1.49546711476611	0.000383162614601348	0.00119917476639574
391	hsa-miR-5695	0	0.46	2.02	0.66	1.13	1.34	2.05	-1.48444430893172	0.146487998161751	0.239066889067618
392	hsa-miR-548av-3p	0.82	0.61	0	0.97	1	0.42	0.96	-1.48131996660226	0.207300022796458	0.322381076343935
393	hsa-miR-3605-5p	2.46	5.06	5.04	4.8	7.36	7.1	11.91	-1.48027167366985	0.00397203619722662	0.0102781555206586
394	hsa-miR-330-5p	6.57	14.73	51.46	34.58	33.67	39.91	40.24	-1.47771979408639	5.12495086038183e-11	2.74863817511932e-10
395	hsa-miR-376a-5p	0	0	0	0.17	0.28	0.19	0.41	-1.47747706463172	0.315735779594748	0.438813292792257
396	hsa-miR-17-5p	548.14	1139.64	2480.01	2494.94	1929.29	2288.35	2044.14	-1.47608511422944	3.76467829063207e-09	1.81718125182433e-08
397	hsa-miR-3120-3p	0	0	0	0	0.28	0	0.82	-1.45266187337702	0.518158736024152	0.648991231247815
398	hsa-miR-141-5p	0	0	0	0.33	0	0.19	0.41	-1.4450681257338	0.307630017626418	0.429928365391041
399	hsa-miR-520a-5p	0	0	0	0.33	0	0.38	0	-1.4353582832256	0.308738792621317	0.430519094155281
400	hsa-miR-6840-5p	0.82	0.46	0	0.5	0.57	0.77	1.64	-1.43434515576301	0.248453471509092	0.365973129981116
401	hsa-miR-3126-5p	0	1.84	1.01	0.83	1.7	2.69	2.46	-1.43429725804802	0.0926857263290203	0.16452699652464
402	hsa-miR-3691-3p	0	0.46	0	0.17	0.57	0.38	0.82	-1.42813327686044	0.354068927619499	0.481948486076433
403	hsa-miR-942-5p	5.75	3.22	12.11	10.42	9.06	7.48	16.42	-1.4169755209242	0.000150977633712564	0.000501261720394889
404	hsa-miR-616-5p	0	0.46	2.02	1.49	0.57	0.96	1.64	-1.40350984599146	0.140691062271204	0.232516709670594
405	hsa-miR-1910-5p	1.64	5.98	3.03	4.3	5.66	6.52	9.85	-1.38301248526734	0.0153011177215751	0.03429089775103
406	hsa-miR-1306-5p	8.22	11.51	36.32	26.31	20.37	29.17	34.49	-1.38066641509193	0.000359204197090475	0.00112700316837137
407	hsa-miR-942-3p	0	0	0	0.33	0	0.38	0	-1.38033154984134	0.366846876605379	0.49451431808781
408	hsa-miR-548a-5p	0	0	0	0.33	0.28	0.19	0	-1.3691887799797	0.463315372197376	0.598210691468834
409	hsa-miR-6797-3p	0.82	0	5.04	1.82	1.98	2.88	2.87	-1.36075478891278	0.078120726584098	0.141678485351218
410	hsa-miR-491-3p	0	1.38	3.03	3.81	0.85	2.69	0.82	-1.3596542556537	0.115686770323591	0.197264805375145
411	hsa-miR-6764-3p	0	0	0	0	0	0.19	0.82	-1.33377907653438	0.565759381127382	0.687345617923393
412	hsa-miR-656-3p	0	0	1.01	0.66	0	0.58	0.41	-1.3304010171139	0.457786171451004	0.592901594603725
413	hsa-miR-3158-3p	6.98	3.68	5.55	6.62	8.06	7.29	12.93	-1.32940134986724	3.66099669775093e-05	0.000131509706141556
414	hsa-miR-3158-3p	6.98	3.68	5.55	6.62	8.06	7.29	12.93	-1.32940134986724	3.66099669775093e-05	0.000131509706141556
415	hsa-miR-26a-2-3p	2.46	4.6	9.08	9.43	7.92	9.4	3.7	-1.32810907080289	0.00101592636310973	0.00291759172929683
416	hsa-miR-320d	0.67	1.37	2.23	2.35	1.65	2.12	2.7	-1.32405095084078	0.00766382118352045	0.0180452074771448
417	hsa-miR-320d	0.67	1.37	2.23	2.35	1.65	2.12	2.7	-1.32405095084078	0.00766382118352045	0.0180452074771448
418	hsa-miR-30d-3p	32.86	29.69	34.3	50.38	57.02	43.27	54.2	-1.30493211512499	8.2348473057759e-10	4.16723119707611e-09
419	hsa-miR-1256	0	0	0	0.17	0	0.58	0	-1.29253753882292	0.530854099608145	0.658973189919112
420	hsa-miR-4783-3p	0	0	1.01	0	0	0.58	1.23	-1.2868725747141	0.65679895623942	0.751557031926691
421	hsa-miR-3929	0.82	0.92	0	0.5	1.41	1.73	0.41	-1.28350554367576	0.241499980780931	0.359102459573541
422	hsa-miR-3150a-5p	0	0.92	0	0.5	0.28	0.38	2.05	-1.27233073903083	0.298402406491854	0.421402420545559
423	hsa-miR-181b-3p	0.82	1.84	2.02	2.23	4.24	1.54	1.23	-1.25023486629627	0.107441787576138	0.185985439183522
424	hsa-miR-30a-5p	3086.3	5402.78	7902.12	7307.63	7990.35	6501.32	9317.9	-1.23496305566001	9.35625412948027e-18	7.98782240305969e-17
425	hsa-miR-5581-3p	0.82	0.46	2.02	2.15	0.57	1.54	0.82	-1.20645288597261	0.174487967594028	0.277192910544943
426	hsa-miR-339-3p	147.89	176.27	160.42	213.44	256.37	217.79	280.43	-1.18882677272556	6.36682849663857e-13	3.975308339941e-12
427	hsa-miR-6724-5p	7.39	6.44	9.08	10.26	12.45	9.79	10.68	-1.18849293125688	0.000736707030748071	0.00218058331035101
428	hsa-miR-3181	0	0.46	0	0.33	1.13	0	0	-1.18612146438377	0.494288566094929	0.625965843036464
429	hsa-miR-6847-5p	0	1.38	3.03	1.82	2.26	1.15	2.87	-1.18311246443733	0.137984600207267	0.229061737116562
430	hsa-miR-369-5p	0	3.68	2.02	2.48	2.55	1.92	5.34	-1.16255182956556	0.141073044600832	0.232516709670594
431	hsa-miR-3916	0	0	0	0.66	0	0	0	-1.15537762869594	0.580190762330565	0.689904147051495
432	hsa-miR-5088-5p	0.82	0	1.01	0.5	1.13	0.96	0	-1.15089877698541	0.370392926209491	0.497690709200119
433	hsa-miR-3942-3p	0	0	0	0	0.28	0.19	0.41	-1.15001043768311	0.4935675890999	0.625684165980177
434	hsa-miR-10a-3p	2.46	7.82	211.88	98.94	74.99	96.13	27.1	-1.12954925721062	0.253270323625995	0.370459506003058
435	hsa-miR-135a-5p	21.36	25.77	123.09	85.21	56.31	66.87	56.66	-1.12188734046342	0.00326301626209074	0.00854685147843808
436	hsa-miR-135a-5p	21.36	25.77	123.09	85.54	56.59	67.83	56.66	-1.12188734046342	0.00326301626209074	0.00854685147843808
437	hsa-miR-3180-5p	0	0	1.35	0.33	0.19	0.19	1.23	-1.11200486105135	0.382155243573144	0.509675696795213
438	hsa-miR-3180-5p	0	0	1.35	0.33	0.19	0.19	1.23	-1.11200486105135	0.382155243573144	0.509675696795213
439	hsa-miR-3180-5p	0	0	1.35	0.33	0.19	0.19	1.23	-1.11200486105135	0.382155243573144	0.509675696795213
440	hsa-miR-106a-3p	1.64	1.84	4.04	3.64	1.7	3.07	4.52	-1.11176692126232	0.0734252057129582	0.134523552072646
441	hsa-miR-548o-3p	2.05	6.6	5.04	6.14	6.71	5.28	9.24	-1.10960349405034	0.000665944872842609	0.00199465588405125
442	hsa-miR-548o-3p	2.05	6.6	5.04	6.14	6.71	5.28	9.24	-1.10960349405034	0.000665944872842609	0.00199465588405125
443	hsa-miR-4492	0.82	1.38	2.02	1.82	1.41	2.69	1.23	-1.10637190146942	0.145675401246302	0.238050297609517
444	hsa-miR-1295a	0	0	0	0.17	0.57	0	0	-1.10572241099913	0.540926110928599	0.668171524818299
445	hsa-miR-370-5p	0	0	0	0	0.85	0	0	-1.10510087953376	0.468628893254289	0.600328110050907
446	hsa-miR-4755-3p	0	0.46	0	0.33	0	0.38	0.82	-1.10204163233221	0.467929944858813	0.600328110050907
447	hsa-miR-6716-3p	2.46	7.36	1.01	3.81	5.94	5.76	8.62	-1.08592318770573	0.0274395802316286	0.0582684825561655
448	hsa-miR-18a-5p	69.84	134.62	320.34	255.71	185.77	202.82	196.67	-1.08429512155984	7.22398273505285e-06	2.78956871768964e-05
449	hsa-miR-20a-5p	1137.35	1774.31	2077.43	2518.6	2081.85	2276.58	1860.4	-1.07995693694561	2.95838882859733e-05	0.000107305721962129
450	hsa-miR-643	0.82	0.92	1.01	1.82	0.28	1.34	1.23	-1.07112549849221	0.233335576019914	0.349011972725462
451	hsa-miR-193a-3p	0	0.46	0	0.5	0.28	0.38	0	-1.06586763170183	0.420438559927332	0.552551258990868
452	hsa-miR-3152-5p	0	1.38	1.01	1.65	0.85	1.15	0.82	-1.06521422541398	0.210801336781399	0.325807484803763
453	hsa-miR-542-5p	0.82	0.46	6.05	2.48	1.98	2.11	3.7	-1.06077181231115	0.0817167157086889	0.147560400308496
454	hsa-miR-548al	0.82	0.46	0	0.33	1.13	0.38	0.82	-1.05960920441036	0.380057273820544	0.508498804525355
455	hsa-miR-4449	1.64	0.92	8.07	3.47	2.83	4.8	4.11	-1.05914113970023	0.0889101505651788	0.159175804506846
456	hsa-miR-4479	0	0	0	0.17	0	0.19	0.41	-1.05478392871314	0.588454546629875	0.692137259625579
457	hsa-miR-1271-3p	0	0	1.01	0.99	0	0.19	0	-1.04943610407741	0.519713320471387	0.649641650589234
458	hsa-miR-6875-5p	0	0.92	0	0.66	0.57	0.58	0.41	-1.04775480329038	0.436183426828011	0.570813556485041
459	hsa-miR-4803	0	0	0	0.17	0	0.19	0.41	-1.04352547663754	0.517014312883279	0.648204757910605
460	hsa-miR-548ao-3p	1.64	0	1.51	2.56	0.28	1.15	0.82	-1.03998922672201	0.277040913234665	0.397773003151061
461	hsa-miR-4749-5p	0	0.92	0	0.66	0.85	0.58	0	-1.03372218767716	0.444225768224138	0.578923508952537
462	hsa-miR-943	5.75	3.68	3.03	5.13	7.36	3.26	6.98	-1.02914411737578	0.0484458570464941	0.0946602035295209
463	hsa-miR-1909-3p	0	0	0	0.17	0.28	0.19	0	-1.02838992381553	0.535278716893728	0.66315379042609
464	hsa-miR-324-3p	51.76	57.53	103.92	86.53	74.42	94.6	97.31	-1.02308545185377	3.37714227882541e-06	1.3540937891137e-05
465	hsa-miR-376a-3p	0	0	2.02	0.83	0.85	0.19	0.62	-1.01487771320701	0.359518785102816	0.488307440805232
466	hsa-miR-376a-3p	0	0	2.02	0.83	0.85	0.19	0.62	-1.01487771320701	0.359518785102816	0.488307440805232
467	hsa-miR-2116-5p	0	0	0	0.33	0	0	0.41	-1.01059041361648	0.556151347927511	0.680946284535636
468	hsa-miR-1296-5p	80.52	148.2	190.69	172.24	139.79	160.22	222.53	-0.999977362622795	6.90704805794084e-09	3.28346413360445e-08
469	hsa-miR-655-3p	0	0	1.01	0.33	0	0.58	0.41	-0.998884749475374	0.551934835981561	0.677767337726868
470	hsa-miR-425-5p	184.86	260.5	1122.96	590.84	505.1	528.06	631.06	-0.993535322875088	8.7468950757379e-05	0.00029911044468804
471	hsa-miR-3136-5p	0	0	1.01	0	0.85	0.19	0.41	-0.984378280538683	0.539638514299206	0.667237768911826
472	hsa-miR-767-3p	0	0	2.02	0.17	1.13	0.96	0	-0.953776111451139	0.515344014221744	0.648204757910605
473	hsa-miR-2467-3p	0	0.92	2.02	1.32	0.57	1.15	1.23	-0.922125738481571	0.357421847066776	0.485985285014956
474	hsa-miR-664b-5p	0	0.92	0	0.5	0.57	0.58	0.41	-0.916526051335732	0.495289278899341	0.625969833855663
475	hsa-miR-149-5p	251.41	349.32	867.7	525.16	445.11	501.19	677.46	-0.91562013182288	2.40617315351879e-06	9.80437437553924e-06
476	hsa-miR-6087	2.46	5.06	7.06	6.78	4.24	5.37	6.16	-0.913581619185039	0.091896697319085	0.163357443534634
477	hsa-miR-4781-3p	1.64	0.92	1.01	1.32	1.7	0.58	2.46	-0.913227834978023	0.269040184051372	0.388098196533875
478	hsa-miR-7156-5p	0	0	0	0.33	0	0.19	0	-0.903977151562385	0.62103465973157	0.720331328986248
479	hsa-miR-873-5p	9.86	10.59	15.13	12.91	15	9.98	18.07	-0.892911832067923	0.00389319585357392	0.0100949603228001
480	hsa-miR-6770-3p	0.27	0.61	0.34	0.22	0.75	0.45	0.82	-0.888571206151635	0.277331775105321	0.397773003151061
481	hsa-miR-6770-3p	0.27	0.61	0.34	0.22	0.75	0.45	0.82	-0.888571206151635	0.277331775105321	0.397773003151061
482	hsa-miR-6770-3p	0.27	0.61	0.34	0.22	0.75	0.45	0.82	-0.888571206151635	0.277331775105321	0.397773003151061
483	hsa-miR-3187-5p	0.82	0	0	0.17	0.57	0.19	0.41	-0.884003454750748	0.563026473557105	0.685732377052544
484	hsa-miR-708-3p	28.76	47.4	57.51	52.95	54.61	43.94	52.96	-0.883609786973007	0.00676361748430893	0.016168266557729
485	hsa-miR-103a-2-5p	0	0.92	0	0.5	0.57	0.58	0.41	-0.87867127247707	0.467217753995334	0.600162007435152
486	hsa-miR-3612	0.82	0.92	1.01	1.65	0.85	0.58	1.23	-0.878303823967123	0.42046729269823	0.552551258990868
487	hsa-miR-4435	0	0.23	0.5	0.17	0.57	0.19	0.21	-0.877807591988538	0.450432285167229	0.584583782714449
488	hsa-miR-4435	0	0.23	0.5	0.17	0.57	0.19	0.21	-0.877807591988538	0.450432285167229	0.584583782714449
489	hsa-miR-100-3p	4.11	1.84	0	4.63	3.68	2.11	0	-0.834102326286704	0.516392319612329	0.648204757910605
490	hsa-miR-4786-5p	0.82	0.46	0	0.66	0.28	0.38	0.82	-0.832645780236905	0.477973193869775	0.607142063063328
491	hsa-miR-377-3p	0	0	1.01	0.33	0	0.19	0.82	-0.828481381168101	0.573399643795458	0.688378484804369
492	hsa-miR-550a-5p	10	12.58	22.2	13.24	12.54	15.87	23.54	-0.82364069354675	0.00126182832030774	0.00351909898219158
493	hsa-miR-550a-5p	10	12.58	22.2	13.24	12.54	15.87	23.54	-0.82364069354675	0.00126182832030774	0.00351909898219158
494	hsa-miR-548aq-5p	0.41	0	0	0.33	0.14	0.18	0.21	-0.814468950650575	0.581376969857281	0.690282021921369
495	hsa-miR-1909-5p	0.82	0.46	0	0.66	0.57	0.38	0.41	-0.810163459800358	0.522326878931052	0.650809065249788
496	hsa-miR-126-5p	10.68	23.47	192.71	68.83	67.63	61.4	65.69	-0.80618134791562	0.0509331857009887	0.098949145595574
497	hsa-miR-4717-3p	2.46	0	0	0.17	1.98	1.15	0.41	-0.806055198759717	0.505835148354521	0.638093232211604
498	hsa-miR-3605-3p	9.04	34.52	24.21	18.03	22.07	21.11	42.29	-0.803815541956021	0.0357373069905133	0.0731652859267443
499	hsa-miR-758-5p	0	0	0	0.5	0	0	0	-0.799787954603627	0.713400250226773	0.799390458959464
500	hsa-miR-29b-2-5p	0	2.76	3.03	1.65	1.98	2.88	2.05	-0.797622962092998	0.263409409416133	0.381730726116913
501	hsa-miR-101-5p	0	1.84	1.01	0.99	1.13	1.34	1.64	-0.791355974219677	0.307329585285402	0.429928365391041
502	hsa-miR-641	18.9	20.25	27.24	22.67	24.05	19.76	30.79	-0.787143542619627	0.000646154765343453	0.00195403429037598
503	hsa-miR-374b-3p	37.79	35.9	51.96	42.69	54.05	37.99	46.4	-0.775011169456622	0.00307619537471092	0.00809355386847421
504	hsa-miR-4510	0.41	0	0	0.33	0.14	0.29	0	-0.770884049201254	0.596777961392986	0.69865330368302
505	hsa-miR-597-5p	0	0.46	1.01	0.33	0.28	0.38	1.23	-0.753267206985362	0.55527695527994	0.68053962780891
506	hsa-miR-6758-5p	0.82	0.46	0	0.17	0.57	0.58	0.82	-0.74807118443844	0.596622892194047	0.69865330368302
507	hsa-miR-30c-1-3p	21.36	28.07	36.83	29.78	28.01	28.11	36.54	-0.746210290400201	0.000114650074479296	0.000388880658031125
508	hsa-miR-132-3p	87.09	72.26	211.88	112.84	106.11	108.8	160.54	-0.724834959119437	0.00448257983562747	0.0115279460936731
509	hsa-miR-3679-5p	3.29	5.98	3.03	3.97	4.81	5.18	4.93	-0.724167613634748	0.11429206482403	0.195417631272694
510	hsa-miR-6737-3p	0	0.92	0	0.5	0.28	0.58	0.41	-0.710780587007371	0.587052717060668	0.691398425822042
511	hsa-miR-3130-5p	0.41	0.23	0.5	0.33	0.57	0.77	0	-0.708442247110996	0.531699525978336	0.659370459587759
512	hsa-miR-3130-5p	0.41	0.23	0.5	0.17	0.28	0.58	0	-0.708442247110996	0.531699525978336	0.659370459587759
513	hsa-miR-7705	2.46	0	4.04	2.15	1.41	1.92	1.23	-0.70450921545616	0.308038131606808	0.430019861141874
514	hsa-miR-4671-3p	0	0.46	0	0.5	0	0.38	0	-0.702136624018267	0.648455047599833	0.745931333398525
515	hsa-miR-4745-3p	0.82	0	1.01	0.66	0.57	0.19	0.82	-0.693955529090164	0.663966900913704	0.756837838916166
516	hsa-miR-4654	0	1.84	0	0.66	1.41	0.58	0.82	-0.677751830253253	0.522721544041264	0.650809065249788
517	hsa-miR-5699-5p	3.29	1.84	10.09	5.13	6.23	2.11	4.11	-0.673681346766062	0.192285386761694	0.301647700482408
518	hsa-miR-106b-3p	216.9	215.85	247.19	219.06	235.43	197.64	286.58	-0.661799271989153	0.000193393217930507	0.000633703625333647
519	hsa-miR-4793-3p	0	0	1.01	0.17	0.28	0	0.82	-0.652878714585927	0.701923717410773	0.79076684501842
520	hsa-miR-196b-5p	1.64	11.2	26.23	14.23	12.45	15.16	0.41	-0.644764975004839	0.4058428736946	0.536704748668834
521	hsa-miR-30c-2-3p	29.58	40.5	51.96	30.11	46.69	32.72	51.73	-0.638838946619266	0.00669465133517929	0.0160953782100575
522	hsa-miR-511-5p	0	0.46	0	0.17	0.85	0	0	-0.634725744857588	0.729812313805262	0.810543764447437
523	hsa-miR-548am-3p	0.21	0.31	0.67	0.33	0.09	0.13	1.71	-0.630159766249329	0.65095537813919	0.748121794473153
524	hsa-miR-1908-5p	17.25	45.1	34.3	31.93	28.86	32.24	33.67	-0.625695238201652	0.118691148201018	0.201566158311607
525	hsa-miR-181c-3p	38.61	17.03	19.17	28.79	37.92	24.18	12.73	-0.61825057981419	0.141177476309954	0.232516709670594
526	hsa-miR-676-5p	0.82	0.46	1.01	0.99	0.57	0.77	0	-0.584337664494002	0.578870035783813	0.689904147051495
527	hsa-miR-505-3p	122.42	151.42	320.85	184.48	150.26	194.38	166.28	-0.566019189066337	0.0054636220483387	0.0135510784005239
528	hsa-miR-3187-3p	5.75	6.9	10.09	7.28	5.38	6.72	8.62	-0.5649577005039	0.155924477244378	0.252823280286428
529	hsa-miR-183-5p	40.26	75.02	165.47	74.29	66.5	71.57	108.8	-0.559647641612917	0.0379736142870899	0.0773650745621717
530	hsa-miR-6742-3p	0	0	0	0	0.28	0.19	0	-0.559061210743308	0.790051996366746	0.848960721564722
531	hsa-miR-15b-3p	35.33	20.71	56.5	45.34	22.35	37.03	27.1	-0.538370407447714	0.093011475195674	0.16487203583414
532	hsa-miR-4766-3p	0	0	0	0	0	0.19	0.41	-0.532733149300822	0.766564913840073	0.835729645714836
533	hsa-miR-6734-5p	0	0	2.02	0.66	0	0.96	0	-0.53109549601402	0.747997103189225	0.824900144554022
534	hsa-miR-32-3p	13.97	7.36	25.22	18.03	12.45	11.13	9.85	-0.53003221608727	0.13573712837247	0.225928509426326
535	hsa-miR-944	0	0	0	0	0	0.19	0.41	-0.52989452876631	0.764619916548793	0.834433039364117
536	hsa-miR-1268a	2.46	3.45	1.01	1.57	2.83	2.49	3.49	-0.516651500145034	0.302649184032911	0.424859872439937
537	hsa-miR-548az-5p	0	0.07	0	0.08	0.09	0.19	0.41	-0.511308020718111	0.754048946499988	0.827936507311885
538	hsa-miR-134-3p	0	0.92	0	0.83	0	0	0.82	-0.511192080911458	0.705798685944391	0.792287433685341
539	hsa-miR-3688-3p	0	0.46	0	0.33	0.28	0.1	0	-0.507542237744551	0.723838699337789	0.807482282372378
540	hsa-miR-3688-3p	0	0.46	0	0.33	0.28	0.1	0	-0.507542237744551	0.723838699337789	0.807482282372378
541	hsa-miR-412-3p	0	0.46	0	0.33	0.57	0	0	-0.501980153685549	0.750703993559366	0.826432905190355
542	hsa-miR-520f-3p	0	0	1.01	0	0	0.58	0.41	-0.496207864765543	0.72353764148936	0.807482282372378
543	hsa-miR-4645-3p	0	0	0	0	0	0.38	0	-0.493961297831007	0.828574043460703	0.872366127972468
544	hsa-miR-487a-5p	0	0	0	0.17	0.28	0	0	-0.492465977483109	0.804374811007799	0.855277300920293
545	hsa-miR-5004-3p	0.82	0.92	1.01	1.16	0.28	0.96	0.82	-0.492013407152591	0.671937128793217	0.763841573039391
546	hsa-miR-432-3p	0	0	0	0	0	0.38	0	-0.49168671453657	0.867474444083362	0.90395194483555
547	hsa-miR-9-3p	9.86	13.96	17.49	17.65	12.26	12.25	5.68	-0.480398308162041	0.217240634368129	0.333297061286065
548	hsa-miR-9-3p	9.86	13.96	17.49	17.65	12.26	12.25	5.68	-0.480398308162041	0.217240634368129	0.333297061286065
549	hsa-miR-9-3p	9.86	13.96	17.49	16.82	11.98	11.38	5.47	-0.480398308162041	0.217240634368129	0.333297061286065
550	hsa-miR-3690	0	0.46	0	0	0.14	0.29	0.41	-0.472630434457317	0.744412883430876	0.822349453279855
551	hsa-miR-3690	0	0.46	0	0	0.14	0.29	0.41	-0.472630434457317	0.744412883430876	0.822349453279855
552	hsa-miR-532-3p	35.33	22.09	28.25	29.95	18.96	29.93	24.63	-0.459946614881025	0.19161884752951	0.301084531914677
553	hsa-miR-1243	1.64	2.76	5.04	3.47	2.26	1.73	2.87	-0.458629302400956	0.381384420952958	0.509675696795213
554	hsa-miR-141-3p	1.64	0.46	8.07	2.32	2.83	1.34	2.87	-0.4518142076987	0.40884152176297	0.540101168223713
555	hsa-miR-19b-3p	113.38	285.58	437.72	257.31	203.74	173.81	257.16	-0.451645128789303	0.112106366106793	0.191942004725818
556	hsa-miR-19b-3p	113.79	285.58	437.72	259.88	204.87	175.44	261.27	-0.451645128789303	0.112106366106793	0.191942004725818
557	hsa-miR-23a-5p	4.11	2.76	3.03	1.65	3.11	3.07	4.11	-0.448418658028932	0.469819991718493	0.600328110050907
558	hsa-miR-1293	0	0	0	0.33	0	0	0	-0.441271912625438	0.7947432521834	0.848960721564722
559	hsa-miR-103a-3p	5874.63	2619.85	1695.55	3638.74	3554.9	3235.38	3210.46	-0.430151764261892	0.330667097937616	0.456055069985867
560	hsa-miR-103a-3p	5873.81	2620.31	1698.07	3664.72	3574.71	3256.48	3229.75	-0.430151764261892	0.330667097937616	0.456055069985867
561	hsa-miR-770-5p	0	0	0	0.17	0	0.19	0	-0.426006903784723	0.872692016943437	0.90612007225856
562	hsa-miR-1292-3p	0.82	0.46	0	0.17	0.57	0.77	0	-0.42311135848434	0.787268636599429	0.848615456133588
563	hsa-miR-548n	1.73	2.22	1.01	1.87	2.04	0.56	1.93	-0.419684134253828	0.543694641867098	0.670930949403352
564	hsa-miR-34a-5p	112.56	157.4	220.96	147.59	109.79	134.51	151.5	-0.419409608035642	0.172294515090497	0.274109462651019
565	hsa-miR-106b-5p	145.42	227.59	404.09	249.26	165.54	190.54	214.32	-0.404470447428703	0.0981095191792509	0.172447404159608
566	hsa-miR-5680	0	0	2.02	0.5	0.57	0.19	0.41	-0.403141997841104	0.823538981753151	0.869880209429747
567	hsa-miR-550a-3-5p	10	12.58	22.2	13.24	12.54	15.87	23.54	-0.400463303972284	0.0984375785914111	0.172782043541568
568	hsa-miR-550a-3-5p	10	12.58	22.2	13.24	12.54	15.87	23.54	-0.400463303972284	0.0984375785914111	0.172782043541568
569	hsa-miR-550a-3-5p	7.94	9.82	17.15	0.99	1.51	1.29	1.37	-0.400463303972284	0.0984375785914111	0.172782043541568
570	hsa-miR-4504	0	0	0	0.33	0	0	0	-0.380045918336642	0.863787112057858	0.901874230975551
571	hsa-miR-889-5p	0	0	0	0.33	0	0	0	-0.372772343986369	0.872907703076174	0.90612007225856
572	hsa-miR-3115	2.46	0.92	3.03	2.15	1.7	1.34	0.82	-0.366358492161121	0.612449623568062	0.713671566924715
573	hsa-miR-3175	0.82	1.38	3.03	1.32	1.7	0.77	1.64	-0.361566620465448	0.628635714044395	0.727802418012653
574	hsa-miR-3130-3p	0	0	1.01	0.25	0	0.29	0.21	-0.35711743638852	0.794113007898634	0.848960721564722
575	hsa-miR-3130-3p	0	0	1.01	0.25	0	0.29	0.21	-0.35711743638852	0.794113007898634	0.848960721564722
576	hsa-miR-144-5p	0	0.92	1.01	0.33	1.13	0.38	0.41	-0.346741016600445	0.748902998184991	0.825174067359231
577	hsa-miR-664a-3p	11.5	6.44	19.17	9.6	6.23	9.59	12.32	-0.33732920531245	0.430644262368479	0.564742475728779
578	hsa-miR-1268b	3.29	4.37	1.01	1.74	3.4	2.49	3.9	-0.335877804947781	0.470217157115571	0.600328110050907
579	hsa-miR-190a-5p	13.15	22.55	58.52	21.84	20.09	19.76	29.97	-0.331668678681027	0.209731103699546	0.324553064294611
580	hsa-miR-3124-5p	0.82	1.84	1.01	0.33	1.13	1.34	1.64	-0.328740209222865	0.724805709095484	0.807842952855091
581	hsa-miR-6862-5p	0.41	0	2.02	0.41	0.42	0.29	1.03	-0.327927279696288	0.761787986229836	0.832066077213615
582	hsa-miR-6862-5p	0.41	0	2.02	0.41	0.42	0.29	1.03	-0.327927279696288	0.761787986229836	0.832066077213615
583	hsa-miR-340-5p	2601.97	2071.09	2597.04	2122.31	2217.07	1556.73	2028.26	-0.302281061132375	0.264897808565308	0.383003167914126
584	hsa-miR-30b-3p	12.32	16.57	29.26	12.08	14.15	12.28	20.53	-0.298117188196286	0.324210465463134	0.449099485823657
585	hsa-miR-548b-3p	1.64	0	2.02	1.32	0.57	0.58	0.41	-0.295699450719264	0.760390862814759	0.831263530341919
586	hsa-miR-326	10.68	4.14	11.1	7.45	3.68	7.1	6.98	-0.291158637259927	0.476840301707645	0.606316695687025
587	hsa-miR-423-5p	1541.3	3756.95	5325.25	1799.01	2366.76	1792.36	4416.19	-0.285365664743406	0.465379891952165	0.599027450666633
588	hsa-miR-3615	160.21	233.8	301.68	130.21	186.76	146.41	231.57	-0.259571322461537	0.426237365263315	0.559548005654247
589	hsa-miR-324-5p	32.86	46.02	77.69	45	33.96	44.52	24.22	-0.253779069686772	0.33416919125034	0.46035382548757
590	hsa-miR-6511b-3p	4.93	5.6	15.64	5.63	5.8	8.44	6.57	-0.242805267851793	0.464662062500259	0.598717544597357
591	hsa-miR-6511b-3p	4.11	5.6	14.63	3.97	4.39	5.95	4.52	-0.242805267851793	0.464662062500259	0.598717544597357
592	hsa-miR-449a	1.64	2.76	1.01	1.99	1.98	0.77	1.23	-0.240765254785511	0.753543540598488	0.827936507311885
593	hsa-miR-5579-5p	0	0	2.02	0.17	0.85	0.38	0	-0.237867169497444	0.8766660749415	0.907187885260623
594	hsa-miR-455-3p	42.72	44.64	127.13	45.67	44.71	50.85	54.61	-0.236927811317194	0.348716279664421	0.477771758710533
595	hsa-miR-329-3p	0	0	4.04	0.91	0.14	0.86	1.03	-0.227308930212561	0.844292206255891	0.88372537018444
596	hsa-miR-329-3p	0	0	4.04	0.91	0.14	0.86	1.03	-0.227308930212561	0.844292206255891	0.88372537018444
597	hsa-miR-3685	0.82	1.38	0	0.33	0.85	0.77	0.82	-0.225950877363722	0.824133521125075	0.869880209429747
598	hsa-miR-134-5p	3.29	19.79	13.12	8.27	6.51	7.48	13.55	-0.219055955784867	0.752771143441964	0.827936507311885
599	hsa-miR-3938	5.75	4.6	8.07	4.63	2.26	4.61	5.75	-0.213762383881661	0.585737531253429	0.691243673962989
600	hsa-miR-676-3p	4.11	4.14	8.07	3.81	2.83	3.45	5.34	-0.212420657567348	0.630766119860978	0.729512378788148
601	hsa-miR-129-5p	61.62	188.01	65.08	70.4	69.47	64.66	117.22	-0.189176405289675	0.653549327737088	0.750415742278175
602	hsa-miR-129-5p	61.62	188.01	65.08	70.24	69.47	64.47	117.22	-0.189176405289675	0.653549327737088	0.750415742278175
603	hsa-miR-6741-3p	0.82	3.68	3.03	0.99	1.98	1.15	4.11	-0.185166840263517	0.795917819996328	0.848960721564722
604	hsa-miR-5189-5p	0.82	0.92	0	0.17	0.85	0.58	0.41	-0.177097430722692	0.88426805861142	0.91413213637342
605	hsa-miR-1234-3p	0	1.84	0	0	0	0.77	1.64	-0.174917460990008	0.911584752900842	0.929357323225473
606	hsa-miR-3200-3p	24.65	13.81	43.38	21.84	16.7	18.8	13.96	-0.158542006318237	0.61175129426729	0.713520329280157
607	hsa-miR-3620-5p	0	0.46	0	0	0	0.38	0.41	-0.151540360802223	0.934368072108988	0.946434165049863
608	hsa-miR-107	764.08	791.31	543.32	544.46	586.69	504.71	469.43	-0.144465652881351	0.554088236064012	0.67974656525937
609	hsa-miR-331-3p	196.36	256.81	353.13	238.59	151.67	209.34	133.85	-0.143160582962065	0.537984939164745	0.665849209715735
610	hsa-miR-3913-5p	0.82	2.3	3.53	1.82	1.41	0.86	2.05	-0.140266324793598	0.777943623071471	0.843108157991966
611	hsa-miR-3913-5p	0.82	2.3	3.53	1.82	1.41	0.86	2.05	-0.140266324793598	0.777943623071471	0.843108157991966
612	hsa-miR-374a-3p	138.85	144.98	130.15	104.4	96.21	71.19	137.95	-0.139428457313031	0.631275253676437	0.729512378788148
613	hsa-miR-376c-3p	0	0.46	7.06	1.32	1.13	1.54	1.23	-0.136805193148587	0.88812180308719	0.915175694482443
614	hsa-miR-148a-5p	101.06	144.98	92.82	79.09	95.08	71.38	85.4	-0.133376635274243	0.544618776918508	0.670962579690305
615	hsa-miR-140-3p	841.31	1838.21	806.15	839.53	838.44	762.54	961.58	-0.13262225084406	0.570068615900916	0.68767908999408
616	hsa-miR-190b	1.64	3.22	5.04	2.98	2.26	1.92	1.23	-0.132567828575956	0.806891095051496	0.855277300920293
617	hsa-miR-6859-5p	0.55	0.15	0.34	0.22	0.38	0.06	0.27	-0.114134717200164	0.907601325303298	0.927556729035537
618	hsa-miR-6859-5p	0.55	0.15	0.34	0.22	0.38	0.06	0.27	-0.114134717200164	0.907601325303298	0.927556729035537
619	hsa-miR-6859-5p	0.55	0.15	0.34	0.22	0.38	0.06	0.27	-0.114134717200164	0.907601325303298	0.927556729035537
620	hsa-miR-485-5p	0	5.52	2.02	1.32	2.26	1.92	2.87	-0.110195702706116	0.860141476116904	0.898815614093851
621	hsa-miR-4642	0.82	0.46	0	0.83	0	0.38	0	-0.109631274712977	0.955832163849557	0.96321727313704
622	hsa-miR-26b-3p	29.58	46.94	42.38	27.13	26.32	24.75	32.85	-0.109024229699281	0.704273306533005	0.792279299133184
623	hsa-miR-448	0	1.38	2.02	0.5	0.57	0.96	1.23	-0.105806845324885	0.900480705414199	0.925793253363872
624	hsa-miR-196a-5p	0.82	13.04	2.02	2.98	3.11	5.08	0	-0.0979625677958075	0.902830855496138	0.925793253363872
625	hsa-miR-196a-5p	0.82	13.96	2.02	5.29	5.66	7.58	0.41	-0.0979625677958075	0.902830855496138	0.925793253363872
626	hsa-miR-30e-3p	1078.34	1279.01	962.04	740.91	855.28	715.05	844.97	-0.0896053418183437	0.67715825587156	0.769080191057744
627	hsa-miR-518b	0	0.46	1.01	0	0.28	0.19	1.23	-0.0604242309504611	0.961133501032906	0.965913579646962
628	hsa-miR-379-3p	1.64	3.22	2.02	1.08	1.41	1.92	2.05	-0.0358397606883347	0.957077242710668	0.96321727313704
629	hsa-miR-4676-3p	1.64	0	0	0.17	0	0.77	0.41	-0.0269744388465809	0.984828483656187	0.987188296316705
630	hsa-miR-6858-3p	0.82	0	4.04	0.83	0.28	1.54	0.41	-0.0249492676192596	0.981745180917432	0.984884254237711
631	hsa-miR-548t-3p	0.27	0.61	1.26	0.3	0.26	0.24	0.38	-0.00581474788460681	0.996336457058993	0.997130983739264
632	hsa-miR-485-3p	1.64	5.06	5.04	2.98	3.4	0.96	2.46	-0.00149780548207534	0.998619107875953	0.998619107875953
633	hsa-miR-515-5p	0	0.23	0.5	0.17	0	0.19	0.21	0.00998879500479036	0.993550933704177	0.99513680909716
634	hsa-miR-515-5p	0	0.23	0.5	0.17	0	0.19	0.21	0.00998879500479036	0.993550933704177	0.99513680909716
635	hsa-miR-148b-5p	33.69	63.05	78.7	38.22	28.86	33.77	43.52	0.0267197671270793	0.876011014256017	0.907187885260623
636	hsa-miR-548e-3p	13.97	16.57	14.13	8.93	7.64	9.02	13.55	0.030405703014282	0.927160335891122	0.940475550358184
637	hsa-miR-1233-3p	0	0.69	1.01	0.33	0.14	0.58	0.21	0.0336461912125633	0.979064111104293	0.98298036754871
638	hsa-miR-1233-3p	0	0.69	1.01	0.33	0.14	0.58	0.21	0.0336461912125633	0.979064111104293	0.98298036754871
639	hsa-miR-146b-3p	6.57	3.68	34.3	4.47	10.47	5.95	10.26	0.036679644306375	0.935374724686966	0.946689741517856
640	hsa-miR-4636	0	1.38	4.04	1.16	0.57	0.96	1.23	0.0392751630762989	0.957063249070048	0.96321727313704
641	hsa-miR-1185-1-3p	0	0.46	24.21	4.05	2.26	2.3	6.57	0.047020134903463	0.961295666118769	0.965913579646962
642	hsa-miR-4326	39.44	50.17	50.45	28.79	26.88	29.74	30.79	0.0498233937546781	0.805534644292004	0.855277300920293
643	hsa-miR-339-5p	68.19	178.57	278.47	102.25	95.64	90.95	107.57	0.0589303471468257	0.741943032482639	0.821376591270927
644	hsa-miR-628-3p	37.79	49.25	67.6	28.29	25.75	32.04	37.77	0.0664468397232514	0.705179967909203	0.792287433685341
645	hsa-miR-340-3p	224.29	289.49	311.77	153.54	162.14	128.18	235.26	0.0747204736276277	0.682223112081291	0.772734662149838
646	hsa-miR-574-5p	135.29	68.58	230.04	70.82	90.97	85.77	86.08	0.0789574091276462	0.738454025767575	0.819216287315685
647	hsa-miR-489-3p	3.29	0.92	1.01	1.32	0.28	0.58	2.46	0.0819722719898048	0.927736040911101	0.940475550358184
648	hsa-miR-6755-5p	0.82	0.92	0	0	0.57	0.38	0.82	0.0968643066094001	0.949282008449141	0.958446436527492
649	hsa-miR-744-3p	6.57	10.59	12.11	5.79	6.23	4.8	6.57	0.0976700134878276	0.791625114192272	0.848960721564722
650	hsa-miR-3129-3p	2.46	7.82	2.02	2.81	1.7	3.45	3.28	0.10116715356436	0.836900702614336	0.879509181324736
651	hsa-miR-4685-3p	1.64	1.84	0	0.83	0.57	0.96	0.82	0.105221421729696	0.911016109892852	0.929357323225473
652	hsa-miR-3928-3p	7.39	1.38	4.04	2.15	1.41	3.07	2.87	0.110828005175498	0.838200923363611	0.879550300017835
653	hsa-miR-628-5p	72.3	84.68	105.94	51.95	45.56	44.52	65.28	0.117175945938949	0.662512279397954	0.755866282404029
654	hsa-miR-6842-3p	0.82	1.84	7.06	1.49	1.41	1.34	2.46	0.119879270413569	0.867023569744467	0.90395194483555
655	hsa-miR-765	1.64	2.76	3.03	1.82	1.13	0.96	2.05	0.120998811477918	0.854415754088049	0.893576476150418
656	hsa-miR-3687	0.82	2.76	3.03	1.16	2.26	0.58	1.23	0.125882822089972	0.872735519063015	0.90612007225856
657	hsa-miR-188-5p	7.39	23.93	14.13	6.45	10.19	11.13	9.03	0.134197607787118	0.700339398560106	0.789690876184126
658	hsa-miR-3173-5p	0.82	3.22	2.02	0.83	0.57	0.77	3.28	0.140139813454837	0.876827812606483	0.907187885260623
659	hsa-miR-548y	1.64	1.84	18.16	3.81	3.11	2.3	4.11	0.150567480400164	0.804351396457154	0.855277300920293
660	hsa-miR-3126-3p	0	0.46	1.01	0	0	0.38	0.82	0.156276161537148	0.924141641452518	0.938347702283908
661	hsa-miR-34b-5p	0.82	4.6	6.05	1.49	2.55	0.77	4.93	0.156638224385055	0.77672788327182	0.842518144776261
662	hsa-miR-6735-5p	2.46	2.3	2.02	1.16	0.85	1.15	2.46	0.1591822246359	0.82799180931995	0.872366127972468
663	hsa-miR-371a-5p	2.46	4.14	19.17	5.46	3.68	3.65	3.28	0.160072109918522	0.742184107172296	0.821376591270927
664	hsa-miR-484	1475.57	1686.33	2152.1	1081.26	739.97	1026.76	1203.41	0.167262273612486	0.436929294804267	0.571194026020162
665	hsa-miR-6802-3p	0	0	3.03	0.33	0.28	0.58	0.41	0.167275689703718	0.894065290617328	0.920469187633098
666	hsa-miR-3065-5p	23	25.77	71.64	20.19	18.96	18.23	25.05	0.184499647881941	0.598592670955617	0.700124699020783
667	hsa-miR-136-3p	4.11	19.79	0	5.63	4.24	3.26	7.8	0.185215570704947	0.787758570833171	0.848615456133588
668	hsa-miR-627-5p	0	1.38	3.03	0.5	0.57	1.34	0.41	0.190162439193468	0.826955209853675	0.872125032240641
669	hsa-miR-320b	54.11	73.06	118.68	38.68	43.84	41.38	52.3	0.191803425238638	0.360926242790758	0.488968307069636
670	hsa-miR-320b	53.69	73.75	121.71	38.76	44.55	40.62	53.32	0.191803425238638	0.360926242790758	0.488968307069636
671	hsa-miR-4451	0	0	0	0.17	0	0	0	0.194995916864796	0.938012983084924	0.948594918429959
672	hsa-miR-6723-5p	0	0	0	0	0.28	0	0	0.19499599393808	0.909590947126096	0.928833717366355
673	hsa-miR-5706	0	0	0	0	0	0.19	0	0.194998632959203	0.918171737677483	0.934297882241236
674	hsa-miR-190a-3p	0	0	0	0	0	0	0.41	0.195000937056293	0.916076447167666	0.933178523697582
675	hsa-miR-3529-5p	0	0	0	0.17	0	0	0	0.195002922428491	0.92164666161885	0.936572113628872
676	hsa-miR-4284	0	0	0	0.17	0	0	0	0.195004596727076	0.918664212498554	0.934297882241236
677	hsa-miR-381-5p	0	0	0	0	0	0.19	0	0.195005251215967	0.950620491085308	0.959026299286223
678	hsa-miR-519d-5p	0	0	0	0	0	0.19	0	0.195006202643582	0.904095672300711	0.925793253363872
679	hsa-miR-3675-5p	0	0	0	0.17	0	0	0	0.1950083886039	0.938937206114673	0.948765051267242
680	hsa-miR-3664-3p	0	0	0	0	0.28	0	0	0.195011237534238	0.904958933159307	0.925793253363872
681	hsa-miR-498	0	0	0	0	0	0.19	0	0.195014846757006	0.903396168328189	0.925793253363872
682	hsa-miR-518e-3p	0	0	0	0	0	0	0.41	0.195017105223705	0.903679304315277	0.925793253363872
683	hsa-miR-519c-3p	0	0	0	0	0.28	0	0	0.195026330956467	0.903403787252781	0.925793253363872
684	hsa-miR-525-5p	0	0	0	0	0	0.19	0	0.195033780832351	0.90513810508165	0.925793253363872
685	hsa-miR-6786-3p	3.29	1.38	2.02	1.65	0.85	0.77	1.64	0.195370926733394	0.790587300335688	0.848960721564722
686	hsa-miR-3188	5.75	3.22	8.07	3.14	2.55	3.84	1.64	0.195515729632267	0.695357029983309	0.786191957323471
687	hsa-miR-584-5p	28.76	40.96	20.18	19.36	16.7	16.69	17.65	0.215671428378968	0.614087545772618	0.714916391414318
688	hsa-miR-6804-5p	1.64	0.46	1.01	0.5	0.57	0.38	0.82	0.22193943489881	0.839853013012666	0.880547645222135
689	hsa-miR-551b-5p	12.32	16.11	64.57	18.53	16.41	14.01	7.8	0.230948525406449	0.693270262249759	0.784539386044588
690	hsa-miR-3139	3.29	2.76	8.07	2.32	0.57	2.88	3.7	0.234112656028259	0.704528842894529	0.792279299133184
691	hsa-miR-1228-3p	0.82	0.46	12.11	1.16	0.28	2.11	4.11	0.28051162335634	0.727632679229756	0.809555862086298
692	hsa-miR-98-3p	0	0.46	2.02	0.33	0.57	0.19	0.41	0.284952365953418	0.81041023558278	0.858282570174167
693	hsa-miR-939-5p	0	1.84	4.04	0.99	0.57	0.96	1.23	0.293114116099895	0.698103439017801	0.78858669303991
694	hsa-miR-5585-3p	3.7	1.15	3.53	2.15	1.41	0.96	1.23	0.294044642943299	0.617536054594038	0.716935937572171
695	hsa-miR-150-5p	0	1.84	2.02	1.65	0	0.58	0	0.30578131439958	0.758440243548915	0.830578102664824
696	hsa-miR-192-5p	971.53	1083.41	794.55	503.73	556.6	465.02	542.58	0.311187747003623	0.105772739541285	0.184112050103069
697	hsa-miR-556-3p	1.64	1.38	2.02	0.83	1.41	0.38	0.82	0.311523303624865	0.680977988635157	0.772021116293697
698	hsa-miR-3909	38.61	31.3	38.34	19.52	15.56	14.97	26.69	0.315316924493766	0.260358817428775	0.378183235964251
699	hsa-miR-7976	1.64	1.38	0	0.33	0.28	0.96	0.82	0.317314447008813	0.727128656423861	0.809555862086298
700	hsa-miR-6511a-5p	0.27	1.23	1.01	0.5	0.28	0.35	0.75	0.329533620711598	0.570836816972856	0.68767908999408
701	hsa-miR-6511a-5p	0.27	1.23	1.01	0.5	0.28	0.35	0.75	0.329533620711598	0.570836816972856	0.68767908999408
702	hsa-miR-6511a-5p	0.27	1.23	1.01	0.5	0.28	0.35	0.75	0.329533620711598	0.570836816972856	0.68767908999408
703	hsa-miR-6511a-5p	0.27	1.23	1.01	0.5	0.28	0.35	0.75	0.329533620711598	0.570836816972856	0.68767908999408
704	hsa-miR-5006-3p	1.64	0.92	1.01	1.16	0.28	0.38	0.41	0.335911648242085	0.738926563538929	0.819216287315685
705	hsa-miR-744-5p	1201.98	1529.38	3234.7	725.69	958.7	745.84	1322.07	0.343258981083868	0.246688500671739	0.364547683737436
706	hsa-miR-4423-5p	0.82	0.92	3.03	0.5	0.28	0.38	2.05	0.344807153542423	0.744827218925747	0.822349453279855
707	hsa-miR-543	1.64	9.2	20.18	4.14	2.55	4.41	7.8	0.347183730141288	0.521822720039532	0.650809065249788
708	hsa-miR-320a	1390.28	2626.41	5008.41	1406.76	1144.22	1290.24	1681.13	0.348995940250413	0.123507856100429	0.209179972207878
709	hsa-miR-6818-5p	2.46	0.92	3.03	1.16	1.13	0.96	0.41	0.352465167058489	0.655187501188232	0.750977331497519
710	hsa-miR-30b-5p	408.33	376.32	1000.55	312.05	277.03	235.44	282.07	0.354922352570532	0.221536441286683	0.336595924715238
711	hsa-miR-6783-3p	2.46	0.46	1.01	0.17	1.13	0.58	0.82	0.361302846548599	0.71865272010529	0.804557683971578
712	hsa-miR-125a-3p	20.54	27.15	63.56	17.37	17.54	16.69	15.19	0.363364745166103	0.25714837604674	0.374821384365457
713	hsa-miR-370-3p	0	13.35	46.41	6.95	7.07	5.95	11.91	0.373962508627006	0.633796309720831	0.731079382995995
714	hsa-miR-323a-5p	0	0.46	1.01	0.5	0	0	0.41	0.378045066525606	0.869932070649908	0.905277569374489
715	hsa-miR-4699-5p	0	0.46	0	0	0	0.19	0.41	0.395262287336917	0.841375254547851	0.881407299213316
716	hsa-miR-598-3p	223.47	168.91	153.36	97.95	105.26	96.52	75.55	0.3989712844818	0.185907451577669	0.293107853932128
717	hsa-miR-4687-3p	0	0.46	0	0	0.28	0.19	0	0.399437960897901	0.836306977373639	0.879509181324736
718	hsa-miR-2355-5p	0.82	3.22	7.06	1.32	1.41	2.11	1.64	0.409909656915484	0.416118955880218	0.54856017818243
719	hsa-miR-423-3p	11115.28	8590.87	8730.47	4076.18	4548.45	3898.45	7169.95	0.410014158239796	0.144999393285113	0.237254548334833
720	hsa-miR-16-1-3p	0.82	1.38	2.02	0.99	0.85	0	0.82	0.415017377133011	0.699647631284699	0.789620303293432
721	hsa-miR-548j-5p	4.11	3.22	2.02	1.65	0.85	1.92	1.64	0.415435241716265	0.471782658596607	0.601103793440347
722	hsa-miR-582-3p	0.82	1.84	15.13	2.48	4.24	1.15	0.82	0.415759127217406	0.519373163761113	0.649641650589234
723	hsa-miR-4706	0.82	1.84	2.02	0.99	0	1.34	0.41	0.419501072158137	0.712272252967623	0.798839747519541
724	hsa-miR-337-5p	0.82	0	1.01	0.17	0.28	0.19	0.41	0.419946052674397	0.791985602088311	0.848960721564722
725	hsa-miR-4728-3p	3.29	5.52	11.1	2.81	1.98	3.84	2.87	0.424432763624555	0.454055702445726	0.588677589431185
726	hsa-miR-548f-3p	0.77	1.17	2.47	1.49	2.26	1.73	1.64	0.4254566452361	0.433777048471723	0.568256989386234
727	hsa-miR-548f-3p	1.59	1.8	1.8	0.58	0.38	0.29	1.51	0.4254566452361	0.433777048471723	0.568256989386234
728	hsa-miR-548f-3p	1.59	1.8	1.8	0.58	0.38	0.29	1.51	0.4254566452361	0.433777048471723	0.568256989386234
729	hsa-miR-548f-3p	0.77	1.17	1.46	0	0	0	0	0.4254566452361	0.433777048471723	0.568256989386234
730	hsa-miR-548f-3p	0.27	0.64	0.5	0	0	0	0	0.4254566452361	0.433777048471723	0.568256989386234
731	hsa-miR-200a-5p	0	0	1.01	0	0.57	0	0	0.43506924219434	0.78754271947555	0.848615456133588
732	hsa-miR-154-5p	0	0.46	0	0	0	0.19	0.41	0.441183516401996	0.786861763824522	0.848615456133588
733	hsa-let-7c-5p	142.85	539.89	367.54	168.82	160.02	203.87	94.23	0.447153010553963	0.165408332299567	0.265457106184088
734	hsa-miR-4520b-3p	0.82	0	0	0	0.28	0.1	0	0.451559438947509	0.785260056100144	0.848615456133588
735	hsa-miR-1972	0.48	0	0	0	0	0.13	0.14	0.451923016522527	0.784606713051492	0.848615456133588
736	hsa-miR-1972	0.48	0	0	0	0	0.13	0.14	0.451923016522527	0.784606713051492	0.848615456133588
737	hsa-miR-4749-3p	0	0.46	2.02	0.17	0.85	0.19	0	0.452330378082634	0.79533381776075	0.848960721564722
738	hsa-miR-624-5p	0.82	1.84	1.01	0.99	0	0.58	0.82	0.455608008248175	0.585720462612092	0.691243673962989
739	hsa-miR-410-5p	0	0.46	0	0.17	0.28	0	0	0.456869387591661	0.805169026061392	0.855277300920293
740	hsa-miR-504-3p	5.75	7.82	6.05	2.98	2.26	3.84	3.28	0.471777499456901	0.318863889713148	0.442670554856196
741	hsa-miR-433-5p	0	0.46	0	0.17	0	0.19	0	0.472990875255929	0.756342186576368	0.82900388135663
742	hsa-miR-597-3p	1.64	2.3	2.02	0.99	1.13	0.77	0.82	0.475191546727741	0.545324168353873	0.670962579690305
743	hsa-miR-1252-5p	2.46	0.46	3.03	0.83	0.57	0.58	1.23	0.480948864316893	0.521709158721162	0.650809065249788
744	hsa-miR-154-3p	0	0	1.01	0.17	0	0	0.41	0.485572735023917	0.79297038922778	0.848960721564722
745	hsa-miR-548d-3p	0.41	0	0	0.08	0	0	0.21	0.486345401875892	0.795249630024636	0.848960721564722
746	hsa-miR-548d-3p	0.41	0	0	0.08	0	0	0.21	0.486345401875892	0.795249630024636	0.848960721564722
747	hsa-miR-3940-5p	0	0.46	0	0.17	0	0.19	0	0.486495819374707	0.774779429817514	0.841131647422993
748	hsa-miR-3960	3.29	2.53	9.08	2.4	1.27	1.63	2.26	0.494736825738541	0.353089331520219	0.481291119367118
749	hsa-miR-5009-5p	0	0.46	0	0.17	0	0.19	0	0.501355537113998	0.806512408779202	0.855277300920293
750	hsa-miR-6881-3p	0	0	1.01	0.17	0	0.19	0	0.505978185815225	0.767139881962941	0.835729645714836
751	hsa-miR-1306-3p	15.61	11.97	5.04	5.79	5.66	5.76	3.7	0.507627088391354	0.246904805718582	0.364547683737436
752	hsa-miR-5582-3p	0	0	1.01	0.17	0	0.19	0	0.50998447038488	0.76935560990648	0.83741655718355
753	hsa-miR-6770-5p	0.27	0.31	0.67	0.44	0	0.06	0.14	0.511662954264151	0.656938696433131	0.751557031926691
754	hsa-miR-6770-5p	0.27	0.31	0.67	0.44	0	0.06	0.14	0.511662954264151	0.656938696433131	0.751557031926691
755	hsa-miR-6770-5p	0.27	0.31	0.67	0.44	0	0.06	0.14	0.511662954264151	0.656938696433131	0.751557031926691
756	hsa-miR-331-5p	17.25	34.06	46.41	13.07	12.17	14.97	16.01	0.517486461857196	0.0396826423880929	0.079938549272964
757	hsa-miR-3133	0	0	1.01	0.17	0	0.19	0	0.518822642530658	0.774754371434135	0.841131647422993
758	hsa-miR-181d-5p	113.38	81.85	203.81	58.24	65.74	63.51	35.38	0.523663505592871	0.0716708232363461	0.131886925456912
759	hsa-miR-26b-5p	4551.05	3798.07	9555.46	2902.82	2215.09	2421.09	2500.29	0.527045464630685	0.00164747088068017	0.00453415779660879
760	hsa-miR-27b-3p	12203.47	9909.46	10634.87	5039.63	5252.77	5083.51	4924.28	0.530760577372584	0.0200124408514479	0.0438317858090176
761	hsa-miR-4652-5p	0	0	1.01	0.33	0	0	0	0.556782055369267	0.759322350661671	0.830819136948908
762	hsa-miR-382-3p	0.82	0.92	4.04	1.65	0	0.58	0.41	0.560915958887845	0.602580698624352	0.704132939267748
763	hsa-miR-4804-5p	0	1.38	3.03	0.83	0.57	0.38	0.41	0.576468058045231	0.516684071666341	0.648204757910605
764	hsa-miR-4660	0	0.46	2.02	0.17	0	0.58	0.41	0.579339448229561	0.728490971504496	0.809792886836265
765	hsa-miR-548ba	5.75	6.9	2.02	1.49	3.96	2.11	1.64	0.589094925050746	0.282893389410421	0.402921638980559
766	hsa-miR-1269b	900.87	162.7	474.21	222.29	228.78	186.03	342.42	0.610846854104721	0.139259453907724	0.230872674576213
767	hsa-miR-5010-3p	11.5	8.28	33.3	8.11	4.53	5.56	8.21	0.624217953781265	0.171841096928001	0.274028686969049
768	hsa-miR-1262	3.29	7.82	2.02	1.65	1.13	2.49	3.28	0.626189790141778	0.226076242794921	0.342250524375906
769	hsa-miR-6511b-5p	1.1	2.15	1.85	0.66	0.38	0.67	1.44	0.63584582328885	0.251724708383921	0.368628365252999
770	hsa-miR-6511b-5p	1.1	2.15	1.85	0.66	0.38	0.67	1.44	0.63584582328885	0.251724708383921	0.368628365252999
771	hsa-miR-4691-3p	1.64	0	0	0.5	0	0.38	0	0.644489649260268	0.722852483612207	0.807482282372378
772	hsa-miR-361-5p	946.47	892.41	2452.76	587.04	460.67	523.26	584.25	0.652796176438332	0.000117162400489403	0.000396331031305125
773	hsa-miR-7704	17.25	2.3	9.08	2.98	4.81	2.49	6.57	0.655281841068039	0.257849284844999	0.375407021439065
774	hsa-miR-548aa	0.27	0.61	1.26	0.3	0.26	0.24	0.38	0.665078336871575	0.394944956480708	0.523395903255849
775	hsa-miR-548aa	0.27	0.61	1.26	0.3	0.26	0.24	0.38	0.665078336871575	0.394944956480708	0.523395903255849
776	hsa-miR-34c-3p	0	1.84	2.02	0.33	0	0.77	1.23	0.665165441459861	0.449409610077592	0.583860311229169
777	hsa-miR-6511a-3p	4.31	7.79	15.64	3.47	2.48	3.69	4	0.672168048350262	0.0426662388796222	0.0849938568157554
778	hsa-miR-6511a-3p	4.31	7.79	15.64	3.47	2.48	3.69	4	0.672168048350262	0.0426662388796222	0.0849938568157554
779	hsa-miR-6511a-3p	4.31	7.79	15.64	3.47	2.48	3.69	4	0.672168048350262	0.0426662388796222	0.0849938568157554
780	hsa-miR-6511a-3p	4.31	7.79	15.64	3.47	2.48	3.69	4	0.672168048350262	0.0426662388796222	0.0849938568157554
781	hsa-miR-708-5p	122.42	202.97	653.8	136.17	93.66	116.86	103.06	0.675601048650651	0.0295503207001278	0.0621200209022787
782	hsa-miR-590-5p	0	0.92	0	0	0.28	0.38	0	0.676761641738	0.63285809305185	0.730668727488566
783	hsa-miR-3196	0	0	2.02	0	0.28	0.19	0.41	0.691783955077548	0.659390088959922	0.753674464157287
784	hsa-miR-1284	4.11	1.84	5.04	1.32	0	1.92	2.46	0.69371305482563	0.388740782600751	0.517908367477645
785	hsa-miR-580-3p	1.64	1.84	2.02	0.99	0.57	0	1.64	0.693797003033443	0.443050839991592	0.577992519947451
786	hsa-miR-4662a-5p	20.54	32.22	24.21	8.27	7.07	6.72	20.94	0.719498475565457	0.0933663623027165	0.165267679393384
787	hsa-miR-1180-3p	955.51	792.54	1424.64	360.69	386.82	362.08	523.49	0.72330068298297	0.0220538269041794	0.0478850393853721
788	hsa-miR-433-3p	5.75	25.31	0	4.63	3.11	2.69	8.62	0.726808915980448	0.246704654015349	0.364547683737436
789	hsa-miR-4688	0	0.92	0	0.33	0	0.19	0	0.736123738886403	0.669094388471198	0.761299598849821
790	hsa-miR-95-5p	0	0.46	3.03	0.33	0.28	0.38	0.41	0.73909290080341	0.579479074092455	0.689904147051495
791	hsa-miR-497-5p	7.39	8.28	7.06	3.14	3.68	2.49	2.46	0.740093313315369	0.109206609811027	0.188261394660494
792	hsa-miR-495-3p	0	5.52	13.12	2.65	1.41	1.54	2.46	0.753367482623562	0.325689949370048	0.450651473494389
793	hsa-miR-328-5p	0.82	1.38	0	0	0.57	0.38	0.41	0.753975716779043	0.640333680376912	0.737264925571583
794	hsa-miR-652-3p	347.53	369.11	594.27	168.6	131.86	164.83	168.34	0.784074738062477	1.71296101407454e-05	6.39811331149867e-05
795	hsa-miR-501-3p	492.41	672.41	230.38	212.03	152.8	179.31	218.43	0.785002215275669	0.00740689791803911	0.0175612880708788
796	hsa-miR-450b-5p	101.88	27.61	94.84	29.12	28.01	23.22	35.31	0.785070783463529	0.0532327711978103	0.102308005900845
797	hsa-miR-509-3p	4.93	6.44	11.43	1.71	2.83	1.73	5.06	0.785994169136924	0.0270359102243548	0.0575085886975682
798	hsa-miR-509-3p	4.93	6.44	11.43	1.71	2.83	1.73	5.06	0.785994169136924	0.0270359102243548	0.0575085886975682
799	hsa-miR-509-3p	4.93	6.44	11.43	1.71	2.83	1.73	5.06	0.785994169136924	0.0270359102243548	0.0575085886975682
800	hsa-miR-412-5p	0	1.84	1.01	0.66	0	0.38	0.41	0.786854959837606	0.484582585736785	0.614915212436467
801	hsa-miR-1273d	7.39	4.6	5.55	1.82	1.7	2.3	3.28	0.791403993702137	0.106149125290633	0.184256088851653
802	hsa-miR-155-5p	18.07	14.27	98.88	14.06	11.32	13.82	13.96	0.817636425566497	0.160684644078414	0.258869355992823
803	hsa-miR-320c	20.28	16.3	31.83	6.8	6.73	8.96	11.99	0.846035384935749	0.00253153034410017	0.00675972464222492
804	hsa-miR-320c	18.91	15.07	29.64	4.82	5.78	7.23	9.8	0.846035384935749	0.00253153034410017	0.00675972464222492
805	hsa-miR-548u	2.46	0.92	1.01	0.66	0.57	0.58	0	0.846216641715291	0.345124677081053	0.473885634285253
806	hsa-miR-486-3p	2.88	2.07	0.5	0.83	0.28	1.15	1.44	0.865034498309811	0.229402912157296	0.345481439281245
807	hsa-miR-486-3p	2.88	2.07	0.5	0.5	0.28	0.96	0.21	0.865034498309811	0.229402912157296	0.345481439281245
808	hsa-miR-211-5p	0	0.92	0.5	0	0	0.58	0.21	0.869626994254443	0.460414060755211	0.59507687564139
809	hsa-miR-605-3p	0.82	0.46	1.01	0.17	0.85	0	0	0.872377526173377	0.580304751888023	0.689904147051495
810	hsa-miR-302d-5p	3.29	2.76	2.02	0.83	2.26	0.38	0.41	0.883674166891769	0.211670934762453	0.32674910593712
811	hsa-miR-425-3p	76.41	65.81	154.37	37.89	29.71	36.27	21.35	0.895155439468045	4.66125142811572e-05	0.00016571871224604
812	hsa-miR-1302	0.07	0.08	0.18	0.06	0.03	0.02	0.04	0.895940165824237	0.416786192980402	0.548863244690875
813	hsa-miR-1302	0.07	0.08	0.18	0.06	0.03	0.02	0.04	0.895940165824237	0.416786192980402	0.548863244690875
814	hsa-miR-1302	0.07	0.08	0.18	0.06	0.03	0.02	0.04	0.895940165824237	0.416786192980402	0.548863244690875
815	hsa-miR-1302	0.07	0.08	0.18	0.06	0.03	0.02	0.04	0.895940165824237	0.416786192980402	0.548863244690875
816	hsa-miR-1302	0.07	0.08	0.18	0.06	0.03	0.02	0.04	0.895940165824237	0.416786192980402	0.548863244690875
817	hsa-miR-1302	0.07	0.08	0.18	0.06	0.03	0.02	0.04	0.895940165824237	0.416786192980402	0.548863244690875
818	hsa-miR-1302	0.07	0.08	0.18	0.06	0.03	0.02	0.04	0.895940165824237	0.416786192980402	0.548863244690875
819	hsa-miR-1302	0.07	0.08	0.18	0.06	0.03	0.02	0.04	0.895940165824237	0.416786192980402	0.548863244690875
820	hsa-miR-1302	0.07	0.08	0.18	0.06	0.03	0.02	0.04	0.895940165824237	0.416786192980402	0.548863244690875
821	hsa-miR-1302	0.07	0.08	0.18	0.06	0.03	0.02	0.04	0.895940165824237	0.416786192980402	0.548863244690875
822	hsa-miR-1302	0.07	0.08	0.18	0.06	0.03	0.02	0.04	0.895940165824237	0.416786192980402	0.548863244690875
823	hsa-miR-3177-3p	16.43	15.65	15.13	3.81	4.53	5.37	9.44	0.897262276126025	0.04828363373681	0.0945334794691053
824	hsa-miR-579-5p	0.82	0.92	2.02	0.5	0.28	0.58	0	0.897888339656629	0.370348436694524	0.497690709200119
825	hsa-miR-4750-5p	2.46	3.68	1.01	0.83	1.41	1.15	0	0.899863780890441	0.411556424320061	0.543115996342457
826	hsa-miR-548ar-3p	0.82	0	1.01	0.17	0	0.38	0	0.907227648907654	0.548307894579761	0.673972975218021
827	hsa-miR-512-3p	1.23	2.07	3.03	0.83	0.42	0.67	0.82	0.907450068178033	0.0668384518546147	0.124454387355403
828	hsa-miR-512-3p	1.23	2.07	3.03	0.83	0.42	0.67	0.82	0.907450068178033	0.0668384518546147	0.124454387355403
829	hsa-miR-19a-3p	102.29	246.23	316.14	85.07	58.01	48.9	94.16	0.910429573536439	0.00819799224937147	0.0191591811414547
830	hsa-miR-3161	0	0	0	0	0	0	0	0.916331268414393	0.888194419027582	0.915175694482443
831	hsa-miR-527	0	0.15	0	0	0	0	0	0.916343309481267	0.667736236273388	0.760443717353086
832	hsa-miR-5011-3p	0	0	0	0	0	0	0	0.916344166734722	0.622489089406226	0.721351622534454
833	hsa-miR-200c-5p	0	0	0	0	0	0	0	0.916344254699408	0.591242487468407	0.694115361808092
834	hsa-miR-5011-5p	0	0	0	0	0	0	0	0.916345741412835	0.745028946915693	0.822349453279855
835	hsa-miR-3167	0	0	0	0	0	0	0	0.916346113519597	0.867937923128954	0.90395194483555
836	hsa-miR-494-5p	0	0	0	0	0	0	0	0.916346501299445	0.787266481741269	0.848615456133588
837	hsa-miR-526b-3p	0	0	0	0	0	0	0	0.916346640160553	0.589247050775529	0.692420457606075
838	hsa-miR-655-5p	0	0	0	0	0	0	0	0.916346943448375	0.837460933611999	0.879509181324736
839	hsa-miR-367-5p	0	0	0	0	0	0	0	0.916347435569269	0.575309634753317	0.6889442668086
840	hsa-miR-5688	0	0	0	0	0	0	0	0.9163479651046	0.679816474104681	0.771401152804136
841	hsa-miR-4802-3p	0	0	0	0	0	0	0	0.916348502187177	0.584158919888156	0.691243673962989
842	hsa-miR-515-3p	0	0	0	0	0	0	0	0.916348624215503	0.585057154515627	0.691243673962989
843	hsa-miR-515-3p	0	0	0	0	0	0	0	0.916348624215503	0.585057154515627	0.691243673962989
844	hsa-miR-524-3p	0	0	0	0	0	0	0	0.916348863524613	0.567456606298983	0.68767908999408
845	hsa-miR-520g-5p	0	0	0	0	0	0	0	0.916349399480911	0.570046093205729	0.68767908999408
846	hsa-miR-525-3p	0	0	0	0	0	0	0	0.916349593649126	0.638947076158201	0.736343967473409
847	hsa-let-7g-3p	0	0	0	0	0	0	0	0.916349642423143	0.655235201585485	0.750977331497519
848	hsa-miR-518d-5p	0	0	0	0	0	0	0	0.916349699767327	0.579002351504859	0.689904147051495
849	hsa-miR-520c-5p	0	0	0	0	0	0	0	0.916349699767327	0.579002351504859	0.689904147051495
850	hsa-miR-584-3p	0	0	0	0	0	0	0	0.916351601182161	0.802556259807253	0.855015370168169
851	hsa-miR-518f-5p	0	0	0	0	0	0	0	0.916351938460714	0.569202854164523	0.68767908999408
852	hsa-miR-549a	0	0	0	0	0	0	0	0.916352547054932	0.796196628909704	0.848960721564722
853	hsa-miR-521	0	0	0	0	0	0	0	0.916353177110262	0.720721047461194	0.80615411280196
854	hsa-miR-521	0	0	0	0	0	0	0	0.916353177110262	0.720721047461194	0.80615411280196
855	hsa-miR-1273a	0	0	0	0	0	0	0	0.916353489144094	0.615977388690161	0.715788539635326
856	hsa-miR-205-3p	0	0	0	0	0	0	0	0.916353996896829	0.660232657928323	0.753950851410415
857	hsa-miR-487b-5p	0	0	0	0	0	0	0	0.916354336748753	0.773939758064073	0.841131647422993
858	hsa-miR-519e-3p	0	0	0	0	0	0	0	0.916354774223431	0.790398773790797	0.848960721564722
859	hsa-miR-203b-3p	0	0	0	0	0	0	0	0.916355113578089	0.584155530018704	0.691243673962989
860	hsa-miR-3937	0	0	0	0	0	0	0	0.916355196984659	0.573389058181088	0.688378484804369
861	hsa-miR-518f-3p	0	0	0	0	0	0	0	0.916355504160309	0.574336753958308	0.688436128192623
862	hsa-miR-526a	0	0	0	0	0	0	0	0.916355569950169	0.571513379174363	0.68767908999408
863	hsa-miR-526a	0	0	0	0	0	0	0	0.916355569950169	0.571513379174363	0.68767908999408
864	hsa-miR-4802-5p	0	0	0	0	0	0	0	0.916356121947916	0.811296605167495	0.858496829245536
865	hsa-miR-519b-3p	0	0	0	0	0	0	0	0.916356129630286	0.573740155462446	0.688378484804369
866	hsa-miR-512-5p	0	0	0	0	0	0	0	0.916356233215189	0.570226472905698	0.68767908999408
867	hsa-miR-512-5p	0	0	0	0	0	0	0	0.916356233215189	0.570226472905698	0.68767908999408
868	hsa-miR-1911-3p	0	0	0	0	0	0	0	0.916356741464068	0.586042445495315	0.691243673962989
869	hsa-miR-524-5p	0	0	0	0	0	0	0	0.916356789572785	0.57100343001759	0.68767908999408
870	hsa-miR-518c-5p	0	0	0	0	0	0	0	0.916357420561717	0.582085882152004	0.690470493478984
871	hsa-miR-518e-5p	0	0.15	0.34	0.03	0.05	0	0	0.916357530061645	0.563885110054363	0.685732377052544
872	hsa-miR-519b-5p	0	0.15	0.34	0.03	0.05	0	0	0.916357530061645	0.563885110054363	0.685732377052544
873	hsa-miR-519c-5p	0	0.15	0.34	0.03	0.05	0	0	0.916357530061645	0.563885110054363	0.685732377052544
874	hsa-miR-522-5p	0	0.15	0.34	0.03	0.05	0	0	0.916357530061645	0.563885110054363	0.685732377052544
875	hsa-miR-523-5p	0	0.15	0.34	0.03	0.05	0	0	0.916357530061645	0.563885110054363	0.685732377052544
876	hsa-miR-520e	0	0	0	0	0	0	0	0.916358280330261	0.580508987479187	0.689904147051495
877	hsa-miR-523-3p	0	0	0	0	0	0	0	0.916360599222216	0.577960665141701	0.689904147051495
878	hsa-miR-518d-3p	0	0	0	0	0	0	0	0.916363793168054	0.756107029743823	0.82900388135663
879	hsa-miR-3934-5p	0	0	0	0	0	0	0	0.9163661627422	0.587275475638484	0.691398425822042
880	hsa-miR-520d-5p	0	0	0	0	0	0	0	0.91636712841172	0.57115014504198	0.68767908999408
881	hsa-miR-519e-5p	0	0	0	0	0	0	0	0.916367705691137	0.815617361826452	0.862341861071775
882	hsa-miR-372-5p	0	0	0	0	0	0	0	0.916368540126024	0.615618804897177	0.715788539635326
883	hsa-miR-4421	0	0	0	0	0	0	0	0.916376762232434	0.876175912644161	0.907187885260623
884	hsa-miR-376a-2-5p	0	0	0	0	0	0	0	0.916402462592872	0.888185789401966	0.915175694482443
885	hsa-miR-155-3p	0	0	0	0	0	0	0	0.916446469574644	0.888180455211797	0.915175694482443
886	hsa-let-7c-3p	0.82	2.76	1.01	0.5	0.85	0.58	0.41	0.92044646293583	0.270179505657281	0.389294236050388
887	hsa-miR-218-1-3p	0	0.92	1.01	0.33	0	0.38	0	0.926732517795085	0.527097464428634	0.655506873244354
888	hsa-miR-548ay-3p	0.82	0.92	0	0.33	0.28	0.19	0	0.927107600674167	0.471071730786851	0.600807949326725
889	hsa-miR-1226-5p	0.82	5.06	13.12	0.83	2.26	1.54	3.28	0.936300003961598	0.124761018930419	0.210733618785567
890	hsa-miR-935	49.3	21.63	75.67	19.52	9.06	15.93	18.89	0.943854388196183	0.0332487087822631	0.0687432117326856
891	hsa-miR-296-3p	92.84	95.27	114.01	32.26	27.73	34.92	40.24	0.951997922421605	0.000130010512159705	0.000438610733226962
892	hsa-miR-373-3p	1.64	7.36	19.17	2.15	1.7	2.69	4.52	0.953995907145857	0.14219068043862	0.233878511075319
893	hsa-miR-148b-3p	1889.65	2037.03	2030.52	619.63	668.37	646.64	767.37	0.955665499486972	8.68919939423261e-11	4.64040222968592e-10
894	hsa-miR-6855-3p	0	0.46	2.02	0.5	0	0	0.41	0.95840769273846	0.571396879952319	0.68767908999408
895	hsa-miR-411-3p	2.46	15.19	5.04	3.56	2.55	1.73	2.46	0.964316329673992	0.155089532491286	0.251794777848078
896	hsa-miR-205-5p	18.9	35.44	69.62	12.08	9.06	6.33	24.22	0.968799880657439	0.00965535576996496	0.0224397620209371
897	hsa-miR-1343-3p	15.61	29.46	22.2	6.95	4.53	6.91	11.91	0.977971743876023	0.0620195403200522	0.116868653305804
898	hsa-miR-27b-5p	87.09	79.62	87.78	26.47	29.43	23.99	33.26	0.992405583207436	0.0099551587030737	0.0229695013789805
899	hsa-miR-500a-5p	7.81	15.88	15.13	5.96	2.97	3.36	3.9	0.995495394178851	0.00859947362029746	0.0200228931233271
900	hsa-miR-302a-3p	173.15	150.9	121.66	53.53	40.32	36.22	77.8	0.997942271996782	0.00597452890999273	0.0146445972305486
901	hsa-miR-660-5p	403.4	750.19	316.81	168.1	188.74	140.65	156.84	1.01279825811203	3.66760136649758e-05	0.000131509706141556
902	hsa-miR-26a-5p	18065.37	21574.44	32257.91	7963.63	6754.06	7011.86	7863.9	1.01420052469728	4.6413738250062e-25	5.49521146262526e-24
903	hsa-miR-26a-5p	18065.37	21579.5	32268	7974.88	6758.02	7017.42	7876.62	1.01420052469728	4.6413738250062e-25	5.49521146262526e-24
904	hsa-miR-152-5p	7.39	13.35	17.15	3.64	3.4	3.45	5.34	1.03549410482782	0.00463396127997033	0.0118444427828162
905	hsa-miR-6866-5p	3.29	8.74	4.04	0.99	1.7	2.3	2.46	1.03758311330015	0.0587709516937646	0.112072439780727
906	hsa-miR-6803-3p	0.82	1.84	4.04	0.17	0.85	0.58	1.23	1.03868141235268	0.242956035237431	0.360840028666243
907	hsa-miR-6807-5p	0.82	0.46	2.02	0.17	0.57	0.38	0	1.04435735034004	0.382012209989222	0.509675696795213
908	hsa-miR-365a-3p	13.15	11.51	66.59	9.35	5.94	7.68	8.42	1.05044761815572	0.00758119748602943	0.0179178961298812
909	hsa-miR-365b-3p	13.15	11.51	66.59	9.35	5.94	7.68	8.42	1.05046859780734	0.00761314278536676	0.0179595755557054
910	hsa-miR-5587-5p	0.82	0.46	1.01	0.33	0	0.38	0	1.05353879330327	0.437413585762281	0.571232102114113
911	hsa-miR-6877-5p	1.64	2.76	3.03	1.49	0	0.58	0.82	1.05850369156794	0.23360163911505	0.349011972725462
912	hsa-miR-1269a	1203.22	239.1	694.16	206.24	236.42	173.17	371.98	1.06164806488569	0.0119328157086466	0.0273778495691983
913	hsa-miR-1323	2.46	1.84	2.02	1.16	0	0	1.64	1.06794662340036	0.168255500558519	0.268994462676359
914	hsa-miR-4473	13.97	6.44	11.1	3.14	3.96	3.26	2.05	1.06916763101662	0.0186574895034497	0.0411514047923188
915	hsa-miR-30c-5p	4433.7	6544.48	10745.52	2174.84	1712.82	1923.8	2419.54	1.09680443179022	7.59302396858387e-16	5.60543828268985e-15
916	hsa-miR-30c-5p	4442.74	6556.91	10790.92	2175.17	1712.82	1923.8	2420.78	1.09680443179022	7.59302396858387e-16	5.60543828268985e-15
917	hsa-miR-3064-5p	2.46	3.68	3.03	0.83	0.57	1.15	1.23	1.10730129989583	0.104854400618123	0.182767045521867
918	hsa-miR-7851-3p	0.82	1.84	4.04	0.17	1.13	0.19	1.23	1.12815043718864	0.232324681658891	0.347932548307766
919	hsa-miR-196a-3p	0	0.46	0	0	0.28	0	0	1.13773709276353	0.610979814146908	0.713283410934297
920	hsa-miR-6761-5p	2.46	0.46	0	0.33	0.57	0	0.41	1.14485257560632	0.361174199723946	0.488968307069636
921	hsa-miR-4482-5p	0	0.46	0	0	0.28	0	0	1.14645758871751	0.51651061571224	0.648204757910605
922	hsa-miR-6833-3p	1.64	0.46	1.01	0.33	0.28	0.38	0	1.14891901141945	0.329441447907924	0.455340327229564
923	hsa-miR-502-5p	4.93	6.9	5.04	2.32	1.7	1.73	0.41	1.14899862645965	0.0266965679947072	0.0568831796831197
924	hsa-miR-518a-3p	0	0.23	0	0.08	0	0	0	1.15250787858721	0.470096410916566	0.600328110050907
925	hsa-miR-518a-3p	0	0.23	0	0.08	0	0	0	1.15250787858721	0.470096410916566	0.600328110050907
926	hsa-miR-520d-3p	0	0.46	0	0	0	0	0.41	1.15250952412996	0.470065095377606	0.600328110050907
927	hsa-miR-329-5p	0	0.23	0	0	0.14	0	0	1.15293557177439	0.467126862050297	0.600162007435152
928	hsa-miR-329-5p	0	0.23	0	0	0.14	0	0	1.15293557177439	0.467126862050297	0.600162007435152
929	hsa-miR-517-5p	0	0.15	0	0	0	0	0.14	1.15343596059817	0.463825551614858	0.598253923203131
930	hsa-miR-517-5p	0	0.15	0	0	0	0	0.14	1.15343596059817	0.463825551614858	0.598253923203131
931	hsa-miR-517-5p	0	0.15	0	0	0	0	0.14	1.15343596059817	0.463825551614858	0.598253923203131
932	hsa-miR-504-5p	834.73	1102.28	1162.31	300.3	250.15	308.55	326	1.16566336478523	3.31486903513416e-12	1.95312706060721e-11
933	hsa-miR-4458	0.82	0	2.02	0.33	0.28	0.19	0	1.16821620947636	0.45846305813681	0.593166121609996
934	hsa-miR-3154	0	0	1.01	0	0.28	0	0	1.17419243861204	0.545193576652837	0.670962579690305
935	hsa-miR-6514-5p	4.11	5.98	4.04	1.32	3.11	0.58	0.41	1.17622188780632	0.111284962310059	0.191047956225173
936	hsa-miR-195-5p	11.5	7.52	2.02	2.43	1.13	2.49	2.46	1.17829086412687	0.0183182786881787	0.0405457491246282
937	hsa-miR-7854-3p	0	0.92	2.02	0	0.28	0.38	0.41	1.18025768822668	0.372440925518712	0.499907338530463
938	hsa-miR-494-3p	0	5.98	8.07	1.49	1.41	0.58	1.23	1.19893170659993	0.197916869247451	0.310094470543759
939	hsa-miR-6735-3p	0	0.92	1.01	0.33	0	0	0.41	1.21168756687303	0.494990179785283	0.625969833855663
940	hsa-miR-127-5p	2.46	11.51	1.01	1.99	0.57	1.92	1.64	1.23080661933456	0.0707625994975812	0.130598621131565
941	hsa-miR-520c-3p	0	0.69	0	0	0.28	0	0.41	1.23092297623387	0.394389052808172	0.523211692678917
942	hsa-miR-23a-3p	306.04	283.05	638.16	120.04	85.74	117.62	97.1	1.23713901241169	0.000401942608460166	0.0012548208298943
943	hsa-miR-296-5p	27.93	21.17	63.56	11.91	7.92	6.91	11.09	1.23970715854068	0.000616710049608096	0.00187857066082078
944	hsa-miR-3180-3p	0.66	1.1	0.61	0.26	0.17	0.27	0.16	1.24088958281564	0.0518103318391658	0.100342540830483
945	hsa-miR-3180	0.66	1.1	0.61	0.26	0.17	0.27	0.16	1.24088958281564	0.0518103318391658	0.100342540830483
946	hsa-miR-3180-3p	0.66	1.1	0.61	0.26	0.17	0.27	0.16	1.24088958281564	0.0518103318391658	0.100342540830483
947	hsa-miR-3180	0.66	1.1	0.61	0.26	0.17	0.27	0.16	1.24088958281564	0.0518103318391658	0.100342540830483
948	hsa-miR-3180-3p	0.66	1.1	0.61	0.26	0.17	0.27	0.16	1.24088958281564	0.0518103318391658	0.100342540830483
949	hsa-miR-3180	0.66	1.1	0.61	0.26	0.17	0.27	0.16	1.24088958281564	0.0518103318391658	0.100342540830483
950	hsa-miR-3180-3p	0.66	1.1	0.61	0.26	0.17	0.27	0.16	1.24088958281564	0.0518103318391658	0.100342540830483
951	hsa-miR-3180	0.66	1.1	0.61	0.26	0.17	0.27	0.16	1.24088958281564	0.0518103318391658	0.100342540830483
952	hsa-miR-3180-3p	0.66	1.1	0.61	0.26	0.17	0.27	0.16	1.24088958281564	0.0518103318391658	0.100342540830483
953	hsa-miR-3180	0.66	1.1	0.61	0.26	0.17	0.27	0.16	1.24088958281564	0.0518103318391658	0.100342540830483
954	hsa-miR-345-3p	0.82	2.76	0	0.5	0.57	0.38	0	1.2477106641563	0.203344483880743	0.317015313379295
955	hsa-miR-548w	0	1.38	3.53	0.69	0	0.77	0	1.25139931742621	0.353066954338811	0.481291119367118
956	hsa-miR-760	85.45	84.68	109.98	24.98	23.77	20.53	32.03	1.26036198689964	0.000818644983293907	0.00240046601409779
957	hsa-miR-619-5p	20.95	7.82	19.17	3.64	3.82	4.32	4.93	1.26722060990865	0.00102084702902829	0.0029250297292934
958	hsa-miR-98-5p	5.13	32.77	10.04	4.55	4.53	3.93	4.11	1.27411793395492	0.0389412885278068	0.0788247050038671
959	hsa-miR-1271-5p	55.05	53.39	50.45	17.54	10.19	14.39	15.6	1.27471360438014	5.44089519879702e-06	2.14054027413488e-05
960	hsa-miR-3117-3p	4.11	2.3	8.07	1.49	0.57	0.96	1.64	1.27695961603378	0.0547919011692584	0.104822920682042
961	hsa-miR-1250-5p	8.22	0.92	9.08	1.49	1.13	2.3	0.82	1.28738888293216	0.0715506618109841	0.131859149152401
962	hsa-miR-5010-5p	0.82	1.38	4.04	0.17	0.57	0.77	0.41	1.29017592548778	0.217538161129061	0.333346022242945
963	hsa-miR-663a	0	0.46	3.03	0.17	0.28	0.19	0.41	1.29289084947607	0.280288842112039	0.401097487857022
964	hsa-miR-1292-5p	4.93	17.49	13.12	2.32	2.26	4.41	3.28	1.3054611299172	0.00593606006257373	0.0145787776487867
965	hsa-miR-16-2-3p	165.14	141.75	221.97	49.8	43.29	37.99	49.27	1.3153610596998	1.12116631239887e-12	6.76472943298354e-12
966	hsa-miR-129-1-3p	0.82	1.84	0.5	0.41	0	0.38	0.41	1.31609044855023	0.254456407192188	0.371328826774646
967	hsa-miR-1912	0	0.46	2.02	0.33	0.28	0	0	1.32742243086847	0.279191687566096	0.399983524994806
968	hsa-miR-5096	21.36	2.3	21.19	3.64	3.4	3.65	4.11	1.3511895330892	0.0113695376132349	0.0261332778472707
969	hsa-miR-28-5p	569.77	1106.8	1870.09	258.72	272.17	212.57	352.07	1.35592713231326	1.77278099882916e-13	1.12365664319727e-12
970	hsa-miR-548a-3p	0	0.15	1.01	0.11	0	0.06	0.14	1.35662400361801	0.330685349551505	0.456055069985867
971	hsa-miR-548a-3p	0	0.15	1.01	0.11	0	0.06	0.14	1.35662400361801	0.330685349551505	0.456055069985867
972	hsa-miR-548a-3p	0	0.15	1.01	0.11	0	0.06	0.14	1.35662400361801	0.330685349551505	0.456055069985867
973	hsa-miR-1237-3p	0	2.3	2.02	0.5	0.57	0.19	0	1.36963287147979	0.44785147791931	0.582438968692988
974	hsa-miR-6772-3p	0	0.92	2.02	0.33	0	0.38	0	1.37461067046465	0.338354763163931	0.465608802380191
975	hsa-miR-6815-5p	1.64	0.92	4.04	0.33	0.85	0.58	0	1.39471905546175	0.144923104156592	0.237254548334833
976	hsa-miR-3129-5p	1.64	0.46	1.01	0.33	0	0.19	0.41	1.44063871890612	0.231306331346774	0.346821321194984
977	hsa-miR-4999-5p	0.82	0	2.02	0.17	0.28	0.19	0	1.4536596709787	0.299322826986873	0.422078817829804
978	hsa-miR-629-5p	99.41	119.66	142.26	27.96	26.03	26.67	31.2	1.46180862123519	3.29967340350814e-08	1.51688282835264e-07
979	hsa-let-7e-5p	790.64	1432.2	2466.47	352.75	332.05	412.54	217.71	1.4674607929956	0.00112326782344117	0.00318216956753649
980	hsa-miR-6832-5p	0.82	1.84	1.01	0.17	0.28	0.38	0.41	1.47397229237233	0.226581605694985	0.342498137581819
981	hsa-miR-193b-5p	2.46	5.52	9.08	0.83	1.13	1.73	1.23	1.48136867039565	0.00604545988702066	0.0147399013233272
982	hsa-miR-664a-5p	8.22	23.93	22.2	4.14	3.96	3.84	4.11	1.50603120258951	0.000240420412467783	0.00077564940269169
983	hsa-miR-576-3p	15.61	31.3	35.31	5.46	7.64	5.76	4.93	1.51219123475105	4.89261054016914e-06	1.93088875091581e-05
984	hsa-miR-6885-3p	0.82	1.38	2.02	0	0.57	0.58	0	1.51438904474545	0.26235211099299	0.380638033868442
985	hsa-miR-299-5p	0	1.38	4.04	0.33	0.57	0.38	0	1.52126566912086	0.11774344689129	0.200227677301584
986	hsa-miR-7113-5p	0	0.46	3.03	0	0	0.19	0.82	1.52510145580031	0.344990304176516	0.473885634285253
987	hsa-miR-342-5p	58.33	129.33	110.98	21.67	15.56	25.52	23.81	1.5407532445667	6.73284866971424e-09	3.22508590858449e-08
988	hsa-miR-4667-5p	1.64	0	6.05	0.66	0	0.38	0.82	1.54591525397581	0.163431094125053	0.262956439906335
989	hsa-miR-3651	9.86	2.3	10.09	2.15	0.85	1.34	2.05	1.55962955915438	0.0389300503182945	0.0788247050038671
990	hsa-miR-188-3p	2.46	2.76	2.02	0.5	1.13	0.19	0.41	1.57044998287991	0.0588491934784851	0.112072439780727
991	hsa-miR-4742-5p	0	1.38	3.03	0.5	0.28	0.19	0	1.58954336758203	0.191686486852452	0.301084531914677
992	hsa-miR-3199	0	0.69	0.5	0.08	0.14	0.1	0	1.60007981446711	0.280789860688056	0.40135680542541
993	hsa-miR-3199	0	0.69	0.5	0.08	0.14	0.1	0	1.60007981446711	0.280789860688056	0.40135680542541
994	hsa-miR-29b-3p	2.05	9.97	9.08	1.9	0.57	1.06	2.26	1.61036653958994	0.00607883995908372	0.01478477548188
995	hsa-miR-29b-3p	2.05	9.97	9.08	1.9	0.57	1.06	2.26	1.61036653958994	0.00607883995908372	0.01478477548188
996	hsa-miR-579-3p	0	1.38	0	0	0	0.38	0	1.61807476182823	0.366019434369826	0.49392945175713
997	hsa-miR-299-3p	0.82	11.05	4.04	1.16	1.41	0.77	1.23	1.63697234248434	0.047181550860518	0.092810103965439
998	hsa-miR-365a-5p	0.82	5.06	8.07	0.66	0.28	1.15	1.64	1.6480343983742	0.0127820597454896	0.0291134028685834
999	hsa-miR-654-5p	0	0.46	12.11	1.16	0.57	0	0.82	1.65173815678997	0.153301631879465	0.249537675757106
1000	hsa-miR-27a-5p	10.68	33.6	17.15	5.13	2.26	3.45	6.98	1.65221637945096	6.13980829340165e-05	0.00021463675231808
1001	hsa-miR-5004-5p	1.64	0.46	2.02	0	0.85	0.19	0	1.67229217783104	0.361142178030687	0.488968307069636
1002	hsa-miR-6812-3p	1.64	0	1.01	0	0	0.38	0.41	1.67504536669379	0.527539395997448	0.655506873244354
1003	hsa-miR-1304-5p	0.82	1.38	5.55	0.66	0.57	0.38	0	1.68399521414252	0.0331186164548312	0.0687006010757241
1004	hsa-miR-6721-5p	3.29	7.36	8.07	1.49	1.98	0.77	0.41	1.69065235256758	0.00688051306163756	0.0163852825281881
1005	hsa-miR-2355-3p	3.29	5.52	5.04	0.33	0.28	2.11	0.82	1.69336104778658	0.00995650099614771	0.0229695013789805
1006	hsa-miR-6515-5p	0.82	0.92	4.04	0	0.85	0.19	0.41	1.699665253505	0.127924605813014	0.215208284578194
1007	hsa-miR-128-3p	3418.63	3239.41	3017.27	601.43	648.99	576.22	955.62	1.71700938125168	9.29758150063138e-13	5.69193404063043e-12
1008	hsa-miR-128-3p	3316.75	3064.98	2857.86	524.83	572.59	509.83	827.11	1.71700938125168	9.29758150063138e-13	5.69193404063043e-12
1009	hsa-miR-149-3p	0	2.3	6.05	0.5	0	0.58	0.82	1.73703569684845	0.0525149705721869	0.101238537739009
1010	hsa-miR-653-5p	8.22	6.44	3.03	1.32	1.13	0.96	1.64	1.74113986255898	0.0184103359511897	0.0406777669344067
1011	hsa-miR-6868-3p	7.39	6.44	2.02	0.66	1.98	0.77	1.23	1.74736914555259	0.0169115772269199	0.0376312578364973
1012	hsa-miR-1910-3p	1.64	0.92	0	0	0	0.38	0.41	1.80080891880405	0.34710687440367	0.476086478007219
1013	hsa-miR-1294	1.64	0.46	2.02	0.5	0	0.19	0	1.8111626440253	0.110817937839811	0.190515769847894
1014	hsa-miR-1288-3p	1.64	0.46	1.01	0.17	0.28	0	0.41	1.81376346854164	0.219434211187261	0.335432320389783
1015	hsa-miR-4738-3p	0.82	0.46	2.02	0	0.28	0.38	0	1.81552163578677	0.301524692780633	0.424230369327011
1016	hsa-miR-361-3p	581.68	611.66	735.53	117.14	106.96	111.87	137.13	1.81866276944231	6.40092202797605e-30	9.56328231560707e-29
1017	hsa-miR-5587-3p	0.82	0.46	3.03	0.33	0.28	0.19	0	1.82189215070597	0.237302997403349	0.353699835797153
1018	hsa-miR-125a-5p	6458.51	12999.99	22555.14	2668.98	1719.32	2717.62	2096.42	1.82789392459662	1.57523273569354e-17	1.3092166114539e-16
1019	hsa-miR-500b-5p	6.57	13.12	12.11	2.56	0.99	1.73	1.85	1.82944203321686	0.000111036311654	0.000377643824189078
1020	hsa-miR-1255a	5.75	1.84	8.07	0.17	0.85	0.38	2.87	1.83884081543565	0.00979773393797903	0.0226866348563906
1021	hsa-miR-3171	0	0.46	0	0	0	0	0	1.85455456109884	0.505898618366969	0.638093232211604
1022	hsa-miR-99b-5p	17089.87	21840.77	26454.75	4353.32	3293.48	4495.78	2997.64	1.85893398488772	3.1549742136861e-17	2.55451137946842e-16
1023	hsa-miR-3144-3p	0	0.46	0	0	0	0	0	1.86174638468089	0.363125147514542	0.490664715452796
1024	hsa-miR-6513-3p	0	0.46	0	0	0	0	0	1.86255410124195	0.351545333462358	0.480598467859759
1025	hsa-miR-4484	0	0.46	0	0	0	0	0	1.86725621698053	0.295984192188835	0.419255260944682
1026	hsa-miR-29b-1-5p	0	0.46	0	0	0	0	0	1.87077871745914	0.263747014415029	0.38177912697908
1027	hsa-miR-518a-5p	0	0.15	0	0	0	0	0	1.8722998373997	0.251517929356561	0.368628365252999
1028	hsa-miR-518a-5p	0	0.15	0	0	0	0	0	1.8722998373997	0.251517929356561	0.368628365252999
1029	hsa-let-7f-1-3p	0	0	1.01	0	0	0	0	1.88033808066807	0.244645746406311	0.362559231759752
1030	hsa-miR-4755-5p	0	0.46	2.02	0.17	0	0.19	0	1.88047193134782	0.281457741162192	0.401853771511435
1031	hsa-miR-548q	2.46	2.3	6.05	0.66	0.57	0.77	0	1.88278747561867	0.0131291269212653	0.0297295618239061
1032	hsa-miR-1469	0	2.3	0	0.17	0	0.38	0	1.88529121481049	0.203120556188266	0.317015313379295
1033	hsa-miR-373-5p	0	0	1.01	0	0	0	0	1.88554814727485	0.271448615546198	0.390674326273484
1034	hsa-miR-182-3p	0.82	0	0	0	0	0	0	1.8894527713068	0.292860996457797	0.415769853568479
1035	hsa-miR-200b-5p	0	0	1.01	0	0	0	0	1.88993300230131	0.295588775976763	0.419168264238234
1036	hsa-miR-6791-3p	0	1.38	2.02	0.17	0	0.19	0.41	1.89434967345262	0.249102741020998	0.36649934347169
1037	hsa-miR-548ad	0.82	0	0	0	0	0	0	1.90315894427605	0.378425676866965	0.506856162719361
1038	hsa-miR-4433-5p	0.82	0	0	0	0	0	0	1.90509541002654	0.392111337132774	0.521844886640118
1039	hsa-miR-34b-3p	0.82	25.31	3.03	1.49	1.7	1.92	2.46	1.90589636724125	0.000658429492092896	0.00198160434670644
1040	hsa-miR-181d-3p	0.82	0	0	0	0	0	0	1.90682423657941	0.404781409324593	0.535865684285194
1041	hsa-miR-574-3p	80.52	91.59	763.78	44.18	35.65	44.9	44.75	1.91613840666493	1.25253283511423e-06	5.17081811864592e-06
1042	hsa-miR-4708-3p	0.82	0	0	0	0	0	0	1.92420541014696	0.560523069412488	0.685630070285256
1043	hsa-miR-146a-3p	0	0	1.01	0	0	0	0	1.92700735031612	0.592987627576298	0.695513525802107
1044	hsa-miR-491-5p	14.79	14.27	32.29	2.65	2.55	3.65	4.11	1.9367419729026	6.80275914422875e-07	2.87456657441316e-06
1045	hsa-miR-590-3p	18.9	20.25	54.48	5.46	2.83	5.37	4.93	1.9411336615112	2.05074635755153e-08	9.49699881449139e-08
1046	hsa-miR-4785	0	0.46	1.01	0.17	0	0	0	1.95123663360282	0.247885641256683	0.365565781171724
1047	hsa-miR-548h-3p	0	0.46	0.5	0.17	0	0	0	1.95742821942313	0.221152355118465	0.336595924715238
1048	hsa-miR-548z	0	0.46	0.5	0.17	0	0	0	1.95856167892939	0.21658925485451	0.333029220934728
1049	hsa-miR-30d-5p	26068.61	30740.69	30613.65	4988.51	4882.5	4305.82	5382.9	1.96267029627026	1.53344453563516e-42	3.63108092872098e-41
1050	hsa-miR-520a-3p	0.82	0.46	0	0.17	0	0	0	1.97774117490613	0.178193298654765	0.282721352480063
1051	hsa-miR-6796-5p	0.82	1.38	1.01	0.17	0.57	0	0	1.98029116949039	0.127516516520132	0.21480970232586
1052	hsa-miR-556-5p	5.75	8.74	4.04	0.83	1.41	0.96	1.23	1.98067753720817	0.00119861561791295	0.00336524071695919
1053	hsa-miR-519a-5p	0	0.15	2.35	0.19	0.05	0	0	1.98449097517458	0.172328578511278	0.274109462651019
1054	hsa-miR-4520a-3p	0.82	0.46	0	0	0	0.1	0	1.98629223736214	0.198740802014222	0.310997140309038
1055	hsa-miR-6505-5p	15.61	19.79	21.19	2.81	2.26	2.88	4.52	1.99203655298977	0.000977211157051464	0.00281931034965422
1056	hsa-miR-212-5p	43.54	63.51	52.47	8.6	5.66	9.4	11.5	2.00048924423726	1.07784902147184e-15	7.86453791829742e-15
1057	hsa-miR-4466	2.46	3.22	3.03	0.5	0.57	0.38	0.41	2.00959585500932	0.0469289650706552	0.0926769563545262
1058	hsa-miR-203a	42.72	6.9	70.63	5.63	7.64	5.18	5.34	2.01471947331407	1.89745598466106e-05	7.06619365207606e-05
1059	hsa-miR-671-5p	58.33	86.07	255.27	18.2	19.24	16.69	20.12	2.01677633981482	5.22807810819563e-13	3.28061901289276e-12
1060	hsa-miR-3179	0	0.77	1.01	0	0.09	0.13	0.14	2.03569595958685	0.156701284311198	0.253101817002
1061	hsa-miR-3179	0	0.77	1.01	0	0.09	0.13	0.14	2.03569595958685	0.156701284311198	0.253101817002
1062	hsa-miR-3179	0	0.77	1.01	0	0.09	0.13	0.14	2.03569595958685	0.156701284311198	0.253101817002
1063	hsa-miR-30e-5p	10173.74	14861.89	15853.68	2178.81	1846.94	1681.65	2676.16	2.05864406591504	8.07058095122574e-28	1.12539767708759e-26
1064	hsa-miR-1229-3p	6.57	9.67	34.3	2.32	1.41	3.26	1.64	2.06359443027855	0.00200495159210944	0.00541121343676848
1065	hsa-miR-451a	0.82	0.92	2.02	0.17	0	0.19	0.41	2.06719597302721	0.0902981451551458	0.160971835468335
1066	hsa-miR-581	1.64	2.3	0	0.33	0.57	0	0	2.0707461497852	0.136628650173067	0.227111199956556
1067	hsa-miR-3200-5p	2.46	0.46	2.02	0.33	0.28	0.19	0	2.08850270691565	0.063238507388372	0.118808872413783
1068	hsa-miR-1273h-5p	0	1.38	1.01	0.17	0	0	0.41	2.09082716810397	0.230137436843921	0.345481439281245
1069	hsa-miR-3912-3p	14.79	9.2	19.17	2.15	2.26	1.34	2.87	2.09648899337121	7.74953773806865e-06	2.98333431327489e-05
1070	hsa-miR-371a-3p	0.82	1.84	10.09	0.17	0.57	0.19	1.64	2.10030110565224	0.0135759356848068	0.0306435238928643
1071	hsa-miR-185-3p	28.76	29.92	43.38	4.47	5.38	4.8	4.93	2.12510596266438	2.57881661774812e-11	1.44842951218064e-10
1072	hsa-miR-34c-5p	66.55	578.98	81.73	35.24	26.6	28.59	59.94	2.12577046099335	1.19678843398675e-06	4.95699499885601e-06
1073	hsa-miR-302e	1.64	1.15	1.51	0.08	0.28	0.19	0.41	2.12812583985301	0.0245904187047278	0.0529347778292168
1074	hsa-miR-99b-3p	621.12	549.99	436.88	81.9	86.59	89.03	76.37	2.13133830388309	5.46082368692991e-15	3.82867805983074e-14
1075	hsa-miR-3918	2.46	0	2.02	0	0.57	0	0.41	2.14774380963693	0.170135364225407	0.271653794024028
1076	hsa-let-7e-3p	8.22	19.33	56.5	3.81	3.96	3.65	1.85	2.14886594351356	1.88787168054915e-09	9.29129003564388e-09
1077	hsa-miR-4516	3.29	1.38	2.02	0.33	0.28	0.58	0	2.15326225937195	0.074944907945796	0.13670909806973
1078	hsa-miR-375	61.62	314.35	27.24	18.86	18.96	14.58	28.74	2.19614606141179	0.00172844520031487	0.00473624176068813
1079	hsa-miR-874-3p	397.65	990.9	1187.54	122.93	91.12	113.4	121.12	2.20484014866231	3.69398487763348e-17	2.97176347527565e-16
1080	hsa-miR-6894-3p	0.82	0.46	5.04	0.17	0	0.38	0.41	2.22830505692445	0.106559442062606	0.184712845011837
1081	hsa-miR-7110-3p	0.82	1.84	2.02	0.17	0	0.58	0	2.23558650048488	0.313322620300344	0.435942226692829
1082	hsa-miR-4425	0	1.84	2.02	0.17	0	0.38	0	2.2407038484785	0.283168833132154	0.402921638980559
1083	hsa-miR-877-3p	10.68	10.13	43.89	1.65	1.7	3.65	3.28	2.24422987683637	0.00158621224301408	0.00437515684611577
1084	hsa-miR-151b	106.4	434.16	178.08	31.68	26.98	31.63	40.24	2.26076151857411	1.71700469066734e-14	1.14619196105719e-13
1085	hsa-miR-302d-3p	364.99	342.97	216.17	43.6	30.99	31.8	77.19	2.26105917958869	3.47656859857942e-08	1.59236992380189e-07
1086	hsa-miR-219b-5p	0	5.52	2.02	0.33	0	0.38	0.82	2.2831336264419	0.0255407112550186	0.0547924660257236
1087	hsa-miR-501-5p	73.12	173.97	147.31	22.67	11.32	16.31	17.24	2.28397570413097	1.6453545603342e-17	1.35849998238119e-16
1088	hsa-miR-135b-5p	42.72	71.34	335.98	21.84	15	14.77	12.73	2.28591678452321	6.86124879386202e-10	3.51887260669096e-09
1089	hsa-miR-302c-5p	20.54	18.41	6.05	2.15	1.98	2.11	2.46	2.30520815113934	2.68168897971803e-06	1.08216066544892e-05
1090	hsa-miR-892a	1.64	1.84	0	0.17	0.28	0.19	0	2.30941321363453	0.0524538538449562	0.101238537739009
1091	hsa-miR-1273e	0	0.46	3.03	0.17	0	0.19	0	2.31774832580461	0.208493372281954	0.323517501682963
1092	hsa-miR-1264	0	1.38	3.03	0.33	0	0.19	0	2.32394957436144	0.0409086155947897	0.0820132788681486
1093	hsa-miR-6853-3p	0.82	1.38	3.03	0.33	0	0.38	0	2.32891378448092	0.224838247101805	0.340787439749716
1094	hsa-miR-424-5p	36.15	23.93	143.27	7.78	6.79	8.83	5.75	2.34127951056456	5.99999549655845e-06	2.35312323380652e-05
1095	hsa-miR-610	1.64	0	0	0.17	0	0	0	2.36858631987699	0.216800696018863	0.333029220934728
1096	hsa-miR-660-3p	1.64	9.2	2.02	0.83	0	1.15	0	2.38925400218872	0.0338602316762281	0.0697478263220013
1097	hsa-miR-4690-3p	1.64	1.84	0	0.33	0	0.19	0	2.39442593325627	0.0699715171834143	0.129328798328697
1098	hsa-miR-3609	23.83	10.13	23.21	1.65	2.26	3.45	1.64	2.40959993225515	6.94630290746806e-06	2.69062041631865e-05
1099	hsa-miR-409-5p	0.82	6.44	5.04	0.66	0.57	0.58	0	2.4184184183035	0.000238252283369449	0.000770635607290358
1100	hsa-miR-1193	0	0.92	0	0	0	0	0	2.4202038959303	0.511300514761277	0.644259182756428
1101	hsa-miR-301a-5p	91.2	72.26	75.67	9.6	9.06	10.55	10.26	2.42648596216295	5.58886278094271e-18	4.87084915977993e-17
1102	hsa-miR-1298-3p	1.64	2.3	4.04	0.17	0.57	0.19	0.41	2.44149632551818	0.00325856327323723	0.00854685147843808
1103	hsa-miR-3149	1.64	0.92	0	0.33	0	0	0	2.44312304126407	0.114847735549542	0.196100555258061
1104	hsa-miR-132-5p	31.22	29.46	100.9	6.29	2.83	6.33	6.98	2.45428698873816	4.73681892833691e-14	3.12879355529622e-13
1105	hsa-miR-3138	0	1.84	3.03	0.17	0	0.19	0.41	2.46690334823146	0.0339013339094986	0.0697478263220013
1106	hsa-miR-1261	0	0.92	0	0	0	0	0	2.46987976601037	0.320758068468157	0.444808150196174
1107	hsa-miR-22-3p	8565.06	13654.91	22276.67	1686.17	1569.92	1313.24	1861.98	2.47340234999284	4.18528287486612e-26	5.20052476035345e-25
1108	hsa-miR-3192-5p	1.64	0.92	0	0.33	0	0	0	2.4740628230203	0.135464166991256	0.225880274612557
1109	hsa-miR-148a-3p	29280.2	31395.84	24751.13	3268.09	3921.68	3048.61	3417.66	2.48737064492104	9.78918938379916e-30	1.44534502078446e-28
1110	hsa-miR-302c-3p	173.15	110.4	102.49	19.19	15.85	11.85	16.83	2.49373774463482	9.98486586432399e-15	6.92320809929647e-14
1111	hsa-miR-1914-3p	0.82	3.22	5.04	0.17	0.85	0.19	0	2.51236928170343	0.0527824811326087	0.101598180707706
1112	hsa-miR-548j-3p	0	0.92	1.01	0.17	0	0	0	2.51311821652299	0.0755682727680769	0.13764612819149
1113	hsa-miR-4659a-3p	0.82	1.38	1.01	0	0	0.19	0.41	2.51658274995355	0.0988737255467971	0.173305203297808
1114	hsa-miR-1273h-3p	0	4.6	1.01	0.17	0	0.19	0.82	2.52101397629596	0.0173874614335421	0.0386217063700802
1115	hsa-miR-3190-3p	0.82	2.3	5.04	0.5	0	0.38	0	2.52639459630886	0.0179773907233722	0.0398615289007634
1116	hsa-miR-520g-3p	0	0.69	1.01	0	0	0	0.41	2.52835052100393	0.0654118533265754	0.121979013261296
1117	hsa-miR-6516-3p	0.82	2.76	1.01	0.17	0.28	0	0.41	2.53799153684161	0.047142825231018	0.092810103965439
1118	hsa-miR-3164	2.46	0	1.01	0	0	0	0.82	2.54752591762028	0.156553219163221	0.253101817002
1119	hsa-miR-5701	148.71	115.75	230.04	20.43	14.57	15.45	20.94	2.5493943539231	6.96014398169053e-07	2.93120157618175e-06
1120	hsa-miR-5701	148.71	115.75	230.04	20.43	14.57	15.45	20.94	2.5493943539231	6.96014398169053e-07	2.93120157618175e-06
1121	hsa-miR-380-5p	0.82	1.84	0	0.17	0	0.19	0	2.5542399360205	0.0479109282343435	0.093950335834533
1122	hsa-miR-6895-5p	2.46	1.38	1.01	0	0.57	0.19	0	2.5591157808063	0.130509455497636	0.218621900488965
1123	hsa-miR-29a-5p	0	0.92	0	0	0	0	0	2.56444356202722	0.151067900440282	0.24622105850981
1124	hsa-miR-23b-3p	1625.1	1373.13	3195.35	245.12	150.82	242.54	208.78	2.57402455568708	8.75274301706073e-36	1.66434734642594e-34
1125	hsa-miR-6750-3p	3.29	1.84	2.02	0	0.57	0.19	0.41	2.57723046705985	0.10597245945116	0.184204205832696
1126	hsa-miR-95-3p	134.74	268.32	190.69	23.16	17.83	23.6	20.53	2.57771381604777	1.04410983499902e-18	9.35969887802693e-18
1127	hsa-miR-3677-5p	0.82	0.92	2.02	0	0	0.19	0.41	2.58263578286439	0.0953877851870567	0.168607986492614
1128	hsa-let-7f-5p	281.12	717.7	402.57	48.31	51.13	47.97	44.07	2.59187682209126	1.79807231597016e-09	8.88417620686044e-09
1129	hsa-let-7f-5p	282.76	722.58	402.57	51.79	55.6	51.42	48.79	2.59187682209126	1.79807231597016e-09	8.88417620686044e-09
1130	hsa-miR-519d-3p	0	0.46	4.04	0	0	0.19	0.41	2.60675858140073	0.0290390524008124	0.0612504382571758
1131	hsa-miR-139-5p	16.43	34.06	38.34	3.31	2.55	2.69	3.7	2.61194065475732	2.58794485240977e-15	1.84538113055356e-14
1132	hsa-miR-6733-5p	0.82	0.46	1.01	0	0	0	0.41	2.61997360080391	0.100800802161022	0.176190817147747
1133	hsa-miR-346	19.72	63.05	37.33	4.3	3.96	3.65	4.93	2.62940069289316	1.48501721375563e-10	7.86369874794645e-10
1134	hsa-miR-520b	0	0.69	0	0	0	0	0	2.63581422983643	0.0892620068448416	0.159578089159938
1135	hsa-miR-223-3p	0	0.46	1.01	0	0	0	0	2.65108954545878	0.220648957868331	0.336595924715238
1136	hsa-miR-6780a-5p	0	0.46	1.01	0	0	0	0	2.65631953660752	0.186907224760505	0.294314387797282
1137	hsa-miR-33a-5p	22.18	40.96	21.19	2.98	3.4	1.73	4.11	2.66795234680189	1.01542271802681e-07	4.47142284604789e-07
1138	hsa-miR-376b-5p	0	0.23	0.5	0	0	0	0	2.6830645820553	0.0825618257364337	0.148872257613828
1139	hsa-miR-376c-5p	0	0.23	0.5	0	0	0	0	2.68512170100288	0.077543741867058	0.141039704410374
1140	hsa-miR-520h	0	0.23	1.01	0	0	0	0	2.6887617437133	0.0693659408261256	0.128398607281398
1141	hsa-miR-505-5p	64.91	148.66	244.17	15.55	10.75	12.66	16.42	2.69575489063145	1.13953321494486e-13	7.37172260183405e-13
1142	hsa-miR-766-5p	6.57	5.98	6.05	0.33	0	1.34	0.82	2.70562729351655	0.00604864476614624	0.0147399013233272
1143	hsa-miR-518c-3p	0	0	2.02	0	0	0	0	2.71247146206424	0.0654118253644387	0.121979013261296
1144	hsa-miR-6739-3p	0	1.38	1.01	0.17	0	0	0	2.71603513226704	0.229599357010236	0.345481439281245
1145	hsa-miR-1283	0.41	0.69	4.54	0.25	0.28	0	0	2.72693453217534	0.000876733130882114	0.00255290041590964
1146	hsa-miR-1283	0.41	0.69	4.54	0.25	0.28	0	0	2.72693453217534	0.000876733130882114	0.00255290041590964
1147	hsa-miR-548ab	23.92	28.6	17.15	3	2.12	1.73	2.46	2.72923636749291	1.87795211851903e-10	9.90264667538396e-10
1148	hsa-miR-598-5p	9.04	4.6	10.09	0.83	1.13	0.77	0	2.73395384143322	7.69803521083396e-05	0.00026541302718672
1149	hsa-miR-4794	0.82	0.46	0	0	0	0	0	2.74636599541537	0.155038388958002	0.251794777848078
1150	hsa-miR-195-3p	2.46	3.22	1.01	0.33	0	0	0.82	2.75114060512944	0.00279229166016104	0.00737752849158337
1151	hsa-miR-101-3p	2060.55	2835.09	1449.36	206.41	237.13	153.51	226.64	2.7870084519118	6.24574807995226e-16	4.63811469842609e-15
1152	hsa-miR-101-3p	2060.55	2836.47	1449.36	213.36	245.62	159.45	234.44	2.7870084519118	6.24574807995226e-16	4.63811469842609e-15
1153	hsa-miR-2110	62.44	116.44	93.83	7.28	7.36	5.95	14.37	2.79867709831319	3.00775181242846e-15	2.13261498564843e-14
1154	hsa-miR-6806-3p	2.46	1.84	2.02	0	0	0.19	0.82	2.80839983416611	0.0469661707103416	0.0926769563545262
1155	hsa-miR-6500-3p	0.82	0.46	0	0	0	0	0	2.80852411717272	0.351126460121644	0.480549299294071
1156	hsa-miR-1287-5p	96.13	105.4	116.03	10.75	8.77	7.48	11.5	2.84454644612069	1.05657840140389e-30	1.6784884731163e-29
1157	hsa-miR-330-3p	195.54	249.45	409.63	20.68	19.81	26.67	27.92	2.88107596163108	7.75522473298445e-43	1.87169366151836e-41
1158	hsa-miR-513a-5p	0	1.15	3.53	0.25	0	0	0.21	2.88275669329469	0.025131846853887	0.0540076503452537
1159	hsa-miR-513a-5p	0	1.15	3.53	0.25	0	0	0.21	2.88275669329469	0.025131846853887	0.0540076503452537
1160	hsa-miR-338-5p	65.73	28.53	95.85	4.96	5.94	3.84	6.98	2.89114169305779	7.67974068916933e-14	5.01983050255599e-13
1161	hsa-miR-6516-5p	4.11	6.9	11.1	0.66	0.85	0.19	0.82	2.89291796164801	0.000160363127846333	0.000531017745243133
1162	hsa-miR-6884-5p	0	0.92	2.02	0	0.28	0	0	2.90685385416904	0.0544377120470505	0.104304318502364
1163	hsa-miR-6780b-3p	0	0.46	5.04	0.17	0	0.19	0	2.93056538361148	0.142675679204795	0.234369080369133
1164	hsa-miR-1914-5p	9.86	11.05	16.14	1.16	0.85	0.58	1.64	2.93480713036659	1.34720050925217e-05	5.07728720453896e-05
1165	hsa-miR-1298-5p	18.07	48.79	38.34	2.32	2.83	1.92	5.34	2.93888053508095	1.25024713930882e-11	7.16465826407567e-11
1166	hsa-miR-4532	9.86	17.03	12.11	1.32	0.57	1.73	0.41	2.94417693473587	7.67983192186797e-07	3.22347460265696e-06
1167	hsa-miR-1307-3p	3467.93	3840.26	3035.94	281.94	278.16	280.15	362.13	2.95501971566741	1.76479902178715e-32	2.95309702979049e-31
1168	hsa-miR-4461	4.11	2.76	11.1	0.17	0.57	0.19	1.23	2.95604077386203	0.000231838431650661	0.000753775211713936
1169	hsa-miR-7-5p	165.14	164.15	260.65	19.25	11.51	14.9	14.1	2.95788504119976	2.03981176611541e-22	2.11567253427673e-21
1170	hsa-miR-7-5p	165.14	163.23	261.66	22.72	14.9	18.16	17.38	2.95788504119976	2.03981176611541e-22	2.11567253427673e-21
1171	hsa-miR-7-5p	165.14	163.23	258.63	18.92	10.94	14.14	13.69	2.95788504119976	2.03981176611541e-22	2.11567253427673e-21
1172	hsa-miR-200b-3p	21.36	18.87	54.48	1.99	2.26	2.69	2.46	2.97109770240568	1.11784515309001e-15	8.10922350941016e-15
1173	hsa-miR-545-3p	3.29	2.3	7.06	0.17	0.85	0	0.41	2.98799906879887	0.00132137079671983	0.00367698525473035
1174	hsa-miR-136-5p	0.82	5.98	0	0.17	0.57	0	0.41	2.98852478913081	0.000830011190407211	0.00242812131459452
1175	hsa-miR-27a-3p	1034.79	1259.22	1494.76	108.54	96.49	101.31	90.53	3.01539850852766	9.07365260699339e-26	1.11641510017419e-24
1176	hsa-let-7a-5p	266.84	732.42	1038.67	51.88	46.75	57.15	43.28	3.02006896742514	1.93199382772163e-10	1.01449885095843e-09
1177	hsa-let-7a-5p	267.25	731.27	1039.68	51.06	45.19	55.81	42.26	3.02006896742514	1.93199382772163e-10	1.01449885095843e-09
1178	hsa-let-7a-5p	266.84	734.72	1058.85	50.4	44.48	55.61	42.05	3.02006896742514	1.93199382772163e-10	1.01449885095843e-09
1179	hsa-miR-618	5.75	5.52	4.04	0.33	0.28	0.38	0.82	3.03702800981238	2.19440354086601e-05	8.09993071702014e-05
1180	hsa-miR-1303	74.76	58.91	83.74	5.71	4.24	4.99	8.21	3.0423151303506	8.94200122991838e-32	1.43874506968559e-30
1181	hsa-miR-526b-5p	0	2.3	2.02	0.17	0.28	0	0	3.05885676792228	0.00654024963053799	0.0157543441196261
1182	hsa-miR-4443	0	1.84	1.01	0	0	0.19	0	3.0846688385315	0.0608296939766647	0.115145197497307
1183	hsa-miR-516a-5p	0.41	0.46	2.02	0.08	0	0	0.21	3.09753585326027	0.00544076002947053	0.0135479242797332
1184	hsa-miR-516a-5p	0.41	0.46	2.02	0.08	0	0	0.21	3.09753585326027	0.00544076002947053	0.0135479242797332
1185	hsa-miR-5095	0.82	0	3.03	0.17	0	0	0	3.12379858230714	0.0451995217024556	0.0896135856818038
1186	hsa-miR-548aq-3p	2.38	2.72	4.54	0.33	0.14	0.06	0.48	3.13466249243173	0.000733847168319813	0.00217725341901032
1187	hsa-miR-6758-3p	1.64	0.92	0	0.17	0	0	0	3.14884637995466	0.229543154086598	0.345481439281245
1188	hsa-miR-4521	16.43	30.84	248.2	6.45	5.94	4.61	4.93	3.16040326012929	7.2013824653139e-10	3.65900202184977e-09
1189	hsa-miR-185-5p	382.86	262.8	280.49	30.61	14.43	22.64	26.28	3.17840540197858	2.69581164477177e-19	2.48767912807983e-18
1190	hsa-miR-1911-5p	1.64	2.76	3.03	0.33	0	0	0.41	3.18730614988808	0.00116314961612774	0.00327922483361492
1191	hsa-miR-6515-3p	0	0.46	2.02	0	0	0	0	3.1909739410972	0.392953189192625	0.521858468187031
1192	hsa-miR-194-3p	4.11	4.6	4.04	0.17	0.28	0.19	0.82	3.19351666990135	0.000408770366732411	0.00127296975247934
1193	hsa-miR-374a-5p	365.74	1099.75	1868.92	78.76	56.41	56.67	86.22	3.20277590274622	2.56791244975622e-20	2.44146221548792e-19
1194	hsa-miR-4742-3p	4.11	5.06	6.05	0.5	0.57	0.19	0	3.22533791357979	0.000348221186784071	0.00109528217898248
1195	hsa-miR-3127-3p	8.22	5.98	5.04	0.5	0.85	0.38	0	3.24272906010805	0.000631338883067372	0.00191384130011969
1196	hsa-let-7i-3p	0	0.92	1.01	0	0	0	0	3.24599304758393	0.0188460434335399	0.0414943587878816
1197	hsa-miR-508-3p	23.83	22.55	35.31	2.81	0.85	1.73	1.23	3.26488940964387	1.02768483285343e-12	6.26089546228669e-12
1198	hsa-miR-6798-3p	5.75	1.38	7.06	0.17	0.28	0.38	0.41	3.27608940964129	0.00152294722252166	0.00420990917238917
1199	hsa-miR-1244	0.82	0	0.34	0	0.09	0	0	3.31376036058635	0.0379698029261952	0.0773650745621717
1200	hsa-miR-1244	0.82	0	0.34	0	0.09	0	0	3.31376036058635	0.0379698029261952	0.0773650745621717
1201	hsa-miR-1244	0.82	0	0.34	0	0.09	0	0	3.31376036058635	0.0379698029261952	0.0773650745621717
1202	hsa-miR-139-3p	2.46	8.74	8.07	0.83	0.28	0	0.41	3.34774864198692	7.69591566034873e-05	0.00026541302718672
1203	hsa-miR-5091	0.82	0.46	1.01	0	0	0	0	3.35051687476691	0.0430450627830661	0.0856126050598225
1204	hsa-miR-374c-5p	2.6	1.61	5.38	0.17	0.52	0.06	0	3.35089830347833	0.00557391932882283	0.0137431606241113
1205	hsa-miR-1273c	1.64	1.38	0	0.17	0	0	0	3.35903763273101	0.130650538140816	0.218621900488965
1206	hsa-miR-532-5p	5155.47	7552.57	2263.08	347.95	347.2	322.17	343.66	3.36544939437826	1.39780581181924e-28	2.01637505038292e-27
1207	hsa-miR-200c-3p	26.29	41.42	196.75	5.29	4.24	3.26	5.34	3.38033921550541	1.38325063709329e-15	9.97689396294298e-15
1208	hsa-miR-4448	4.11	8.28	24.21	0.83	1.13	0.19	0.41	3.40202581547717	4.89790600694407e-08	2.20317994219169e-07
1209	hsa-miR-328-3p	1082.85	1573.11	2031.02	85.04	77.82	84.81	123.58	3.40258992623166	1.62707252283963e-20	1.55876031768224e-19
1210	hsa-miR-6741-5p	0.82	0.46	1.01	0	0	0	0	3.42729247370852	0.309094118061213	0.430536202182932
1211	hsa-miR-210-3p	1178.98	652.16	3378.98	82.73	91.97	85.2	108.39	3.44656098613347	1.17390110426724e-26	1.48812715742969e-25
1212	hsa-miR-503-3p	0	1.38	11.1	0	0.57	0.19	0	3.45536812360058	0.00609536594015063	0.014796294496884
1213	hsa-miR-502-3p	147.34	200.9	113.34	10.84	8.63	6.62	11.91	3.46453966005352	8.73125348193128e-35	1.63548106266026e-33
1214	hsa-let-7f-2-3p	0.82	2.76	3.03	0	0.28	0	0.41	3.48229387026692	0.0048992395403044	0.0124716949758256
1215	hsa-miR-4498	0.82	1.38	5.04	0.17	0	0.19	0	3.48662815285566	0.00772972735253114	0.0181663067929337
1216	hsa-miR-194-5p	60.39	101.48	128.64	5.96	4.1	3.93	5.95	3.49082398523907	8.9197756476658e-35	1.6462232996795e-33
1217	hsa-miR-194-5p	61.21	108.39	135.7	6.95	4.39	4.7	8.01	3.49082398523907	8.9197756476658e-35	1.6462232996795e-33
1218	hsa-miR-29a-3p	149.53	472.05	256.27	17.54	18.68	15.16	13.96	3.50425842391395	1.65851569291313e-14	1.11306801850587e-13
1219	hsa-miR-374b-5p	1474.48	1492.56	3271.36	123.43	96.45	99.65	113.73	3.53802611233345	1.67577138138137e-24	1.94730841077187e-23
1220	hsa-miR-7111-3p	2.46	0	8.58	0	0.28	0.38	0	3.5390312368779	0.0888888374103245	0.159175804506846
1221	hsa-miR-6827-5p	4.11	0.46	1.01	0	0	0.38	0	3.54455838591233	0.116015804875199	0.197557442494402
1222	hsa-miR-517c-3p	0	0.92	4.04	0	0	0.19	0	3.54698817467981	0.00461497026493938	0.0118441465899773
1223	hsa-miR-4508	1.64	5.98	5.04	0.33	0.28	0.19	0	3.55485687954216	0.00523966625614552	0.0130991656403638
1224	hsa-miR-187-3p	50.12	68.58	50.45	3.14	3.11	3.26	2.87	3.57291691620787	2.36885096410535e-22	2.43680980323952e-21
1225	hsa-miR-184	91.2	165.69	53.47	5.96	4.53	4.03	10.26	3.57458568932718	2.28695764099154e-11	1.29870218979384e-10
1226	hsa-miR-96-5p	0	4.6	29.26	0.66	0.28	0.19	0.82	3.60026756275396	1.85942738138059e-07	8.10271306816888e-07
1227	hsa-miR-624-3p	2.46	0	0	0	0	0	0	3.61261834152818	0.0222360734450135	0.0481973612668255
1228	hsa-miR-362-3p	0	3.22	1.01	0.17	0	0	0	3.63630484628738	0.0541000075048812	0.103815763637043
1229	hsa-miR-146b-5p	561.56	829.36	7849.65	118.14	103.85	105.34	172.44	3.64032131837469	1.39338359326439e-16	1.06627829850416e-15
1230	hsa-miR-4485	221.83	37.74	36.32	5.96	5.94	7.1	5.75	3.64368809031033	4.53829652108863e-10	2.37315088915259e-09
1231	hsa-miR-653-3p	3.29	0.92	3.03	0.17	0.28	0	0	3.64451232372199	0.00629290422391418	0.0152463220096762
1232	hsa-miR-3617-5p	0	1.84	7.06	0	0.57	0	0	3.65162106412096	0.00326891530649425	0.00854685147843808
1233	hsa-miR-4707-5p	4.11	2.76	8.07	0.17	0.28	0.38	0	3.65901101073207	0.000139662880647762	0.000468654853510539
1234	hsa-miR-455-5p	340.96	405.01	762.77	21.84	27.17	18.04	29.56	3.67790838236456	6.14293298377797e-74	3.85469044732068e-72
1235	hsa-miR-519a-3p	0	0.23	1.51	0	0	0	0	3.6939754852455	0.00501577225929998	0.012665581862015
1236	hsa-miR-519a-3p	0	0.23	1.51	0	0	0	0	3.6939754852455	0.00501577225929998	0.012665581862015
1237	hsa-miR-142-3p	0	0	4.04	0	0	0	0	3.72555611064604	0.00503256207780738	0.0126824606579282
1238	hsa-miR-885-5p	3.29	8.74	16.14	0.5	0.85	0.19	0	3.73459020871064	2.78316604621172e-05	0.000101537017092898
1239	hsa-miR-6789-3p	0	3.68	7.06	0.5	0	0	0	3.74093622578928	0.204454237967889	0.318349961103847
1240	hsa-miR-6738-3p	2.46	1.38	9.08	0.17	0	0.19	0.41	3.74372741622188	0.00265296102719824	0.00705395357867329
1241	hsa-miR-1273f	1.1	0.46	2.35	0	0	0	0	3.78184173502227	0.0230075464173576	0.0497835702651444
1242	hsa-miR-4791	0.82	0.46	2.02	0	0	0	0	3.79501720051531	0.038383442512255	0.0780732906853809
1243	hsa-miR-302b-5p	2.46	0.92	2.02	0.17	0	0	0	3.80479544479768	0.00135558528509341	0.00376384852387661
1244	hsa-miR-424-3p	106.81	78.24	1634.5	17.87	20.09	16.12	32.03	3.80675213237013	1.40799118564895e-08	6.56888081036962e-08
1245	hsa-let-7a-2-3p	0	2.3	9.08	0	0	0	0.62	3.83430089941124	0.0277738000047847	0.0587792900607163
1246	hsa-miR-513b-5p	1.64	2.3	10.09	0.17	0.28	0.19	0	3.86110331586627	0.00377447827341716	0.00980739178703629
1247	hsa-miR-4665-5p	0.82	3.68	4.04	0.17	0.28	0	0	3.87297330710048	0.00208075717001903	0.00560375589779803
1248	hsa-miR-542-3p	157.75	70.42	268.38	6.45	8.21	4.03	8.21	3.94212055144833	6.10631875478411e-21	6.0341968797276e-20
1249	hsa-miR-6815-3p	0.82	1.38	1.01	0	0	0	0	3.94622993024594	0.259223729673857	0.376970777219804
1250	hsa-miR-500b-3p	4.93	7.36	3.03	0.41	0	0	0.21	3.96917809582134	0.000497766873076621	0.00153488310985543
1251	hsa-miR-1227-3p	4.93	4.6	13.12	0.33	0	0.58	0	3.97652090750647	1.53054641388036e-05	5.75100523778397e-05
1252	hsa-miR-140-5p	351.64	757.56	652.79	21.67	22.92	23.03	26.69	3.97747685727945	1.16301296035439e-73	6.63446029656708e-72
1253	hsa-miR-517a-3p	2.05	2.76	4.04	0	0	0.1	0.21	3.9823437268098	0.000244044505256055	0.000783314204849997
1254	hsa-miR-517b-3p	2.05	2.76	4.04	0	0	0.1	0.21	3.9823437268098	0.000244044505256055	0.000783314204849997
1255	hsa-miR-3116	0.41	0.69	0.5	0	0	0	0	3.98480670071038	0.0029990358746015	0.00790712189627076
1256	hsa-miR-3116	0.41	0.69	0.5	0	0	0	0	3.98480670071038	0.0029990358746015	0.00790712189627076
1257	hsa-miR-1973	2.46	0.92	2.02	0.17	0	0	0	3.98540796863231	0.0291094629969323	0.0612959329885068
1258	hsa-miR-218-2-3p	1.64	8.28	8.07	0.33	0	0.19	0.41	3.98659744005875	0.00102822793634253	0.00293946710731179
1259	hsa-miR-99a-5p	20938.6	20912.69	10296.87	815.95	693.28	786.62	756.7	4.00723203228022	4.56679594310115e-27	5.97013427978328e-26
1260	hsa-miR-876-3p	6.57	2.3	11.1	0.17	0.28	0.19	0.41	4.03937173227054	3.14628126800884e-05	0.000113792017041818
1261	hsa-miR-1245a	0	0	5.04	0	0	0	0	4.08090511295777	0.446426636884865	0.581188204658201
1262	hsa-miR-6849-3p	1.64	0	2.02	0	0	0	0	4.10611039368972	0.475806489463814	0.605615764986903
1263	hsa-miR-6873-3p	1.64	0.92	1.01	0	0	0	0	4.11029858569137	0.00793550324490877	0.0185803294260457
1264	hsa-miR-302a-5p	3354.55	2228.49	838.44	82.73	75.27	65.05	153.97	4.11379678697935	2.47497047840772e-24	2.84962197284559e-23
1265	hsa-miR-365b-5p	0.82	0.92	17.15	0.33	0	0	0.41	4.14672733601589	0.000281940400368215	0.000902640822607422
1266	hsa-miR-1301-3p	458.45	562.88	786.98	19.52	23.77	23.41	15.19	4.17713692002318	3.93553670047347e-56	1.45267604679241e-54
1267	hsa-let-7g-5p	231.21	527.25	674.57	18.72	15	15.35	13.69	4.1832110121747	1.22863145888555e-17	1.03485401402776e-16
1268	hsa-miR-4488	6.57	33.14	21.19	0.66	0.85	0.96	0	4.22369720708318	8.28322287916296e-08	3.67330201885142e-07
1269	hsa-miR-1246	237.03	624.55	66.09	13.4	11.04	12.38	8.21	4.24686476150307	1.21570038821718e-16	9.36014716081326e-16
1270	hsa-miR-516b-5p	4.52	4.37	18.16	0.25	0.57	0.29	0	4.2718085241587	6.72261046325379e-10	3.4813449771329e-09
1271	hsa-miR-516b-5p	2.05	2.07	5.04	0.08	0	0.1	0	4.2718085241587	6.72261046325379e-10	3.4813449771329e-09
1272	hsa-miR-1226-3p	63.26	88.83	284.52	3.81	3.4	6.72	2.05	4.28955421850003	1.11549928445439e-16	8.64167655549543e-16
1273	hsa-miR-362-5p	180.75	562.42	444.95	13.24	10.47	11.7	14.37	4.30627195525114	1.90762477532239e-43	4.78813818605919e-42
1274	hsa-miR-429	9.04	3.22	18.16	0	0.28	0.77	0	4.30639110939075	5.07750623214823e-08	2.27581082905215e-07
1275	hsa-miR-4726-5p	1.64	3.22	9.08	0	0.28	0	0.41	4.31538577328647	0.0037409343185877	0.00974039952246382
1276	hsa-miR-1277-5p	69.01	103.55	169.5	4.63	1.98	3.26	3.7	4.32512216237185	5.96843898012878e-23	6.40204352142018e-22
1277	hsa-let-7i-5p	134.33	792.77	291.08	15.72	13.3	10.94	11.09	4.33295268323795	1.27392104701084e-14	8.68897235868805e-14
1278	hsa-miR-378i	28.37	39.47	26.27	0.91	1.13	0.96	0.62	4.40786328472235	1.41824323302188e-20	1.36915019803266e-19
1279	hsa-let-7b-3p	1.64	0.46	3.03	0	0	0	0	4.41303708214678	0.00193040591030244	0.00524385155287784
1280	hsa-miR-3656	0	5.52	2.02	0	0.28	0	0	4.41890851602617	0.0159065944551174	0.0355842710181324
1281	hsa-miR-4431	1.64	2.3	0	0	0	0	0	4.44185127258286	0.110282025490624	0.189854515762323
1282	hsa-miR-187-5p	3.29	4.6	4.04	0.17	0	0.19	0	4.44839551371199	0.000229336684764082	0.00074757802436084
1283	hsa-miR-4429	0.21	3.36	2.19	0	0.04	0	0	4.50196543251737	0.282121301999769	0.402343447738306
1284	hsa-miR-125b-5p	5318.56	12916.15	13878.65	331.16	207.56	303.17	300.13	4.51571865005169	1.72477694992815e-33	3.04872545374624e-32
1285	hsa-miR-125b-5p	5328.42	12899.12	13863.52	330.66	206.99	303.75	300.95	4.51571865005169	1.72477694992815e-33	3.04872545374624e-32
1286	hsa-miR-3132	5.75	3.22	4.04	0	0	0.19	0.41	4.53926188051531	0.0598316364472871	0.113598644086755
1287	hsa-miR-6505-3p	9.04	16.57	32.29	0.5	0.28	0.19	1.23	4.55049457957914	6.74077154934896e-10	3.4813449771329e-09
1288	hsa-miR-204-3p	3.29	4.6	15.13	0.17	0.28	0	0.41	4.56224772843085	2.81202927920499e-05	0.000102292659287022
1289	hsa-miR-450a-5p	97.36	55.46	286.54	4.38	2.41	3.74	3.08	4.60720906040176	1.58561525420755e-26	1.98994714403047e-25
1290	hsa-miR-450a-5p	97.36	55.46	286.54	4.38	2.41	3.74	3.08	4.60720906040176	1.58561525420755e-26	1.98994714403047e-25
1291	hsa-miR-199a-3p	70.93	221.84	446.8	5.96	4.43	6.14	5.2	4.61422552065823	4.01413975977791e-24	4.49798696296543e-23
1292	hsa-miR-199a-3p	70.93	221.84	446.29	6.45	5	6.14	5.61	4.61422552065823	4.01413975977791e-24	4.49798696296543e-23
1293	hsa-miR-199b-3p	70.93	221.84	446.8	5.96	4.43	6.14	5.2	4.63687436523584	7.32841528745732e-23	7.79420439471097e-22
1294	hsa-let-7d-3p	9.86	90.67	19.17	0.66	1.41	1.54	0.41	4.63821849722804	4.55061409991972e-11	2.45108184351899e-10
1295	hsa-miR-1287-3p	2.46	0	3.03	0	0	0	0	4.6527770986259	0.0349217197963779	0.0717295553919055
1296	hsa-miR-522-3p	0.82	1.38	4.04	0	0	0	0	4.69048377310948	5.78666070512267e-05	0.000203424627028822
1297	hsa-miR-450a-2-3p	5.75	2.76	16.14	0.33	0	0	0.41	4.7271750017543	3.74723049834951e-06	1.49294421442179e-05
1298	hsa-miR-3613-5p	57.51	54.77	151.34	2.65	1.98	0.96	2.05	4.75559182799903	5.36435715610912e-30	8.11116654327343e-29
1299	hsa-miR-513c-5p	9.04	7.82	13.12	0.33	0	0.19	0.41	4.76240162766875	7.9991113178305e-07	3.34629490129242e-06
1300	hsa-miR-616-3p	1.64	1.38	3.03	0	0	0	0	4.76339729328018	0.011994676314728	0.0274695598083642
1301	hsa-miR-3607-3p	213.61	252.67	353.13	7.11	4.24	5.18	9.03	4.77450600523557	3.88585992744608e-24	4.39347226031066e-23
1302	hsa-miR-383-5p	1.64	8.74	5.04	0.17	0.28	0	0	4.825229969506	1.7008989182027e-05	6.37202430550562e-05
1303	hsa-miR-379-5p	9.04	179.03	32.29	1.82	2.26	0.96	1.64	4.83699095375526	3.78114351765313e-14	2.51075931992311e-13
1304	hsa-miR-22-5p	59.15	50.17	50.45	1.16	0.57	1.54	1.64	4.87288831301283	3.12335722800135e-19	2.86117760667277e-18
1305	hsa-miR-302b-3p	1902.18	1861.85	1326.86	39.46	28.01	24.51	68.36	4.9029280912351	3.23999227961556e-47	9.03597846870562e-46
1306	hsa-miR-3653	7.39	8.28	19.17	0.33	0	0.19	0.41	4.91195261718294	3.94476194518522e-05	0.000140984579622646
1307	hsa-miR-21-5p	170262.8	236757.97	184053.2	3831.8	4415.46	3499.34	4249.5	5.01860025885469	1.94118615390099e-109	2.43618862314574e-107
1308	hsa-miR-152-3p	1098.05	777.81	1837.3	21.67	23.2	26.29	22.17	5.0361530407216	1.26798609327708e-50	3.70075010944822e-49
1309	hsa-miR-6747-3p	30.4	42.34	31.28	0.99	0.57	0.38	0.82	5.05461011204153	2.61738295618648e-11	1.45991804889513e-10
1310	hsa-miR-378a-3p	15978.07	18858.21	14680.47	292.9	333.76	276.28	423.17	5.06799025245861	1.00406069330608e-132	1.57512021262391e-130
1311	hsa-miR-214-3p	14.79	73.64	135.2	0.83	2.26	0.96	0.82	5.09478051021379	1.15896677095185e-18	1.03156262237204e-17
1312	hsa-miR-6818-3p	0.82	1.84	6.05	0	0	0	0	5.11638869697171	0.0388161126561073	0.0788247050038671
1313	hsa-miR-7641	119.95	34.06	166.98	1.41	3.11	1.34	1.85	5.13518967215412	4.45841419124575e-19	4.02540274101684e-18
1314	hsa-miR-7641	119.95	34.06	166.98	1.41	3.11	1.34	1.85	5.13518967215412	4.45841419124575e-19	4.02540274101684e-18
1315	hsa-miR-1278	18.07	9.67	8.07	0.33	0.57	0	0	5.13587923401165	2.97980077667056e-09	1.4494767343882e-08
1316	hsa-miR-372-3p	124.06	207.11	223.99	4.96	2.26	1.73	3.7	5.19725169638081	1.64217539440264e-27	2.24014143475577e-26
1317	hsa-miR-3910	0.41	0.92	3.53	0	0	0	0	5.24719331985465	0.120961465551929	0.205144107118475
1318	hsa-miR-3910	0.41	0.92	3.53	0	0	0	0	5.24719331985465	0.120961465551929	0.205144107118475
1319	hsa-miR-888-5p	4.93	8.74	8.07	0.17	0.28	0	0	5.26482919376549	3.95430852806146e-05	0.000140984579622646
1320	hsa-miR-144-3p	1.64	0.92	7.06	0	0	0	0	5.27103058710889	0.0414436642242428	0.0829534267965306
1321	hsa-miR-200a-3p	13.97	12.89	44.39	0.5	0.28	0.19	0.41	5.28402436683876	1.05992738284724e-12	6.42612978489508e-12
1322	hsa-miR-642a-3p	6.98	14.5	5.04	0.5	0	0	0	5.28812604569003	5.05497648123197e-05	0.000179208911975879
1323	hsa-miR-224-3p	1.64	7.36	4.04	0.17	0	0	0	5.28848723638239	8.45605289876925e-06	3.24536586787627e-05
1324	hsa-miR-4470	2.46	3.68	2.02	0	0	0	0	5.34131664802554	0.042494837868968	0.0847869976558901
1325	hsa-miR-126-3p	370.54	484.63	2522.38	16.71	11.04	14.2	16.83	5.35282349124958	6.41397428783904e-52	2.11829940295737e-50
1326	hsa-miR-503-5p	41.9	34.98	266.36	1.49	1.98	1.34	0.82	5.37734027830064	2.78600405563353e-20	2.6288985637745e-19
1327	hsa-miR-378a-5p	148.71	156.94	317.82	3.31	2.26	2.88	3.7	5.38021563922067	1.53903217545331e-60	7.1536495562737e-59
1328	hsa-miR-24-2-5p	93.66	202.51	185.65	1.65	1.7	3.07	3.28	5.40892378226761	5.75737647009559e-47	1.53734201488723e-45
1329	hsa-let-7d-5p	36.52	333.1	87.02	3.35	1.49	2.49	1.64	5.41301029713737	3.14513753258095e-20	2.94563253984261e-19
1330	hsa-miR-378h	4.44	6.98	3.2	0.08	0	0	0	5.41844059016621	0.000135552569592958	0.000456081701981667
1331	hsa-miR-224-5p	525	1256.92	341.03	10.75	9.62	11.13	13.96	5.42077160182783	4.12573784007592e-53	1.43827805258202e-51
1332	hsa-miR-6507-5p	0	2.3	10.09	0	0	0	0	5.49203402474333	0.392566041573623	0.521858468187031
1333	hsa-miR-452-5p	204.58	503.5	165.47	4.14	4.24	4.41	4.52	5.50055512706127	1.17295670540628e-39	2.58256257067523e-38
1334	hsa-miR-1273g-3p	142.96	6.9	9.33	0.91	0.57	1.34	0.62	5.5445371183466	7.45808995148786e-08	3.33092629505953e-07
1335	hsa-miR-6514-3p	4.11	1.38	5.04	0	0	0	0	5.63289474307934	0.0232042249046153	0.0501227233309676
1336	hsa-miR-1228-5p	0.82	6.44	13.12	0	0	0.19	0	5.63334640150204	0.000417002669993536	0.00129539195752943
1337	hsa-miR-23b-5p	39.44	43.72	40.36	0.83	0	0.77	0.41	5.64136755154267	1.00349858493855e-11	5.77702167017376e-11
1338	hsa-miR-214-5p	0.82	21.63	61.55	0.17	0	0.58	0.41	5.64794291291683	9.80318747857175e-10	4.92120011424302e-09
1339	hsa-miR-3611	1.64	2.76	8.07	0	0	0	0	5.68771405368532	2.57333425434743e-05	9.47077562817016e-05
1340	hsa-miR-3607-5p	3.29	4.6	29.26	0	0	0.38	0	5.73640950141596	0.00196131862686235	0.00530485964808674
1341	hsa-miR-125b-1-3p	621.12	774.13	909.07	10.59	7.92	11.9	4.52	5.77413439227497	1.85849670777795e-23	2.04597663882573e-22
1342	hsa-miR-6726-3p	3.29	2.76	6.05	0	0	0	0	5.7746415372455	0.0390848352603392	0.0789878715808787
1343	hsa-miR-122-5p	4.93	12.43	321.86	0.66	1.41	0.96	0.82	5.77939734836385	5.52363249282019e-12	3.1945432158937e-11
1344	hsa-miR-378f	19.86	36.55	20.09	0.19	0.14	0.1	0.68	5.81413264009893	1.76967761472491e-13	1.12365664319727e-12
1345	hsa-let-7a-3p	4.52	11.97	29.26	0.17	0.28	0.1	0	5.82671007938615	4.91800161709543e-12	2.85745001363647e-11
1346	hsa-let-7a-3p	4.52	11.51	27.24	0.17	0.28	0.1	0	5.82671007938615	4.91800161709543e-12	2.85745001363647e-11
1347	hsa-miR-6808-3p	3.29	4.14	5.04	0	0	0	0	5.86222550247754	0.0590627486566445	0.112308711460741
1348	hsa-miR-4683	4.11	2.76	6.05	0	0	0	0	5.90718944767255	0.0744473244320311	0.135999115228819
1349	hsa-miR-6787-3p	3.29	0.92	11.1	0	0	0	0	5.97093857075978	0.290572107213456	0.412987536299985
1350	hsa-miR-378e	3.56	6.46	3.03	0	0	0	0	5.97767403235825	0.000333770276253758	0.00105511762392561
1351	hsa-miR-450a-1-3p	4.93	0.92	9.08	0	0	0	0	6.02082296383772	5.91409470069085e-05	0.000207323710876174
1352	hsa-miR-514a-5p	1.37	1.34	7.4	0	0	0	0.14	6.19702900694607	0.00066170911450587	0.00198671037967671
1353	hsa-miR-514a-5p	1.37	1.34	7.4	0	0	0	0.14	6.19702900694607	0.00066170911450587	0.00198671037967671
1354	hsa-miR-514a-5p	1.37	1.34	7.4	0	0	0	0.14	6.19702900694607	0.00066170911450587	0.00198671037967671
1355	hsa-miR-218-5p	3737	9155.13	9392.85	70.48	62.25	66.2	32.23	6.28479125276592	1.1692023379746e-109	1.63038770462014e-107
1356	hsa-miR-218-5p	3723.85	9069.52	9353.5	69.33	59.99	63.51	31.82	6.28479125276592	1.1692023379746e-109	1.63038770462014e-107
1357	hsa-miR-32-5p	250.58	338.74	610.42	2.32	3.4	2.3	3.7	6.40311803479471	4.05928258371413e-53	1.43827805258202e-51
1358	hsa-miR-506-3p	10.68	14.27	28.25	0.17	0	0.19	0	6.46779176650527	1.0395667221179e-09	5.19783361058948e-09
1359	hsa-miR-1291	27.11	6.9	93.83	0.17	0	0.19	0.82	6.58499197296244	6.86951226007399e-10	3.51887260669096e-09
1360	hsa-miR-378c	723.01	949.94	691.08	5.67	5.59	4.96	5.2	6.59572666855337	2.63379467547085e-107	3.00492028883265e-105
1361	hsa-miR-642a-5p	4.11	7.59	11.1	0	0	0	0	6.67523892273126	8.65140920217252e-06	3.31021906973369e-05
1362	hsa-miR-4301	4.11	11.51	6.05	0	0	0	0	6.68920266193574	0.000595376608112433	0.00182243327605147
1363	hsa-miR-378d	70.6	79.81	45.94	0.37	0.42	0.48	0.41	6.70053519191032	3.39130738155831e-39	7.33808752388909e-38
1364	hsa-miR-378d	71.56	81.54	47.71	0.37	0.42	0.38	0.41	6.70053519191032	3.39130738155831e-39	7.33808752388909e-38
1365	hsa-miR-24-3p	4066.87	5430.39	8206.82	41.28	28.16	41.35	21.97	6.75786559400647	2.70841219586247e-164	5.665095509679e-162
1366	hsa-miR-24-3p	4066.04	5424.87	8188.66	40.95	28.16	40.58	21.56	6.75786559400647	2.70841219586247e-164	5.665095509679e-162
1367	hsa-miR-1290	19.31	49.25	23.71	0.17	0	0.29	0	6.90133579269728	2.4587239411882e-11	1.38995430008612e-10
1368	hsa-miR-7151-3p	9.86	7.36	7.06	0	0	0	0	6.93979505296252	0.0615465092822634	0.116299397411107
1369	hsa-miR-378b	6.37	10.59	9.59	0	0.07	0	0	7.00410825255378	4.59253554365693e-09	2.20828816371243e-08
1370	hsa-miR-145-5p	360.68	299.16	1274.31	2.65	1.98	3.84	2.46	7.0290927069541	1.02227844459989e-45	2.61828458769971e-44
1371	hsa-miR-509-3-5p	83.8	59.37	121.07	0.5	0	0.19	1.23	7.07124520030481	2.19691937378513e-27	2.93312107883015e-26
1372	hsa-miR-509-5p	8.22	4.6	13.12	0.08	0	0	0	7.14846626327718	5.55422538751849e-10	2.89234558561648e-09
1373	hsa-miR-509-5p	8.22	4.6	13.12	0.08	0	0	0	7.14846626327718	5.55422538751849e-10	2.89234558561648e-09
1374	hsa-miR-1263	6.57	18.41	3.03	0	0	0	0	7.15692397564754	5.26626691960502e-05	0.000186173661524065
1375	hsa-miR-508-5p	10.68	5.52	16.14	0	0	0	0	7.19792393157711	6.79847683819512e-09	3.24414008818817e-08
1376	hsa-miR-367-3p	12.32	43.72	39.35	0.17	0	0.19	0	7.37123532310587	1.81690298193378e-13	1.14583580016427e-12
1377	hsa-miR-1277-3p	6.57	13.35	18.16	0	0	0	0	7.39677651949988	6.78594714295238e-06	2.63664509733908e-05
1378	hsa-miR-199a-5p	35.05	362.36	883.51	1.16	1.37	1.82	0.62	7.42965348865287	6.07628978676637e-32	9.90356322388544e-31
1379	hsa-miR-199a-5p	35.05	362.82	883.51	1.16	1.37	1.82	0.62	7.42965348865287	6.07628978676637e-32	9.90356322388544e-31
1380	hsa-miR-490-5p	119.13	192.84	527.68	0.17	0.28	0.77	2.46	7.56445941635359	6.94339918667321e-10	3.54226259320117e-09
1381	hsa-miR-422a	27.39	43.95	39.52	0.08	0	0	0.21	7.62915250913894	1.50734611277926e-14	1.02255101164215e-13
1382	hsa-miR-1248	79.69	27.61	204.82	0.33	0	0.58	0	7.78555590365738	1.6517802416636e-14	1.11306801850587e-13
1383	hsa-miR-7151-5p	18.07	21.17	11.1	0	0	0	0	8.0020166035754	0.0146596928323106	0.0329121905269228
1384	hsa-miR-133a-3p	3760.41	4174.85	5944.75	11.28	10.71	11.58	11.09	8.01826850614444	0	0
1385	hsa-miR-133a-3p	3760.41	4174.85	5944.75	11.28	10.71	11.58	11.09	8.01826850614444	0	0
1386	hsa-miR-499a-3p	9.04	29.92	27.24	0	0	0	0	8.20364487517114	0.10780946135288	0.186364840217445
1387	hsa-miR-585-3p	72.3	259.58	194.73	0.83	0	0.19	0	8.36400567134457	1.42283852003705e-25	1.73365275985096e-24
1388	hsa-miR-514a-3p	30.12	23.28	59.19	0.06	0	0.06	0.14	8.60670824334192	2.00062243195646e-17	1.6410334327486e-16
1389	hsa-miR-514a-3p	30.12	23.28	59.19	0.06	0	0.06	0.14	8.60670824334192	2.00062243195646e-17	1.6410334327486e-16
1390	hsa-miR-514a-3p	30.12	23.28	59.19	0.06	0	0.06	0.14	8.60670824334192	2.00062243195646e-17	1.6410334327486e-16
1391	hsa-miR-24-1-5p	31.22	45.1	69.62	0	0	0	0.41	8.63308040560122	3.68495718507724e-15	2.59810183554603e-14
1392	hsa-miR-483-5p	57.51	45.1	2804.89	0.17	1.13	0.58	2.46	8.83703544302355	7.01592171215869e-18	6.0724012060408e-17
1393	hsa-miR-143-3p	162552.19	137554.73	114539.37	183.99	226.09	200.52	188.46	8.8864628717864	2.44449214189326e-83	2.04522509205069e-81
1394	hsa-miR-3591-5p	24.65	67.2	21.19	0	0	0	0	9.12630746057153	9.22711107890382e-13	5.6764825509923e-12
1395	hsa-let-7b-5p	11.91	133.01	69.11	0	0.28	0	0	9.19248027067547	1.23279010358612e-12	7.36738847619326e-12
1396	hsa-miR-378g	38.89	44.07	44.65	0.06	0	0.06	0	9.24863423455722	3.42594630525536e-18	3.00668714202481e-17
1397	hsa-miR-206	47.38	39.58	37.33	0	0	0	0	9.27916669600736	1.0399432976695e-14	7.17103757458912e-14
1398	hsa-miR-100-5p	87487.31	98379.19	37015.96	100.85	71.59	94.12	24.63	9.47239768423565	6.9282613089461e-33	1.19109149900375e-31
1399	hsa-miR-490-3p	1647.29	3755.11	3510.15	3.47	1.7	1.54	3.7	9.49829022204654	1.10257288570934e-39	2.47094459208076e-38
1400	hsa-miR-133a-5p	155.28	243.7	200.28	0.25	0	0.19	0.21	9.54917380314407	2.7981478625704e-42	6.50310290282566e-41
1401	hsa-miR-133a-5p	155.28	243.7	200.28	0.25	0	0.19	0.21	9.54917380314407	2.7981478625704e-42	6.50310290282566e-41
1402	hsa-miR-675-5p	133.92	42.34	1884.72	0.5	0.28	0.19	0.82	9.64045841316426	6.49590239848473e-21	6.36902930476432e-20
1403	hsa-miR-208a-5p	49.3	37.74	119.06	0	0	0	0	9.81093366886181	0.125948274361091	0.21245307032684
1404	hsa-miR-483-3p	43.54	8.74	8216.91	1.49	1.7	2.11	0	9.81995137840244	5.69934405480454e-14	3.74485695747628e-13
1405	hsa-miR-145-3p	996.59	1084.33	1004.92	0.66	0	0	0.82	10.9377821066589	3.13107925797462e-51	9.35596302085274e-50
1406	hsa-miR-208b-3p	189.79	484.17	1189.56	0	0	0	0.82	11.2129601986072	1.09186669094296e-06	4.53739303686562e-06
1407	hsa-miR-133b	311.38	358.99	375.33	0.11	0.09	0.06	0	11.5675801643824	8.93379958127293e-27	1.14407331372424e-25
1408	hsa-miR-675-3p	43.54	24.85	1167.36	0	0	0	0	12.0739184994761	5.3208445026316e-16	3.97479753023968e-15
1409	hsa-miR-499a-5p	7275.99	10342.55	11177.18	1.49	0.85	0.58	0.82	12.6021105999229	1.07187701021087e-178	3.36301411953662e-176
1410	hsa-miR-143-5p	1116.54	1404.2	1188.55	0	0.28	0	0.41	12.7192416642567	5.76261254908897e-38	1.16646431437204e-36
1411	hsa-miR-1-3p	99603.39	23042.05	24153.71	0.41	0.71	0.67	0.62	15.9372099202181	3.86034250338457e-96	3.72671526288279e-94
1412	hsa-miR-208a-3p	2048.22	5245.83	7527.8	0	0	0	0	15.9640463037972	7.83428452341354e-46	2.04833897435083e-44
