# Supplementary material for: Identification of the miRNAome of early mesoderm progenitor cells and cardiomyocytes derived from human pluripotent stem cells
Source: Sci Rep. 2018 May 23;8:8072. doi: 10.1038/s41598-018-26156-3 (PMC5966391; doi:10.1038/s41598-018-26156-3)
Supplement: Supplementary file 18 — Supplemental file 17 [file 41598_2018_26156_MOESM18_ESM.csv]

	microRNA	M_NPC1	M_NPC2	M_NPC3	M_NPC4	CM1	CM2	CM3	log2FoldChange	pvalue	padj
1	hsa-miR-219a-2-3p	5201.65	5631.03	5569.05	5510.14	0	0.46	1.01	-13.731918888697	1.4747631052091e-32	2.41189105307615e-31
2	hsa-miR-124-3p	108.78	118.98	97.04	107.79	0	0.15	0.34	-9.63948377988012	1.1075675796133e-20	1.00773050201435e-19
3	hsa-miR-124-3p	108.45	118.75	96.34	107.79	0	0.15	0.34	-9.63948377988012	1.1075675796133e-20	1.00773050201435e-19
4	hsa-miR-124-3p	108.45	118.75	96.34	107.79	0	0.15	0.34	-9.63948377988012	1.1075675796133e-20	1.00773050201435e-19
5	hsa-miR-216a-3p	265.26	261.47	301.36	250.62	0	0.46	1.01	-9.38081619057698	3.10361109559254e-20	2.72779968401739e-19
6	hsa-miR-124-5p	20.25	29.69	25.13	20.04	0	0	0	-9.22791280691689	3.08841431160131e-14	2.06747735263673e-13
7	hsa-miR-124-5p	20.25	29.69	25.13	20.04	0	0	0	-9.22791280691689	3.08841431160131e-14	2.06747735263673e-13
8	hsa-miR-124-5p	20.25	29.69	25.13	20.04	0	0	0	-9.22791280691689	3.08841431160131e-14	2.06747735263673e-13
9	hsa-miR-219a-1-3p	1472.45	1175.71	1217.55	1281.55	3.29	2.76	6.05	-8.62653909460937	4.37025528388163e-95	3.76424655118338e-93
10	hsa-miR-548ah-5p	31.39	51.74	37.23	43.61	0	0	0	-8.42967618550708	9.94972753946357e-12	5.73886070579774e-11
11	hsa-miR-92b-3p	289094.28	273652.88	280212.12	300049.17	1178.71	1340.38	1419.6	-7.92015358025536	6.24349968032563e-143	8.96289065220079e-141
12	hsa-miR-130b-3p	4553.85	4801.39	4635.99	4673.33	21.36	17.26	41.37	-7.72984543147523	7.36560467910608e-223	3.17212041513502e-220
13	hsa-miR-153-5p	21.94	33.89	20.01	23.28	0	0	0	-7.69767058775184	3.93094911312491e-10	2.08146977629401e-09
14	hsa-miR-1286	23.29	16.71	10.24	12.2	0	0	0	-7.0218554858191	7.27607006045608e-09	3.53193038808048e-08
15	hsa-miR-7977	439.4	432.5	407.95	474.11	4.11	4.14	4.04	-6.91309093222106	2.86281758635747e-72	1.68125469162448e-70
16	hsa-miR-20b-3p	40.84	54.49	44.45	52.43	0	0.46	1.01	-6.8911378791576	6.8408965946662e-12	3.96342529161826e-11
17	hsa-miR-18b-3p	57.71	48.31	42.47	44.41	0.82	0.46	0	-6.88805476709733	4.61806726641949e-11	2.57178573629913e-10
18	hsa-miR-548ah-3p	35.14	57.98	47.02	45.71	0.21	0.31	0.67	-6.83617340120283	2.95374796365123e-11	1.6737905127357e-10
19	hsa-miR-216b-5p	426.58	481.73	536.17	515.69	1.64	5.98	8.07	-6.76173495130147	2.07628088910611e-62	9.25018934043138e-61
20	hsa-miR-548p	32.52	54.15	44.46	41.92	0.21	0.31	0.67	-6.73385625741887	5.23767873627125e-11	2.89191492618053e-10
21	hsa-miR-5100	23.62	25.87	19.55	29.15	0	0	1.01	-6.7327340666183	5.21608326263765e-08	2.38977999125101e-07
22	hsa-miR-153-3p	45.9	82.08	57.6	61.69	0	0.23	2.52	-6.64119823458872	1.25381511171652e-19	1.06574284495904e-18
23	hsa-miR-153-3p	45.9	82.08	57.6	61.69	0	0.23	2.52	-6.64119823458872	1.25381511171652e-19	1.06574284495904e-18
24	hsa-miR-1247-3p	575.07	380.53	553.39	493.77	1.64	0.46	23.21	-6.47757507967062	8.56852144610258e-23	8.7861346891782e-22
25	hsa-miR-1251-5p	111.71	143.1	110.07	113.67	1.64	1.38	2.02	-6.376731051931	1.63445995651042e-20	1.44638511219963e-19
26	hsa-miR-4454	43.87	56.55	46.66	42.48	0	0.46	2.02	-6.28524190867577	4.16542384237078e-13	2.5998684078952e-12
27	hsa-miR-548h-5p	5.4	5.67	6.24	4.86	0	0.21	0	-6.09833680117423	1.37772914249892e-09	7.00797658310476e-09
28	hsa-miR-548h-5p	5.4	5.67	6.24	4.86	0	0.21	0	-6.09833680117423	1.37772914249892e-09	7.00797658310476e-09
29	hsa-miR-548h-5p	5.4	5.67	6.19	4.86	0	0.09	0	-6.09833680117423	1.37772914249892e-09	7.00797658310476e-09
30	hsa-miR-548h-5p	5.4	5.67	6.24	4.86	0	0.21	0	-6.09833680117423	1.37772914249892e-09	7.00797658310476e-09
31	hsa-miR-548h-5p	5.4	5.67	6.24	4.86	0	0.21	0	-6.09833680117423	1.37772914249892e-09	7.00797658310476e-09
32	hsa-miR-216b-3p	8.1	7.56	7.68	7.91	0	0	0	-6.04549352956374	2.73159021535043e-06	1.08591217176392e-05
33	hsa-miR-222-5p	54.67	53.58	39.56	46.55	0	1.84	0	-5.92284915642744	5.00592694732494e-15	3.49603114375342e-14
34	hsa-miR-128-1-5p	115.42	89.75	118.92	113.22	2.46	1.84	2.02	-5.91309771742544	7.58691579926115e-32	1.21015990279573e-30
35	hsa-miR-5002-5p	5.4	6.64	8.61	7.46	0	0	0	-5.90622193116062	1.22674755003915e-06	5.11276720855025e-06
36	hsa-miR-2277-3p	4.72	5.5	4.65	8.81	0	0	0	-5.6579184319609	5.23365345479468e-06	2.02451504898046e-05
37	hsa-miR-219a-5p	9.28	18.55	11.52	12.88	1.64	4.83	5.04	-5.60465140539267	2.0176650389668e-30	3.10336098850608e-29
38	hsa-miR-219a-5p	109.18	196.91	183.49	144.86	0	0.23	0	-5.60465140539267	2.0176650389668e-30	3.10336098850608e-29
39	hsa-miR-16-5p	5284.11	6708.7	5433.15	5336.02	116.25	156.87	121.58	-5.55908450626789	2.47608833977026e-203	7.99776533745795e-201
40	hsa-miR-16-5p	5282.76	6709.62	5433.15	5336.02	115.43	156.87	122.59	-5.55908450626789	2.47608833977026e-203	7.99776533745795e-201
41	hsa-miR-2682-5p	4.39	5.27	5.59	6.1	0	0	0	-5.50115374420168	2.86875517433176e-05	0.000104406526344694
42	hsa-miR-216a-5p	46.57	38.92	40.26	31.19	0	0.92	3.03	-5.28427429530579	3.19286296163659e-13	2.02214654236984e-12
43	hsa-miR-487a-3p	6.75	13.51	7.68	6.55	0	0	1.01	-5.19292892202956	0.000470539009967096	0.00142373864374119
44	hsa-miR-301b	1149.98	2030.53	1513.56	1456.12	18.07	44.64	98.37	-5.16946945826948	3.46065969510257e-80	2.23558616303626e-78
45	hsa-miR-1265	4.39	4.58	4.89	3.16	0	0	0	-5.16268347697028	3.92711706387362e-05	0.000140549452812319
46	hsa-miR-130a-3p	6639.17	7469.45	7434.59	6949.43	77.23	249.68	495.4	-5.06270588330263	2.63802456908474e-114	2.84027311938124e-112
47	hsa-miR-20b-5p	6899.42	8853.02	6924.25	7687.04	263.46	166.45	350.44	-5.04201853781799	7.93068715786714e-83	6.40402987997771e-81
48	hsa-miR-182-5p	2110.97	1638.89	1308.31	1503.47	25.47	46.02	127.13	-4.99212304930779	6.18668625136767e-81	4.70188155103943e-79
49	hsa-miR-92a-3p	179042.51	170811.45	180964.88	174657.87	5901.75	4893.44	5129.52	-4.95538760566585	1.16046057715513e-80	7.89113192465485e-79
50	hsa-miR-92a-3p	129717.45	123905.69	131736.12	126402.36	5821.23	4822.11	5034.68	-4.95538760566585	1.16046057715513e-80	7.89113192465485e-79
51	hsa-miR-18b-5p	199.28	332.91	243.65	284.85	6.57	9.43	14.63	-4.89600924397961	9.88772056330882e-75	6.08330236561666e-73
52	hsa-miR-217	115.42	133.94	113.33	106.21	1.64	6.9	5.04	-4.77429996521013	1.38372356753974e-30	2.15394078224259e-29
53	hsa-miR-9-5p	1483.81	1914.83	1866.98	1465.2	68.47	80.54	49.78	-4.74569303531014	1.12460395108386e-46	3.09146447829862e-45
54	hsa-miR-9-5p	1483.81	1914.83	1866.98	1464.75	68.47	80.54	49.78	-4.74569303531014	1.12460395108386e-46	3.09146447829862e-45
55	hsa-miR-9-5p	1483.81	1915.17	1867.21	1464.52	68.47	80.54	49.78	-4.74569303531014	1.12460395108386e-46	3.09146447829862e-45
56	hsa-miR-1247-5p	507.24	516.07	632.05	595.24	0.82	1.84	96.86	-4.7284443534796	2.85761061749366e-09	1.44220035851633e-08
57	hsa-miR-488-5p	5.74	7.78	5.82	4.75	0	0.46	0	-4.70260493554196	0.000144723543277287	0.000484411445373716
58	hsa-miR-4689	4.05	2.06	3.03	2.94	0	0	0	-4.66937175878294	0.000404136713401806	0.00124024853614046
59	hsa-miR-4286	63.11	101.89	94.95	100.56	6.57	1.84	5.04	-4.65541607186836	3.66519630177629e-29	5.14721045858148e-28
60	hsa-miR-4746-5p	49.95	36.18	40.72	35.93	1.64	1.84	2.02	-4.65054112076244	1.50690318340784e-17	1.17284271865237e-16
61	hsa-miR-3939	17.21	15.8	13.96	13.11	0.82	0	2.02	-4.61064984348088	6.39957335030665e-08	2.92164267441562e-07
62	hsa-miR-186-3p	1.69	2.98	3.49	3.16	0	0	0	-4.60081890068989	0.000298310197612771	0.000940040915404145
63	hsa-miR-4648	3.37	2.52	1.86	3.62	0	0	0	-4.58122035155413	0.000426532662098946	0.00130279006957881
64	hsa-miR-3145-3p	4.05	7.56	6.52	3.84	0	0	1.01	-4.57260682682583	0.000194118282748371	0.000638170028780905
65	hsa-miR-301a-3p	1129.73	2212.55	1635.27	1532.05	15.61	59.83	203.3	-4.56877414349749	2.67088336931526e-38	5.47743065580209e-37
66	hsa-miR-5584-5p	2.7	2.52	2.56	3.39	0	0	0	-4.56506945658264	0.000318878997869445	0.000999979770017773
67	hsa-miR-431-5p	21.94	19.23	21.41	20.56	0	2.3	0	-4.43035533150299	4.24723034310719e-09	2.09443572644828e-08
68	hsa-miR-2467-5p	35.77	27.02	26.53	31.19	0	2.76	1.01	-4.42957683990249	2.71392548385425e-14	1.82624569017692e-13
69	hsa-miR-106a-5p	2367.29	3176.62	2352.38	2656.51	133.78	117.13	156.56	-4.42815075807817	3.45252850446681e-59	1.23907411882531e-57
70	hsa-miR-92a-2-5p	15.86	16.26	20.71	16.5	0.82	0.92	1.01	-4.42629304384666	5.54073508966464e-07	2.37828230426801e-06
71	hsa-miR-26a-1-3p	4.72	2.98	6.52	5.42	0	0	1.01	-4.42603913471118	0.00025160853828127	0.000808652317063186
72	hsa-miR-561-5p	61.08	86.32	60.97	65.99	0.82	3.68	7.06	-4.41365316665451	4.54803407962309e-26	5.76084316752259e-25
73	hsa-miR-670-3p	236.58	329.7	261.34	271.63	4.11	17.49	25.22	-4.39751207016929	9.21290434777038e-39	1.91985038989021e-37
74	hsa-miR-4640-3p	2.02	1.83	1.4	4.29	0	0	0	-4.35126893937936	0.000834018565295635	0.00240524996955795
75	hsa-miR-4762-5p	2.36	3.43	1.86	2.03	0	0	0	-4.34458026571564	0.00059789466475188	0.00178401826064533
76	hsa-miR-138-5p	33.41	26.44	26.88	27.91	0	2.3	1.01	-4.31953580536291	1.27490337258826e-25	1.55393882772079e-24
77	hsa-miR-138-5p	31.72	26.44	25.48	25.42	0	2.76	2.02	-4.31953580536291	1.27490337258826e-25	1.55393882772079e-24
78	hsa-miR-454-3p	1553.44	1960.58	1600.6	1722.67	69.01	61.67	192.71	-4.2963514109221	1.6228390676083e-66	8.06426182826893e-65
79	hsa-miR-1276	81.33	82.65	68.18	84.29	4.11	3.68	7.06	-4.28393834148273	5.04375582344781e-35	9.7261679461113e-34
80	hsa-miR-589-3p	15.52	18.32	13.73	14.69	0	1.38	1.01	-4.27325201039068	1.57063109432079e-08	7.43316986762807e-08
81	hsa-miR-4417	5.4	3.21	4.89	4.29	0	0	1.01	-4.27012269804014	0.00111792103462485	0.00318841937469164
82	hsa-miR-25-3p	17661.02	14733.3	16416.72	14697.26	1028.36	858.35	711.31	-4.26997889378262	1.61624801398418e-60	6.32785586081078e-59
83	hsa-miR-31-3p	3.04	1.83	2.33	2.03	0	0	0	-4.26279127234222	0.000645432651251647	0.00190823566457009
84	hsa-miR-1304-3p	73.07	71.66	56.08	67.79	3.29	4.6	4.04	-4.2096386788401	3.99904320192619e-27	5.27220797641698e-26
85	hsa-miR-545-5p	5.06	5.5	2.56	4.07	0	0	1.01	-4.19911924015516	0.000464394501037056	0.00140844529422506
86	hsa-miR-15b-5p	609.5	699.01	719.78	685.41	43.54	29	54.48	-4.18520358018356	4.16803277035478e-28	5.6685245676825e-27
87	hsa-miR-6807-3p	2.7	2.06	1.63	2.03	0	0	0	-4.1402483280348	0.00215585471846796	0.00591372462051084
88	hsa-miR-138-1-3p	2.36	1.83	2.56	1.58	0	0	0	-4.13341987569746	0.00169353614237072	0.00467531772637387
89	hsa-miR-137	4.05	5.95	2.56	3.62	0	0	1.01	-4.11116952878381	0.00161542734957969	0.00446923369519691
90	hsa-miR-3659	10.12	5.72	5.82	6.55	1.64	0	0	-4.06627737439592	0.000134748717921065	0.000454390182324717
91	hsa-miR-3065-3p	85.38	112.65	96.58	83.16	4.93	5.52	10.09	-4.04603277142536	2.33904878869764e-30	3.51401283139227e-29
92	hsa-miR-31-5p	326.01	352.6	278.79	306.21	11.5	23.93	32.29	-4.02623923002741	2.94548883949141e-62	1.26852386020764e-60
93	hsa-miR-629-3p	5.4	6.64	6.98	7.01	0.82	0.46	0	-4.00599527839298	0.000161891606092558	0.00053908235843192
94	hsa-miR-577	12.15	11.91	6.05	7.46	0.82	0.92	0	-3.9385494288491	1.87177746723003e-05	6.88984754319431e-05
95	hsa-miR-4482-3p	25.31	27.48	17.22	16.5	1.64	2.3	0	-3.92916153794749	6.48975656925247e-11	3.55286673198059e-10
96	hsa-miR-4523	1.01	2.29	1.86	1.81	0	0	0	-3.90069694293495	0.00242061602218372	0.00658407558033972
97	hsa-miR-6886-5p	4.39	0.69	4.89	3.16	0	0.46	0	-3.8575840968257	0.00393289278435511	0.0100619752027461
98	hsa-miR-28-3p	9199.16	7758.29	6661.87	7695.4	540.61	615.34	718.37	-3.81719454726722	1.74490665492433e-182	4.50883879632447e-180
99	hsa-miR-151a-5p	6574.14	6996.96	7043.13	6967.77	181.57	1123.83	359.19	-3.80628528530069	1.43670378047396e-32	2.37977087740046e-31
100	hsa-miR-363-3p	11265.91	15302.27	12890.66	12814.82	1268.53	689.44	1042.25	-3.79371963435754	1.75618655243993e-55	5.97103427829574e-54
101	hsa-miR-7974	54.34	54.26	41.89	51.98	4.11	4.14	4.04	-3.7900726222796	5.85871435296572e-20	5.04630596268781e-19
102	hsa-miR-129-2-3p	259.86	146.31	137.65	185.87	9.86	17.49	18.67	-3.75813738637177	1.7373653680203e-23	1.8862823995649e-22
103	hsa-miR-551a	5.4	5.27	6.75	4.52	0.82	0.46	0	-3.75364516612904	0.000273451752711873	0.000872344850626517
104	hsa-miR-3174	9.11	8.7	14.2	9.72	0.82	1.38	0	-3.71678233312507	3.0866398650832e-06	1.21955312100535e-05
105	hsa-miR-6836-5p	2.36	1.14	1.16	1.58	0	0	0	-3.71079065698624	0.0099121459926289	0.0230747614819397
106	hsa-miR-4515	1.35	1.6	1.4	1.81	0	0	0	-3.70693914574139	0.00584516363850871	0.0142489649451948
107	hsa-miR-33b-3p	1.69	5.27	2.79	2.26	0	0	1.01	-3.70339401818861	0.00300224677503244	0.00796489288160556
108	hsa-miR-550a-3p	13.07	16.45	14.89	12.7	1.1	0.61	2.56	-3.70194890737128	2.6625568587185e-19	2.23378146848331e-18
109	hsa-miR-550a-3p	13.07	16.45	14.89	12.7	1.1	0.61	2.56	-3.70194890737128	2.6625568587185e-19	2.23378146848331e-18
110	hsa-miR-550a-3p	13.07	16.45	14.89	12.7	1.1	0.61	2.56	-3.70194890737128	2.6625568587185e-19	2.23378146848331e-18
111	hsa-miR-670-5p	1.69	3.21	3.72	3.16	0	0.46	0	-3.70085744855388	0.00323588804951939	0.00851480114048688
112	hsa-miR-323b-3p	10.8	10.3	9.54	11.53	0	0.46	3.03	-3.69959198946201	0.000251575878697868	0.000808652317063186
113	hsa-miR-488-3p	16.54	19.69	13.73	11.53	0	2.3	1.01	-3.69291453593913	4.17757521008797e-08	1.92079258769881e-07
114	hsa-miR-625-5p	57.37	72.35	70.51	72.09	9.04	1.84	10.09	-3.69274387418819	1.9656189933792e-27	2.64539556192284e-26
115	hsa-miR-1322	3.04	3.55	2.68	2.37	0	0	1.01	-3.69136693343646	0.00237612161997737	0.00647668593462186
116	hsa-miR-147b	0.67	1.83	1.86	1.58	0	0	0	-3.68125546792034	0.00504138369021181	0.0125258994764493
117	hsa-miR-3074-3p	10.46	10.07	11.17	8.81	0	1.84	0	-3.66724535919937	1.78734867920536e-06	7.26180658343812e-06
118	hsa-miR-183-3p	3.37	0.92	0.47	1.58	0	0	0	-3.6467668329626	0.00390259585903339	0.0100042735116491
119	hsa-miR-2276-3p	3.04	2.29	3.49	2.71	0	0	1.01	-3.64477578792927	0.00338207761043661	0.00884543375037266
120	hsa-miR-3942-5p	1.01	1.14	1.16	2.49	0	0	0	-3.64362585250329	0.00591298035650121	0.0143600951515029
121	hsa-miR-548e-5p	2.36	4.14	2.11	2.94	0	0	1.01	-3.64340099201273	0.00298188079536912	0.00792713989221586
122	hsa-miR-636	5.74	5.04	4.89	4.75	0.82	0	1.01	-3.62912304630477	0.000439078206797649	0.00133553906191409
123	hsa-miR-93-5p	6855.66	8126.22	7684.64	7544.22	430.51	626.39	1215.79	-3.60441127414306	3.7413970547854e-57	1.30645540399534e-55
124	hsa-miR-1305	3.37	8.01	3.96	4.29	0	0.46	1.01	-3.59884792690438	0.000700513800304655	0.00205696324998549
125	hsa-miR-3177-5p	1.69	3.66	2.33	3.16	0	0.46	0	-3.58223988365475	0.0031340486079888	0.00829752213426544
126	hsa-miR-7156-5p	1.01	1.37	2.33	0.9	0	0	0	-3.57872133173339	0.0285375596767169	0.0604434870529806
127	hsa-miR-29c-3p	38.14	66.02	46.15	40.9	0.82	5.52	7.06	-3.57473250804712	2.87804692930177e-23	3.07308812616355e-22
128	hsa-miR-548i	2.72	1.6	1.34	1.81	0.41	0.12	0	-3.57468140021103	7.74396191602264e-05	0.000265389888474834
129	hsa-miR-548i	2.72	1.6	1.34	1.81	0.41	0.12	0	-3.57468140021103	7.74396191602264e-05	0.000265389888474834
130	hsa-miR-548i	2.72	1.6	1.34	1.81	0.41	0.12	0	-3.57468140021103	7.74396191602264e-05	0.000265389888474834
131	hsa-miR-548i	2.72	1.6	1.34	1.81	0.41	0.12	0	-3.57468140021103	7.74396191602264e-05	0.000265389888474834
132	hsa-miR-887-3p	412.07	440.52	361.17	353.44	17.25	30.38	79.71	-3.54634727107317	1.69434809633219e-52	5.09092497781673e-51
133	hsa-miR-19a-5p	1.69	1.14	1.63	1.13	0	0	0	-3.545694568854	0.00572558875963282	0.0140345476510802
134	hsa-miR-18a-3p	215.32	182.02	173.25	181.58	8.22	17.03	34.3	-3.54288324336144	1.08264508512386e-39	2.37080923725429e-38
135	hsa-miR-197-5p	2.36	2.06	3.49	2.71	0.82	0	0	-3.53780301442908	0.00463167224560726	0.0116877354322746
136	hsa-miR-4713-5p	3.71	2.52	2.09	2.49	0.82	0	0	-3.5309069558739	0.00573548077381605	0.0140345476510802
137	hsa-miR-1468-5p	79.65	75.33	86.34	89.26	8.22	9.2	6.05	-3.51284059800011	7.46890770900376e-21	7.04367062776121e-20
138	hsa-miR-7-2-3p	1.35	2.29	0.47	1.36	0	0	0	-3.51160404122464	0.00718318321657555	0.0171230123908037
139	hsa-miR-222-3p	3923.6	3920.01	2919.61	3709.29	102.7	294.55	886.87	-3.50364692190729	8.11839852457623e-27	1.05949200946995e-25
140	hsa-miR-493-3p	1.35	2.29	0.7	1.13	0	0	0	-3.503202424028	0.0338156474750012	0.0694591677864889
141	hsa-miR-2681-5p	2.36	0.69	1.16	1.13	0	0	0	-3.47550747756242	0.0157282475508863	0.0353406884099916
142	hsa-miR-204-5p	1854.82	1714.91	1757.45	1925.94	77.23	124.27	461.6	-3.44989418389517	3.73088377381216e-20	3.25696069984143e-19
143	hsa-miR-4761-3p	1.69	0.69	2.09	0.68	0	0	0	-3.43037780805167	0.0101974832958452	0.0236537673576875
144	hsa-miR-1251-3p	0	1.14	2.09	1.58	0	0	0	-3.38742705635181	0.0322239353024565	0.066613319057238
145	hsa-miR-548d-5p	2.82	3.52	3.1	1.68	0.26	0.25	0.5	-3.37375962298408	0.000135050952022207	0.000454390182324717
146	hsa-miR-548d-5p	2.31	4.92	3.29	3.72	0.26	0.25	0.5	-3.37375962298408	0.000135050952022207	0.000454390182324717
147	hsa-miR-4664-3p	2.36	1.37	2.79	2.94	0	0.46	0	-3.36925100613168	0.00555450692469788	0.0136693770413517
148	hsa-miR-409-3p	153.89	134.4	151.73	152.54	3.29	19.33	33.3	-3.36499243965232	4.56015571316332e-06	1.78450532187059e-05
149	hsa-miR-125b-2-3p	2154.84	1832.82	1757.45	1699.39	230.87	233.34	86.77	-3.35410088600158	8.86806549733326e-21	8.24283498025509e-20
150	hsa-miR-4687-5p	2.36	1.83	1.86	3.16	0	0.46	0	-3.32848732053374	0.00696749924309133	0.0166703870779148
151	hsa-miR-448	9.45	16.71	6.28	7.68	0	1.38	2.02	-3.3165544633091	1.06659330058784e-05	4.01760508559618e-05
152	hsa-miR-33b-5p	1.01	1.83	0.93	0.9	0	0	0	-3.30111587921781	0.0115230245084623	0.0265378746255495
153	hsa-miR-1299	8.77	7.56	8.38	7.91	1.64	0	2.02	-3.29906873956866	1.94773602152035e-05	7.1490765335349e-05
154	hsa-miR-941	376.3	313.5	352.09	351.29	31.43	43.72	46.66	-3.28617871478315	7.77664349537742e-60	2.87069239886503e-58
155	hsa-miR-941	376.3	313.5	352.09	351.29	31.43	43.72	46.66	-3.28617871478315	7.77664349537742e-60	2.87069239886503e-58
156	hsa-miR-941	376.3	313.5	352.09	351.29	31.43	43.72	46.66	-3.28617871478315	7.77664349537742e-60	2.87069239886503e-58
157	hsa-miR-941	376.3	313.5	352.09	351.29	31.43	43.72	46.66	-3.28617871478315	7.77664349537742e-60	2.87069239886503e-58
158	hsa-miR-191-5p	57586.01	42670.92	55708.42	46872.04	3823.67	5374.7	9969.46	-3.27214559553792	8.44545682117534e-81	6.06196122942141e-79
159	hsa-miR-5683	2.7	5.95	3.49	3.39	0	0.46	1.01	-3.26004554762144	0.00477252613368176	0.0119730170188676
160	hsa-miR-5094	1.35	1.14	0.93	1.13	0	0	0	-3.24689295002923	0.0111326592049184	0.0256846351656332
161	hsa-miR-664b-3p	1.69	0.46	2.09	0.23	0	0	0	-3.21988116950404	0.0206461383527068	0.0449828174564877
162	hsa-miR-767-5p	98.21	84.26	88.9	90.39	3.29	8.28	27.24	-3.20418823929414	4.02928630005556e-17	3.09871303551892e-16
163	hsa-miR-4497	3.04	1.37	1.63	2.49	0	0	1.01	-3.19827241545985	0.0189323966916901	0.0416740730384659
164	hsa-miR-135a-3p	38.47	32.97	33.74	35.93	2.46	3.68	8.07	-3.19693816971682	3.64867555267336e-18	2.90993136669999e-17
165	hsa-miR-181b-5p	4299.44	4141.82	5270.25	4384.15	238.47	555.78	1087.9	-3.19176122125974	6.37929401372634e-51	1.87319269675783e-49
166	hsa-miR-181b-5p	4460.08	4358.64	5518.09	4593.18	249.15	577.18	1164.58	-3.19176122125974	6.37929401372634e-51	1.87319269675783e-49
167	hsa-miR-4682	1.35	0.69	0.7	1.58	0	0	0	-3.18848139240475	0.0281611979139013	0.0597442819454194
168	hsa-miR-3940-3p	2.7	1.37	1.63	2.71	0	0	1.01	-3.18561247554051	0.0240556912353907	0.0515422107398421
169	hsa-miR-486-5p	410.38	286.89	360.59	340.1	44.37	47.4	31.78	-3.17824737504856	1.19686437002309e-23	1.32166561202549e-22
170	hsa-miR-486-5p	418.48	293.53	366.64	348.47	46.01	47.87	31.78	-3.17824737504856	1.19686437002309e-23	1.32166561202549e-22
171	hsa-miR-15a-5p	166.04	277.04	187.8	197.28	18.9	25.77	35.31	-3.16259540618872	2.44150736857469e-66	1.16830648896241e-64
172	hsa-miR-548ag	0.39	0	0	0	0.16	0.09	0	-3.1594450373358	0.0143914650872404	0.0325635252061551
173	hsa-miR-548ag	0.55	0.88	0.97	1.32	0.16	0.09	0	-3.1594450373358	0.0143914650872404	0.0325635252061551
174	hsa-miR-99a-3p	55.68	63.88	71.21	62.15	5.75	11.05	5.04	-3.15417768474728	6.62304139247994e-25	7.77906316280371e-24
175	hsa-miR-548c-5p	1.08	1.41	0.88	0.88	0	0.12	0	-3.15368221913025	0.0125870029859778	0.0286814953401822
176	hsa-miR-548o-5p	1.08	1.41	0.88	0.88	0	0.12	0	-3.15368221913025	0.0125870029859778	0.0286814953401822
177	hsa-miR-4641	1.01	1.37	1.63	0.23	0	0	0	-3.15284927803091	0.0721761120841258	0.132459569336208
178	hsa-miR-221-3p	2520.34	2402.47	2183.54	2337.79	149.53	254.97	608.4	-3.14667055584924	2.01664049987661e-46	5.42812401216788e-45
179	hsa-miR-4792	99.9	92.73	80.05	97.4	8.22	9.67	20.18	-3.14390705887126	6.47354975430152e-11	3.55286673198059e-10
180	hsa-miR-1285-3p	49.95	48.08	35.72	40.45	6.16	4.6	5.04	-3.13148621975614	3.22743835913648e-30	4.73846631818674e-29
181	hsa-miR-1285-3p	39.49	38.69	27.34	30.96	5.34	4.14	5.04	-3.13148621975614	3.22743835913648e-30	4.73846631818674e-29
182	hsa-miR-105-3p	1.52	2.18	2.09	1.36	0.41	0	0.5	-3.12998431354492	0.00380853944574693	0.00980205769702199
183	hsa-miR-105-3p	1.52	2.18	2.09	1.58	0.41	0	0.5	-3.12998431354492	0.00380853944574693	0.00980205769702199
184	hsa-miR-4741	12.49	9.85	9.77	9.72	0	2.3	1.01	-3.12001372268838	1.10016990550513e-06	4.60006316476578e-06
185	hsa-miR-2277-5p	36.79	42.36	37.7	45.2	7.39	3.22	6.05	-3.11666809888791	1.0392707221912e-13	6.74742599533179e-13
186	hsa-miR-3684	0.67	2.52	0.7	0.23	0	0	0	-3.10255212202975	0.0233058319498961	0.0502690064762367
187	hsa-miR-4745-5p	2.02	4.12	3.96	3.84	0.82	0	1.01	-3.09574108628466	0.00384003128383268	0.00986346007696189
188	hsa-miR-33a-3p	4.39	6.41	6.28	3.62	0.82	0.46	1.01	-3.07766237360876	0.000813301058975944	0.00235602010806484
189	hsa-miR-588	0.67	0.46	1.63	1.13	0	0	0	-3.07204747082019	0.0424146823061572	0.0839200146088133
190	hsa-miR-1908-3p	12.82	9.16	10.7	14.46	1.64	1.84	1.01	-3.06825999362948	1.76904850607923e-06	7.21012829607056e-06
191	hsa-miR-548am-5p	1.05	1.29	0.88	0.76	0	0.12	0	-3.06723769052712	0.0149267739507395	0.033656879484041
192	hsa-miR-3681-5p	6.41	4.12	1.86	1.81	0	0	2.02	-3.05383078824523	0.00822666025931875	0.0193603735064478
193	hsa-miR-1915-5p	6.41	6.18	6.75	4.29	2.46	0	0	-3.03287285448932	0.00521481842485077	0.0129071751051862
194	hsa-miR-548at-5p	0.34	2.06	0.47	0.9	0	0	0	-3.02791706355351	0.0200140997388817	0.0438274862078562
195	hsa-miR-4707-3p	2.02	1.83	0.7	2.94	0	0.46	0	-3.02356393880626	0.0170307123996221	0.0380029022803311
196	hsa-miR-193b-3p	124.19	133.48	145.45	127.68	22.18	11.51	24.21	-3.01984822775237	4.16266620355432e-28	5.6685245676825e-27
197	hsa-miR-181a-5p	10767.28	12034.85	14014.2	12376.41	531.36	1308.81	4325.63	-3.01735761246575	3.19382194795782e-26	4.12625624648968e-25
198	hsa-miR-181a-5p	10767.28	12033.93	14013.27	12375.73	531.36	1308.81	4325.63	-3.01735761246575	3.19382194795782e-26	4.12625624648968e-25
199	hsa-miR-4501	0	0.23	1.63	1.81	0	0	0	-3.01592938037142	0.0883666525023737	0.155867157438603
200	hsa-miR-1260a	259.86	308.98	242.72	392.76	46.83	29.23	49.44	-3.01431481001331	7.64318242224746e-24	8.51292387029631e-23
201	hsa-miR-221-5p	82.68	101.89	93.55	101.47	6.57	16.11	18.16	-3.00714185409621	1.57137822768304e-17	1.21570100009969e-16
202	hsa-miR-4517	1.35	2.52	1.63	1.81	0	0	1.01	-2.98673438193526	0.0214539446611562	0.0465075444668017
203	hsa-miR-887-5p	48.26	35.26	40.03	37.06	6.57	5.98	4.04	-2.98260198161373	6.07018511741909e-18	4.81145961454323e-17
204	hsa-miR-30a-3p	1880.13	1804.66	1789.91	1717.13	176.23	230.81	411.15	-2.97837294907357	6.72530044708635e-60	2.55561416989281e-58
205	hsa-miR-1915-3p	1.01	2.29	1.63	2.26	0.82	0	0	-2.96939539529422	0.0290903360756782	0.0611133564386605
206	hsa-miR-2116-3p	2.02	2.75	0.7	1.81	0	0	1.01	-2.95652263912602	0.0206108273783272	0.0449817381297276
207	hsa-miR-3661	36.79	24.27	27.93	23.5	9.04	2.3	1.01	-2.95383056864201	2.61272079039668e-12	1.55559228626383e-11
208	hsa-miR-605-5p	0.34	1.6	1.16	0.45	0	0	0	-2.93643253222169	0.0288265283709631	0.0607515730759932
209	hsa-miR-6862-3p	0.17	0.69	0.23	0.68	0	0	0	-2.92054104287129	0.0438715778795871	0.0862740922685335
210	hsa-miR-6862-3p	0.17	0.69	0.23	0.68	0	0	0	-2.92054104287129	0.0438715778795871	0.0862740922685335
211	hsa-miR-3176	3.37	3.43	2.09	3.39	0	0.46	1.01	-2.9110699944864	0.00542642196258527	0.0133796510985881
212	hsa-miR-6837-3p	4.05	4.35	5.35	4.29	0.82	0.92	0	-2.90773302980097	0.00145123346872615	0.00404966229286001
213	hsa-miR-5690	3.04	1.14	1.63	1.36	0	0	1.01	-2.907483092959	0.0202955328853892	0.0443685761216969
214	hsa-miR-2113	1.35	2.29	1.63	1.58	0	0.46	0	-2.90685582949834	0.0185931983543456	0.0411342675921481
215	hsa-miR-3943	1.01	0.69	1.16	0.68	0	0	0	-2.88539023371814	0.0244278588254824	0.0521878360057976
216	hsa-miR-1260b	318.92	379.04	295.08	481.12	68.19	31.99	67.6	-2.87773605904649	1.01894652674341e-22	1.03659756893896e-21
217	hsa-miR-652-5p	9.45	17.63	18.15	14.69	2.46	2.3	2.02	-2.87706798760487	9.40975442484436e-06	3.56522073809352e-05
218	hsa-miR-93-3p	144.44	151.8	145.91	162.48	13.15	19.79	43.38	-2.87536235169681	4.17681980691535e-29	5.80263568874692e-28
219	hsa-miR-1267	0.67	1.14	1.4	0.23	0	0	0	-2.86802741779332	0.0303309408781206	0.0633078765985974
220	hsa-miR-1538	1.69	2.06	1.16	1.81	0	0.46	0	-2.86331500895729	0.0233468007828908	0.0502734443524916
221	hsa-miR-769-5p	2136.28	2434.75	2199.6	2372.6	333.57	406.39	312.78	-2.81842834726625	3.8288825491401e-36	7.6106403899831e-35
222	hsa-miR-7703	2.36	0.69	1.63	1.81	0	0.46	0	-2.81796113344745	0.0386645373467836	0.0775692270994478
223	hsa-miR-3648	3.37	0.92	1.4	0.9	0	0	1.01	-2.80157497320456	0.0512022422047023	0.0990318816294542
224	hsa-miR-3944-3p	1.01	0.23	0.93	1.13	0	0	0	-2.79401698387755	0.0350187240496946	0.0714758159118569
225	hsa-miR-345-5p	987.82	1081.37	875	939.64	113.38	83.76	343.04	-2.76340118673123	3.30243147043533e-37	6.66678353094133e-36
226	hsa-miR-19b-2-5p	0.34	0.69	1.4	0.68	0	0	0	-2.73783485979338	0.103784186590899	0.178310065259896
227	hsa-miR-6877-3p	1.35	0.46	0.47	0.9	0	0	0	-2.72984812624207	0.0927569579104307	0.162607855658448
228	hsa-miR-7706	550.44	408.92	505.45	429.59	62.44	102.63	70.63	-2.72979867119131	8.19144604024902e-30	1.16300530593426e-28
229	hsa-miR-449b-5p	1.35	0.23	0.93	0.68	0	0	0	-2.7130102795904	0.0506946908361319	0.0984925421959135
230	hsa-miR-4775	0.34	2.98	1.63	0.9	0	0	1.01	-2.70242833866532	0.0314447184115413	0.0653160388869957
231	hsa-miR-92a-1-5p	78.97	74.41	70.28	77.06	13.97	10.13	15.13	-2.69373339918768	1.14447301753817e-07	5.15212243435302e-07
232	hsa-miR-4673	1.01	0.69	0.23	1.13	0	0	0	-2.68492499764985	0.116487481156904	0.196991918396231
233	hsa-miR-873-3p	29.02	24.04	33.98	27.57	8.22	0.46	9.08	-2.6524322377881	1.81614922522948e-08	8.53259926907814e-08
234	hsa-miR-592	52.31	73.95	54.45	52.2	5.75	10.13	17.15	-2.64818068476836	2.79022480849101e-22	2.79455073842666e-21
235	hsa-miR-874-5p	10.46	13.51	7.68	9.27	1.64	0.92	4.04	-2.64167156639518	1.38672493059696e-06	5.7241169659146e-06
236	hsa-miR-5001-5p	1.69	2.29	1.16	0.68	0	0.46	0	-2.63994005864379	0.0776708937718733	0.140154741275503
237	hsa-miR-1179	3.04	2.75	2.33	2.03	0	0.46	1.01	-2.63548755502859	0.0188459052594057	0.0416220676840207
238	hsa-miR-377-5p	2.36	1.14	1.16	1.13	0	0	1.01	-2.62259450574435	0.0629198982239556	0.117986224245792
239	hsa-miR-151a-3p	17536.04	15144.29	15605.95	15497.46	2636.48	2850.28	3152.98	-2.62259381910582	7.9355352925517e-55	2.5631778994942e-53
240	hsa-miR-539-5p	0.34	1.83	0.23	0.45	0	0	0	-2.6182559374375	0.0466869470630168	0.0915319204938054
241	hsa-miR-589-5p	157.94	162.56	144.98	139.43	32.86	26.23	20.18	-2.61459358151582	8.0705889543634e-21	7.55594270220109e-20
242	hsa-miR-933	1.35	4.58	1.4	2.94	0.82	0	1.01	-2.61458651192789	0.0197123254419371	0.0432399396790879
243	hsa-miR-548l	1.69	3.69	5.12	4.07	0.82	0.46	1.01	-2.60915259665313	0.00397046494071037	0.0101380251055292
244	hsa-miR-5696	1.01	0.23	0.93	0.68	0	0	0	-2.60457294198689	0.186856038308	0.291483163995704
245	hsa-miR-212-3p	11.47	12.13	10.24	14.91	1.64	1.84	4.04	-2.59326916374801	2.63041231953268e-07	1.15203142943601e-06
246	hsa-miR-5699-3p	3.71	3.89	2.79	3.84	0.82	0.92	0	-2.55214046109234	0.00473115740566657	0.0118923256189129
247	hsa-miR-6820-5p	0.67	1.6	1.4	1.58	0	0.46	0	-2.5440754351492	0.0516797080907412	0.0998059534428067
248	hsa-miR-130b-5p	1495.06	1734.37	1613.17	1878.14	273.59	371.88	310.76	-2.54016072156326	6.36592256323779e-15	4.39827377096429e-14
249	hsa-miR-6800-3p	0.67	0.69	1.16	0.23	0	0	0	-2.53842896817671	0.126435676101081	0.211874051261474
250	hsa-miR-7-1-3p	18.9	24.73	28.16	27.57	4.11	3.22	9.08	-2.52806663763363	7.45582402364175e-10	3.86864443315066e-09
251	hsa-miR-181a-3p	181.57	257.12	199.43	210.16	13.15	56.15	65.58	-2.52598753344677	6.07082244159515e-07	2.59718628958309e-06
252	hsa-miR-758-3p	9.45	9.39	8.14	9.27	0	1.38	5.04	-2.52274637945032	0.00443463660489006	0.01121242758027
253	hsa-miR-4661-3p	0.34	0.46	1.16	0.68	0	0	0	-2.51589411930527	0.0911048916185223	0.160206205901503
254	hsa-miR-3679-3p	0.34	0.46	0.7	1.13	0	0	0	-2.51539207064601	0.0739578638761667	0.135344986017008
255	hsa-miR-4803	0.67	1.14	0.7	0.23	0	0	0	-2.51509894779421	0.0817101721633993	0.146015964640542
256	hsa-miR-127-3p	831.22	657.57	743.75	682.02	27.11	377.86	6.05	-2.51379087723296	0.000508623651405702	0.00152987411749348
257	hsa-miR-5688	0.34	0.23	0.7	1.36	0	0	0	-2.51102885414149	0.214153811068786	0.326505784524628
258	hsa-miR-3691-5p	7.42	8.47	10.94	4.97	0.82	1.84	2.02	-2.49904697016204	3.19052404734044e-05	0.000115790928909097
259	hsa-miR-3145-5p	2.36	2.75	2.09	1.81	0	0.92	0	-2.49560993699749	0.0253847390144348	0.0540314379022238
260	hsa-miR-627-3p	0	0.69	0.7	1.13	0	0	0	-2.48631129880174	0.075878686666153	0.138154244845315
261	hsa-miR-186-5p	5411.57	7354.17	5808.74	5723.92	557.86	1151.98	2422.5	-2.47579845902824	1.0707729868599e-32	1.82031407766183e-31
262	hsa-miR-2682-3p	1.35	0.69	0	0.68	0	0	0	-2.46701950749244	0.126823703026009	0.212248995219694
263	hsa-miR-2278	2.02	1.83	0.23	1.13	0	0.46	0	-2.46529030462374	0.0772977791799376	0.139676546434237
264	hsa-miR-342-3p	672.94	637.65	748.64	721.56	90.37	82.84	314.79	-2.45011525926387	4.0120264431222e-13	2.51628066238538e-12
265	hsa-miR-487b-3p	14.51	11.91	11.87	11.98	0.82	0.92	8.07	-2.44299492950449	0.00422339095295505	0.0107625662943154
266	hsa-miR-29c-5p	8.44	11.91	12.1	7.68	2.46	1.38	3.03	-2.43135036959476	3.2066066821972e-05	0.00011604862278428
267	hsa-miR-548au-5p	0.67	0.7	0.78	0.37	0	0.18	0	-2.39483044692638	0.0758136570435332	0.138154244845315
268	hsa-miR-548b-5p	4.39	4.69	4.77	6.89	0.82	0.92	2.02	-2.39029158567894	0.0013113227004706	0.00367511698266381
269	hsa-miR-4768-5p	0.67	0.92	0.7	0.23	0	0	0	-2.38856464029224	0.100416544084492	0.173635579013714
270	hsa-miR-3677-3p	2.7	5.04	3.26	5.65	0	0.46	3.03	-2.37582305831518	0.00358761567749623	0.00934516019218775
271	hsa-miR-541-3p	0	0.23	1.16	0.9	0	0	0	-2.37317614576283	0.0839627078873902	0.14983400357805
272	hsa-miR-3143	1.35	0.92	1.63	0.9	0.82	0	0	-2.37193586696766	0.0770608790778838	0.139617395151134
273	hsa-miR-548k	59.4	95.02	64.74	63.73	18.07	12.43	17.15	-2.35452452889551	1.45067220381921e-20	1.29259895678236e-19
274	hsa-miR-1266-5p	3.37	2.98	3.26	2.49	0	0.92	1.01	-2.33016809519387	0.0125663497970876	0.0286814953401822
275	hsa-miR-376b-3p	0.34	1.14	0.47	0.45	0	0	0	-2.32890660865177	0.182575839588539	0.286968351275416
276	hsa-miR-381-3p	56.36	67.09	62.37	68.47	3.29	16.11	30.27	-2.31601176470773	0.00333886322213385	0.00875012430628182
277	hsa-miR-548ay-5p	1.8	1.14	1.31	0.44	0.26	0.25	0	-2.30149169815662	0.0692310085987637	0.127598378187736
278	hsa-miR-1909-3p	1.01	0.92	0.23	0.23	0	0	0	-2.26789458363709	0.132481336827145	0.220574596882308
279	hsa-miR-3152-5p	5.06	2.52	3.72	4.07	0	1.38	1.01	-2.25979606045039	0.0052357326653077	0.0129341617659226
280	hsa-miR-335-3p	878.13	1001.47	647.87	751.85	73.94	47.4	599.32	-2.25865123925992	4.79819465089411e-10	2.52002743453463e-09
281	hsa-miR-338-3p	18.22	28.39	21.64	18.3	1.64	2.76	14.13	-2.25466638663999	2.49807555297822e-07	1.10154048274671e-06
282	hsa-miR-500a-3p	1673.59	1456.64	1708.69	1500.38	397.92	466.92	146.63	-2.25388864780566	9.37479335062762e-11	5.08917353319785e-10
283	hsa-miR-4661-5p	2.02	2.75	2.79	4.52	1.64	0	1.01	-2.2424544857996	0.0209677240309378	0.0455299150386078
284	hsa-miR-766-3p	46.24	69.15	55.62	82.03	14.79	9.2	25.22	-2.22296742961873	5.08568195105808e-10	2.64947624224478e-09
285	hsa-miR-4735-5p	0.34	0.92	0.23	0.68	0	0	0	-2.19998099281697	0.147955294726173	0.242279139146027
286	hsa-miR-6767-5p	0.34	0.92	0.23	0.68	0	0	0	-2.19155498753506	0.184893627621727	0.289665749639541
287	hsa-miR-421	6070.34	5669.03	5777.79	5702.46	1036.02	1116.09	2501.19	-2.17953940503733	3.58496894273203e-39	7.71963312334963e-38
288	hsa-miR-1249	21.6	14.42	7.21	16.5	0.82	4.6	6.05	-2.15255369418949	7.29401583413465e-06	2.79640013581661e-05
289	hsa-miR-106a-3p	6.07	16.49	6.28	7.46	1.64	1.84	4.04	-2.13629414486347	0.000369197521113168	0.00114664230114955
290	hsa-miR-4677-3p	14.85	17.86	17.22	11.98	7.39	2.76	2.02	-2.13337893921404	1.3250737528998e-07	5.92385913061087e-07
291	hsa-miR-6764-3p	0	0.69	0.23	1.13	0	0	0	-2.13233351283098	0.342306539048075	0.468992628260989
292	hsa-miR-877-5p	225.1	209.73	270.18	234.8	46.01	55.69	88.79	-2.12728771452117	9.73507608601884e-22	9.52857447207299e-21
293	hsa-miR-103a-2-5p	1.01	1.26	2.09	2.26	0	0.92	0	-2.12496666093314	0.0622250658618072	0.117193564276173
294	hsa-miR-671-3p	265.94	204.23	204.32	207.45	59.15	60.29	47.42	-2.09021813367422	3.84401270031891e-09	1.91755382579615e-08
295	hsa-miR-3159	0.67	0.69	0	0.68	0	0	0	-2.08439288655787	0.373999606121798	0.500214794109071
296	hsa-miR-431-3p	2.36	2.75	2.56	2.26	0	1.38	0	-2.07702141869848	0.0287762391996673	0.0607498383104088
297	hsa-miR-4677-5p	0.34	0.23	0.93	0.45	0	0	0	-2.07447564010041	0.188164239122348	0.292901442103703
298	hsa-miR-3660	0.34	0.46	0	1.13	0	0	0	-2.047078068566	0.210214953768726	0.32256261314631
299	hsa-miR-525-5p	0	0.69	0.47	0.68	0	0	0	-2.03810875370293	0.139851703712991	0.231318910306489
300	hsa-miR-576-5p	28.69	48.31	45.15	37.51	9.86	6.9	19.17	-2.0365624651172	1.29477527523787e-08	6.17287695796062e-08
301	hsa-miR-625-3p	103.27	128.9	88.43	136.04	24.65	30.38	41.37	-2.03411631214321	1.89942567093123e-11	1.08108280477672e-10
302	hsa-miR-1197	1.01	2.29	2.09	1.13	0	0.46	1.01	-2.03238753130307	0.0628977029691578	0.117986224245792
303	hsa-miR-541-5p	0.34	1.14	0	0.45	0	0	0	-2.03206048685067	0.153287499247478	0.248701509726795
304	hsa-miR-6727-5p	0	0.23	1.4	0.23	0	0	0	-2.0281297781408	0.274430673827156	0.396161374954956
305	hsa-miR-20a-3p	13.5	16.71	12.8	12.43	2.46	4.6	4.04	-2.02596480799704	4.79526316673062e-06	1.86534361640765e-05
306	hsa-miR-3131	0	0.46	0.47	0.9	0	0	0	-1.99975056949061	0.261675697961461	0.382016951148257
307	hsa-miR-3622a-5p	0.67	1.14	0.93	0.9	0	0	1.01	-1.99905383162854	0.127429870972705	0.212987572182063
308	hsa-miR-548a-5p	0.34	1.37	0	0.23	0	0	0	-1.98419970814133	0.266273391581729	0.386545193172577
309	hsa-miR-6801-3p	1.01	0.46	0.47	0	0	0	0	-1.96998873085983	0.254716136018528	0.375677223442851
310	hsa-miR-17-3p	108	112.19	95.64	100.56	22.18	34.98	32.29	-1.95642983192349	5.00356711701353e-20	4.3386635672359e-19
311	hsa-miR-454-5p	136.34	106.92	124.27	119.32	29.58	29	53.47	-1.94508136610902	1.22370184018305e-09	6.24910188741698e-09
312	hsa-miR-1185-2-3p	1.35	0.92	0.47	0.79	0	0	1.01	-1.93010391925131	0.133587496542746	0.222130045731309
313	hsa-miR-363-5p	26.66	30.91	25.83	27.8	10.68	8.74	3.03	-1.91975303914165	0.000154054493691465	0.00051431112622577
314	hsa-miR-582-5p	0.67	0.92	3.03	1.36	0.82	0.46	0	-1.91973907234163	0.0862216911770796	0.15301981456152
315	hsa-miR-4687-3p	1.35	0.23	1.16	0.68	0	0.46	0	-1.91381947815821	0.269870635734978	0.391060176025204
316	hsa-miR-656-3p	0.34	1.6	0.23	1.36	0	0	1.01	-1.90800050371419	0.274921980876191	0.396427677781293
317	hsa-miR-25-5p	90.11	85.4	87.5	95.59	30.4	18.87	30.27	-1.90728835102324	4.86080793147539e-05	0.000171589176160279
318	hsa-miR-491-3p	3.37	5.27	4.42	4.52	0	1.38	3.03	-1.9054967763995	0.0244378024640151	0.0521878360057976
319	hsa-miR-1285-5p	2.36	4.81	3.26	4.52	1.64	0.92	1.01	-1.90117686890402	0.00753458981000681	0.0178618165771171
320	hsa-miR-4787-3p	5.4	8.93	6.75	7.23	3.29	1.38	2.02	-1.90082458124283	0.00230210499357418	0.00628820222346266
321	hsa-miR-30a-5p	15242.32	21025.91	15134.94	16860.59	3086.3	5402.78	7902.12	-1.89724791460409	1.04568573261614e-39	2.32935511472424e-38
322	hsa-miR-197-3p	940.23	1321.1	1053.03	1530.13	294.95	239.33	649.77	-1.88521262096196	4.01544510191107e-16	3.03389185477725e-15
323	hsa-miR-602	0.34	0.23	0.7	0.45	0	0	0	-1.88389651275009	0.243777221412165	0.363695346494823
324	hsa-miR-181b-3p	4.72	6.53	4.89	4.29	0.82	1.84	2.02	-1.88259516062041	0.0129969696206587	0.0295115724954148
325	hsa-miR-449c-5p	15.52	13.05	8.14	9.49	0.82	4.6	5.04	-1.88202781051623	0.000319671011255869	0.00100003619017575
326	hsa-miR-92b-5p	270.66	263.07	258.54	272.54	55.87	98.03	93.83	-1.87921987669601	3.45391325045742e-09	1.72963407736085e-08
327	hsa-miR-548av-3p	0.63	2.76	1.31	1.19	0.82	0.61	0	-1.87884502654076	0.101148334904063	0.174477501596862
328	hsa-miR-548al	1.35	1.14	1.16	2.26	0.82	0.46	0	-1.86912721069233	0.10641679343925	0.182590301624849
329	hsa-miR-2276-5p	1.35	0.23	0.23	0	0	0	0	-1.86725206355443	0.348117772933072	0.474438990115537
330	hsa-miR-4479	1.35	0	0.23	0.23	0	0	0	-1.86688496954013	0.31073216681901	0.436850880881567
331	hsa-miR-210-5p	24.97	27.93	9.08	27.57	13.15	0	8.07	-1.86645069015636	0.000360663479109229	0.00112283666267259
332	hsa-miR-4482-5p	1.35	0.92	0.23	0.9	0	0.46	0	-1.85917465708937	0.214301010276226	0.326505784524628
333	hsa-miR-942-3p	0	0.23	0.93	0.45	0	0	0	-1.85760075621449	0.198241290294754	0.306681113417634
334	hsa-miR-376a-5p	0	0.46	0.93	0.23	0	0	0	-1.85601851494534	0.184091382504114	0.288998865364903
335	hsa-miR-6839-5p	1.35	0.46	0	0	0	0	0	-1.84784921528751	0.364723981681543	0.491369535278992
336	hsa-miR-380-3p	1.01	1.6	1.4	1.58	0	0.92	0	-1.84718713695532	0.116045932641764	0.196502418051323
337	hsa-miR-3913-3p	0.17	0.34	0.12	0.23	0	0	0	-1.84558049407809	0.280335386157267	0.402884670650933
338	hsa-miR-3913-3p	0.17	0.34	0.12	0.23	0	0	0	-1.84558049407809	0.280335386157267	0.402884670650933
339	hsa-miR-758-5p	0.34	0.92	0.47	0	0	0	0	-1.82504432057955	0.375595247968987	0.501166131936325
340	hsa-miR-382-5p	7.09	7.33	5.59	7.23	0.82	3.22	2.02	-1.81675549469724	0.00566111891302857	0.01390525786242
341	hsa-miR-1307-5p	177.52	168.97	99.6	96.95	35.33	52.47	39.35	-1.80241261553417	4.27262382922408e-05	0.000152072451442356
342	hsa-miR-5581-3p	3.71	4.12	1.86	2.03	0.82	0.46	2.02	-1.80102560455707	0.0366048006310751	0.074011584374568
343	hsa-miR-6852-5p	4.05	6.18	4.65	7.23	0.82	1.84	3.03	-1.79709667350169	0.00373783548800518	0.00967792274649838
344	hsa-miR-665	0	0.92	0.7	0	0	0	0	-1.79519079571529	0.2735512248328	0.395333537454113
345	hsa-miR-1913	0.34	0.23	1.4	1.13	0	0	1.01	-1.78982752489476	0.228579200769695	0.344602482373917
346	hsa-miR-3613-3p	2.36	2.98	2.33	3.62	0.82	0	3.03	-1.77677256086087	0.0297067118776908	0.0622059509659264
347	hsa-miR-942-5p	15.86	21.29	18.38	18.08	5.75	3.22	12.11	-1.76578717489438	1.48462590826794e-06	6.1087155206439e-06
348	hsa-miR-551b-3p	25.31	45.56	39.33	31.86	8.22	13.81	13.12	-1.75396956313873	5.78698285259126e-09	2.84288283100681e-08
349	hsa-miR-135b-3p	9.45	8.7	8.84	8.81	0.82	1.38	9.08	-1.75166477909863	0.000205271132739561	0.000673122597714499
350	hsa-miR-6882-5p	0.67	0.46	1.63	2.26	0	0.92	0	-1.73316412677345	0.148891841639107	0.243023390593903
351	hsa-miR-4638-3p	1.01	0.46	0.93	0.68	0.82	0	0	-1.71695418707856	0.206468413507375	0.31719047592334
352	hsa-miR-181a-2-3p	2359.69	1807.63	2257.31	1995.66	617.83	772.29	756.71	-1.71668978321615	9.5763719984665e-16	7.029927626147e-15
353	hsa-miR-4440	0.67	1.14	1.63	1.58	0	0.92	0	-1.71666977537601	0.148974090828461	0.243023390593903
354	hsa-miR-6871-5p	1.01	1.37	0	0.68	0	0.46	0	-1.70135312795348	0.286988263863068	0.409259201888614
355	hsa-miR-183-5p	367.52	206.52	180.12	212.2	40.26	75.02	165.47	-1.70051573983442	2.07789657938898e-10	1.10935635560767e-09
356	hsa-miR-1275	7.76	8.24	9.77	7.68	1.64	3.22	4.04	-1.68285822920487	0.00025852331760599	0.000826762688977574
357	hsa-miR-659-5p	2.7	3.89	3.72	3.16	2.46	0.46	1.01	-1.67387732587613	0.030202548201013	0.0631418968862603
358	hsa-miR-219b-3p	0.34	0	0.23	0.9	0	0	0	-1.67325202200736	0.290610662069246	0.413512087437738
359	hsa-miR-17-5p	3077.41	4214.11	3111.95	3428.24	548.14	1139.64	2480.01	-1.65729081384399	3.61654638765106e-11	2.03155562297616e-10
360	hsa-miR-1272	0.34	0.23	0.23	0.68	0	0	0	-1.65601356589984	0.224608607032841	0.339408561738515
361	hsa-miR-30d-3p	84.88	116.08	78.77	82.82	32.86	29.69	34.3	-1.65169654664622	3.56407217846481e-15	2.50259850792203e-14
362	hsa-miR-5691	0.34	0.46	0.7	0	0	0	0	-1.65163707109485	0.453751530418412	0.566090423851529
363	hsa-miR-548s	0.17	0.46	0.47	0.23	0	0	0	-1.6508713036533	0.25938060880867	0.379524061812912
364	hsa-miR-215-5p	14.85	16.37	10.59	16.04	2.88	6.9	3.53	-1.65076583435431	1.38168930507718e-06	5.72161084025551e-06
365	hsa-miR-1295a	0.34	0.46	0.23	0.45	0	0	0	-1.64339507147865	0.337545518270305	0.464439626842635
366	hsa-miR-19b-1-5p	2.36	2.29	2.79	2.26	0	1.38	1.01	-1.64147197592586	0.0678983732524417	0.125500283608233
367	hsa-miR-4522	0.34	0.69	0.23	0.23	0	0	0	-1.6292952805782	0.320159301811437	0.447360032929682
368	hsa-miR-3127-5p	6.75	5.04	6.52	5.65	0	4.14	1.01	-1.62352843208863	0.00358694847925394	0.00934516019218775
369	hsa-miR-21-3p	383.38	361.53	259.01	289.48	115.84	131.17	86.77	-1.62254067319431	6.25284562888313e-09	3.04855718962906e-08
370	hsa-miR-5000-3p	2.02	1.14	1.63	0.23	0	0.92	0	-1.61947618608019	0.163018888055882	0.261640252631304
371	hsa-miR-769-3p	21.26	19.69	19.08	18.3	3.29	5.52	16.14	-1.59020694362136	3.42690897949465e-05	0.000123675039148243
372	hsa-miR-493-5p	6.41	3.89	2.56	2.71	0	1.84	3.03	-1.57525364534046	0.168715814835509	0.269778258375591
373	hsa-miR-3622a-3p	0	0.69	0.23	0.45	0	0	0	-1.56983933129788	0.364670101861005	0.491369535278992
374	hsa-miR-142-5p	0.34	1.6	0.23	0.45	0	0	1.01	-1.56016224595973	0.213062160872662	0.32538571140364
375	hsa-miR-3942-3p	0	1.14	0.23	0	0	0	0	-1.55977522383009	0.327130762626866	0.454465532595603
376	hsa-miR-1180-5p	0.67	0.92	0.23	0.9	0	0	1.01	-1.55472757196515	0.256241357028629	0.37663689793059
377	hsa-miR-26a-2-3p	12.49	20.38	9.77	9.94	2.46	4.6	9.08	-1.55364338086612	9.01611082683851e-05	0.000307356601273756
378	hsa-miR-34a-3p	1.35	4.35	2.79	2.94	0	1.38	2.02	-1.5498209477743	0.0339885617589305	0.0697035266548226
379	hsa-miR-3150a-5p	1.69	0.92	1.4	0.68	0	0.92	0	-1.54823292262406	0.194841431774336	0.302203037037746
380	hsa-miR-3074-5p	21.94	15.57	15.13	19.66	10.68	4.6	6.05	-1.54482167693449	3.9760411306778e-05	0.000141907324332478
381	hsa-miR-323a-3p	14.51	19.69	20.71	18.53	1.64	3.68	21.19	-1.54119839152181	0.0368742237988959	0.074439839294021
382	hsa-miR-5001-3p	3.37	5.72	5.82	6.55	4.11	1.38	1.01	-1.54095877814359	0.0068141299706705	0.0163336844565979
383	hsa-miR-7114-5p	0.67	0	0.47	0.23	0	0	0	-1.54002466244978	0.555129484108086	0.655600816698033
384	hsa-miR-411-5p	86.06	111.73	85.41	82.48	9.86	74.56	19.17	-1.52953319570334	0.00226188538082572	0.00619143201700598
385	hsa-miR-4671-3p	1.35	0.23	0.47	0.68	0	0.46	0	-1.51870832768804	0.295126909518264	0.418096455150874
386	hsa-miR-339-3p	426.92	448.99	367.45	410.16	147.89	176.27	160.42	-1.49393432365698	1.11538346416788e-19	9.54354593182057e-19
387	hsa-miR-5695	1.35	2.52	1.16	1.58	0	0.46	2.02	-1.44774043242103	0.15175268064619	0.246932573545185
388	hsa-miR-141-3p	6.07	10.07	5.12	3.84	1.64	0.46	8.07	-1.44652264156872	0.00492689923830774	0.0122650362541303
389	hsa-miR-586	0.67	0.23	0	0.45	0	0	0	-1.44489624931981	0.365658069227688	0.49211481816893
390	hsa-miR-101-5p	2.36	2.29	4.19	1.81	0	1.84	1.01	-1.43510103791846	0.0527864020146497	0.101397316796365
391	hsa-miR-1257	0.67	0.46	0	0.23	0	0	0	-1.43159771241693	0.375996288466742	0.501166131936325
392	hsa-miR-3133	0.67	0.69	0.47	0.68	0	0	1.01	-1.42104558463928	0.377158251978866	0.501841875959521
393	hsa-miR-3181	0.34	0.69	0.93	0.45	0	0.46	0	-1.41365520730182	0.405096586305609	0.524433656820488
394	hsa-miR-940	10.12	11.45	7.68	8.59	5.75	2.3	5.04	-1.41089878869855	0.000831752680640063	0.00240408157357262
395	hsa-miR-668-3p	1.35	2.98	2.33	1.58	0	1.84	0	-1.40952319362629	0.0911389793634711	0.160206205901503
396	hsa-miR-1256	0.34	0.23	0	0.68	0	0	0	-1.40164662373215	0.486523399190064	0.595254007342388
397	hsa-miR-1911-3p	0	0	0.93	0.23	0	0	0	-1.38702015530634	0.351027119393961	0.477396882375787
398	hsa-miR-370-5p	0	0	0.7	0.45	0	0	0	-1.38674210261973	0.335675202733571	0.4633465405254
399	hsa-miR-4749-5p	0	1.6	1.16	1.13	0	0.92	0	-1.38458704322864	0.292618587997337	0.415911128374653
400	hsa-miR-371b-5p	0	0.23	0.47	0.45	0	0	0	-1.3803974268872	0.329332737773974	0.456542808158771
401	hsa-miR-144-5p	0.67	1.83	2.56	0.9	0	0.92	1.01	-1.36607365742281	0.178054368857397	0.281574350751233
402	hsa-miR-149-5p	934.49	984.07	1050.7	1045.4	251.41	349.32	867.7	-1.36442584962066	1.93980262638328e-12	1.16028934874407e-11
403	hsa-miR-10b-5p	519.9	439.03	625.53	553.77	53.81	415.14	296.63	-1.34958019979163	0.0330675113139775	0.0680306124485014
404	hsa-miR-3163	0.34	0.92	0	0	0	0	0	-1.3454964089707	0.429148572567459	0.54412164451144
405	hsa-miR-3126-5p	0.67	3.89	2.09	2.94	0	1.84	1.01	-1.34421163970529	0.111380184938725	0.190096696090928
406	hsa-miR-1296-5p	290.57	300.39	299.97	300.78	80.52	148.2	190.69	-1.32637112012288	1.09830517551428e-14	7.50799093526164e-14
407	hsa-miR-3140-3p	0	0.46	0	0.68	0	0	0	-1.32452315605759	0.43547397735479	0.5487935226591
408	hsa-miR-496	1.01	0	0.93	0.45	0	0	1.01	-1.31036599138714	0.321204484454588	0.448160036625623
409	hsa-miR-425-5p	817.39	1147.32	972.74	939.64	184.86	260.5	1122.96	-1.3067967442402	2.41776552534138e-07	1.06977844477434e-06
410	hsa-miR-320d	2.41	2.98	3.08	3.24	0.67	1.37	2.23	-1.28144946246098	0.00889058226710801	0.0208091164657673
411	hsa-miR-320d	2.41	2.98	3.08	3.24	0.67	1.37	2.23	-1.28144946246098	0.00889058226710801	0.0208091164657673
412	hsa-miR-1270	5.91	5.72	4.89	4.97	3.29	1.84	2.52	-1.28007276088096	0.00359836826505376	0.00935430945362064
413	hsa-miR-1270	5.91	5.72	4.89	4.97	3.29	1.84	2.52	-1.28007276088096	0.00359836826505376	0.00935430945362064
414	hsa-miR-616-5p	0.67	2.06	1.86	1.13	0	0.46	2.02	-1.27881513471009	0.174808607859009	0.278143745509654
415	hsa-miR-20a-5p	3142.38	4422.81	3028.37	3428.92	1137.35	1774.31	2077.43	-1.27716846908515	7.80426392460265e-07	3.29513365705445e-06
416	hsa-miR-4797-3p	0.67	0.92	0.23	0.45	0	0	1.01	-1.26843867831751	0.364220221930198	0.491369535278992
417	hsa-miR-191-3p	41.85	40.98	37.23	38.64	13.15	17.95	27.24	-1.26159190055991	0.000276973103513619	0.000881402092954669
418	hsa-miR-3911	1.69	0.23	0.7	1.36	0	0	2.02	-1.21445348271002	0.399272390328756	0.523097151345087
419	hsa-miR-4786-5p	1.01	0.46	1.4	0.9	0.82	0.46	0	-1.20692633038114	0.285804470475055	0.408925111687455
420	hsa-miR-105-5p	10.97	11.91	12.1	11.07	2.05	2.53	16.14	-1.20141906425223	0.00424629545407043	0.0107996333201949
421	hsa-miR-105-5p	10.97	11.91	12.1	11.07	2.05	2.53	16.14	-1.20141906425223	0.00424629545407043	0.0107996333201949
422	hsa-miR-548o-3p	6.79	13.43	8.76	10.28	2.05	6.6	5.04	-1.19934884469011	0.000189694161905646	0.000625216472403302
423	hsa-miR-548o-3p	6.79	13.43	8.76	10.28	2.05	6.6	5.04	-1.19934884469011	0.000189694161905646	0.000625216472403302
424	hsa-miR-4504	0.67	0.23	0.23	0	0	0	0	-1.19646302472166	0.570863545069558	0.667471221927484
425	hsa-miR-4714-3p	0.67	0	0.23	0.23	0	0	0	-1.19316309233833	0.515064626771122	0.619035811896083
426	hsa-miR-330-5p	46.57	46.94	40.26	35.71	6.57	14.73	51.46	-1.19298093999913	1.02142647680465e-07	4.63046669484776e-07
427	hsa-miR-6724-5p	18.9	14.65	12.57	14.24	7.39	6.44	9.08	-1.19029666069066	0.00061474416563026	0.00183006788477948
428	hsa-miR-18a-5p	230	414.42	275.76	323.27	69.84	134.62	320.34	-1.16700887610499	1.31267667695828e-06	5.45330632356945e-06
429	hsa-miR-1273a	0.67	0	0.23	0.23	0	0	0	-1.16480154333965	0.485664807760831	0.594766759836012
430	hsa-miR-135a-5p	76.89	125.81	91.92	84.29	21.36	25.77	123.09	-1.15130715819138	0.0025103956063483	0.0068139309315168
431	hsa-miR-135a-5p	77.23	126.04	92.85	84.07	21.36	25.77	123.09	-1.15130715819138	0.0025103956063483	0.0068139309315168
432	hsa-miR-539-3p	1.35	1.37	0.7	0.45	0	0	2.02	-1.14996749956339	0.413025434274078	0.530189068344488
433	hsa-miR-30c-2-3p	81.33	69.83	74	85.42	29.58	40.5	51.96	-1.13891092767434	9.2616365043143e-07	3.8850760920695e-06
434	hsa-miR-4511	0.34	0	0.23	0.45	0	0	0	-1.11083595405729	0.520206599372812	0.622897985532597
435	hsa-miR-2116-5p	0.34	0	0.47	0.23	0	0	0	-1.1102564058456	0.502438554704655	0.608959298947856
436	hsa-miR-129-5p	215.65	196.22	204.32	208.92	61.62	188.01	65.08	-1.10354440527874	0.00873774428891085	0.0205257556750415
437	hsa-miR-129-5p	215.32	196.22	204.09	208.92	61.62	188.01	65.08	-1.10354440527874	0.00873774428891085	0.0205257556750415
438	hsa-miR-6770-3p	0.34	0.99	1.01	0.98	0.27	0.61	0.34	-1.1029451268266	0.167857018424325	0.26873763048851
439	hsa-miR-6770-3p	0.34	0.99	1.01	0.98	0.27	0.61	0.34	-1.1029451268266	0.167857018424325	0.26873763048851
440	hsa-miR-6770-3p	0.34	0.99	1.01	0.98	0.27	0.61	0.34	-1.1029451268266	0.167857018424325	0.26873763048851
441	hsa-miR-6783-5p	0.34	0	0.23	0.45	0	0	0	-1.102195170109	0.495894308667805	0.602157374810906
442	hsa-miR-937-3p	10.8	13.28	14.43	15.59	5.75	11.05	2.02	-1.09872958497074	0.00935076618402596	0.0218072020031797
443	hsa-miR-5706	0.34	0.23	0.23	0.23	0	0	0	-1.09153869137657	0.534113749447209	0.635017623499242
444	hsa-miR-520a-5p	0.34	0	0	0.68	0	0	0	-1.07367947773815	0.445336603617456	0.55755886615709
445	hsa-miR-548az-5p	0.45	0.57	0.23	0.03	0	0.07	0	-1.06886795515155	0.480926846269424	0.590083082032379
446	hsa-miR-1185-5p	0.17	0.23	0.12	0	0	0	0	-1.06885074414874	0.478424852110771	0.588690389454397
447	hsa-miR-1185-5p	0.17	0.23	0.12	0	0	0	0	-1.06885074414874	0.478424852110771	0.588690389454397
448	hsa-miR-1306-5p	35.44	27.7	19.32	38.87	8.22	11.51	36.32	-1.06326708507325	0.00591089317408896	0.0143600951515029
449	hsa-miR-1254	5.4	4.12	5.47	4.86	2.88	1.84	4.04	-1.06035331511687	0.00668321372039715	0.0161095375499125
450	hsa-miR-1254	5.4	4.12	5.47	4.86	2.88	1.84	4.04	-1.06035331511687	0.00668321372039715	0.0161095375499125
451	hsa-miR-3126-3p	1.01	0.69	0.7	0.9	0	0.46	1.01	-1.04896689654786	0.494519000505627	0.602157374810906
452	hsa-miR-3605-5p	8.77	7.33	6.28	8.59	2.46	5.06	5.04	-1.04589322474998	0.0417153708531093	0.082789952599412
453	hsa-miR-3662	0	0.46	0	0.45	0	0	0	-1.0415953941966	0.484753428577081	0.594213880191261
454	hsa-miR-6764-5p	0	0.46	0.23	1.13	0	0.46	0	-1.03141096403312	0.695030277411031	0.769165093422435
455	hsa-miR-4766-3p	0	0.23	0.23	0.45	0	0	0	-1.03045040751812	0.543518631129303	0.64365359433461
456	hsa-miR-3916	0	0	0	0.9	0	0	0	-1.02650902324058	0.617754196545192	0.709456375054567
457	hsa-miR-770-5p	1.01	0	0	0	0	0	0	-1.01408748294494	0.695143052062249	0.769165093422435
458	hsa-miR-4705	0	0.46	0.47	0	0	0	0	-1.00379109893384	0.582783674621824	0.677119161521041
459	hsa-miR-641	36.11	43.5	34.91	38.87	18.9	20.25	27.24	-0.999578340146728	1.00586545916793e-05	3.79993617907885e-05
460	hsa-miR-4793-3p	1.01	0.46	0	0.45	0	0	1.01	-0.978879509890903	0.552322471796231	0.652882555865262
461	hsa-miR-369-5p	0.67	5.95	3.72	3.84	0	3.68	2.02	-0.973902573877114	0.214742102571556	0.326792457623617
462	hsa-miR-3938	10.8	9.16	10.01	10.17	5.75	4.6	8.07	-0.966669749242965	0.00913982301190741	0.0213537998759211
463	hsa-miR-374b-3p	67.16	98.45	65.39	57.63	37.79	35.9	51.96	-0.963110652531962	0.000209136115139498	0.000684060406987926
464	hsa-miR-1972	0.42	0.19	0.08	0.06	0.48	0	0	-0.962561862809613	0.510250962405259	0.616116115352892
465	hsa-miR-1972	0.42	0.19	0.08	0.06	0.48	0	0	-0.962561862809613	0.510250962405259	0.616116115352892
466	hsa-miR-4474-3p	0.67	1.14	2.33	0.45	0.82	0.92	0	-0.958844268393699	0.376262498435167	0.501166131936325
467	hsa-miR-943	8.44	4.81	7.45	8.36	5.75	3.68	3.03	-0.950562629809054	0.0656156903729	0.121979096347895
468	hsa-miR-4492	2.36	1.83	2.56	2.49	0.82	1.38	2.02	-0.940556493356262	0.211531203813175	0.323813169818273
469	hsa-miR-5699-5p	9.11	6.41	5.59	8.14	3.29	1.84	10.09	-0.936578889270286	0.0638903598637282	0.119286625641527
470	hsa-miR-1271-3p	0.34	0	1.16	0.23	0	0	1.01	-0.930895284501873	0.562567975078957	0.66076165800183
471	hsa-miR-548n	3.31	4.03	2.63	2.15	1.73	2.22	1.01	-0.927919580739783	0.161299849089639	0.259526033653566
472	hsa-miR-193a-3p	0.67	0.23	0.7	0.23	0	0.46	0	-0.923870637525786	0.477956845996305	0.588675162085058
473	hsa-miR-643	1.01	1.83	1.63	1.58	0.82	0.92	1.01	-0.923513476136951	0.298695818498278	0.422688934829984
474	hsa-miR-30c-1-3p	44.89	45.56	51.2	45.42	21.36	28.07	36.83	-0.905272881051687	1.81277545494452e-06	7.34202472660914e-06
475	hsa-miR-449a	3.71	4.58	2.33	2.71	1.64	2.76	1.01	-0.896608386702309	0.223598171563467	0.338277327470724
476	hsa-miR-3158-3p	11.47	8.36	7.1	7.91	6.98	3.68	5.55	-0.889053462695853	0.00574832882322304	0.0140393966722196
477	hsa-miR-3158-3p	11.47	8.36	7.1	7.91	6.98	3.68	5.55	-0.889053462695853	0.00574832882322304	0.0140393966722196
478	hsa-miR-548am-3p	0.62	0.8	0.37	0.96	0.21	0.31	0.67	-0.883702062416575	0.513877106458436	0.618759759127958
479	hsa-miR-4767	0.34	0.46	0.47	0.45	0	0	1.01	-0.883270789133077	0.619860380583221	0.710802035232395
480	hsa-miR-561-3p	0	1.14	0.47	0	0	0.46	0	-0.857011019498381	0.555645644152935	0.65561111620602
481	hsa-miR-19b-3p	284.44	565.45	410.51	374.34	113.38	285.58	437.72	-0.850855547125906	0.00273812280834348	0.00733953250701197
482	hsa-miR-19b-3p	285.79	569	415.28	377.5	113.79	285.58	437.72	-0.850855547125906	0.00273812280834348	0.00733953250701197
483	hsa-miR-126-5p	92.47	137.38	67.95	83.39	10.68	23.47	192.71	-0.848601297935301	0.039542464358703	0.0788451174501648
484	hsa-miR-331-3p	573.39	359.7	382.81	320.22	196.36	256.81	353.13	-0.82224153115767	0.000384609685565071	0.00119164439748219
485	hsa-miR-487a-5p	0.67	0	0.23	0	0	0	0	-0.816222432314306	0.670603000390526	0.752099892799097
486	hsa-miR-3688-3p	0.17	0.46	0.47	0.23	0	0.46	0	-0.814586938475469	0.557929469825901	0.656507172144867
487	hsa-miR-3688-3p	0.17	0.46	0.47	0.23	0	0.46	0	-0.814586938475469	0.557929469825901	0.656507172144867
488	hsa-miR-664a-3p	22.95	17.17	11.87	19.89	11.5	6.44	19.17	-0.811390421129407	0.0534142820137634	0.102238892387826
489	hsa-miR-6087	5.74	10.07	6.75	6.55	2.46	5.06	7.06	-0.804929359001485	0.134175713151544	0.222821364256806
490	hsa-miR-3115	3.04	2.75	3.03	2.94	2.46	0.92	3.03	-0.789276054721201	0.258041818863327	0.377993231260111
491	hsa-miR-106b-5p	260.54	506.69	353.06	362.93	145.42	227.59	404.09	-0.784167739823349	0.0013052037019771	0.00366591996294437
492	hsa-miR-4781-3p	2.36	1.6	1.63	1.58	1.64	0.92	1.01	-0.775173501633724	0.342250699506513	0.468992628260989
493	hsa-miR-584-3p	0.34	0	0.23	0.23	0	0	0	-0.773827946904282	0.830369113487379	0.877217411795335
494	hsa-miR-5088-5p	0.67	0.92	0.47	0.9	0.82	0	1.01	-0.773363615794338	0.546314714528976	0.646372354552598
495	hsa-miR-29b-2-5p	2.36	2.29	3.49	3.39	0	2.76	3.03	-0.759483758120054	0.279951180046491	0.402780539665999
496	hsa-miR-5582-3p	1.01	0.46	0	0.23	0	0	1.01	-0.758114664485449	0.628316005251631	0.716871576241225
497	hsa-miR-889-5p	0.34	0	0	0.45	0	0	0	-0.73475354344613	0.746330143585243	0.809423288133706
498	hsa-miR-32-3p	21.26	27.7	15.82	19.43	13.97	7.36	25.22	-0.732527406773736	0.0363769760796442	0.0736662274214739
499	hsa-miR-181c-5p	25.99	39.15	37.23	36.16	12.32	19.79	46.41	-0.728717064221748	0.0738500405530451	0.13533936509863
500	hsa-miR-548d-3p	0.34	0.23	0.12	0.11	0.41	0	0	-0.722047973815491	0.674490025481398	0.755148278095292
501	hsa-miR-548d-3p	0.34	0.23	0.12	0.11	0.41	0	0	-0.722047973815491	0.674490025481398	0.755148278095292
502	hsa-miR-584-5p	61.08	50.14	40.49	35.71	28.76	40.96	20.18	-0.719246789145161	0.0884292774013125	0.155867157438603
503	hsa-miR-4699-5p	1.35	0	0.23	0	0	0.46	0	-0.690236379795583	0.707199330898042	0.777618328102357
504	hsa-miR-550a-5p	19.3	24.27	16.64	20.2	10	12.58	22.2	-0.679728098176632	0.00740357107008837	0.0175834812914599
505	hsa-miR-550a-5p	19.3	24.27	16.64	20.2	10	12.58	22.2	-0.679728098176632	0.00740357107008837	0.0175834812914599
506	hsa-miR-376a-3p	0.45	0.69	0.58	0.9	0	0	2.02	-0.671910804270283	0.542791926648978	0.64338272406466
507	hsa-miR-376a-3p	0.45	0.69	0.58	0.9	0	0	2.02	-0.671910804270283	0.542791926648978	0.64338272406466
508	hsa-miR-376c-3p	1.12	4.58	2.33	2.71	0	0.46	7.06	-0.669599734580694	0.479473154931158	0.588858665561841
509	hsa-miR-7705	1.35	3.89	1.86	2.26	2.46	0	4.04	-0.659458723723231	0.331468442034215	0.459010961530767
510	hsa-miR-548aq-5p	0	0.46	0.35	0.51	0.41	0	0	-0.654698856637929	0.652490959815706	0.736260541556238
511	hsa-miR-519c-3p	0	0	0.47	0.23	0	0	0	-0.653156770062189	0.662383977409316	0.74547046934916
512	hsa-miR-573	0	0	0.47	0.23	0	0	0	-0.652395068194179	0.66878145720268	0.751343771025117
513	hsa-miR-106b-3p	315.55	309.55	345.81	308.01	216.9	215.85	247.19	-0.651328111433681	0.000235218332747303	0.000765496438059232
514	hsa-miR-9-3p	15.92	22.55	20.32	17.4	9.86	13.96	17.49	-0.648863320030564	0.0941263801454078	0.164117791022762
515	hsa-miR-9-3p	15.92	22.55	20.32	17.4	9.86	13.96	17.49	-0.648863320030564	0.0941263801454078	0.164117791022762
516	hsa-miR-9-3p	15.07	21.98	19.16	16.5	9.86	13.96	17.49	-0.648863320030564	0.0941263801454078	0.164117791022762
517	hsa-miR-548t-3p	0.8	0.55	0.56	0.81	0.27	0.61	1.26	-0.626472206439063	0.595277439902299	0.687982303161424
518	hsa-miR-6881-3p	0	0.92	0.47	0	0	0	1.01	-0.612305530599592	0.691668164342636	0.769165093422435
519	hsa-miR-708-3p	50.96	70.06	55.62	57.17	28.76	47.4	57.51	-0.602195047901425	0.0645131424798421	0.120275584536733
520	hsa-miR-627-5p	1.69	2.06	0.93	2.49	0	1.38	3.03	-0.598858735672166	0.461553907026911	0.573943838189383
521	hsa-miR-944	0	0.69	0	0	0	0	0	-0.574891689272794	0.739424292202837	0.805118657319983
522	hsa-miR-6716-3p	5.74	3.89	5.12	7.68	2.46	7.36	1.01	-0.567900407610018	0.249826233796138	0.3711035863092
523	hsa-miR-15b-3p	32.4	51.06	49.57	54.24	35.33	20.71	56.5	-0.566896530582841	0.0752456762675346	0.137506950123981
524	hsa-miR-23a-5p	3.04	1.83	5.59	6.33	4.11	2.76	3.03	-0.548671240251993	0.367545887228052	0.494140776585476
525	hsa-miR-190a-5p	25.99	53.58	30.02	36.38	13.15	22.55	58.52	-0.547626163918869	0.0353701502786713	0.0720792336909202
526	hsa-miR-1910-5p	5.06	3.43	5.35	5.88	1.64	5.98	3.03	-0.545763865262538	0.343011617913788	0.469460816043023
527	hsa-miR-3913-5p	2.7	3.21	2.56	2.49	0.82	2.3	3.53	-0.535535166380315	0.263014329159673	0.383537825366024
528	hsa-miR-3913-5p	2.7	3.21	2.56	2.49	0.82	2.3	3.53	-0.535535166380315	0.263014329159673	0.383537825366024
529	hsa-miR-3691-3p	1.01	0.46	0	0	0	0.46	0	-0.524149042731921	0.739471297231991	0.805118657319983
530	hsa-miR-3130-3p	0.17	0.46	0.12	0.45	0	0	1.01	-0.521128064897729	0.694765472083192	0.769165093422435
531	hsa-miR-3130-3p	0.17	0.46	0.12	0.45	0	0	1.01	-0.521128064897729	0.694765472083192	0.769165093422435
532	hsa-miR-340-5p	2577.03	5056.8	2766.49	2560.61	2601.97	2071.09	2597.04	-0.518879397805189	0.0556074424717443	0.105654140696314
533	hsa-miR-302d-5p	2.36	4.35	2.79	4.52	3.29	2.76	2.02	-0.51635915492842	0.418269610602438	0.534524566665034
534	hsa-miR-455-3p	82.35	88.38	80.52	77.29	42.72	44.64	127.13	-0.515923242859235	0.0395446099904851	0.0788451174501648
535	hsa-miR-3130-5p	0.17	0.92	0.12	0.23	0.41	0.23	0.5	-0.515711040595004	0.645458791041697	0.729754416709293
536	hsa-miR-3130-5p	0.17	0.92	0.35	0.68	0.41	0.23	0.5	-0.515711040595004	0.645458791041697	0.729754416709293
537	hsa-miR-30b-3p	25.65	18.77	21.18	25.76	12.32	16.57	29.26	-0.498634865367723	0.0930180991212705	0.162844693854582
538	hsa-miR-3679-5p	5.4	7.33	4.89	4.52	3.29	5.98	3.03	-0.477235206603747	0.29412556272643	0.417135265688856
539	hsa-miR-103a-3p	4681.53	4847.49	5374.81	4553.52	5874.63	2619.85	1695.55	-0.471435893750737	0.286355926499269	0.409259201888614
540	hsa-miR-103a-3p	4717.64	4880.23	5404.6	4585.5	5873.81	2620.31	1698.07	-0.471435893750737	0.286355926499269	0.409259201888614
541	hsa-miR-302a-3p	179.71	251.91	171.82	182.88	173.15	150.9	121.66	-0.467751515074385	0.194214747702756	0.301593093788415
542	hsa-miR-590-5p	0	1.14	0.47	0.45	0	0.92	0	-0.464222273415572	0.709788313462418	0.779801446422997
543	hsa-miR-4458	1.69	0	1.86	0.23	0.82	0	2.02	-0.458007236538558	0.748848863004818	0.810991392290214
544	hsa-miR-532-3p	41.85	35.03	27.46	39.1	35.33	22.09	28.25	-0.454692385153461	0.194169349818727	0.301593093788415
545	hsa-miR-30e-3p	1471.26	1503.35	1385.8	1274.09	1078.34	1279.01	962.04	-0.45377298659014	0.0348456948396646	0.0713480788159218
546	hsa-miR-132-3p	148.83	143.1	135.21	126.78	87.09	72.26	211.88	-0.452145207727155	0.0759206763468837	0.138154244845315
547	hsa-miR-324-3p	85.38	85.86	72.37	84.07	51.76	57.53	103.92	-0.448888245663548	0.0417087572171343	0.082789952599412
548	hsa-miR-1243	3.37	5.27	2.79	2.94	1.64	2.76	5.04	-0.44845645497822	0.381515642266678	0.506076190768529
549	hsa-miR-26b-3p	54.67	46.25	45.84	46.1	29.58	46.94	42.38	-0.446528880384755	0.115410225116688	0.195939567478004
550	hsa-miR-485-5p	4.05	3.89	2.79	3.39	0	5.52	2.02	-0.442872573719132	0.463489279537733	0.575796297271876
551	hsa-miR-1298-5p	41.85	51.06	27.69	47.23	18.07	48.79	38.34	-0.439782707014899	0.251238243294972	0.371821088587748
552	hsa-miR-140-3p	1488.31	1442.44	1490.06	1374.65	841.31	1838.21	806.15	-0.437859933601404	0.0606179013109914	0.114500480254095
553	hsa-miR-6780a-5p	0	0.46	1.16	0.45	0	0.46	1.01	-0.435284146025591	0.809440224515213	0.862555428988635
554	hsa-miR-511-5p	0	0	0.93	0.23	0	0.46	0	-0.428260694476397	0.81369270955586	0.863838110719944
555	hsa-miR-4676-3p	0.67	0.46	0.23	1.13	1.64	0	0	-0.420481023012768	0.757343946390575	0.818134095933631
556	hsa-miR-4660	1.01	0	0.7	1.36	0	0.46	2.02	-0.395303762161529	0.802741134788947	0.857141773675471
557	hsa-miR-377-3p	0	0.46	0.47	0.23	0	0	1.01	-0.394070530203397	0.789148323483587	0.846826938489031
558	hsa-miR-505-3p	208.57	208.58	219.91	209.49	122.42	151.42	320.85	-0.379331318341202	0.0621603257865772	0.117193564276173
559	hsa-miR-548ao-3p	0.34	1.37	0.93	1.69	1.64	0	1.51	-0.374395893831763	0.698101602599468	0.770236781006416
560	hsa-miR-5585-3p	4.05	3.43	3.03	2.6	3.7	1.15	3.53	-0.36430231533513	0.507917976769685	0.613872802606579
561	hsa-miR-767-3p	0.34	0.69	0.23	0.9	0	0	2.02	-0.353907523079162	0.810275226301901	0.862555428988635
562	hsa-miR-1268a	4.05	3.21	2.56	2.71	2.46	3.45	1.01	-0.343009266292691	0.487440227777846	0.595811517775759
563	hsa-miR-3065-5p	34.76	49.91	37.47	37.74	23	25.77	71.64	-0.307584994432086	0.373915121806133	0.500214794109071
564	hsa-miR-597-3p	2.36	1.37	3.72	1.36	1.64	2.3	2.02	-0.296909879477085	0.686469371264734	0.765244545016425
565	hsa-miR-550a-3-5p	19.3	24.27	16.64	20.2	10	12.58	22.2	-0.288611162301275	0.230216737903971	0.346666696237681
566	hsa-miR-550a-3-5p	19.3	24.27	16.64	20.2	10	12.58	22.2	-0.288611162301275	0.230216737903971	0.346666696237681
567	hsa-miR-550a-3-5p	2.09	3.89	1.63	2.23	7.94	9.82	17.15	-0.288611162301275	0.230216737903971	0.346666696237681
568	hsa-miR-6734-5p	0.34	1.6	0.23	0	0	0	2.02	-0.279689140345182	0.864719017317343	0.900255415289289
569	hsa-miR-3685	0	1.83	1.4	0.45	0.82	1.38	0	-0.272381970140797	0.783322808731308	0.841274371472028
570	hsa-miR-548y	2.36	10.3	4.19	7.23	1.64	1.84	18.16	-0.246363631615217	0.677836350388291	0.757413942571607
571	hsa-miR-744-3p	10.12	12.36	9.54	8.81	6.57	10.59	12.11	-0.245837904186309	0.490974434597102	0.598998082624604
572	hsa-miR-211-5p	1.69	0.23	0.7	0.34	0	0.92	0.5	-0.243945934935527	0.811816874342245	0.862555428988635
573	hsa-miR-873-5p	12.49	11.45	10.47	13.78	9.86	10.59	15.13	-0.241270312974451	0.438751131163464	0.55142651893307
574	hsa-miR-5189-5p	1.01	0.46	0.93	0.45	0.82	0.92	0	-0.225602449098704	0.849182552613238	0.889095508894897
575	hsa-miR-489-3p	2.36	1.83	0.7	2.49	3.29	0.92	1.01	-0.213495347383083	0.807644629863604	0.861665451514267
576	hsa-miR-6847-5p	1.35	1.14	1.16	1.81	0	1.38	3.03	-0.210535679970136	0.796335555917924	0.853122336854028
577	hsa-miR-4642	0.34	0.46	0.7	0.45	0.82	0.46	0	-0.206324066945923	0.915626025360055	0.941120783424973
578	hsa-miR-3187-3p	8.44	5.72	6.05	9.49	5.75	6.9	10.09	-0.193746930350095	0.625502190301249	0.715103876616522
579	hsa-miR-1268b	4.05	3.21	3.26	3.39	3.29	4.37	1.01	-0.189752309421497	0.678045081547122	0.757413942571607
580	hsa-miR-374a-3p	117.44	237.43	128.92	104.63	138.85	144.98	130.15	-0.186758843278776	0.519313606425417	0.622405546847531
581	hsa-miR-190b	3.37	4.35	2.33	2.71	1.64	3.22	5.04	-0.171440301561037	0.745345424637223	0.809423288133706
582	hsa-miR-1284	1.69	4.58	3.72	3.84	4.11	1.84	5.04	-0.1634388369573	0.831780478940048	0.877794272269418
583	hsa-miR-5009-5p	0.34	0.23	0.47	0	0	0.46	0	-0.159620102043589	0.934660584121	0.955355283634249
584	hsa-miR-4691-3p	1.01	0	0.47	0.9	1.64	0	0	-0.153515196047482	0.929413327730087	0.951061981834605
585	hsa-miR-542-5p	2.36	0.92	1.86	2.26	0.82	0.46	6.05	-0.149101268712	0.811757244659434	0.862555428988635
586	hsa-miR-339-5p	136.01	180.19	158.01	150.73	68.19	178.57	278.47	-0.128626864916138	0.468854720144616	0.580230170906939
587	hsa-miR-4755-3p	0.34	0.23	0	0.45	0	0.46	0	-0.127383241234018	0.9353904286357	0.955355283634249
588	hsa-miR-598-3p	181.57	217.97	192.92	160.9	223.47	168.91	153.36	-0.117841524074557	0.694888403541738	0.769165093422435
589	hsa-miR-655-5p	0	0	0.23	0.23	0	0	0	-0.115465926733909	0.979333214853344	0.982374622352888
590	hsa-miR-487b-5p	0	0	0.23	0.23	0	0	0	-0.112633520962749	0.97171928734962	0.97701269980989
591	hsa-miR-6742-3p	0	0	0.23	0.23	0	0	0	-0.104026531433256	0.960828059555441	0.970594099253815
592	hsa-miR-6840-5p	0.67	0.46	0.23	0.45	0.82	0.46	0	-0.102613522520952	0.936920138671627	0.956161784489527
593	hsa-miR-3615	222.06	200.57	204.79	225.53	160.21	233.8	301.68	-0.100207454452492	0.758550396737987	0.81875280917751
594	hsa-miR-15a-3p	0	0	0.47	0.45	0	0.46	0	-0.0987562746240098	0.960512758339993	0.970594099253815
595	hsa-miR-5579-3p	0	0	0.23	0.23	0	0	0	-0.0981410940535378	0.957633147822072	0.969890472461565
596	hsa-miR-6786-3p	2.02	1.6	1.4	3.16	3.29	1.38	2.02	-0.0981250223250725	0.889640379797075	0.92100590600787
597	hsa-miR-597-5p	0.34	0.69	0.23	0.45	0	0.46	1.01	-0.0939588262922569	0.942152978650674	0.958752319295882
598	hsa-miR-3136-5p	0.34	0.46	0	0.23	0	0	1.01	-0.091753907241769	0.955624601469262	0.969890472461565
599	hsa-miR-3934-5p	0	0	0.23	0.23	0	0	0	-0.0917162502015431	0.956075512777598	0.969890472461565
600	hsa-miR-891a-5p	1.01	1.83	0.93	1.81	3.29	0.92	0	-0.0903828539649511	0.915262293829629	0.941120783424973
601	hsa-miR-3605-3p	17.89	21.52	23.27	22.15	9.04	34.52	24.21	-0.0899404286175664	0.814829045974533	0.864334258948356
602	hsa-miR-1293	0	0	0	0.45	0	0	0	-0.089416464486016	0.958331658915584	0.969890472461565
603	hsa-miR-4636	1.35	1.37	0.93	2.26	0	1.38	4.04	-0.0872080737204709	0.901164589464402	0.929955790405756
604	hsa-miR-5008-3p	0.34	0.23	0	0	0	0	0	-0.0816618741364071	0.962111285507525	0.97110502790626
605	hsa-miR-6807-5p	1.35	0.92	0.47	0.9	0.82	0.46	2.02	-0.0774072953100671	0.942426815406942	0.958752319295882
606	hsa-miR-3192-5p	1.69	0.92	0.7	0.45	1.64	0.92	0	-0.073962656487458	0.957912046209861	0.969890472461565
607	hsa-miR-1911-5p	3.04	2.06	1.63	2.71	1.64	2.76	3.03	-0.0732132427122075	0.898146437923464	0.927582092563641
608	hsa-miR-1908-5p	29.7	31.37	27.46	30.96	17.25	45.1	34.3	-0.0725238494028614	0.856584625546517	0.893226260053349
609	hsa-miR-556-3p	1.69	1.83	1.16	1.36	1.64	1.38	2.02	-0.0630817743960372	0.929714615369277	0.951061981834605
610	hsa-miR-548e-3p	9.11	21.75	11.87	13.78	13.97	16.57	14.13	-0.0595441432192287	0.855143809942618	0.892444105368224
611	hsa-miR-3167	0	0.23	0.23	0	0	0	0	-0.0560508452219827	0.991877472802801	0.99264577448584
612	hsa-miR-192-5p	978.03	1068.67	779.94	867.32	971.53	1083.41	794.55	-0.0489891188214525	0.79869843317778	0.854237065948421
613	hsa-miR-2467-3p	0.67	0.23	1.16	1.13	0	0.92	2.02	-0.0473873757802423	0.963037818983355	0.97110502790626
614	hsa-miR-676-3p	6.07	5.04	2.79	4.97	4.11	4.14	8.07	-0.0463571699388691	0.915239170893143	0.941120783424973
615	hsa-miR-3180-5p	0.45	0.53	0.16	0.08	0	0	1.35	-0.0432101945094025	0.973327800334983	0.977868987583825
616	hsa-miR-3180-5p	0.45	0.53	0.16	0.08	0	0	1.35	-0.0432101945094025	0.973327800334983	0.977868987583825
617	hsa-miR-3180-5p	0.45	0.53	0.16	0.08	0	0	1.35	-0.0432101945094025	0.973327800334983	0.977868987583825
618	hsa-miR-4640-5p	0	0	0	0.9	0.82	0	0	-0.0402035596961034	0.984254436197001	0.985780412067074
619	hsa-miR-2355-5p	5.4	3.21	1.86	2.49	0.82	3.22	7.06	-0.0343623879040294	0.941694893269768	0.958752319295882
620	hsa-miR-331-5p	35.44	25.87	23.97	28.7	17.25	34.06	46.41	-0.0328967126527381	0.891969363402178	0.922677676153414
621	hsa-miR-1912	0.34	0.46	0.7	0.9	0	0.46	2.02	-0.0321377945685073	0.974605102035851	0.978391446643605
622	hsa-miR-30b-5p	426.92	698.02	415.16	474.79	408.33	376.32	1000.55	-0.0265135755508331	0.92714351183495	0.949936096186166
623	hsa-miR-484	1713.07	1717.2	1228.96	1704.36	1475.57	1686.33	2152.1	-0.0239111559885354	0.911463594708136	0.939083703638685
624	hsa-miR-1298-3p	3.04	2.29	1.63	2.26	1.64	2.3	4.04	-0.0218160272513227	0.969784154654099	0.975826423530449
625	hsa-miR-148b-5p	38.47	63.65	53.29	48.59	33.69	63.05	78.7	-0.016319788540117	0.922686540195708	0.946238857633453
626	hsa-miR-324-5p	40.84	44.19	44.68	46.33	32.86	46.02	77.69	-0.011704160125557	0.964340364399173	0.97110502790626
627	hsa-miR-340-3p	197.09	278.87	238.76	265.53	224.29	289.49	311.77	-0.00391569745146918	0.982815636199855	0.985103027129723
628	hsa-miR-4717-3p	0.67	0.46	0.93	0.9	2.46	0	0	-0.00250587793583142	0.998370344854795	0.998370344854795
629	hsa-miR-548aa	0.8	0.55	0.56	0.81	0.27	0.61	1.26	0.0375404459208148	0.958206515775017	0.969890472461565
630	hsa-miR-548aa	0.8	0.55	0.56	0.81	0.27	0.61	1.26	0.0375404459208148	0.958206515775017	0.969890472461565
631	hsa-miR-6797-3p	1.35	1.83	1.16	0.68	0.82	0	5.04	0.0417438223951467	0.958630134158992	0.969890472461565
632	hsa-miR-582-3p	3.71	4.58	2.56	5.2	0.82	1.84	15.13	0.0458055583095344	0.941629945840684	0.958752319295882
633	hsa-miR-1262	4.72	2.98	3.72	5.65	3.29	7.82	2.02	0.0471648286069789	0.92280260109764	0.946238857633453
634	hsa-miR-6737-3p	0.34	0.46	0.47	0.23	0	0.92	0	0.0598589569034252	0.964290428187214	0.97110502790626
635	hsa-miR-326	8.1	7.78	5.12	6.33	10.68	4.14	11.1	0.0878106346962385	0.829636877539982	0.877161084927706
636	hsa-miR-107	617.03	599.95	667.5	583.45	764.08	791.31	543.32	0.101256910170778	0.678272392844697	0.757413942571607
637	hsa-miR-6858-3p	1.69	1.14	1.4	0	0.82	0	4.04	0.105592428988077	0.921823910686971	0.946238857633453
638	hsa-miR-548b-3p	0.67	0.69	0.7	1.13	1.64	0	2.02	0.119090491656468	0.902178676458869	0.930259257769241
639	hsa-miR-628-5p	59.06	84.94	72.84	67.57	72.3	84.68	105.94	0.119497885270865	0.654616864534961	0.738014824589153
640	hsa-miR-485-3p	3.37	2.29	3.26	3.39	1.64	5.06	5.04	0.125978698844591	0.883387709401568	0.916000738801626
641	hsa-miR-134-5p	7.09	11.68	9.31	10.17	3.29	19.79	13.12	0.127867703984409	0.853924441481793	0.892444105368224
642	hsa-miR-16-1-3p	1.35	1.14	1.4	0.45	0.82	1.38	2.02	0.157324523698272	0.879750316152243	0.913695665971622
643	hsa-miR-765	2.7	1.6	1.16	2.49	1.64	2.76	3.03	0.165560015006289	0.797116164946296	0.853251106139698
644	hsa-miR-34a-5p	112.38	139.67	124.04	123.61	112.56	157.4	220.96	0.166133031194545	0.588903525885562	0.683614874612889
645	hsa-miR-6859-5p	0.34	0.15	0.23	0.3	0.55	0.15	0.34	0.166262681715642	0.864510743751421	0.900255415289289
646	hsa-miR-6859-5p	0.34	0.15	0.23	0.3	0.55	0.15	0.34	0.166262681715642	0.864510743751421	0.900255415289289
647	hsa-miR-6859-5p	0.34	0.15	0.23	0.3	0.55	0.15	0.34	0.166262681715642	0.864510743751421	0.900255415289289
648	hsa-miR-3173-5p	0.34	2.52	0.47	3.16	0.82	3.22	2.02	0.182420871592999	0.837535889763852	0.87840018871117
649	hsa-miR-361-5p	971.28	1032.84	1012.77	1074.78	946.47	892.41	2452.76	0.190389574586107	0.26024863294833	0.380363386616789
650	hsa-miR-3200-3p	19.24	21.06	22.57	15.14	24.65	13.81	43.38	0.207035934901454	0.506385471049498	0.613167786875305
651	hsa-miR-146b-3p	9.79	11.91	8.61	7.46	6.57	3.68	34.3	0.208023547547778	0.643047119739308	0.729236614184126
652	hsa-miR-26b-5p	4117.42	5348.03	3851.63	4014.21	4551.05	3798.07	9555.46	0.21564253061257	0.197648379517251	0.306189096326485
653	hsa-miR-4449	2.02	2.06	2.33	2.26	1.64	0.92	8.07	0.22075313049567	0.731475943156366	0.799549000472102
654	hsa-miR-3117-3p	3.04	2.29	3.49	4.29	4.11	2.3	8.07	0.222519031900765	0.714964010832908	0.784154076397383
655	hsa-miR-6511b-3p	6.58	6.75	5.93	6.55	4.93	5.6	15.64	0.236399204981062	0.476902351953668	0.587936869011583
656	hsa-miR-6511b-3p	4.89	5.15	4.07	5.42	4.11	5.6	14.63	0.236399204981062	0.476902351953668	0.587936869011583
657	hsa-miR-4749-3p	0.67	0.69	0.23	0.45	0	0.46	2.02	0.237691908434051	0.88876334025789	0.920835794397108
658	hsa-miR-5680	0.34	0.46	0	0.68	0	0	2.02	0.239905533313181	0.89511411934679	0.925189953756842
659	hsa-miR-4755-5p	0.34	0.23	1.16	0.23	0	0.46	2.02	0.252882457382516	0.87032006967575	0.904628744988792
660	hsa-miR-379-3p	2.36	1.95	1.16	1.81	1.64	3.22	2.02	0.252963134422934	0.701647683413487	0.772829332455435
661	hsa-miR-423-5p	2157.54	2466.12	2272.91	2713.38	1541.3	3756.95	5325.25	0.263917484688932	0.499584915159755	0.606069211630426
662	hsa-miR-181c-3p	16.87	20.15	22.34	19.66	38.61	17.03	19.17	0.273894763245638	0.516478015643109	0.620157617296373
663	hsa-miR-628-3p	37.46	37.09	37.23	35.03	37.79	49.25	67.6	0.277299184551111	0.110616079045484	0.189042293818472
664	hsa-miR-320b	54.95	46.61	73.14	52.42	54.11	73.06	118.68	0.27898231922767	0.182106051378476	0.286968351275416
665	hsa-miR-320b	54.78	45.81	73.84	52.76	53.69	73.75	121.71	0.27898231922767	0.182106051378476	0.286968351275416
666	hsa-miR-6802-3p	1.01	0.23	0.23	0.68	0	0	3.03	0.283709060216995	0.817854954682508	0.86601075585797
667	hsa-miR-655-3p	0.34	0.23	0.23	0	0	0	1.01	0.290250326206618	0.869554012315383	0.904560212489111
668	hsa-miR-320a	1982.71	1603.23	2354.38	1903.79	1390.28	2626.41	5008.41	0.290557373109261	0.199599092749791	0.307735116745501
669	hsa-miR-3187-5p	0.34	0.23	0.23	0	0.82	0	0	0.295316542391304	0.855137620601321	0.892444105368224
670	hsa-miR-504-3p	4.39	3.21	5.59	6.1	5.75	7.82	6.05	0.298263749544241	0.515011041906858	0.619035811896083
671	hsa-miR-520f-3p	0.34	0	0.23	0.23	0	0	1.01	0.299610141603324	0.83760761028805	0.87840018871117
672	hsa-miR-148a-5p	91.46	93.87	76.33	79.09	101.06	144.98	92.82	0.30025570150952	0.172404853954332	0.274996384332095
673	hsa-miR-188-5p	8.44	17.4	10.47	9.27	7.39	23.93	14.13	0.305927050938347	0.375326693958005	0.501166131936325
674	hsa-miR-3124-5p	1.01	0.69	0.7	1.36	0.82	1.84	1.01	0.31346380085507	0.739687187491347	0.805118657319983
675	hsa-miR-1343-5p	0.34	0.23	0.47	0.23	0	0.46	1.01	0.315746989453291	0.881666172509869	0.914949955729117
676	hsa-miR-154-5p	0	0.23	0.23	0.23	0	0.46	0	0.319553364657017	0.839277340840575	0.87943740824495
677	hsa-miR-3149	0.67	0.46	0.47	1.13	1.64	0.92	0	0.325428004106604	0.801273684403308	0.856282547765984
678	hsa-miR-6728-5p	0	0.23	0.47	0	0	0.46	0	0.327444372867784	0.853022186305835	0.892392441058412
679	hsa-miR-6875-5p	0	0.23	0.47	0.45	0	0.92	0	0.328099016847169	0.817190267484614	0.86601075585797
680	hsa-miR-3909	24.97	29.08	22.57	26.21	38.61	31.3	38.34	0.335716691616319	0.225248585069889	0.339978004568103
681	hsa-miR-4520b-3p	0	0.23	0.12	0.11	0.82	0	0	0.337144336061286	0.833415285634923	0.878281035106297
682	hsa-miR-624-5p	1.35	1.14	0.93	0.45	0.82	1.84	1.01	0.341321161208683	0.669347275890023	0.751343771025117
683	hsa-miR-412-5p	0	0.23	1.16	1.36	0	1.84	1.01	0.342694612006139	0.746169915678642	0.809423288133706
684	hsa-miR-1252-5p	0.34	1.6	0.93	1.58	2.46	0.46	3.03	0.346326786012167	0.628649764614016	0.716871576241225
685	hsa-miR-551b-5p	18.56	20.38	15.82	18.53	12.32	16.11	64.57	0.36287460126695	0.53426018323814	0.635017623499242
686	hsa-miR-574-5p	121.49	87.81	86.84	81.69	135.29	68.58	230.04	0.373387673640548	0.113718620471786	0.193730207475046
687	hsa-miR-1909-5p	0.34	0.23	0.23	0.45	0.82	0.46	0	0.393758938653925	0.767724037067377	0.825894634380559
688	hsa-miR-3196	0.67	0.23	0.23	0.23	0	0	2.02	0.394738568857208	0.790417983497265	0.847485505957233
689	hsa-miR-5004-3p	1.69	0	0.47	0.45	0.82	0.92	1.01	0.399635975017502	0.73608724335642	0.803230336500418
690	hsa-miR-4326	27	29.99	29.32	36.38	39.44	50.17	50.45	0.434893487961401	0.0311971611186141	0.0649061709585337
691	hsa-miR-3064-5p	1.69	2.29	2.56	1.58	2.46	3.68	3.03	0.451670422200667	0.472714488852459	0.583888259653324
692	hsa-miR-3139	2.7	2.52	3.03	2.71	3.29	2.76	8.07	0.456307415170767	0.455063788769731	0.566964720434419
693	hsa-miR-7854-3p	0.67	0.69	0.23	0.68	0	0.92	2.02	0.467353180122997	0.700350545867258	0.772058792884383
694	hsa-miR-4804-5p	0.34	1.14	0.93	0.9	0	1.38	3.03	0.471455599498986	0.579747200334654	0.674197464295566
695	hsa-miR-5006-3p	1.01	0.69	1.16	0.23	1.64	0.92	1.01	0.471540058509914	0.633381222932229	0.720359630306725
696	hsa-miR-423-3p	6926.87	6582.58	5977.93	6300.41	11115.28	8590.87	8730.47	0.471566064893918	0.0936816046511993	0.163563017850472
697	hsa-miR-4662a-5p	17.89	20.38	13.5	15.82	20.54	32.22	24.21	0.472360542515429	0.263980745188081	0.384513103475761
698	hsa-miR-5579-5p	0.34	0.69	0.23	0	0	0	2.02	0.485600573070015	0.75517721516402	0.816476118821685
699	hsa-miR-495-3p	3.04	4.12	3.03	3.16	0	5.52	13.12	0.489477952831639	0.513738293268414	0.618759759127958
700	hsa-miR-939-5p	1.35	1.37	0.93	0.9	0	1.84	4.04	0.492820190881737	0.507210358496672	0.613591557282491
701	hsa-miR-365a-3p	13.16	17.17	17.69	15.71	13.15	11.51	66.59	0.506958212468102	0.185298484225172	0.289837338521697
702	hsa-miR-365b-3p	13.16	17.17	17.69	15.71	13.15	11.51	66.59	0.506971285819097	0.185541389175379	0.289866354068428
703	hsa-miR-676-5p	0.34	0.46	0.7	0.23	0.82	0.46	1.01	0.507934847179111	0.645595432119753	0.729754416709293
704	hsa-miR-3928-3p	2.36	1.83	3.03	2.71	7.39	1.38	4.04	0.509998734943771	0.346392625466038	0.472586348576685
705	hsa-miR-654-5p	3.04	0.92	1.63	2.03	0	0.46	12.11	0.51195105342219	0.640158596377399	0.726788142811599
706	hsa-miR-329-3p	0.67	0.34	0.23	1.13	0	0	4.04	0.512910731440272	0.659884361495331	0.743304790803808
707	hsa-miR-329-3p	0.67	0.34	0.23	1.13	0	0	4.04	0.512910731440272	0.659884361495331	0.743304790803808
708	hsa-miR-548ba	2.36	5.27	3.03	2.71	5.75	6.9	2.02	0.522298141249259	0.327520124411844	0.45451772367358
709	hsa-miR-6877-5p	2.36	0.46	1.16	2.03	1.64	2.76	3.03	0.54002788192682	0.520986823333912	0.623254607173532
710	hsa-miR-6862-5p	0.34	0.11	0.58	0.45	0.41	0	2.02	0.55249960994326	0.616158448027229	0.70825330502774
711	hsa-miR-6862-5p	0.34	0.11	0.58	0.45	0.41	0	2.02	0.55249960994326	0.616158448027229	0.70825330502774
712	hsa-miR-548j-5p	1.35	3.89	1.51	0.9	4.11	3.22	2.02	0.558915272665934	0.322623526396312	0.449169823387968
713	hsa-miR-7976	0.67	0.69	0.93	0.45	1.64	1.38	0	0.567184170173963	0.527168493198784	0.628902763816093
714	hsa-miR-579-5p	0.67	0.69	0.93	0.45	0.82	0.92	2.02	0.573587353427534	0.540705574302265	0.642087869483939
715	hsa-miR-125a-3p	15.86	18.77	26.3	18.98	20.54	27.15	63.56	0.575751561405007	0.0708254141833917	0.130165626066774
716	hsa-miR-148b-3p	1268.94	1388.18	1118.53	1096.7	1889.65	2037.03	2030.52	0.575882136789534	8.93362286130102e-05	0.000305350284042352
717	hsa-miR-6511a-5p	0.84	0.27	0.62	0.34	0.27	1.23	1.01	0.581745324582952	0.311103955622755	0.436898163765869
718	hsa-miR-6511a-5p	0.84	0.27	0.62	0.34	0.27	1.23	1.01	0.581745324582952	0.311103955622755	0.436898163765869
719	hsa-miR-6511a-5p	0.84	0.27	0.62	0.34	0.27	1.23	1.01	0.581745324582952	0.311103955622755	0.436898163765869
720	hsa-miR-6511a-5p	0.84	0.27	0.62	0.34	0.27	1.23	1.01	0.581745324582952	0.311103955622755	0.436898163765869
721	hsa-miR-193b-5p	2.7	2.52	4.89	2.49	2.46	5.52	9.08	0.586381523721667	0.222332730256186	0.336757195182875
722	hsa-miR-149-3p	1.01	1.37	1.86	1.36	0	2.3	6.05	0.591260906918816	0.45392390024008	0.566090423851529
723	hsa-miR-3175	1.01	0.69	1.16	0.9	0.82	1.38	3.03	0.591792338215329	0.445356617549626	0.55755886615709
724	hsa-miR-664b-5p	0.67	0.46	0	0	0	0.92	0	0.592643099541916	0.680747505178426	0.759521396105809
725	hsa-miR-4423-5p	1.01	0.92	0.7	0.68	0.82	0.92	3.03	0.602675618250871	0.56564097284225	0.662438655705402
726	hsa-miR-624-3p	0.67	0.46	0	0.9	2.46	0	0	0.606622929336379	0.643444071338935	0.729236614184126
727	hsa-miR-3960	1.69	2.52	2.56	3.39	3.29	2.53	9.08	0.609656828126253	0.242157411644135	0.36211501833822
728	hsa-miR-6741-3p	1.35	1.6	1.63	1.36	0.82	3.68	3.03	0.61864789408486	0.396283835974372	0.520323898454155
729	hsa-miR-744-5p	1070.84	1004.44	1115.16	1035.68	1201.98	1529.38	3234.7	0.622745509057258	0.0355647007039585	0.0723615642669518
730	hsa-miR-3155a	0	0	0	0.23	0	0	0	0.628778067550096	0.780891532321066	0.83936094821865
731	hsa-miR-6723-5p	0	0	0	0.23	0	0	0	0.628778306137433	0.714242315290918	0.784028098008382
732	hsa-miR-190a-3p	0	0	0	0.23	0	0	0	0.628783160838378	0.734014339396523	0.801645415469406
733	hsa-miR-6859-3p	0	0	0	0.08	0	0	0	0.628784001619075	0.746774426823047	0.809423288133706
734	hsa-miR-6859-3p	0	0	0	0.08	0	0	0	0.628784001619075	0.746774426823047	0.809423288133706
735	hsa-miR-6859-3p	0	0	0	0.08	0	0	0	0.628784001619075	0.746774426823047	0.809423288133706
736	hsa-let-7g-3p	0.34	0	0	0	0	0	0	0.628785501484549	0.75931341007963	0.818892258616762
737	hsa-miR-4284	0	0.23	0	0	0	0	0	0.628786779175966	0.741950318617894	0.806902198362222
738	hsa-miR-205-3p	0	0	0.23	0	0	0	0	0.628789872409866	0.762924882084181	0.822100873772112
739	hsa-miR-1296-3p	0	0	0	0.23	0	0	0	0.6287899214215	0.836452504050105	0.87840018871117
740	hsa-miR-432-3p	0.34	0	0	0	0	0	0	0.62879353513148	0.8322739810604	0.877794272269418
741	hsa-miR-520d-5p	0.34	0	0	0	0	0	0	0.628802791019858	0.697549865684041	0.770236781006416
742	hsa-miR-141-5p	0	0	0.23	0	0	0	0	0.628810884979782	0.692057815372225	0.769165093422435
743	hsa-miR-6735-5p	0.67	2.75	0.7	1.13	2.46	2.3	2.02	0.630647711619582	0.390447520173459	0.51633387519356
744	hsa-miR-6796-5p	1.01	0.69	0.7	0.23	0.82	1.38	1.01	0.632952025140717	0.564515551434687	0.66231854796587
745	hsa-miR-4688	0	0.46	0	0.45	0	0.92	0	0.644473827858663	0.697889375136205	0.770236781006416
746	hsa-miR-6884-5p	0.34	0.23	0.23	1.13	0	0.92	2.02	0.64651303446308	0.598648303781654	0.68935259223342
747	hsa-miR-7704	7.76	4.58	4.65	5.65	17.25	2.3	9.08	0.648721189122677	0.256200503616678	0.37663689793059
748	hsa-miR-134-3p	0	0.23	0	0.68	0	0.92	0	0.659355609004023	0.645047689081664	0.729754416709293
749	hsa-miR-1264	0.67	0.46	1.16	0.68	0	1.38	3.03	0.659761130883442	0.447935864527808	0.559703227243644
750	hsa-miR-302d-3p	143.77	240.58	178.26	190.11	364.99	342.97	216.17	0.665980247452579	0.10188933325546	0.175521358088072
751	hsa-miR-30c-5p	3335.53	4708.13	3156.4	4026.68	4433.7	6544.48	10745.52	0.676948025275702	6.45578456714187e-07	2.75276358440505e-06
752	hsa-miR-30c-5p	3336.54	4709.27	3157.33	4027.36	4442.74	6556.91	10790.92	0.676948025275702	6.45578456714187e-07	2.75276358440505e-06
753	hsa-miR-548ay-3p	0.34	0.46	0.23	0.45	0.82	0.92	0	0.69555854814115	0.564918761500301	0.66231854796587
754	hsa-miR-136-3p	3.04	8.47	4.65	3.84	4.11	19.79	0	0.701296378607576	0.308447303668986	0.434584423489999
755	hsa-miR-708-5p	135.67	147.68	155.22	169.26	122.42	202.97	653.8	0.708498975005032	0.0222655763709965	0.0481861384779355
756	hsa-miR-515-5p	0	0.11	0.23	0.11	0	0.23	0.5	0.710084918632494	0.577807238529196	0.673760787165814
757	hsa-miR-515-5p	0	0.11	0.23	0.11	0	0.23	0.5	0.710084918632494	0.577807238529196	0.673760787165814
758	hsa-let-7c-5p	232.86	128.87	195.09	167.11	142.85	539.89	367.54	0.720944863106063	0.0252434939561221	0.0538194623618973
759	hsa-miR-580-3p	1.01	1.83	0.93	0.23	1.64	1.84	2.02	0.726184556098594	0.409686462907954	0.52720608573414
760	hsa-miR-3188	3.04	3.21	2.79	2.26	5.75	3.22	8.07	0.734001058400009	0.144052372241486	0.237090019026751
761	hsa-miR-27b-3p	5704	7049.66	5814.33	5778.5	12203.47	9909.46	10634.87	0.747157455300457	0.00105797665199368	0.00303325979522819
762	hsa-miR-370-3p	11.81	9.39	6.05	6.33	0	13.35	46.41	0.752163500695007	0.337527434805371	0.464439626842635
763	hsa-miR-548ar-3p	0.51	0.23	0	0.23	0.82	0	1.01	0.761236488451289	0.596046255933661	0.687982303161424
764	hsa-miR-509-3p	3.26	4.04	4.03	3.62	4.93	6.44	11.43	0.763328687363586	0.028727058537328	0.0607452694439081
765	hsa-miR-509-3p	3.26	4.04	4.03	3.62	4.93	6.44	11.43	0.763328687363586	0.028727058537328	0.0607452694439081
766	hsa-miR-509-3p	3.26	4.04	4.03	3.62	4.93	6.44	11.43	0.763328687363586	0.028727058537328	0.0607452694439081
767	hsa-miR-5010-3p	6.75	9.16	7.68	9.04	11.5	8.28	33.3	0.772776976967886	0.0877220074500696	0.155043548051286
768	hsa-miR-543	4.05	4.81	4.42	5.42	1.64	9.2	20.18	0.775198048729229	0.152216241843059	0.247375326366329
769	hsa-miR-1250-5p	2.02	4.35	3.72	1.81	8.22	0.92	9.08	0.779298972346084	0.255114549426594	0.375835801435758
770	hsa-miR-3180-3p	0.54	0.37	0.47	0.36	0.66	1.1	0.61	0.796494070413691	0.182550405183169	0.286968351275416
771	hsa-miR-3180	0.54	0.37	0.47	0.36	0.66	1.1	0.61	0.796494070413691	0.182550405183169	0.286968351275416
772	hsa-miR-3180-3p	0.54	0.37	0.47	0.36	0.66	1.1	0.61	0.796494070413691	0.182550405183169	0.286968351275416
773	hsa-miR-3180	0.54	0.37	0.47	0.36	0.66	1.1	0.61	0.796494070413691	0.182550405183169	0.286968351275416
774	hsa-miR-3180-3p	0.54	0.37	0.47	0.36	0.66	1.1	0.61	0.796494070413691	0.182550405183169	0.286968351275416
775	hsa-miR-3180	0.54	0.37	0.47	0.36	0.66	1.1	0.61	0.796494070413691	0.182550405183169	0.286968351275416
776	hsa-miR-3180-3p	0.54	0.37	0.47	0.36	0.66	1.1	0.61	0.796494070413691	0.182550405183169	0.286968351275416
777	hsa-miR-3180	0.54	0.37	0.47	0.36	0.66	1.1	0.61	0.796494070413691	0.182550405183169	0.286968351275416
778	hsa-miR-3180-3p	0.54	0.37	0.47	0.36	0.66	1.1	0.61	0.796494070413691	0.182550405183169	0.286968351275416
779	hsa-miR-3180	0.54	0.37	0.47	0.36	0.66	1.1	0.61	0.796494070413691	0.182550405183169	0.286968351275416
780	hsa-miR-3620-5p	0.67	0	0	0	0	0.46	0	0.804563855714487	0.672836808659856	0.753950699729865
781	hsa-miR-4738-3p	0.34	0.23	0.93	0.45	0.82	0.46	2.02	0.805725707953928	0.62002623351928	0.710802035232395
782	hsa-miR-1292-3p	0	0.46	0.23	0.23	0.82	0.46	0	0.811067898863159	0.620903969123323	0.711177241229905
783	hsa-miR-652-3p	195.07	213.62	204.32	243.16	347.53	369.11	594.27	0.81349411225282	7.60831870458475e-06	2.8996896065851e-05
784	hsa-miR-26a-5p	10698.38	13077.58	11213.73	12057.29	18065.37	21574.44	32257.91	0.813737652224033	1.06066865857555e-16	8.06108180517417e-16
785	hsa-miR-26a-5p	10714.91	13096.36	11230.02	12069.26	18065.37	21579.5	32268	0.813737652224033	1.06066865857555e-16	8.06108180517417e-16
786	hsa-miR-365a-5p	2.02	1.83	2.56	2.26	0.82	5.06	8.07	0.818732528607436	0.170095600888325	0.27164835148049
787	hsa-miR-4654	0	1.14	0	0.45	0	1.84	0	0.825904973004906	0.466725655983998	0.579259891960928
788	hsa-miR-195-5p	3.82	4.66	3.49	3.62	11.5	7.52	2.02	0.826293847304027	0.0814772680133902	0.14580142697133
789	hsa-miR-302c-5p	7.76	8.93	8.61	7.91	20.54	18.41	6.05	0.835680661591102	0.0602895698472713	0.11404703403027
790	hsa-miR-34b-5p	1.69	2.29	0.7	2.71	0.82	4.6	6.05	0.837431141301838	0.136493872418907	0.226339945712271
791	hsa-miR-6818-5p	1.69	0.69	0.93	0.68	2.46	0.92	3.03	0.838553853615771	0.290110294528177	0.413255237629994
792	hsa-miR-1224-5p	0.67	0.46	0.23	0.45	0	0.92	2.02	0.838733713216007	0.447213610277646	0.559341708111054
793	hsa-miR-182-3p	0.67	0	0	0	0.82	0	0	0.850008872538065	0.631125835909381	0.719060476185996
794	hsa-miR-19a-3p	64.57	138.79	115.77	90.39	102.29	246.23	316.14	0.85137373140661	0.0131927451017287	0.0299035555639185
795	hsa-miR-382-3p	0.34	0.46	2.09	0.23	0.82	0.92	4.04	0.859747357497698	0.421291727715321	0.535737118315152
796	hsa-miR-4484	0	0	0	0.45	0	0.46	0	0.860326401713396	0.625992635025764	0.715103876616522
797	hsa-miR-1185-1-3p	1.69	3.43	3.03	3.28	0	0.46	24.21	0.868003707105838	0.372823430773731	0.499676216348195
798	hsa-miR-518a-3p	0	0	0	0.23	0	0.23	0	0.871050612922409	0.579466864194437	0.674197464295566
799	hsa-miR-518a-3p	0	0	0	0.23	0	0.23	0	0.871050612922409	0.579466864194437	0.674197464295566
800	hsa-miR-329-5p	0	0	0	0.23	0	0.23	0	0.871765850114286	0.576690435073675	0.673065982037206
801	hsa-miR-329-5p	0	0	0	0.23	0	0.23	0	0.871765850114286	0.576690435073675	0.673065982037206
802	hsa-miR-4728-3p	3.71	2.98	2.09	3.16	3.29	5.52	11.1	0.872103337372104	0.123930575023229	0.208487373606786
803	hsa-miR-29b-1-5p	0	0.23	0.23	0	0	0.46	0	0.875210487780124	0.596393327817953	0.687982303161424
804	hsa-miR-320c	11.3	10.13	11.47	12.33	20.28	16.3	31.83	0.882614695859002	0.00139839793978806	0.00391067129481857
805	hsa-miR-320c	8.15	8.68	9.22	10.07	18.91	15.07	29.64	0.882614695859002	0.00139839793978806	0.00391067129481857
806	hsa-miR-7113-5p	0.34	0.23	0.47	0.68	0	0.46	3.03	0.88742257015018	0.556585318967062	0.655746118225654
807	hsa-miR-1343-3p	11.47	7.78	9.31	14.46	15.61	29.46	22.2	0.890268659157775	0.0860010434393171	0.15283816798294
808	hsa-miR-4652-5p	0.34	0.23	0	0	0	0	1.01	0.895412361391523	0.624702606958985	0.714894391666084
809	hsa-miR-6735-3p	0	0.46	0.23	0.45	0	0.92	1.01	0.899062168719652	0.595449990756022	0.687982303161424
810	hsa-miR-3154	0	0.23	0.23	0	0	0	1.01	0.907568526653673	0.637095292938351	0.723946454244811
811	hsa-miR-1302	0.03	0.1	0.04	0.02	0.07	0.08	0.18	0.911097347300633	0.39337722672508	0.519405355696813
812	hsa-miR-1302	0.03	0.1	0.04	0.02	0.07	0.08	0.18	0.911097347300633	0.39337722672508	0.519405355696813
813	hsa-miR-1302	0.03	0.1	0.04	0.02	0.07	0.08	0.18	0.911097347300633	0.39337722672508	0.519405355696813
814	hsa-miR-1302	0.03	0.1	0.04	0.02	0.07	0.08	0.18	0.911097347300633	0.39337722672508	0.519405355696813
815	hsa-miR-1302	0.03	0.1	0.04	0.02	0.07	0.08	0.18	0.911097347300633	0.39337722672508	0.519405355696813
816	hsa-miR-1302	0.03	0.1	0.04	0.02	0.07	0.08	0.18	0.911097347300633	0.39337722672508	0.519405355696813
817	hsa-miR-1302	0.03	0.1	0.04	0.02	0.07	0.08	0.18	0.911097347300633	0.39337722672508	0.519405355696813
818	hsa-miR-1302	0.03	0.1	0.04	0.02	0.07	0.08	0.18	0.911097347300633	0.39337722672508	0.519405355696813
819	hsa-miR-1302	0.03	0.1	0.04	0.02	0.07	0.08	0.18	0.911097347300633	0.39337722672508	0.519405355696813
820	hsa-miR-1302	0.03	0.1	0.04	0.02	0.07	0.08	0.18	0.911097347300633	0.39337722672508	0.519405355696813
821	hsa-miR-1302	0.03	0.1	0.04	0.02	0.07	0.08	0.18	0.911097347300633	0.39337722672508	0.519405355696813
822	hsa-miR-660-5p	246.36	266.05	249.24	213.1	403.4	750.19	316.81	0.915625212835434	0.000184122313298169	0.000609964176362141
823	hsa-miR-98-3p	0.67	0.23	0.23	0.23	0	0.46	2.02	0.927010354810661	0.444621387015106	0.55755886615709
824	hsa-miR-501-3p	227.13	202.4	263.31	251.37	492.41	672.41	230.38	0.928318492055556	0.00152636091091273	0.00424098558472955
825	hsa-miR-139-5p	17.21	13.74	9.54	13.78	16.43	34.06	38.34	0.934822533166934	0.000776941851684199	0.00225575027500221
826	hsa-miR-1233-3p	0.67	0	0.23	0.11	0	0.69	1.01	0.942603764704013	0.471954273115614	0.583507101306577
827	hsa-miR-1233-3p	0.67	0	0.23	0.11	0	0.69	1.01	0.942603764704013	0.471954273115614	0.583507101306577
828	hsa-miR-1273h-3p	1.01	0.92	1.16	0.9	0	4.6	1.01	0.944254314948243	0.272257988142808	0.393905174334276
829	hsa-miR-425-3p	38.81	54.26	40.03	39.1	76.41	65.81	154.37	0.944850110845542	1.39626452968909e-05	5.19877167826599e-05
830	hsa-miR-4783-3p	0	0.23	0	0.23	0	0	1.01	0.958368049974417	0.750151705439252	0.811721945919191
831	hsa-miR-6804-5p	0.67	0.46	0.47	0.23	1.64	0.46	1.01	0.981528858549189	0.383062424007356	0.507086733419574
832	hsa-miR-371a-5p	2.02	2.75	4.42	3.39	2.46	4.14	19.17	0.990091992812922	0.0460184046731399	0.0903583265010589
833	hsa-miR-6842-3p	0.67	1.37	1.63	1.13	0.82	1.84	7.06	0.991234179567926	0.177364748667827	0.281172092366665
834	hsa-miR-29a-5p	0.34	0.46	0	0	0	0.92	0	0.992225681489255	0.556775148369615	0.655746118225654
835	hsa-miR-296-3p	57.03	35.95	46.31	40.68	92.84	95.27	114.01	0.995962919001732	5.43379179867381e-05	0.000190773342496917
836	hsa-miR-548f-3p	1.35	3.21	1.4	0.68	0.77	1.17	2.47	0.999272498119144	0.0677703943126498	0.125443194057226
837	hsa-miR-548f-3p	0.62	0.73	0.74	0.38	1.59	1.8	1.8	0.999272498119144	0.0677703943126498	0.125443194057226
838	hsa-miR-548f-3p	0.62	0.73	0.74	0.38	1.59	1.8	1.8	0.999272498119144	0.0677703943126498	0.125443194057226
839	hsa-miR-548f-3p	0	0	0	0	0.77	1.17	1.46	0.999272498119144	0.0677703943126498	0.125443194057226
840	hsa-miR-548f-3p	0	0	0	0	0.27	0.64	0.5	0.999272498119144	0.0677703943126498	0.125443194057226
841	hsa-miR-3690	0.17	0.11	0.12	0	0	0.46	0	0.999925852548827	0.523279363868163	0.625418074114401
842	hsa-miR-3690	0.17	0.11	0.12	0	0	0.46	0	0.999925852548827	0.523279363868163	0.625418074114401
843	hsa-miR-500a-5p	4.22	5.84	6.4	6.33	7.81	15.88	15.13	1.00204265692935	0.00654700338213517	0.0158107072331189
844	hsa-miR-4742-5p	0.67	0.23	1.16	0.23	0	1.38	3.03	1.00579856527443	0.369072696771625	0.495677675913659
845	hsa-miR-6866-5p	1.35	3.89	2.79	2.03	3.29	8.74	4.04	1.01114371118243	0.0570445384643253	0.108066779612769
846	hsa-miR-4794	0.67	0	0.23	0	0.82	0.46	0	1.0127223409415	0.578333908991593	0.673766826345481
847	hsa-miR-504-5p	474.5	462.04	418.42	449.71	834.73	1102.28	1162.31	1.02371694302525	8.61581742347458e-10	4.45265444445166e-09
848	hsa-miR-1180-3p	470.12	448.53	428.89	471.85	955.51	792.54	1424.64	1.02386422648113	0.00118926296422166	0.00336220514173825
849	hsa-miR-152-5p	5.06	4.12	5.35	6.78	7.39	13.35	17.15	1.02463887662563	0.00377163669506485	0.00972645630743271
850	hsa-miR-653-5p	4.05	3.43	0.93	2.94	8.22	6.44	3.03	1.04042648544544	0.136644858866541	0.226339945712271
851	hsa-miR-1306-3p	3.37	4.12	6.98	5.65	15.61	11.97	5.04	1.04480729390824	0.0175824179945064	0.0391663518084521
852	hsa-miR-1269b	266.61	244.07	235.51	241.69	900.87	162.7	474.21	1.04931101269727	0.0110858620168269	0.0256224216918431
853	hsa-miR-34c-3p	1.01	0.69	0	0.68	0	1.84	2.02	1.0509452243371	0.231023612137208	0.347072682420084
854	hsa-miR-548u	0.79	1.45	0.08	0.45	2.46	0.92	1.01	1.05281280811219	0.230606912025809	0.346849977109831
855	hsa-miR-6511b-5p	1.18	0.57	0.81	0.56	1.1	2.15	1.85	1.07660401103261	0.0528961234680726	0.101397316796365
856	hsa-miR-6511b-5p	1.18	0.57	0.81	0.56	1.1	2.15	1.85	1.07660401103261	0.0528961234680726	0.101397316796365
857	hsa-miR-6511a-3p	3.63	3.78	2.79	4.01	4.31	7.79	15.64	1.07901763917803	0.00111665192851945	0.00318841937469164
858	hsa-miR-6511a-3p	3.63	3.78	2.79	4.01	4.31	7.79	15.64	1.07901763917803	0.00111665192851945	0.00318841937469164
859	hsa-miR-6511a-3p	3.63	3.78	2.79	4.01	4.31	7.79	15.64	1.07901763917803	0.00111665192851945	0.00318841937469164
860	hsa-miR-6511a-3p	3.63	3.78	2.79	4.01	4.31	7.79	15.64	1.07901763917803	0.00111665192851945	0.00318841937469164
861	hsa-miR-4999-5p	0.34	0.23	0.23	0.45	0.82	0	2.02	1.08222446773563	0.402629628494622	0.524141837684394
862	hsa-miR-6733-5p	0	0.46	0.23	0.45	0.82	0.46	1.01	1.08722220722028	0.435806620935167	0.5487935226591
863	hsa-miR-579-3p	0	0.23	0.23	0.45	0	1.38	0	1.09336811789894	0.517390355015438	0.620676266183794
864	hsa-miR-6770-5p	0	0.23	0.08	0.3	0.27	0.31	0.67	1.10614081840901	0.34204948068178	0.468992628260989
865	hsa-miR-6770-5p	0	0.23	0.08	0.3	0.27	0.31	0.67	1.10614081840901	0.34204948068178	0.468992628260989
866	hsa-miR-6770-5p	0	0.23	0.08	0.3	0.27	0.31	0.67	1.10614081840901	0.34204948068178	0.468992628260989
867	hsa-miR-5010-5p	0.67	0.46	0.23	1.58	0.82	1.38	4.04	1.11868228841394	0.26429025180096	0.3845304114041
868	hsa-miR-576-3p	11.47	15.11	10.24	7.23	15.61	31.3	35.31	1.12195564222041	0.000392035316252213	0.00120885352887317
869	hsa-miR-4685-3p	0	0.23	0.47	1.36	1.64	1.84	0	1.12802318476466	0.251050178003392	0.371821088587748
870	hsa-miR-4520a-3p	0	0.23	0.12	0.11	0.82	0.46	0	1.15361465069595	0.420818162970855	0.535737118315152
871	hsa-miR-502-5p	1.35	2.75	2.33	2.71	4.93	6.9	5.04	1.15533702849668	0.0209055712603883	0.0454713772195652
872	hsa-miR-4785	0	0.46	0	0.23	0	0.46	1.01	1.15770984084665	0.467497136401798	0.579660556843688
873	hsa-miR-16-2-3p	60.41	78.53	64	74.8	165.14	141.75	221.97	1.15828082189517	1.99988442762765e-10	1.07213721182362e-09
874	hsa-miR-3687	0.67	0.92	0.93	0.9	0.82	2.76	3.03	1.16252935125126	0.155098021486242	0.250483304700282
875	hsa-miR-663a	0	0.69	0.47	0.23	0	0.46	3.03	1.16521434283767	0.301853163967699	0.426689592829614
876	hsa-miR-302c-3p	40.84	73.32	55.27	51.35	173.15	110.4	102.49	1.1775157982526	0.000167922639068654	0.000557727634130338
877	hsa-miR-4706	0	0.69	0.7	0.9	0.82	1.84	2.02	1.19134768103731	0.302994784650732	0.427835258763656
878	hsa-miR-373-3p	1.69	7.1	2.09	1.81	1.64	7.36	19.17	1.19701176532649	0.0633855435213433	0.118687133666052
879	hsa-miR-296-5p	11.14	14.42	13.5	14.01	27.93	21.17	63.56	1.20784989034266	0.000702319716617518	0.00205758973666629
880	hsa-miR-548j-3p	0.67	0	0.47	0	0	0.92	1.01	1.21198201170355	0.3173514011065	0.444705000249021
881	hsa-miR-512-3p	0.84	0.57	1.05	0.68	1.23	2.07	3.03	1.21689770416315	0.0129684426924826	0.0294986407723371
882	hsa-miR-512-3p	0.84	0.57	1.05	0.68	1.23	2.07	3.03	1.21689770416315	0.0129684426924826	0.0294986407723371
883	hsa-miR-3177-3p	9.45	4.58	6.05	4.52	16.43	15.65	15.13	1.23659195038478	0.00625688781915583	0.0151383877572085
884	hsa-miR-491-5p	9.45	5.27	6.28	7.46	14.79	14.27	32.29	1.25607122373708	0.000509168630435138	0.00152987411749348
885	hsa-miR-1255a	1.69	2.52	1.16	1.81	5.75	1.84	8.07	1.257970836767	0.0559431530743498	0.106135908622702
886	hsa-miR-98-5p	6.41	5.95	5.47	6.21	5.13	32.77	10.04	1.26165477017804	0.0386389333382296	0.0775692270994478
887	hsa-miR-548w	0.34	0.55	1.33	0	0	1.38	3.53	1.2641051332977	0.337012694449078	0.464439626842635
888	hsa-miR-619-5p	5.23	7.1	5.12	5.65	20.95	7.82	19.17	1.26701075095971	0.000734942896312603	0.00214050433943032
889	hsa-miR-450b-5p	25.99	44.42	23.27	21.69	101.88	27.61	94.84	1.26722375656948	0.00180824244558186	0.00497074306317397
890	hsa-miR-6772-3p	0.34	0	0.93	0	0	0.92	2.02	1.26730215101964	0.355420454609744	0.482356331256082
891	hsa-miR-28-5p	402.73	452.08	365.75	379.73	569.77	1106.8	1870.09	1.27044057260311	4.6142302313803e-12	2.72218514107002e-11
892	hsa-miR-328-5p	0.34	0.23	0.47	0.23	0.82	1.38	0	1.27840703550248	0.430118466096206	0.544724205455314
893	hsa-miR-27b-5p	39.15	27.93	30.49	29.83	87.09	79.62	87.78	1.28055001631112	0.000861450924033293	0.00247882983040315
894	hsa-miR-337-5p	0.34	0.46	0	0	0.82	0	1.01	1.28566424351164	0.435373992858359	0.5487935226591
895	hsa-miR-129-1-3p	1.35	0.23	0.12	0.11	0.82	1.84	0.5	1.30731379222358	0.23976716772199	0.359308248626134
896	hsa-miR-3200-5p	0	0.92	0.7	0.45	2.46	0.46	2.02	1.31555914376075	0.179511821798242	0.283532119515071
897	hsa-miR-3161	0	0	0	0	0	0	0	1.35010622892336	0.835899159529865	0.87840018871117
898	hsa-miR-4451	0	0	0	0	0	0	0	1.35012318508991	0.590265774600215	0.684581131762547
899	hsa-miR-4788	0	0	0	0	0	0	0	1.35012427695067	0.763743204286376	0.822296849948331
900	hsa-miR-527	0	0	0	0	0	0.15	0	1.35012532268108	0.527086195747775	0.628902763816093
901	hsa-miR-520f-5p	0	0	0	0	0	0	0	1.35012532646905	0.722395920651119	0.791633188703347
902	hsa-miR-4725-3p	0	0	0	0	0	0	0	1.35012629785143	0.541795407090669	0.642791245143383
903	hsa-miR-5011-3p	0	0	0	0	0	0	0	1.35012638309635	0.468216105741213	0.579995406153066
904	hsa-miR-200c-5p	0	0	0	0	0	0	0	1.35012657383848	0.428791949240557	0.54412164451144
905	hsa-miR-5011-5p	0	0	0	0	0	0	0	1.35012712566015	0.63183530756883	0.719234552756765
906	hsa-miR-494-5p	0	0	0	0	0	0	0	1.35012721799954	0.690918174895306	0.769165093422435
907	hsa-miR-526b-3p	0	0	0	0	0	0	0	1.350128965078	0.426311309581702	0.541587229085112
908	hsa-miR-367-5p	0	0	0	0	0	0	0	1.350129798629	0.409110071861833	0.526989245110157
909	hsa-miR-3191-3p	0	0	0	0	0	0	0	1.35013001599769	0.593926165176718	0.687982303161424
910	hsa-miR-381-5p	0	0	0	0	0	0	0	1.35013072290442	0.668098269272652	0.751247140035044
911	hsa-miR-4802-3p	0	0	0	0	0	0	0	1.35013084147058	0.42000586079915	0.535683684257159
912	hsa-miR-515-3p	0	0	0	0	0	0	0	1.35013096100048	0.421116908543516	0.535737118315152
913	hsa-miR-515-3p	0	0	0	0	0	0	0	1.35013096100048	0.421116908543516	0.535737118315152
914	hsa-miR-524-3p	0	0	0	0	0	0	0	1.35013124647649	0.399518602271861	0.523097151345087
915	hsa-miR-3529-5p	0	0	0	0	0	0	0	1.35013135741354	0.49586647231315	0.602157374810906
916	hsa-miR-525-3p	0	0	0	0	0	0	0	1.35013174486276	0.48939703798417	0.597637970770839
917	hsa-miR-520g-5p	0	0	0	0	0	0	0	1.35013177599212	0.402673371193834	0.524141837684394
918	hsa-miR-518d-5p	0	0	0	0	0	0	0	1.35013205308478	0.413645960442139	0.530189068344488
919	hsa-miR-520c-5p	0	0	0	0	0	0	0	1.35013205308478	0.413645960442139	0.530189068344488
920	hsa-miR-6720-5p	0	0	0	0	0	0	0	1.35013281366883	0.811339404726912	0.862555428988635
921	hsa-miR-549a	0	0	0	0	0	0	0	1.35013306700163	0.703549948832617	0.774264509277462
922	hsa-miR-518f-5p	0	0	0	0	0	0	0	1.3501343170791	0.401645619920834	0.524141837684394
923	hsa-miR-521	0	0	0	0	0	0	0	1.35013481600085	0.598384028034769	0.68935259223342
924	hsa-miR-521	0	0	0	0	0	0	0	1.35013481600085	0.598384028034769	0.68935259223342
925	hsa-miR-519d-5p	0	0	0	0	0	0	0	1.35013528672747	0.404161120535434	0.524141837684394
926	hsa-miR-519e-3p	0	0	0	0	0	0	0	1.35013542473844	0.695344294982511	0.769165093422435
927	hsa-miR-3675-5p	0	0	0	0	0	0	0	1.35013556128668	0.595850048433103	0.687982303161424
928	hsa-miR-4802-5p	0	0	0	0	0	0	0	1.35013624351141	0.725007995362806	0.793822313566733
929	hsa-miR-203b-3p	0	0	0	0	0	0	0	1.35013745286337	0.420002747116701	0.535683684257159
930	hsa-miR-3937	0	0	0	0	0	0	0	1.35013756500247	0.406758779972248	0.526058402126271
931	hsa-miR-518f-3p	0	0	0	0	0	0	0	1.35013786973546	0.407919143978485	0.526505028991212
932	hsa-miR-526a	0	0	0	0	0	0	0	1.35013794275398	0.404465489296704	0.524141837684394
933	hsa-miR-526a	0	0	0	0	0	0	0	1.35013794275398	0.404465489296704	0.524141837684394
934	hsa-miR-519b-3p	0	0	0	0	0	0	0	1.35013849674416	0.407188676162672	0.526087769602172
935	hsa-miR-512-5p	0	0	0	0	0	0	0	1.35013860926626	0.402894547493853	0.524141837684394
936	hsa-miR-512-5p	0	0	0	0	0	0	0	1.35013860926626	0.402894547493853	0.524141837684394
937	hsa-miR-524-5p	0	0	0	0	0	0	0	1.35013916366583	0.403842909804514	0.524141837684394
938	hsa-miR-518c-5p	0	0	0	0	0	0	0	1.35013976553977	0.417446729233073	0.534001162543693
939	hsa-miR-4645-3p	0	0	0	0	0	0	0	1.35013979893462	0.559090734414711	0.657275003515747
940	hsa-miR-518e-5p	0	0.05	0	0.04	0	0.15	0.34	1.35013992170047	0.395182248181089	0.519405355696813
941	hsa-miR-519b-5p	0	0.05	0	0.04	0	0.15	0.34	1.35013992170047	0.395182248181089	0.519405355696813
942	hsa-miR-519c-5p	0	0.05	0	0.04	0	0.15	0.34	1.35013992170047	0.395182248181089	0.519405355696813
943	hsa-miR-522-5p	0	0.05	0	0.04	0	0.15	0.34	1.35013992170047	0.395182248181089	0.519405355696813
944	hsa-miR-523-5p	0	0.05	0	0.04	0	0.15	0.34	1.35013992170047	0.395182248181089	0.519405355696813
945	hsa-miR-3664-3p	0	0	0	0	0	0	0	1.35014029777048	0.408435736636793	0.526645680373989
946	hsa-miR-520e	0	0	0	0	0	0	0	1.35014062959053	0.415502448619665	0.53204079644857
947	hsa-miR-6503-3p	0	0	0	0	0	0	0	1.35014261425418	0.693667416298547	0.769165093422435
948	hsa-miR-3120-3p	0	0	0	0	0	0	0	1.35014271429558	0.566046653172418	0.662438655705402
949	hsa-miR-523-3p	0	0	0	0	0	0	0	1.35014295530096	0.412366693280177	0.5301271320577
950	hsa-miR-498	0	0	0	0	0	0	0	1.35014394953047	0.400742846344193	0.524048337527021
951	hsa-miR-3907	0	0	0	0	0	0	0	1.3501446299192	0.495568762176868	0.602157374810906
952	hsa-miR-518d-3p	0	0	0	0	0	0	0	1.35014503526365	0.647221896362083	0.730953400436898
953	hsa-miR-518e-3p	0	0	0	0	0	0	0	1.35014620040527	0.402136253042165	0.524141837684394
954	hsa-miR-519e-5p	0	0	0	0	0	0	0	1.35014769480657	0.731170987863707	0.799549000472102
955	hsa-miR-372-5p	0	0	0	0	0	0	0	1.35015078121042	0.459461258670669	0.571892048364648
956	hsa-miR-4421	0	0	0	0	0	0	0	1.35015319122646	0.818420381503546	0.86601075585797
957	hsa-miR-376a-2-5p	0	0	0	0	0	0	0	1.35017742310184	0.835890629186425	0.87840018871117
958	hsa-miR-155-3p	0	0	0	0	0	0	0	1.35022143008362	0.835885356368305	0.87840018871117
959	hsa-miR-629-5p	42.19	40.07	42.35	41.13	99.41	119.66	142.26	1.35706410749458	2.13792696787529e-07	9.52483324998233e-07
960	hsa-miR-181d-5p	46.12	42.36	47.71	39.17	113.38	81.85	203.81	1.362289968446	3.05247779198333e-06	1.20975500222162e-05
961	hsa-miR-4745-3p	0	0.23	0	0.45	0.82	0	1.01	1.36818330601752	0.432582045543914	0.546330403560837
962	hsa-miR-548a-3p	0.11	0.08	0.16	0.08	0	0.15	1.01	1.3682742633949	0.308916010097081	0.434770680877373
963	hsa-miR-548a-3p	0.11	0.08	0.16	0.08	0	0.15	1.01	1.3682742633949	0.308916010097081	0.434770680877373
964	hsa-miR-548a-3p	0.11	0.08	0.16	0.08	0	0.15	1.01	1.3682742633949	0.308916010097081	0.434770680877373
965	hsa-miR-29b-3p	1.35	3.51	1.71	2.37	2.05	9.97	9.08	1.36976585548071	0.0165757991702428	0.0371156953745343
966	hsa-miR-29b-3p	1.35	3.74	1.71	2.6	2.05	9.97	9.08	1.36976585548071	0.0165757991702428	0.0371156953745343
967	hsa-miR-1228-3p	0.67	1.14	0.93	1.81	0.82	0.46	12.11	1.37439107723993	0.0977838931112879	0.169579583758099
968	hsa-miR-1273f	0.67	0	0.47	0.23	1.1	0.46	2.35	1.37623882288495	0.344873389735272	0.47150943866452
969	hsa-miR-497-5p	1.35	2.06	3.96	2.94	7.39	8.28	7.06	1.3801418135371	0.00325474758086151	0.00854702007006721
970	hsa-miR-127-5p	2.02	1.6	2.33	1.81	2.46	11.51	1.01	1.38283646343894	0.0390045293368071	0.0780090586736143
971	hsa-miR-3612	0	0.23	0.7	0.23	0.82	0.92	1.01	1.40672121041746	0.249891733815019	0.3711035863092
972	hsa-miR-451a	0.67	0	0.7	0.23	0.82	0.92	2.02	1.40997604327577	0.184964584715651	0.289665749639541
973	hsa-miR-5096	4.05	4.35	7.91	2.94	21.36	2.3	21.19	1.42586558281551	0.00671934823824734	0.0161664765806621
974	hsa-miR-486-3p	0.67	0.34	1.16	0.79	2.88	2.07	0.5	1.43732738123295	0.0475857965892013	0.093011874725035
975	hsa-miR-486-3p	0.67	0.11	0.7	0.79	2.88	2.07	0.5	1.43732738123295	0.0475857965892013	0.093011874725035
976	hsa-miR-1271-5p	20.59	13.28	14.89	22.6	55.05	53.39	50.45	1.43783484584482	2.16797173721056e-07	9.62549651022694e-07
977	hsa-miR-188-3p	1.01	0.69	0.93	0.68	2.46	2.76	2.02	1.44527155662319	0.066133162472608	0.122588301168737
978	hsa-miR-139-3p	1.35	3.89	1.16	1.81	2.46	8.74	8.07	1.45323051366364	0.0330254401692369	0.0680306124485014
979	hsa-miR-1234-3p	0	0.23	0.23	0.45	0	1.84	0	1.46681478284243	0.379612494346021	0.504587801126603
980	hsa-miR-1304-5p	0	0.69	0.93	1.13	0.82	1.38	5.55	1.47503194040252	0.0431302091588266	0.0850751606613801
981	hsa-miR-3138	0	0.69	0.23	0.9	0	1.84	3.03	1.47904393666774	0.124266807856001	0.208781164824387
982	hsa-miR-6895-5p	1.35	0	0.93	0	2.46	1.38	1.01	1.48155566472609	0.342002114933018	0.468992628260989
983	hsa-miR-7851-3p	1.01	0.23	0.47	0.9	0.82	1.84	4.04	1.48466468456268	0.113808999592539	0.193730207475046
984	hsa-miR-1292-5p	3.71	4.12	3.72	3.39	4.93	17.49	13.12	1.50324435784179	0.00130460900610153	0.00366591996294437
985	hsa-miR-1269a	282.14	224.84	239.69	237.85	1203.22	239.1	694.16	1.5103762776402	0.000347691275514277	0.00108506552648417
986	hsa-miR-23a-3p	111.71	119.97	126.48	121.13	306.04	283.05	638.16	1.51838502323982	1.38493871344503e-05	5.17150525367335e-05
987	hsa-miR-516a-5p	0.17	0.23	0.47	0.11	0.41	0.46	2.02	1.51840854582178	0.0519999669253981	0.100274563085991
988	hsa-miR-516a-5p	0.17	0.23	0.47	0.11	0.41	0.46	2.02	1.51840854582178	0.0519999669253981	0.100274563085991
989	hsa-miR-494-3p	0.67	0.92	0.93	2.49	0	5.98	8.07	1.54086459953256	0.0963572143526667	0.167781025530519
990	hsa-miR-342-5p	37.12	21.06	33.05	27.8	58.33	129.33	110.98	1.54555008640943	3.97618123986833e-09	1.97585621611919e-08
991	hsa-miR-4443	0	0.46	0.47	0.23	0	1.84	1.01	1.55829879226369	0.283124052169121	0.405539107985038
992	hsa-miR-3171	0	0	0	0.23	0	0.46	0	1.5669908630444	0.574056735328333	0.670597922282285
993	hsa-miR-3144-3p	0	0	0	0.23	0	0.46	0	1.57418224559395	0.441918897952143	0.554868042909785
994	hsa-miR-410-5p	0.34	0	0	0	0	0.46	0	1.57715831152218	0.404010810772033	0.524141837684394
995	hsa-miR-4750-5p	1.35	0.69	1.16	0	2.46	3.68	1.01	1.58002295257133	0.153417262579145	0.248701509726795
996	hsa-miR-6803-3p	0	0.92	0.47	0.9	0.82	1.84	4.04	1.58069986583897	0.0786591025904394	0.141542563435721
997	hsa-miR-3940-5p	0	0	0.23	0	0	0.46	0	1.58104457483343	0.363464318123163	0.491209099388207
998	hsa-miR-412-3p	0	0	0	0.23	0	0.46	0	1.58127955230129	0.361264926979289	0.488747943096588
999	hsa-miR-6514-5p	1.69	1.14	1.86	1.13	4.11	5.98	4.04	1.58216175815953	0.0317894528652642	0.0659261205488304
1000	hsa-miR-590-3p	9.45	11.45	6.75	6.33	18.9	20.25	54.48	1.58238762709918	1.52709068162364e-06	6.26349574811981e-06
1001	hsa-miR-6805-5p	0	0	0	0.23	0	0.46	0	1.58258177257241	0.349602408484265	0.475960286366354
1002	hsa-miR-520d-3p	0	0	0.23	0	0	0.46	0	1.58629190374987	0.32009607340994	0.447360032929682
1003	hsa-miR-433-5p	0	0	0.23	0	0	0.46	0	1.58733178352882	0.312553781703743	0.43845763948017
1004	hsa-miR-361-3p	173.13	209.04	196.18	186.66	581.68	611.66	735.53	1.58781326128959	1.42814344036007e-23	1.56369603808916e-22
1005	hsa-let-7f-1-3p	0.34	0	0	0	0	0	1.01	1.5927737478146	0.324366975974895	0.451111015026441
1006	hsa-miR-4510	0	0	0.12	0	0.41	0	0	1.59467031195783	0.334109167295267	0.461678122080732
1007	hsa-miR-4512	0.34	0	0.23	0	0	0.46	1.01	1.60290450021731	0.431817758680857	0.545898771248207
1008	hsa-miR-181d-3p	0	0	0.23	0	0.82	0	0	1.61926022830886	0.479272939191421	0.588858665561841
1009	hsa-miR-7108-3p	0	0	0	0.23	0	0	1.01	1.63473539358386	0.60213684289145	0.692752271607973
1010	hsa-miR-100-3p	0.67	1.14	0	0.9	4.11	1.84	0	1.65359040934043	0.217825911298328	0.330706318915911
1011	hsa-miR-128-3p	1019.37	1116.63	946.91	989.13	3418.63	3239.41	3017.27	1.65969060945969	5.05224747207503e-12	2.95362159905925e-11
1012	hsa-miR-128-3p	852.32	932.32	779.36	816.93	3316.75	3064.98	2857.86	1.65969060945969	5.05224747207503e-12	2.95362159905925e-11
1013	hsa-miR-1226-5p	1.35	2.06	1.86	0.9	0.82	5.06	13.12	1.65974608070735	0.00763514682865639	0.0180340213941939
1014	hsa-miR-299-5p	0.34	0.23	0.7	0.45	0	1.38	4.04	1.66658405042188	0.07671352127193	0.139204872869851
1015	hsa-miR-3651	1.69	2.52	1.63	2.26	9.86	2.3	10.09	1.67932904887004	0.0240055924429241	0.051520308033651
1016	hsa-miR-548h-3p	0.17	0.17	0	0	0	0.46	0.5	1.68034671005337	0.286672400216331	0.409259201888614
1017	hsa-miR-548z	0.17	0.17	0	0	0	0.46	0.5	1.68126959149256	0.281767811126043	0.404044408407156
1018	hsa-miR-518b	0.67	0	0	0	0	0.46	1.01	1.6815761657554	0.245435084335672	0.365746400186491
1019	hsa-miR-4690-3p	0.34	0.23	0.23	0.68	1.64	1.84	0	1.68244950567201	0.148446123793955	0.242775179673152
1020	hsa-miR-520a-3p	0	0	0.23	0.23	0.82	0.46	0	1.69550467064488	0.240002336350119	0.359308248626134
1021	hsa-miR-651-5p	0	0	0.47	0	0.82	0.46	0	1.69633328251622	0.254669617877465	0.375677223442851
1022	hsa-miR-556-5p	0.34	2.98	1.86	1.81	5.75	8.74	4.04	1.71404963801202	0.00282361660811225	0.00753742284644842
1023	hsa-miR-219b-5p	0.34	0.92	0.7	0.9	0	5.52	2.02	1.71449299407259	0.065920662164644	0.122369964822874
1024	hsa-miR-3929	0	0.46	0.23	0	0.82	0.92	0	1.71815625752919	0.199076753967948	0.307296494774897
1025	hsa-miR-4473	3.37	3.66	2.56	1.81	13.97	6.44	11.1	1.72351258535525	0.000188123912398132	0.000621626840967742
1026	hsa-miR-1229-3p	4.05	1.6	3.72	5.42	6.57	9.67	34.3	1.77799806480764	0.00623292168370701	0.0151086957136012
1027	hsa-miR-30e-5p	2803.32	4618.68	3062.04	3579.91	10173.74	14861.89	15853.68	1.77845427164398	3.45390457606219e-21	3.30551460168322e-20
1028	hsa-miR-5004-5p	0	0.92	0.23	0.23	1.64	0.46	2.02	1.79269591353659	0.320284853297179	0.447360032929682
1029	hsa-miR-4733-5p	0	0.23	0	0.45	0.82	0.92	0	1.79567757941259	0.49250528828876	0.600298898555734
1030	hsa-miR-433-3p	3.37	3.43	2.56	2.71	5.75	25.31	0	1.79979323685928	0.00487591069134782	0.0121914735708304
1031	hsa-miR-1294	0	0.23	0.47	0.45	1.64	0.46	2.02	1.81025814086199	0.0919588819755664	0.161427819989717
1032	hsa-miR-6783-3p	0.34	0	0.7	0.23	2.46	0.46	1.01	1.83071710012311	0.0969847783207115	0.168646478587294
1033	hsa-miR-6791-3p	0.34	0	0	0.68	0	1.38	2.02	1.83623674762571	0.245771063743877	0.365825131747799
1034	hsa-miR-4728-5p	0	0.23	0.23	0.23	0	1.84	0	1.83779627161588	0.358161131523378	0.485056794474009
1035	hsa-miR-548ab	4.05	9.65	5.24	5.12	23.92	28.6	17.15	1.8487963886634	2.04139672132339e-06	8.19094585077584e-06
1036	hsa-miR-6857-3p	0	0.23	0	0.23	0	0	2.02	1.84888532554338	0.530989845891051	0.632293899438929
1037	hsa-miR-6832-5p	0.34	0	0.47	0.45	0.82	1.84	1.01	1.86427723556291	0.124902829252781	0.209577214798173
1038	hsa-miR-500b-5p	2.36	2.4	2.56	2.82	6.57	13.12	12.11	1.86851534363807	4.30935988845128e-05	0.000152958598238436
1039	hsa-miR-1273h-5p	0.34	0	0	0.45	0	1.38	1.01	1.87019922090714	0.264724809568223	0.384729419529971
1040	hsa-miR-30d-5p	6461.14	8259.94	6818.72	7304.34	26068.61	30740.69	30613.65	1.87245548303101	6.82638632657355e-39	1.44585100556279e-37
1041	hsa-miR-574-3p	88.08	54.72	35.61	62.82	80.52	91.59	763.78	1.8749208727372	1.95997393623926e-06	7.88874244741784e-06
1042	hsa-miR-6739-3p	0	0	0	0.68	0	1.38	1.01	1.91166141632322	0.382982039637156	0.507086733419574
1043	hsa-miR-151b	58.33	55.48	59.54	51.79	106.4	434.16	178.08	1.92977145870593	3.72559228971292e-11	2.08375118541519e-10
1044	hsa-miR-302e	0.34	0.34	0.35	0.23	1.64	1.15	1.51	1.93477574901613	0.0229762952054909	0.0496410926513283
1045	hsa-miR-3912-3p	2.36	3.89	2.79	3.62	14.79	9.2	19.17	1.95183104875303	1.26100756298784e-05	4.73610980052409e-05
1046	hsa-miR-6761-5p	0	0.69	0	0.23	2.46	0.46	0	1.97911063070833	0.129822703183954	0.216706631154611
1047	hsa-miR-3116	0.17	0.11	0.23	0	0.41	0.69	0.5	1.98751232291505	0.0791405727593603	0.142013361118185
1048	hsa-miR-3116	0.17	0.11	0.23	0	0.41	0.69	0.5	1.98751232291505	0.0791405727593603	0.142013361118185
1049	hsa-miR-581	1.01	0.23	0.23	0	1.64	2.3	0	2.00841837218594	0.132161083819938	0.220325316510142
1050	hsa-miR-6505-5p	3.71	8.47	3.26	1.58	15.61	19.79	21.19	2.01124931942655	0.000720856271954977	0.00210711833340685
1051	hsa-miR-4659a-3p	0	0.23	0.23	0.45	0.82	1.38	1.01	2.02083234461728	0.151255041404625	0.246433182212832
1052	hsa-miR-4647	0	0	0.7	0	0	2.3	0	2.0442995213642	0.380636072165841	0.505428371262351
1053	hsa-miR-2355-3p	0.67	0.69	1.86	0.68	3.29	5.52	5.04	2.06026562128095	0.00161042335482711	0.00446495058891979
1054	hsa-let-7c-3p	0.34	0.92	0.23	0	0.82	2.76	1.01	2.06540623876593	0.0239453488311802	0.0514765236104572
1055	hsa-miR-874-3p	196.42	171.26	158.94	154.35	397.65	990.9	1187.54	2.0677806193167	2.32107333127465e-15	1.66601485778159e-14
1056	hsa-miR-155-5p	9.11	7.56	7.91	6.33	18.07	14.27	98.88	2.07043577309607	0.000439322059840161	0.00133553906191409
1057	hsa-miR-125a-5p	2561.17	2417.58	2802.79	2861.4	6458.51	12999.99	22555.14	2.08169568665905	2.85415199114145e-22	2.83658797888827e-21
1058	hsa-miR-22-3p	2750.16	3834.38	2413.7	2670.89	8565.06	13654.91	22276.67	2.08872244435678	4.35140292290969e-19	3.60385421564059e-18
1059	hsa-miR-610	0.34	0.23	0	0	1.64	0	0	2.09548464084711	0.269988914097896	0.391060176025204
1060	hsa-miR-760	18.22	16.03	20.25	21.92	85.45	84.68	109.98	2.11244827459533	2.43751093488465e-08	1.14103772748948e-07
1061	hsa-miR-411-3p	2.02	1.95	1.63	0.9	2.46	15.19	5.04	2.11408974844227	0.00254312929800233	0.0068883082872516
1062	hsa-miR-618	1.69	1.37	1.16	0.23	5.75	5.52	4.04	2.1388170343583	0.00022235510159425	0.000725461594090332
1063	hsa-miR-664a-5p	4.05	2.98	4.19	3.16	8.22	23.93	22.2	2.14267202387924	2.53488393210754e-07	1.11396940145678e-06
1064	hsa-miR-95-5p	0	0.23	0.23	0.23	0	0.46	3.03	2.15422304283847	0.140008814132875	0.231318910306489
1065	hsa-miR-301a-5p	12.15	19.92	17.69	16.04	91.2	72.26	75.67	2.1590519652137	1.84264217451024e-15	1.3299964745627e-14
1066	hsa-miR-205-5p	6.07	10.53	9.31	4.07	18.9	35.44	69.62	2.15988843312986	1.78841064675825e-08	8.43294363361919e-08
1067	hsa-miR-1273d	1.35	2.06	0.54	0.9	7.39	4.6	5.55	2.16325948733811	6.4284820441934e-05	0.000222670209144715
1068	hsa-miR-218-1-3p	0	0	0.23	0.23	0	0.92	1.01	2.16576899882772	0.172730691087914	0.275176390734383
1069	hsa-miR-3656	0.67	1.14	0.23	0	0	5.52	2.02	2.16879143000016	0.177598151440732	0.281197073114493
1070	hsa-miR-6515-5p	0.67	0.23	0	0.45	0.82	0.92	4.04	2.18287611628	0.0521462630064847	0.100406813419342
1071	hsa-miR-671-5p	23.96	25.87	17.45	23.95	58.33	86.07	255.27	2.19121211108376	2.58438761452401e-15	1.82460590052733e-14
1072	hsa-miR-6833-3p	0.34	0.23	0.23	0	1.64	0.46	1.01	2.2074314637075	0.0843519936105435	0.150321069992858
1073	hsa-miR-4699-3p	0	0.23	0.23	0	1.64	0	0	2.21536133911431	0.32243344275939	0.449169823387968
1074	hsa-miR-302b-5p	0.34	0.46	0.47	0	2.46	0.92	2.02	2.21872049448778	0.0123708162643585	0.0283388202367928
1075	hsa-miR-135b-5p	19.35	32.97	20.94	21.92	42.72	71.34	335.98	2.21989057461854	1.4743548400602e-09	7.47006452297168e-09
1076	hsa-miR-150-5p	0	0.46	0	0.45	0	1.84	2.02	2.22532933007059	0.0539127136898437	0.102888073984163
1077	hsa-miR-99b-5p	4168.27	3372.8	4529.29	4085.32	17089.87	21840.77	26454.75	2.23379110821099	3.55907886895593e-24	4.03362271815006e-23
1078	hsa-miR-3620-3p	0	0.23	0.23	0.23	0	0	4.04	2.24302163142016	0.158637779615315	0.255561111300483
1079	hsa-let-7i-3p	0.34	0.23	0	0	0	0.92	1.01	2.24573437866439	0.097477985291836	0.16927628628636
1080	hsa-miR-6855-3p	0.34	0.23	0	0	0	0.46	2.02	2.24978845511229	0.212515252361198	0.324934563373571
1081	hsa-miR-6755-5p	0	0.23	0	0.23	0.82	0.92	0	2.27621752722717	0.187027510025107	0.291483163995704
1082	hsa-miR-4521	12.15	10.76	18.85	14.01	16.43	30.84	248.2	2.28007875122401	4.80773548191755e-06	1.86534361640765e-05
1083	hsa-miR-598-5p	2.02	1.14	1.86	0.68	9.04	4.6	10.09	2.29271392232172	0.000299841678104116	0.0009425680002689
1084	hsa-miR-196a-3p	0	0	0	0	0	0.46	0	2.29286497958817	0.305303744911454	0.430624932779038
1085	hsa-miR-6513-3p	0	0	0	0	0	0.46	0	2.2963362117576	0.25073688977193	0.371821088587748
1086	hsa-miR-6894-3p	0	0	0.93	0.23	0.82	0.46	5.04	2.29757135651921	0.085622632463845	0.152375263282766
1087	hsa-miR-203a	8.44	6.64	6.52	5.65	42.72	6.9	70.63	2.30464999234494	8.67187265733435e-07	3.64953077305407e-06
1088	hsa-miR-518a-5p	0	0	0	0	0	0.15	0	2.30608219470628	0.157851147120564	0.254611338426677
1089	hsa-miR-518a-5p	0	0	0	0	0	0.15	0	2.30608219470628	0.157851147120564	0.254611338426677
1090	hsa-miR-517-5p	0	0	0	0	0	0.15	0	2.30856509380776	0.142593927467823	0.235289085936689
1091	hsa-miR-517-5p	0	0	0	0	0	0.15	0	2.30856509380776	0.142593927467823	0.235289085936689
1092	hsa-miR-517-5p	0	0	0	0	0	0.15	0	2.30856509380776	0.142593927467823	0.235289085936689
1093	hsa-miR-200a-5p	0	0	0	0	0	0	1.01	2.31668003819093	0.163617828504242	0.262275725096129
1094	hsa-miR-5587-5p	0	0	0.23	0.23	0.82	0.46	1.01	2.31722406840463	0.120745338415638	0.203659239207578
1095	hsa-miR-4742-3p	1.01	0	1.63	0.9	4.11	5.06	6.05	2.31726569782434	0.00268197987290429	0.00721899582456738
1096	hsa-miR-5091	0.34	0	0.23	0	0.82	0.46	1.01	2.31926562115036	0.154551046716704	0.249912330861053
1097	hsa-miR-373-5p	0	0	0	0	0	0	1.01	2.31933045295645	0.176140897936329	0.279918868553183
1098	hsa-miR-200b-5p	0	0	0	0	0	0	1.01	2.32371524728922	0.198440720446704	0.306681113417634
1099	hsa-miR-154-3p	0	0	0	0	0	0	1.01	2.3272108458244	0.217699521404764	0.330706318915911
1100	hsa-miR-548ad	0	0	0	0	0.82	0	0	2.3369409276467	0.279448385277501	0.402505366531249
1101	hsa-miR-345-3p	1.01	0	0	0.23	0.82	2.76	0	2.33709312719669	0.0291576644116756	0.0611553610712416
1102	hsa-miR-4433-5p	0	0	0	0	0.82	0	0	2.33887733996684	0.29341686411285	0.416587459817365
1103	hsa-miR-660-3p	0.34	0.69	1.86	0.23	1.64	9.2	2.02	2.34895456464141	0.0321312057660999	0.0665280734772452
1104	hsa-miR-184	23.62	20.15	15.82	18.08	91.2	165.69	53.47	2.34991131455964	6.24000131259446e-06	2.39942907615239e-05
1105	hsa-miR-1288-3p	0	0.46	0.23	0	1.64	0.46	1.01	2.35224648209212	0.115805448054642	0.196352544470601
1106	hsa-miR-4708-3p	0	0	0	0	0.82	0	0	2.35798622868163	0.475671410194809	0.586979428817281
1107	hsa-miR-195-3p	0	0.92	0.47	0.23	2.46	3.22	1.01	2.35802166451973	0.00293404113905927	0.00781604361167953
1108	hsa-miR-146a-3p	0	0	0	0	0	0	1.01	2.36078778406175	0.512575132234955	0.618344603965978
1109	hsa-miR-299-3p	1.01	0.92	1.4	0.45	0.82	11.05	4.04	2.37416545336	0.00470569865720626	0.0118513892107417
1110	hsa-miR-27a-5p	3.37	3.21	4.19	3.62	10.68	33.6	17.15	2.38040909286032	1.44684394277234e-08	6.87250872816859e-08
1111	hsa-miR-3129-3p	0.67	0.92	1.4	0.23	2.46	7.82	2.02	2.38141828908209	6.8194673683984e-05	0.000235581599999217
1112	hsa-miR-4532	0.67	3.66	2.33	2.26	9.86	17.03	12.11	2.38205186490085	1.28750904579752e-05	4.82162807875476e-05
1113	hsa-miR-376c-5p	0	0	0	0.23	0	0.23	0.5	2.39755737329734	0.115006695091903	0.195511381656234
1114	hsa-miR-4435	0.17	0	0	0	0	0.23	0.5	2.40214335429803	0.102373298347267	0.176120241630718
1115	hsa-miR-4435	0.17	0	0	0	0	0.23	0.5	2.40214335429803	0.102373298347267	0.176120241630718
1116	hsa-miR-513a-5p	0.17	0.23	0.12	0.34	0	1.15	3.53	2.40621660654172	0.0416399578560358	0.082789952599412
1117	hsa-miR-513a-5p	0.17	0.23	0.12	0.34	0	1.15	3.53	2.40621660654172	0.0416399578560358	0.082789952599412
1118	hsa-miR-4466	0	0.23	1.16	0.45	2.46	3.22	3.03	2.41736963263601	0.0166043900359759	0.0371156953745343
1119	hsa-miR-518c-3p	0	0.23	0	0	0	0	2.02	2.42490711855882	0.0995361771618003	0.17238705213545
1120	hsa-miR-185-3p	7.09	4.81	6.05	4.29	28.76	29.92	43.38	2.42642524915293	1.34557794454869e-14	9.14993002293111e-14
1121	hsa-miR-6758-5p	0.34	0	0	0	0.82	0.46	0	2.43331573908909	0.14456365465402	0.237326863803041
1122	hsa-miR-526b-5p	0.67	0	0	0.45	0	2.3	2.02	2.46896079759729	0.00888906145699125	0.0208091164657673
1123	hsa-miR-23b-3p	278.09	293.3	348.02	331.52	1625.1	1373.13	3195.35	2.47423558894964	2.38279625302485e-33	4.16023345798392e-32
1124	hsa-let-7e-5p	280.45	173.84	249.53	205.53	790.64	1432.2	2466.47	2.47673251857124	3.88965501393173e-08	1.7947979564285e-07
1125	hsa-miR-545-3p	0.34	0.92	0.47	0.68	3.29	2.3	7.06	2.48183503012352	0.00256731743106906	0.00693927640364272
1126	hsa-miR-148a-3p	4943.47	6005.6	4039.78	4000.35	29280.2	31395.84	24751.13	2.49695451600978	5.8557915856682e-30	8.40631414298146e-29
1127	hsa-miR-3199	0.17	0	0.12	0	0	0.69	0.5	2.51428969129945	0.107483096486185	0.184175279390121
1128	hsa-miR-3199	0.17	0	0.12	0	0	0.69	0.5	2.51428969129945	0.107483096486185	0.184175279390121
1129	hsa-miR-6873-3p	0.34	0.23	0	0.23	1.64	0.92	1.01	2.5169340096646	0.0785540198822398	0.141542563435721
1130	hsa-miR-6777-3p	0.34	0	0	0	0	0	2.02	2.52659582543998	0.5307489563326	0.632293899438929
1131	hsa-miR-375	23.62	24.27	21.41	18.53	61.62	314.35	27.24	2.53471857943638	0.000296108624366026	0.000937413769606515
1132	hsa-miR-6721-5p	1.01	1.14	0.93	0.68	3.29	7.36	8.07	2.54197625301426	9.95490689961549e-05	0.000338466834586926
1133	hsa-miR-101-3p	254.46	516.19	294.96	289.48	2060.55	2835.09	1449.36	2.55460868455566	1.2234570700347e-13	7.90353267242418e-13
1134	hsa-miR-101-3p	265.26	540.92	303.11	299.65	2060.55	2836.47	1449.36	2.55460868455566	1.2234570700347e-13	7.90353267242418e-13
1135	hsa-miR-4667-5p	0.34	0.23	0.23	0.45	1.64	0	6.05	2.55475840223124	0.0288711036135138	0.0607515730759932
1136	hsa-miR-3617-5p	0	0.69	0.7	0	0	1.84	7.06	2.57879944579171	0.0107980395025045	0.0250019122531109
1137	hsa-miR-132-5p	4.72	8.01	8.14	7.23	31.22	29.46	100.9	2.58369791903648	5.12240393163201e-16	3.84775923236544e-15
1138	hsa-miR-1323	0	0.23	0.7	0.23	2.46	1.84	2.02	2.58706137814902	0.00440843172400294	0.0111680270341408
1139	hsa-miR-374a-5p	101.25	227.93	126.13	134.65	365.74	1099.75	1868.92	2.59042833568394	6.27221431139357e-14	4.13454127057168e-13
1140	hsa-let-7e-3p	4.05	3.21	3.49	3.5	8.22	19.33	56.5	2.59384349981418	4.48040618542582e-13	2.78302153440873e-12
1141	hsa-miR-302a-5p	343.56	457	310.67	332.42	3354.55	2228.49	838.44	2.62381860276976	7.33492056171928e-11	3.99861492225372e-10
1142	hsa-miR-3609	4.05	1.6	2.79	2.71	23.83	10.13	23.21	2.6239345472859	6.80593164776426e-07	2.89252095029981e-06
1143	hsa-miR-501-5p	17.89	17.86	18.15	20.11	73.12	173.97	147.31	2.62675721930863	7.85285503647341e-23	8.11671096569892e-22
1144	hsa-miR-6868-3p	0	0.92	1.16	1.13	7.39	6.44	2.02	2.62965944085113	0.000530190917383539	0.00158934261081098
1145	hsa-miR-935	4.72	6.64	8.38	7.01	49.3	21.63	75.67	2.63365069042459	7.52364644735067e-09	3.62707134700637e-08
1146	hsa-miR-34b-3p	1.35	2.29	0.93	1.58	0.82	25.31	3.03	2.64400879304329	4.02691128237275e-06	1.58138886833605e-05
1147	hsa-miR-96-5p	1.69	1.83	0.7	0.9	0	4.6	29.26	2.65300842514044	2.36573581642976e-06	9.43373665070141e-06
1148	hsa-miR-338-5p	9.11	5.95	7.91	10.62	65.73	28.53	95.85	2.69057709095852	7.31087680307924e-13	4.49792991884684e-12
1149	hsa-miR-6885-3p	0	0.23	0.47	0	0.82	1.38	2.02	2.70988446707349	0.0625764251517245	0.117683757345019
1150	hsa-miR-346	5.06	3.89	4.65	7.91	19.72	63.05	37.33	2.71839200847528	1.36208039383354e-11	7.78676048156166e-11
1151	hsa-miR-142-3p	0	0	0.23	0.23	0	0	4.04	2.72060731279403	0.0362572285545427	0.0735389941797004
1152	hsa-miR-2110	14.85	7.1	12.8	12.88	62.44	116.44	93.83	2.75498514739592	2.51407622613679e-15	1.79457816804902e-14
1153	hsa-miR-6798-3p	1.01	0.69	0.23	0.45	5.75	1.38	7.06	2.80717661929632	0.0026903621494174	0.00722650290446421
1154	hsa-miR-4791	0	0.23	0.23	0	0.82	0.46	2.02	2.80902468571547	0.121683874933663	0.204974662860877
1155	hsa-miR-99b-3p	64.8	66.86	82.61	74.57	621.12	549.99	436.88	2.81166263090327	7.49503273683402e-25	8.72394801440501e-24
1156	hsa-miR-3190-3p	0	0.23	0.23	0.68	0.82	2.3	5.04	2.8286253318371	0.00715003999953424	0.0170755114221779
1157	hsa-miR-5095	0.34	0.23	0	0	0.82	0	3.03	2.84827346967219	0.0638219402479805	0.119286625641527
1158	hsa-miR-1193	0	0	0	0	0	0.92	0	2.85398419410863	0.438613458366217	0.55142651893307
1159	hsa-miR-33a-5p	2.02	4.81	2.56	4.75	22.18	40.96	21.19	2.87166723569694	6.24423865161762e-09	3.04855718962906e-08
1160	hsa-miR-34c-5p	28.01	35.95	27.23	29.6	66.55	578.98	81.73	2.88289698742494	4.94887109801444e-11	2.74418088353419e-10
1161	hsa-miR-1261	0	0	0	0	0	0.92	0	2.90366143176923	0.243096024079631	0.363098338856513
1162	hsa-miR-508-3p	4.05	2.52	2.09	3.84	23.83	22.55	35.31	2.93431659582727	5.23229342627474e-12	3.04510049853467e-11
1163	hsa-miR-185-5p	29.36	43.5	36.77	42.94	382.86	262.8	280.49	2.94083181781888	5.12073473347777e-17	3.91478655364099e-16
1164	hsa-miR-5701	6.41	17.17	24.67	25.42	148.71	115.75	230.04	2.94838617914114	9.39105170992292e-09	4.49379215156311e-08
1165	hsa-miR-5701	6.41	17.17	24.67	25.42	148.71	115.75	230.04	2.94838617914114	9.39105170992292e-09	4.49379215156311e-08
1166	hsa-miR-330-3p	29.36	32.74	31.18	30.73	195.54	249.45	409.63	2.95813410695011	2.31018919631965e-46	6.09135600335712e-45
1167	hsa-miR-1307-3p	440.08	384.19	429.36	392.53	3467.93	3840.26	3035.94	2.95877088238227	1.27380579518148e-32	2.1373468667201e-31
1168	hsa-miR-548q	0.34	0.46	0.23	0.45	2.46	2.3	6.05	2.96361550400096	0.000418183941373789	0.00128031671150459
1169	hsa-miR-3179	0	0	0	0.23	0	0.77	1.01	2.9685276505701	0.0489616663288444	0.0952687844832333
1170	hsa-miR-3179	0	0	0	0.23	0	0.77	1.01	2.9685276505701	0.0489616663288444	0.0952687844832333
1171	hsa-miR-3179	0	0	0	0.23	0	0.77	1.01	2.9685276505701	0.0489616663288444	0.0952687844832333
1172	hsa-miR-424-5p	3.71	11.91	7.68	2.94	36.15	23.93	143.27	3.00155021389021	7.66600611499696e-09	3.68196278831824e-08
1173	hsa-miR-6516-3p	0	0.23	0.23	0.23	0.82	2.76	1.01	3.01770242455715	0.0194468130206327	0.0427300721473765
1174	hsa-miR-212-5p	4.72	5.95	4.89	7.91	43.54	63.51	52.47	3.0200278322297	2.28985310167534e-30	3.48057671454652e-29
1175	hsa-miR-374b-5p	172.62	260.78	218.75	202.78	1474.48	1492.56	3271.36	3.02921100048904	1.79116181283287e-18	1.43737954172675e-17
1176	hsa-miR-5587-3p	0.67	0	0	0	0.82	0.46	3.03	3.05057403653921	0.0651448272049477	0.121278266208635
1177	hsa-miR-187-3p	7.42	4.35	7.91	5.2	50.12	68.58	50.45	3.05826313663136	2.30121148877352e-19	1.94324525718653e-18
1178	hsa-miR-95-3p	14.85	27.25	20.71	22.15	134.74	268.32	190.69	3.05883845233348	1.1246007968976e-25	1.38379450437304e-24
1179	hsa-miR-6516-5p	0.34	0.69	1.4	0.45	4.11	6.9	11.1	3.06071557838512	3.89281432668339e-05	0.000139708780835415
1180	hsa-miR-885-5p	1.35	0.46	0.47	1.36	3.29	8.74	16.14	3.06864919604954	0.000112135787038255	0.000379265541501114
1181	hsa-miR-520b	0	0	0	0	0	0.69	0	3.06959657691947	0.0478202799037828	0.0933290054919748
1182	hsa-miR-605-3p	0	0	0	0.23	0.82	0.46	1.01	3.07387361514631	0.0771569815308901	0.139617395151134
1183	hsa-miR-323a-5p	0	0	0	0	0	0.46	1.01	3.07862121345504	0.199936095529533	0.307887288944168
1184	hsa-miR-4254	0	0	0	0	0	0.46	1.01	3.0815282100147	0.176902502481652	0.280783824577758
1185	hsa-miR-517a-3p	0.17	0.11	0.35	0.11	2.05	2.76	4.04	3.08457167828854	0.000238925544728203	0.000771729509472096
1186	hsa-miR-517b-3p	0.17	0.11	0.35	0.11	2.05	2.76	4.04	3.08457167828854	0.000238925544728203	0.000771729509472096
1187	hsa-miR-223-3p	0	0	0	0	0	0.46	1.01	3.08487147304317	0.154096008625738	0.249488775870243
1188	hsa-miR-136-5p	0	0.46	0.23	0.45	0.82	5.98	0	3.08678476292771	0.000236152092343165	0.000766604279666757
1189	hsa-miR-520c-3p	0	0	0	0	0	0.69	0	3.09199081653759	0.0389872625239351	0.0780090586736143
1190	hsa-miR-6750-3p	0.67	0.46	0	0	3.29	1.84	2.02	3.10223956963201	0.0528727018237551	0.101397316796365
1191	hsa-miR-376b-5p	0	0	0	0	0	0.23	0.5	3.11684692789261	0.0437289574475878	0.086124714972993
1192	hsa-miR-1287-3p	0	0	0.23	0.45	2.46	0	3.03	3.1173620951163	0.143972895529871	0.237090019026751
1193	hsa-miR-520h	0	0	0	0	0	0.23	1.01	3.12254412440724	0.0349435602094057	0.0714352528331521
1194	hsa-miR-1303	6.41	9.62	5.12	8.14	74.76	58.91	83.74	3.13490062156704	5.55143200277527e-36	1.08673487084631e-34
1195	hsa-miR-194-5p	6.75	11.45	7.8	8.81	60.39	101.48	128.64	3.13947166025509	2.84721698857909e-30	4.2282808612002e-29
1196	hsa-miR-194-5p	8.1	13.97	9.66	10.4	61.21	108.39	135.7	3.13947166025509	2.84721698857909e-30	4.2282808612002e-29
1197	hsa-miR-519a-5p	0	0	0	0.04	0	0.15	2.35	3.13962011143437	0.0308380073242976	0.0642624281661169
1198	hsa-miR-532-5p	585.2	547.21	543.15	527.9	5155.47	7552.57	2263.08	3.13995080888634	3.93644526785826e-25	4.66595163859896e-24
1199	hsa-miR-3164	0	0.23	0	0.23	2.46	0	1.01	3.14098871839901	0.0866627237614259	0.153591548833693
1200	hsa-miR-409-5p	0	0.46	0.7	0.45	0.82	6.44	5.04	3.15295635255188	7.54183563361606e-06	2.88285551438815e-05
1201	hsa-miR-210-3p	145.12	155.23	159.64	145.31	1178.98	652.16	3378.98	3.19211975889847	3.2160745651404e-23	3.40587568701754e-22
1202	hsa-miR-146b-5p	304.41	228.96	213.63	178.75	561.56	829.36	7849.65	3.2025183926342	3.31475580383962e-13	2.08910463344429e-12
1203	hsa-miR-455-5p	48.94	49.68	37	46.55	340.96	405.01	762.77	3.2144288418509	1.21086394802483e-60	4.88886319015023e-59
1204	hsa-miR-513b-5p	0.34	0.23	0.93	0	1.64	2.3	10.09	3.21476944176808	0.00678006970831916	0.0162822491880081
1205	hsa-let-7f-5p	44.89	40.49	43.98	44.29	281.12	717.7	402.57	3.218867682581	8.18647802566287e-14	5.3418836409881e-13
1206	hsa-let-7f-5p	46.91	43.46	46.54	47.57	282.76	722.58	402.57	3.218867682581	8.18647802566287e-14	5.3418836409881e-13
1207	hsa-miR-6500-3p	0	0	0	0	0.82	0.46	0	3.24230521904459	0.28174024179528	0.404044408407156
1208	hsa-miR-328-3p	145.46	140.35	142.42	138.08	1082.85	1573.11	2031.02	3.24485588287447	7.23113385072421e-19	5.87586473907905e-18
1209	hsa-miR-5187-5p	0	0	0.23	0	0	0.92	2.02	3.26723698979212	0.144265461929809	0.237138647345182
1210	hsa-miR-99a-5p	1834.74	1736.54	1776.3	1631.26	20938.6	20912.69	10296.87	3.28236267379126	1.06285482708252e-18	8.58255272869135e-18
1211	hsa-miR-4726-5p	0.34	0.69	0	0.45	1.64	3.22	9.08	3.29832763055841	0.0117411597629599	0.0269921324087976
1212	hsa-miR-4665-5p	0	0	0.7	0.23	0.82	3.68	4.04	3.29872360307595	0.00275090826113552	0.00735853721198156
1213	hsa-miR-187-5p	0	0.69	0	0.68	3.29	4.6	4.04	3.31513088445287	0.000543708572268479	0.00162609137817332
1214	hsa-miR-27a-3p	105.8	137.83	97.04	107.45	1034.79	1259.22	1494.76	3.32342114125921	5.3241074391669e-31	8.38871562366296e-30
1215	hsa-miR-502-3p	16.2	14.54	14.66	11.04	147.34	200.9	113.34	3.3589663965052	1.27478035150833e-34	2.42208266786583e-33
1216	hsa-miR-4448	0.34	1.14	1.4	0.68	4.11	8.28	24.21	3.35921552234971	7.29895830973288e-09	3.53193038808048e-08
1217	hsa-miR-374c-5p	0.17	0.34	0	0.19	2.6	1.61	5.38	3.36733134010418	0.00314600988037573	0.00831215698455101
1218	hsa-let-7f-2-3p	0	0	0	0.68	0.82	2.76	3.03	3.3733375778941	0.00375275321467895	0.00969711430673042
1219	hsa-miR-6732-3p	0	0	0.23	0	0	0.46	3.03	3.37525148792142	0.14789728058912	0.242279139146027
1220	hsa-miR-1273e	0.34	0	0	0	0	0.46	3.03	3.39020068604504	0.0707516207148206	0.130165626066774
1221	hsa-miR-766-5p	1.35	0	0.93	0	6.57	5.98	6.05	3.39029080735202	0.00073559127454107	0.00214050433943032
1222	hsa-miR-4461	1.01	0.23	0.47	0.23	4.11	2.76	11.1	3.39380483095478	2.55553822170152e-05	9.32699260575808e-05
1223	hsa-miR-505-5p	12.49	12.36	9.54	12.43	64.91	148.66	244.17	3.40109424602347	1.33108780115322e-20	1.19428155492358e-19
1224	hsa-miR-1287-5p	6.75	11.68	9.31	7.91	96.13	105.4	116.03	3.40390267954735	1.82500543487612e-42	4.36649448492582e-41
1225	hsa-miR-29a-3p	19.24	27.93	26.76	23.73	149.53	472.05	256.27	3.40699911895303	5.93034118870937e-14	3.92923118759616e-13
1226	hsa-miR-362-3p	0	0.46	0	0	0	3.22	1.01	3.41765243153324	0.0685790171139535	0.126577271587469
1227	hsa-miR-6812-3p	0	0	0	0.23	1.64	0	1.01	3.4445769630495	0.204515972972338	0.314565044143167
1228	hsa-miR-1469	0.34	0	0	0	0	2.3	0	3.47015698139527	0.0279518559133434	0.0593976938158547
1229	hsa-miR-6720-3p	0	0	0	0	0	0.92	1.01	3.47862147612779	0.22145012216093	0.335814035013992
1230	hsa-miR-204-3p	1.35	0.23	0.7	0	3.29	4.6	15.13	3.49378744282157	5.64087021669007e-05	0.000197506892139934
1231	hsa-miR-3129-5p	0	0	0	0.23	1.64	0.46	1.01	3.49966521390577	0.0121579441880144	0.0279006463426548
1232	hsa-miR-140-5p	43.87	61.36	35.84	39.32	351.64	757.56	652.79	3.51672675788537	2.96788787463018e-61	1.23693907549103e-59
1233	hsa-miR-4485	8.77	8.01	7.45	13.11	221.83	37.74	36.32	3.52086031546533	1.13985026127309e-09	5.84399419668587e-09
1234	hsa-miR-302b-3p	113.56	174.52	135.75	140.62	1902.18	1861.85	1326.86	3.52239202003288	1.04255338090937e-25	1.2951720847451e-24
1235	hsa-miR-218-2-3p	0	0.92	0.47	0.23	1.64	8.28	8.07	3.60744574766717	0.00119669472638859	0.00337582879147174
1236	hsa-let-7a-5p	57.01	38.48	46.93	40.19	266.84	732.42	1038.67	3.61721972253576	2.45501635120018e-14	1.6606707464663e-13
1237	hsa-let-7a-5p	56.33	36.77	45.42	39.28	267.25	731.27	1039.68	3.61721972253576	2.45501635120018e-14	1.6606707464663e-13
1238	hsa-let-7a-5p	55.66	36.54	44.91	38.94	266.84	734.72	1058.85	3.61721972253576	2.45501635120018e-14	1.6606707464663e-13
1239	hsa-miR-371a-3p	0.34	0.23	0.23	0.23	0.82	1.84	10.09	3.6180530235574	0.000296750953381629	0.000937413769606515
1240	hsa-miR-6515-3p	0	0	0	0	0	0.46	2.02	3.62475410150873	0.331845263017656	0.459040770683952
1241	hsa-miR-194-3p	0.34	0.46	0.23	0.23	4.11	4.6	4.04	3.63845428908208	6.3352857811292e-05	0.000220625046609674
1242	hsa-miR-200b-3p	2.02	1.83	1.86	2.26	21.36	18.87	54.48	3.67709153764251	1.76202359840121e-21	1.71168006701832e-20
1243	hsa-miR-520g-3p	0	0	0	0	0	0.69	1.01	3.68347963536113	0.00727065592182327	0.0172996085653696
1244	hsa-miR-522-3p	0	0	0.23	0.23	0.82	1.38	4.04	3.68812526567155	0.00114157130749874	0.0032415607237107
1245	hsa-miR-4707-5p	0.34	0.23	0.23	0.45	4.11	2.76	8.07	3.70263908445779	3.72722920846153e-05	0.000134138722488365
1246	hsa-miR-7-5p	11.02	15.49	13.96	12.28	165.14	164.15	260.65	3.72186343888199	2.59626069963898e-34	4.86140409265734e-33
1247	hsa-miR-7-5p	11.7	15.03	14.66	11.83	165.14	163.23	261.66	3.72186343888199	2.59626069963898e-34	4.86140409265734e-33
1248	hsa-miR-7-5p	10.69	14.81	13.73	10.7	165.14	163.23	258.63	3.72186343888199	2.59626069963898e-34	4.86140409265734e-33
1249	hsa-miR-4709-5p	0	0	0.47	0	1.64	1.38	3.03	3.72740879012894	0.345786631583106	0.472258274847117
1250	hsa-miR-125b-5p	557.52	677.03	727.69	739.08	5318.56	12916.15	13878.65	3.73424305013124	1.9105033049754e-23	2.05697522502351e-22
1251	hsa-miR-125b-5p	557.52	673.6	726.99	738.85	5328.42	12899.12	13863.52	3.73424305013124	1.9105033049754e-23	2.05697522502351e-22
1252	hsa-miR-1244	0	0.08	0	0	0.82	0	0.34	3.7475425705104	0.0189339635244423	0.0416740730384659
1253	hsa-miR-1244	0	0.08	0	0	0.82	0	0.34	3.7475425705104	0.0189339635244423	0.0416740730384659
1254	hsa-miR-1244	0	0.08	0	0	0.82	0	0.34	3.7475425705104	0.0189339635244423	0.0416740730384659
1255	hsa-miR-200c-3p	4.72	3.89	5.12	5.42	26.29	41.42	196.75	3.75061795802889	5.50329687426029e-19	4.52882774620656e-18
1256	hsa-miR-1914-3p	0	0.46	0.23	0	0.82	3.22	5.04	3.77551247305823	0.00759942858809876	0.0179825306516916
1257	hsa-miR-877-3p	1.69	1.37	0.7	1.13	10.68	10.13	43.89	3.79976022899157	4.10206266445418e-07	1.78446631733158e-06
1258	hsa-miR-3127-3p	0	0.46	0.7	0.45	8.22	5.98	5.04	3.84026564389535	7.06621357291887e-05	0.000243454611632298
1259	hsa-miR-6741-5p	0	0	0	0	0.82	0.46	1.01	3.86107309418523	0.251853639052825	0.372305379469393
1260	hsa-miR-4498	0	0	0	0.45	0.82	1.38	5.04	3.86506380803711	0.00371226072306379	0.00963100573132212
1261	hsa-miR-10b-3p	0.34	0	0	0	0	2.3	1.01	3.87323519883439	0.00317205362555665	0.00836386384534528
1262	hsa-miR-1277-5p	6.07	6.87	6.05	6.33	69.01	103.55	169.5	3.91105539802994	9.58626788332483e-21	8.84675578946834e-20
1263	hsa-miR-548aq-3p	0.34	0.19	0.12	0	2.38	2.72	4.54	3.93245892788261	0.000106569391109065	0.00036138491683179
1264	hsa-miR-1914-5p	0.67	0.69	0.93	0.45	9.86	11.05	16.14	3.96342821421028	3.74648331220112e-08	1.7349306234279e-07
1265	hsa-miR-517c-3p	0	0	0.23	0	0	0.92	4.04	3.9807705519705	0.00147691293691523	0.00411243860882431
1266	hsa-miR-6780b-3p	0	0	0	0.23	0	0.46	5.04	3.99585010246443	0.0489006204039685	0.0952687844832333
1267	hsa-miR-429	0.67	0.46	0.23	0.68	9.04	3.22	18.16	4.00302247655191	4.06325637942956e-09	2.01138974797816e-08
1268	hsa-miR-367-3p	2.36	1.6	0.93	2.03	12.32	43.72	39.35	4.01782083175015	1.12952150015109e-20	1.02051872601063e-19
1269	hsa-miR-4516	0	0	0	0.45	3.29	1.38	2.02	4.02087441642264	0.00488791277839793	0.0121914735708304
1270	hsa-miR-362-5p	21.6	22.21	23.27	15.37	180.75	562.42	444.95	4.04429431093929	3.49366681568029e-40	7.918978115542e-39
1271	hsa-miR-6784-3p	0.34	0	0	0	1.64	0	3.03	4.06006896586538	0.162143438046554	0.260558858154413
1272	hsa-miR-6505-3p	0.67	0.69	1.4	0.9	9.04	16.57	32.29	4.0675734917849	4.12393683845778e-10	2.17474546746426e-09
1273	hsa-miR-3918	0	0	0.23	0	2.46	0	2.02	4.07944876441886	0.0162933600620429	0.0365469118058324
1274	hsa-miR-519a-3p	0	0	0	0	0	0.23	1.51	4.12775786352046	0.00171544458243287	0.00472570234648885
1275	hsa-miR-519a-3p	0	0	0	0	0	0.23	1.51	4.12775786352046	0.00171544458243287	0.00472570234648885
1276	hsa-let-7i-5p	22.95	17.4	16.52	24.18	134.33	792.77	291.08	4.13825318340379	1.28608081237721e-13	8.26674830642465e-13
1277	hsa-miR-6892-5p	0	0	0	0	0.82	0.92	1.01	4.14100157237803	0.0787911084145261	0.1415829096962
1278	hsa-miR-22-5p	2.02	2.98	3.26	2.49	59.15	50.17	50.45	4.19088244187264	1.15095492051026e-17	9.01232580181371e-17
1279	hsa-miR-23c	0	0	0	0.23	1.23	0.23	2.52	4.20781776674375	0.0765973566529269	0.139189570739214
1280	hsa-miR-516b-5p	0.84	0.23	0.35	0.45	4.52	4.37	18.16	4.22079250928303	1.12979188296512e-11	6.48751605684859e-11
1281	hsa-miR-516b-5p	0.17	0	0.12	0	2.05	2.07	5.04	4.22079250928303	1.12979188296512e-11	6.48751605684859e-11
1282	hsa-miR-1910-3p	0	0	0	0	1.64	0.92	0	4.26983818263623	0.0330191403078644	0.0680306124485014
1283	hsa-miR-500b-3p	0.34	0.23	0.23	0.11	4.93	7.36	3.03	4.28093666574685	0.000137248684491457	0.000460585195747954
1284	hsa-miR-6758-3p	0	0	0	0	1.64	0.92	0	4.30397292544625	0.100525861534256	0.173635579013714
1285	hsa-miR-6815-3p	0	0	0	0	0.82	1.38	1.01	4.38001034856299	0.210480353619033	0.322586734134982
1286	hsa-miR-380-5p	0	0	0	0	0.82	1.84	0	4.3801618261613	0.00112602127441108	0.00320444820823593
1287	hsa-miR-7111-3p	0.67	0	0	0	2.46	0	8.58	4.39258268564292	0.0386559790564644	0.0775692270994478
1288	hsa-miR-6747-3p	1.69	1.6	1.63	1.13	30.4	42.34	31.28	4.40153918019827	1.9088427552832e-10	1.02759368326079e-09
1289	hsa-miR-1283	0	0.11	0.12	0	0.41	0.69	4.54	4.4095922852152	6.397364019148e-05	0.000222188019159656
1290	hsa-miR-1283	0	0.11	0.12	0	0.41	0.69	4.54	4.4095922852152	6.397364019148e-05	0.000222188019159656
1291	hsa-miR-224-3p	0.34	0.23	0	0.23	1.64	7.36	4.04	4.43135786878786	1.71441494728941e-05	6.34677395959288e-05
1292	hsa-miR-519d-3p	0	0	0	0	0	0.46	4.04	4.45384888699565	0.000389328906965859	0.00120338025789447
1293	hsa-miR-542-3p	5.06	8.47	6.52	5.65	157.75	70.42	268.38	4.45735207736335	3.22563375306081e-26	4.12625624648968e-25
1294	hsa-miR-876-3p	0	0.23	0.47	0.23	6.57	2.3	11.1	4.46903987849274	4.57175899024121e-06	1.78450532187059e-05
1295	hsa-miR-3677-5p	0	0	0	0	0.82	0.92	2.02	4.46930284838018	0.00517138702779883	0.0128242457579963
1296	hsa-miR-616-3p	0	0.23	0	0	1.64	1.38	3.03	4.4758332136864	0.0182437026774878	0.0404997660812959
1297	hsa-miR-4425	0	0	0	0	0	1.84	2.02	4.47790945881792	0.0370617325591798	0.074701651273729
1298	hsa-miR-4646-3p	0	0	0	0	0.82	0.92	2.02	4.47900576322905	0.257905254412394	0.377993231260111
1299	hsa-miR-503-3p	0	0	0.23	0.23	0	1.38	11.1	4.4812871689371	0.00105882365917021	0.00303325979522819
1300	hsa-miR-152-3p	37.8	51.74	51.43	46.78	1098.05	777.81	1837.3	4.50483240665943	7.25711307205828e-42	1.67431965876773e-40
1301	hsa-miR-1273c	0	0	0	0	1.64	1.38	0	4.51416509839334	0.0422205020354543	0.0836639396162683
1302	hsa-miR-1245a	0	0	0	0	0	0	5.04	4.51468245653024	0.399610594719505	0.523097151345087
1303	hsa-miR-6849-3p	0	0	0	0	1.64	0	2.02	4.53988691170141	0.430467038521575	0.544724205455314
1304	hsa-miR-513c-5p	0	0.46	0	0.9	9.04	7.82	13.12	4.57364111309737	1.29334404155983e-07	5.8020850753309e-07
1305	hsa-let-7g-5p	12.49	20.38	13.09	18.87	231.21	527.25	674.57	4.61546569314154	3.77492186066525e-21	3.58617576763198e-20
1306	hsa-miR-378i	1.01	0.92	1.28	1.24	28.37	39.47	26.27	4.62648418354966	5.16763495494217e-24	5.80572553198721e-23
1307	hsa-miR-6806-3p	0	0	0.23	0	2.46	1.84	2.02	4.6536571208121	0.00265958809809797	0.00717366977608053
1308	hsa-miR-1237-3p	0	0	0	0	0	2.3	2.02	4.68074530054111	0.0178169954726196	0.0396205820148443
1309	hsa-miR-892a	0	0	0	0	1.64	1.84	0	4.69148167315381	0.000401904823329784	0.0012363357898621
1310	hsa-miR-199a-3p	6.75	8.32	7.21	6.4	70.93	221.84	446.8	4.70039925001694	2.74849115256561e-25	3.28800978621738e-24
1311	hsa-miR-199a-3p	7.09	8.78	7.21	6.85	70.93	221.84	446.29	4.70039925001694	2.74849115256561e-25	3.28800978621738e-24
1312	hsa-miR-4488	0.34	0.69	0.93	0.68	6.57	33.14	21.19	4.70053658891924	2.88423836586047e-09	1.44997508509406e-08
1313	hsa-miR-1301-3p	25.99	19.46	16.06	19.21	458.45	562.88	786.98	4.70164525787681	2.29829132488431e-70	1.23724682989605e-68
1314	hsa-miR-6738-3p	0.34	0.23	0	0	2.46	1.38	9.08	4.7083266881987	0.000477283784780938	0.00144077254658171
1315	hsa-miR-615-5p	0	0	0	0	0	0.46	5.04	4.73360168488135	0.0011735580585359	0.00332508116585171
1316	hsa-miR-199b-3p	6.75	8.32	7.21	6.4	70.93	221.84	446.8	4.74289047663756	2.23695198999616e-24	2.55764776201331e-23
1317	hsa-miR-1291	1.69	0.92	0.47	1.81	27.11	6.9	93.83	4.75205520113034	3.01368499275878e-08	1.40566101467305e-07
1318	hsa-miR-6726-3p	0	0	0	0.45	3.29	2.76	6.05	4.76065410781554	0.087364550241125	0.154623286180183
1319	hsa-miR-424-3p	14.85	15.8	18.15	11.07	106.81	78.24	1634.5	4.77774769456212	1.25607432908619e-12	7.65494355273284e-12
1320	hsa-miR-1246	15.19	9.16	9.77	9.49	237.03	624.55	66.09	4.78732126185604	1.10189607224627e-20	1.00773050201435e-19
1321	hsa-miR-6818-3p	0.34	0	0	0	0.82	1.84	6.05	4.82882493705719	0.0511754925159013	0.0990318816294542
1322	hsa-miR-7110-3p	0	0	0	0	0.82	1.84	2.02	4.84038354610929	0.0357457287494733	0.0726155370193704
1323	hsa-let-7b-3p	0	0	0	0	1.64	0.46	3.03	4.84681937033138	0.000660371233280941	0.00194350713758309
1324	hsa-miR-214-3p	3.04	1.37	1.86	1.81	14.79	73.64	135.2	4.85061895411666	4.00476485192326e-19	3.33816528302248e-18
1325	hsa-miR-4508	0	0.23	0.23	0	1.64	5.98	5.04	4.86888623928798	0.000626048426376102	0.00185943578592626
1326	hsa-miR-4431	0	0	0	0	1.64	2.3	0	4.875632500699	0.0796227642544634	0.142680459662645
1327	hsa-miR-506-3p	0.34	0.46	0.7	0.45	10.68	14.27	28.25	4.88253912240976	2.92770699148564e-12	1.73513643715571e-11
1328	hsa-miR-3613-5p	1.01	4.81	2.56	1.13	57.51	54.77	151.34	4.89087892805259	7.96792777001458e-34	1.44993840547308e-32
1329	hsa-miR-6853-3p	0	0	0	0	0.82	1.38	3.03	4.91186726906265	0.0149645669278671	0.0336833109247462
1330	hsa-miR-3607-3p	4.05	9.39	8.84	8.81	213.61	252.67	353.13	4.9243693187396	5.03268983622757e-26	6.31284977515148e-25
1331	hsa-miR-4429	0	0	0	0	0.21	3.36	2.19	4.93574483936386	0.238318300430734	0.357615846871671
1332	hsa-miR-144-3p	0	0.23	0	0	1.64	0.92	7.06	4.98346689768058	0.05387731667218	0.102888073984163
1333	hsa-let-7d-3p	0	1.37	1.16	1.81	9.86	90.67	19.17	5.00087454723299	8.94146175700333e-13	5.47505620381436e-12
1334	hsa-miR-3135b	0	0	0	0	1.64	1.38	2.02	5.01916502758343	0.371339261953754	0.498203869620198
1335	hsa-miR-7641	1.52	5.15	2.56	2.37	119.95	34.06	166.98	5.02838437236837	6.09530810426467e-19	4.98426460171516e-18
1336	hsa-miR-7641	1.52	5.15	2.56	2.37	119.95	34.06	166.98	5.02838437236837	6.09530810426467e-19	4.98426460171516e-18
1337	hsa-miR-4470	0	0	0.23	0	2.46	3.68	2.02	5.05375299054716	0.0549306790921807	0.104676161337902
1338	hsa-miR-365b-5p	0.34	0	0	0.23	0.82	0.92	17.15	5.06696782005121	4.82182284086812e-05	0.000170679318093195
1339	hsa-let-7a-2-3p	0	0	0	0.11	0	2.3	9.08	5.11915016124563	0.00436028514247389	0.0110677571789318
1340	hsa-miR-379-5p	1.35	2.52	1.16	2.49	9.04	179.03	32.29	5.12488149823646	5.48246588764053e-16	4.0944196108853e-15
1341	hsa-miR-508-5p	1.01	0.23	0	0	10.68	5.52	16.14	5.13304025070278	2.78988526631087e-07	1.21774721759245e-06
1342	hsa-miR-1973	0	0	0	0	2.46	0.92	2.02	5.14053615102928	0.00488637042861204	0.0121914735708304
1343	hsa-miR-21-5p	4516.89	7047.83	4295.88	4599.21	170262.8	236757.97	184053.2	5.14884764378704	4.17610366964544e-115	4.90502358289264e-113
1344	hsa-miR-6815-5p	0	0	0	0	1.64	0.92	4.04	5.19902376864604	6.23071705949836e-05	0.000217569903807348
1345	hsa-miR-1226-3p	3.04	3.43	2.56	3.16	63.26	88.83	284.52	5.20937282135273	6.50913463760765e-23	6.782098348217e-22
1346	hsa-miR-126-3p	15.86	30.68	20.48	21.92	370.54	484.63	2522.38	5.22561194464155	9.07843317539164e-51	2.60651903613467e-49
1347	hsa-miR-450a-5p	2.19	4.58	3.14	2.15	97.36	55.46	286.54	5.27645712584815	9.03361256434568e-34	1.62103158793536e-32
1348	hsa-miR-450a-5p	2.19	4.58	3.14	2.15	97.36	55.46	286.54	5.27645712584815	9.03361256434568e-34	1.62103158793536e-32
1349	hsa-miR-378a-3p	384.93	423.8	373.17	389.9	15978.07	18858.21	14680.47	5.2832484543067	2.70843671363751e-144	4.37412529252458e-142
1350	hsa-miR-3653	0	0.46	0	0.45	7.39	8.28	19.17	5.31918557008852	8.16660117278451e-06	3.10330844565812e-05
1351	hsa-miR-1228-5p	0	0.23	0.23	0	0.82	6.44	13.12	5.36688722311666	0.000657841069791904	0.00194048096386105
1352	hsa-miR-6827-5p	0	0	0	0	4.11	0.46	1.01	5.38785623482995	0.0183785224306452	0.040729075438068
1353	hsa-miR-653-3p	0	0	0	0	3.29	0.92	3.03	5.48512179221276	7.64787481236635e-05	0.000262793996212163
1354	hsa-miR-1278	0	0.46	0.23	0.23	18.07	9.67	8.07	5.53548716096969	1.68080977688567e-10	9.08621854282963e-10
1355	hsa-let-7d-5p	2.45	2.06	2.33	4.29	36.52	333.1	87.02	5.59713201315412	4.33367725975641e-22	4.27413054931701e-21
1356	hsa-miR-1227-3p	0	0.23	0	0.23	4.93	4.6	13.12	5.60718931398643	1.65969570727492e-06	6.7858444740481e-06
1357	hsa-miR-1273g-3p	2.31	1.2	0.87	0.56	142.96	6.9	9.33	5.61274430182469	3.17320993521833e-08	1.47474361018061e-07
1358	hsa-miR-452-5p	5.4	6.64	4.89	5.2	204.58	503.5	165.47	5.62294792172321	8.39905091473072e-43	2.04746675128907e-41
1359	hsa-miR-450a-2-3p	0	0.23	0.23	0	5.75	2.76	16.14	5.67048629532921	7.35418588895816e-07	3.11528136673244e-06
1360	hsa-miR-3910	0	0	0	0	0.41	0.92	3.53	5.6809738305833	0.0931618519728334	0.162875660012044
1361	hsa-miR-3910	0	0	0	0	0.41	0.92	3.53	5.6809738305833	0.0931618519728334	0.162875660012044
1362	hsa-miR-24-2-5p	2.36	3.89	1.63	2.94	93.66	202.51	185.65	5.68478247696637	1.33831851266493e-53	4.11692266276927e-52
1363	hsa-miR-196b-5p	0.34	0.23	0.23	0	1.64	11.2	26.23	5.68709636911867	4.96135663616671e-07	2.1510311321904e-06
1364	hsa-miR-378e	0	0.23	0.08	0	3.56	6.46	3.03	5.6901098708934	0.000637848384512667	0.0018901378733724
1365	hsa-miR-378f	0.84	0.11	0.19	0.34	19.86	36.55	20.09	5.72123222893294	8.10406281620865e-16	5.9831138048809e-15
1366	hsa-miR-6789-3p	0	0	0	0	0	3.68	7.06	5.82275427085494	0.0508005588239813	0.0985500330339097
1367	hsa-miR-372-3p	1.69	3.66	2.09	3.62	124.06	207.11	223.99	5.84492968436752	1.61486109372699e-33	2.85808292204832e-32
1368	hsa-miR-6507-5p	0	0	0	0	0	2.3	10.09	5.92580898525229	0.356267272853377	0.482998233501115
1369	hsa-miR-383-5p	0	0	0	0.23	1.64	8.74	5.04	5.94387458507711	5.33008475083726e-07	2.29548983269391e-06
1370	hsa-miR-122-5p	1.35	1.37	0.93	1.13	4.93	12.43	321.86	5.95295627688702	5.25563427407828e-13	3.24893755124839e-12
1371	hsa-miR-4506	0	0	0	0	0	4.6	7.06	5.9601037078917	0.35346764767804	0.480210516088357
1372	hsa-miR-378a-5p	4.72	1.83	2.79	2.26	148.71	156.94	317.82	5.96196233501971	8.10867777962077e-71	4.55496160490001e-69
1373	hsa-miR-125b-1-3p	10.46	10.53	10.47	11.07	621.12	774.13	909.07	5.99192458004923	2.62723058511417e-25	3.17231954763319e-24
1374	hsa-miR-6514-3p	0	0	0	0	4.11	1.38	5.04	6.0666762289792	0.0144904685898535	0.0327302192623964
1375	hsa-miR-224-5p	6.75	9.16	10.47	12.88	525	1256.92	341.03	6.07230280985618	2.31977096076137e-65	1.0704086004656e-63
1376	hsa-miR-32-5p	3.04	8.7	4.19	3.62	250.58	338.74	610.42	6.09553584502317	9.83172230032069e-54	3.09819151512545e-52
1377	hsa-miR-3611	0	0	0	0	1.64	2.76	8.07	6.12149634291643	5.92018135212543e-06	2.28324606177494e-05
1378	hsa-miR-503-5p	1.69	1.14	0.93	1.13	41.9	34.98	266.36	6.12221913692676	2.02508584486579e-24	2.33608117104161e-23
1379	hsa-miR-6808-3p	0	0	0	0	3.29	4.14	5.04	6.29600633608562	0.0426204995149047	0.0841982956777628
1380	hsa-miR-509-5p	0	0	0	0.34	8.22	4.6	13.12	6.30551191264242	2.20735310165945e-10	1.17362148450371e-09
1381	hsa-miR-509-5p	0	0	0	0.34	8.22	4.6	13.12	6.30551191264242	2.20735310165945e-10	1.17362148450371e-09
1382	hsa-miR-4683	0	0	0	0	4.11	2.76	6.05	6.34097003473499	0.055511944832427	0.105628030520612
1383	hsa-miR-196a-5p	0	0.11	0.12	0	0.82	13.04	2.02	6.34658133068554	5.13400894323097e-07	2.21844132262689e-06
1384	hsa-miR-196a-5p	0	0.11	0.12	0	0.82	13.96	2.02	6.34658133068554	5.13400894323097e-07	2.21844132262689e-06
1385	hsa-miR-23b-5p	1.35	0.46	0.23	0	39.44	43.72	40.36	6.35756137696132	1.36230950809855e-13	8.67046248504103e-13
1386	hsa-miR-642a-5p	0	0	0	0.23	4.11	7.59	11.1	6.38767470220709	2.07408877615047e-05	7.59128243282267e-05
1387	hsa-miR-6787-3p	0	0	0	0	3.29	0.92	11.1	6.4047152604957	0.256942777209247	0.377238713811758
1388	hsa-miR-450a-1-3p	0	0	0	0	4.93	0.92	9.08	6.45460516973894	1.66557450391038e-05	6.1836846524489e-05
1389	hsa-miR-3132	0	0	0	0	5.75	3.22	4.04	6.47376237469145	0.00810192958175437	0.0191016295978588
1390	hsa-miR-378h	0	0	0	0	4.44	6.98	3.2	6.57356933804398	3.66214518062473e-06	1.4425279187095e-05
1391	hsa-miR-200a-3p	0.34	0	0.47	0	13.97	12.89	44.39	6.64209541404782	1.60754621042847e-12	9.75093757687126e-12
1392	hsa-miR-378c	6.61	9.16	7.19	4.99	723.01	949.94	691.08	6.70090067448735	6.55859374584438e-117	8.47370311963093e-115
1393	hsa-miR-509-3-5p	0.34	1.14	0.7	0.68	83.8	59.37	121.07	6.70413506664755	3.77585645802668e-34	6.96915220538639e-33
1394	hsa-miR-24-1-5p	0	0.69	0.47	0.23	31.22	45.1	69.62	6.80333844967416	3.12662542151506e-21	3.01462689895333e-20
1395	hsa-miR-3607-5p	0	0.23	0	0	3.29	4.6	29.26	6.85951231120245	0.000283582744904604	0.000900218443284393
1396	hsa-miR-24-3p	39.49	50.03	38.4	40.22	4066.87	5430.39	8206.82	6.9166007727806	4.16065989605622e-173	8.95928764284105e-171
1397	hsa-miR-24-3p	39.49	49.11	37.7	39.32	4066.04	5424.87	8188.66	6.9166007727806	4.16065989605622e-173	8.95928764284105e-171
1398	hsa-miR-615-3p	1.35	0.46	0.7	0.23	10.68	55.69	278.47	6.92933429493775	4.30434210385162e-14	2.86660309184345e-13
1399	hsa-miR-888-5p	0	0	0	0	4.93	8.74	8.07	7.10545105592485	1.0441035737542e-07	4.7167196408756e-07
1400	hsa-miR-4301	0	0	0	0	4.11	11.51	6.05	7.12298457239733	0.00025580055972361	0.000820085169138719
1401	hsa-miR-10a-3p	0.67	0	0.47	0.23	2.46	7.82	211.88	7.18287275160775	8.87527008452004e-10	4.56846571681271e-09
1402	hsa-miR-199a-5p	1.69	2.18	2.09	2.15	35.05	362.36	883.51	7.25626300145249	6.7147253251544e-32	1.08442814001244e-30
1403	hsa-miR-199a-5p	1.69	2.18	2.09	2.15	35.05	362.82	883.51	7.25626300145249	6.7147253251544e-32	1.08442814001244e-30
1404	hsa-miR-1290	0	0.46	0	0.23	19.31	49.25	23.71	7.27517225968359	1.86212094887009e-12	1.11900477485589e-11
1405	hsa-miR-378d	0.37	0.34	0.17	0.68	70.6	79.81	45.94	7.28846545459829	4.24936729215308e-43	1.07650638067878e-41
1406	hsa-miR-378d	0.25	0.34	0.25	0.56	71.56	81.54	47.71	7.28846545459829	4.24936729215308e-43	1.07650638067878e-41
1407	hsa-miR-514a-5p	0	0	0	0	1.37	1.34	7.4	7.35215709182781	5.35288662907986e-05	0.000188444946179051
1408	hsa-miR-514a-5p	0	0	0	0	1.37	1.34	7.4	7.35215709182781	5.35288662907986e-05	0.000188444946179051
1409	hsa-miR-514a-5p	0	0	0	0	1.37	1.34	7.4	7.35215709182781	5.35288662907986e-05	0.000188444946179051
1410	hsa-miR-7151-3p	0	0	0	0	9.86	7.36	7.06	7.37357510502113	0.0469881408304597	0.0919828453832635
1411	hsa-miR-218-5p	32.9	51.4	35.84	32.43	3737	9155.13	9392.85	7.3904246488012	1.03954191297778e-149	1.91869735938184e-147
1412	hsa-miR-218-5p	32.23	50.49	34.44	31.07	3723.85	9069.52	9353.5	7.3904246488012	1.03954191297778e-149	1.91869735938184e-147
1413	hsa-miR-514a-3p	0.11	0.23	0.08	0.3	30.12	23.28	59.19	7.42750227141169	5.93218227294653e-23	6.23120284280237e-22
1414	hsa-miR-514a-3p	0.11	0.23	0.08	0.3	30.12	23.28	59.19	7.42750227141169	5.93218227294653e-23	6.23120284280237e-22
1415	hsa-miR-514a-3p	0.11	0.23	0.08	0.3	30.12	23.28	59.19	7.42750227141169	5.93218227294653e-23	6.23120284280237e-22
1416	hsa-miR-378b	0	0	0	0.06	6.37	10.59	9.59	7.43789060018527	4.83689824813412e-10	2.53006985287016e-09
1417	hsa-miR-642a-3p	0	0	0	0	6.98	14.5	5.04	7.53054479487857	8.44926233568685e-08	3.84381934426317e-07
1418	hsa-let-7b-5p	0.34	0	0.78	0.11	11.91	133.01	69.11	7.57553445198361	1.33753995544245e-13	8.5549585268893e-13
1419	hsa-miR-1263	0	0	0	0	6.57	18.41	3.03	7.59070600547364	1.79834862658536e-05	6.63847550156653e-05
1420	hsa-miR-1277-3p	0	0	0	0	6.57	13.35	18.16	7.83055862801894	1.89592299391603e-06	7.65478908793599e-06
1421	hsa-miR-499a-3p	0.34	0	0	0	9.04	29.92	27.24	7.91608359079229	0.120722459278306	0.203659239207578
1422	hsa-miR-422a	0.17	0	0	0.11	27.39	43.95	39.52	8.03166378648837	5.74436898025994e-15	3.99017458198701e-14
1423	hsa-miR-214-5p	0	0.23	0	0	0.82	21.63	61.55	8.04079095303151	2.97814814377351e-11	1.6802477736923e-10
1424	hsa-miR-585-3p	0.67	0.69	0	0.68	72.3	259.58	194.73	8.23259570185222	5.00617192922588e-30	7.26738666579757e-29
1425	hsa-miR-378g	0	0.11	0	0.3	38.89	44.07	44.65	8.24934413473462	1.04141760076625e-15	7.60176011406777e-15
1426	hsa-miR-1248	0	0.23	0.47	0.23	79.69	27.61	204.82	8.4156731561689	1.06932231203465e-15	7.76159790533013e-15
1427	hsa-miR-7151-5p	0	0	0	0	18.07	21.17	11.1	8.43579721302565	0.0100825522401179	0.0234292400975401
1428	hsa-miR-483-5p	2.02	0.69	0.93	2.71	57.51	45.1	2804.89	8.60814528302156	8.02782228074579e-18	6.32435755288022e-17
1429	hsa-miR-490-5p	0.67	0.69	0.7	0	119.13	192.84	527.68	8.75408735729836	5.03526638061384e-12	2.95362159905925e-11
1430	hsa-miR-133a-3p	9.06	8.55	10.51	8.93	3760.41	4174.85	5944.75	8.76513996431739	0	0
1431	hsa-miR-133a-3p	9.06	8.55	10.51	8.93	3760.41	4174.85	5944.75	8.76513996431739	0	0
1432	hsa-miR-145-5p	1.35	1.37	0.93	0.68	360.68	299.16	1274.31	8.8929363714008	2.36080716006787e-55	7.82093038668637e-54
1433	hsa-let-7a-3p	0	0	0	0	4.52	11.97	29.26	8.94602979235678	7.84483845175267e-15	5.39124004237471e-14
1434	hsa-let-7a-3p	0	0	0	0	4.52	11.51	27.24	8.94602979235678	7.84483845175267e-15	5.39124004237471e-14
1435	hsa-miR-483-3p	4.39	2.06	2.56	3.84	43.54	8.74	8216.91	9.07559524620224	1.68491901670363e-12	1.01725017270145e-11
1436	hsa-miR-3591-5p	0	0	0	0	24.65	67.2	21.19	9.56008976192686	7.37505300855321e-14	4.83683679545723e-13
1437	hsa-miR-206	0	0	0	0	47.38	39.58	37.33	9.71294903311262	5.6872228343156e-16	4.22292638042285e-15
1438	hsa-miR-490-3p	1.69	3.21	3.26	3.39	1647.29	3755.11	3510.15	9.77541121070862	2.01568853704616e-42	4.73503561793389e-41
1439	hsa-miR-675-5p	1.01	0.69	0.23	0.23	133.92	42.34	1884.72	9.8153792775074	1.27346787658955e-22	1.28540663793258e-21
1440	hsa-miR-143-3p	134.32	132.11	101	92.43	162552.19	137554.73	114539.37	10.1681699896998	2.88189158484726e-108	2.86415686740205e-106
1441	hsa-miR-208a-5p	0	0	0	0	49.3	37.74	119.06	10.2447086293708	0.110057358865963	0.188336566430231
1442	hsa-miR-145-3p	1.35	0.23	1.16	0.45	996.59	1084.33	1004.92	10.269743091583	5.22443564601253e-69	2.69998834185927e-67
1443	hsa-miR-208b-3p	0	0.46	0.23	0.68	189.79	484.17	1189.56	10.4155789647401	2.20410930978929e-06	8.81643723915718e-06
1444	hsa-miR-100-5p	29.87	25.3	28.16	34.91	87487.31	98379.19	37015.96	11.2591999988202	1.45079732218469e-45	3.74886028052523e-44
1445	hsa-miR-133b	0.11	0.08	0.16	0.23	311.38	358.99	375.33	11.2853511593261	3.18753616891919e-27	4.24566673220989e-26
1446	hsa-miR-675-3p	0	0.23	0	0	43.54	24.85	1167.36	11.7863542838008	2.5548089848523e-15	1.81363363100504e-14
1447	hsa-miR-499a-5p	0.67	4.12	0.47	2.26	7275.99	10342.55	11177.18	12.0890114420341	3.76748361376806e-235	2.43379441449417e-232
1448	hsa-miR-133a-5p	0	0	0	0	155.28	243.7	200.28	12.9138388330216	9.86086652032347e-33	1.69869860590106e-31
1449	hsa-miR-133a-5p	0	0	0	0	155.28	243.7	200.28	12.9138388330216	9.86086652032347e-33	1.69869860590106e-31
1450	hsa-miR-143-5p	0	0	0	0	1116.54	1404.2	1188.55	14.5690357408837	7.24218493925876e-43	1.79940441183122e-41
1451	hsa-miR-208a-3p	0	0	0	0	2048.22	5245.83	7527.8	16.3978286716642	2.93014380059506e-48	8.22988215297568e-47
1452	hsa-miR-1-3p	0.17	0.69	0.23	0.11	99603.39	23042.05	24153.71	17.5483446982281	4.20015583912136e-95	3.76424655118338e-93
